# Supplementary material for: Small-molecule binding-site discovery using silyl ether-enabled chemoproteomics
Source: Nat Chem. 2026 Apr 27;18(8):1431–42. doi: 10.1038/s41557-026-02127-4 (PMC13423832; doi:10.1038/s41557-026-02127-4)
Supplement: Supplementary file 3 — Proteomics data for Fig. 1 and related extended and/or supplementary figures. [file 41557_2026_2127_MOESM3_ESM.xlsx]

## Sheet: Table of Contents
Table of Contents
Sheet	Description
Initial Open Search	Summary Table of MS Data with Fragpipe Open Search workflow using 1 replicate from Figure 2C.1
Open Search	Fragpipe search output using Open Search workflow with up to 700Da modification to identify peptides modified by 2b (20 μM, 1 h) in K562 cells
Merged_Data_Comparison_Results	Count summary for all SEE-CITE modified peptides identified by 2b (20 μM, 1 h) in K562 cells across all optimization conditions depicted in Extended Data Figure 3B
Merged_Compiled_Identifiers	Summary of identifiers for all SEE-CITE modified peptides identified by 2b (20 μM, 1 h) in K562 cells across all optimization conditions depicted in Extended Data Figure 3B
Entry1_replicate-1	Fragpipe search output for peptide-directed SEE-CITE analysis using 400 μg lysates from K562 cells treated with 2b (20 μM, 1 h) and clicked to C3-biotin reagent followed by indicated SEE-CITE workflow_Extended Data Fig 3B
Entry1_replicate-2	Fragpipe search output for peptide-directed SEE-CITE analysis using 400 μg lysates from K562 cells treated with 2b (20 μM, 1 h) and clicked to C3-biotin reagent followed by indicated SEE-CITE workflow_Extended Data Fig 3B
Entry1_replicate-3	Fragpipe search output for peptide-directed SEE-CITE analysis using 400 μg lysates from K562 cells treated with 2b (20 μM, 1 h) and clicked to C3-biotin reagent followed by indicated SEE-CITE workflow_Extended Data Fig 3B
Entry2_replicate-1	Fragpipe search output for peptide-directed SEE-CITE analysis using 1600 μg lysates from K562 cells treated with 2b (20 μM, 1 h) and clicked to C3-biotin reagent followed by indicated SEE-CITE workflow_Extended Data Fig 3B
Entry2_replicate-2	Fragpipe search output for peptide-directed SEE-CITE analysis using 1600 μg lysates from K562 cells treated with 2b (20 μM, 1 h) and clicked to C3-biotin reagent followed by indicated SEE-CITE workflow_Extended Data Fig 3B
Entry3_replicate-1	Fragpipe search output for peptide-directed SEE-CITE analysis using 1600 μg lysates from K562 cells treated with 2b (20 μM, 1 h) and clicked to C3-biotin reagent followed by indicated SEE-CITE workflow_Extended Data Fig 3B
Entry3_replicate-2	Fragpipe search output for peptide-directed SEE-CITE analysis using 1600 μg lysates from K562 cells treated with 2b (20 μM, 1 h) and clicked to C3-biotin reagent followed by indicated SEE-CITE workflow_Extended Data Fig 3B
Entry3_replicate-3	Fragpipe search output for peptide-directed SEE-CITE analysis using 1600 μg lysates from K562 cells treated with 2b (20 μM, 1 h) and clicked to C3-biotin reagent followed by indicated SEE-CITE workflow_Extended Data Fig 3B
Entry4_replicate-1	Fragpipe search output for Peptide-directed SEE-CITE analysis using 1600 μg lysates from K562 cells treated with 2b (20 μM, 1 h) and clicked to C4-biotin reagent followed by indicated SEE-CITE workflow_Extended Data Fig 3B
Entry4_replicate-2	Fragpipe search output for Peptide-directed SEE-CITE analysis using 1600 μg lysates from K562 cells treated with 2b (20 μM, 1 h) and clicked to C4-biotin reagent followed by indicated SEE-CITE workflow_Extended Data Fig 3B
Entry5_replicate-1	Fragpipe search output for Peptide-directed SEE-CITE analysis using 2400 μg lysates from K562 cells treated with 2b (20 μM, 1 h) and clicked to C3-biotin reagent followed by indicated SEE-CITE workflow_Extended Data Fig3B
Entry5_replicate-2	Fragpipe search output for Peptide-directed SEE-CITE analysis using 2400 μg lysates from K562 cells treated with 2b (20 μM, 1 h) and clicked to C3-biotin reagent followed by indicated SEE-CITE workflow_Extended Data Fig3B
Entry6_replicate-1	Fragpipe search output for peptide-directed SEE-CITE analysis using 3200 μg lysates from K562 cells treated with 2b (20 μM, 1 h) and clicked to C3-biotin reagent followed by indicated SEE-CITE workflow_Extended Data Fig 3B
Entry6_replicate-2	Fragpipe search output for peptide-directed SEE-CITE analysis using 3200 μg lysates from K562 cells treated with 2b (20 μM, 1 h) and clicked to C3-biotin reagent followed by indicated SEE-CITE workflow_Extended Data Fig 3B
1D_2a-70min_rep1	Fragpipe search output with PSMs using K562 cells treated with 2a (20 μM) from 70-min LC-MS/MS gradient run_Figure 1D
1D_2a-70min_rep2	Fragpipe search output with PSMs using K562 cells treated with 2a (20 μM) from 70-min LC-MS/MS gradient run_Figure 1D
1D_2a-70min_rep3	Fragpipe search output with PSMs using K562 cells treated with 2a (20 μM) from 70-min LC-MS/MS gradient run_Figure 1D
1D_2b-70min_rep1	Fragpipe search output with PSMs using K562 cells treated with 2b (20 μM) from 70-min LC-MS/MS gradient run_Figure 1D
1D_2b-70min_rep2	Fragpipe search output with PSMs using K562 cells treated with 2b (20 μM) from 70-min LC-MS/MS gradient run_Figure 1D
1D_2b-70min_rep3	Fragpipe search output with PSMs using K562 cells treated with 2b (20 μM) from 70-min LC-MS/MS gradient run_Figure 1D
1D_2a-140min_rep1	Fragpipe search output with PSMs using K562 cells treated with 2a (20 μM) from 140-min LC-MS/MS gradient run_Figure 1D
1D_2a-140min_rep2	Fragpipe search output with PSMs using K562 cells treated with 2a (20 μM) from 140-min LC-MS/MS gradient run_Figure 1D
1D_2a-140min_rep3	Fragpipe search output with PSMs using K562 cells treated with 2a (20 μM) from 140-min LC-MS/MS gradient run_Figure 1D
1D_2b-140min_rep1	Fragpipe search output with PSMs using K562 cells treated with 2b (20 μM) from 140-min LC-MS/MS gradient run_Figure 1D
1D_2b-140min_rep2	Fragpipe search output with PSMs using K562 cells treated with 2b (20 μM) from 140-min LC-MS/MS gradient run_Figure 1D
1D_2b-140min_rep3	Fragpipe search output with PSMs using K562 cells treated with 2b (20 μM) from 140-min LC-MS/MS gradient run_Figure 1D
1D_2b-140min-mod. peptides_rep1	Fragpipe search output for SEE-CITE modified peptides from K562 cells treated with 2b (20 μM) from 140-min LC-MS/MS gradient run_Extended Data Fig3B
1D_2b-140min-mod. peptides_rep2	Fragpipe search output for SEE-CITE modified peptides from K562 cells treated with 2b (20 μM) from 140-min LC-MS/MS gradient run_Extended Data Fig3B
1D_2b-140min-mod. peptides_rep3	Fragpipe search output for SEE-CITE modified peptides from K562 cells treated with 2b (20 μM) from 140-min LC-MS/MS gradient run_Extended Data Fig3B
Ext Fig3C_30K	Fragpipe search output for SEE-CITE modified peptides from 1600 μg lysates from K562 cells treated with 2b (20 μM, 1 h) with LC-MS/MS data acquitition set at 30K resolving power
Ext Fig3C_60K	Fragpipe search output for SEE-CITE modified peptides from 1600 μg lysates from K562 cells treated with 2b (20 μM, 1 h) with LC-MS/MS data acquitition set at 60K resolving power
Ext Fig 3D_SP3-Sarstedt	Fragpipe search output for peptide-directed SEE-CITE analysis using 400 μg lysates from K562 cells treated with 2b (20 μM, 1 h) and clicked to C3-biotin reagent followed by indicated SEE-CITE workflow involved SP3 clean-up and Sarstedt eppendorf tubes_Extended Data Fig 3D
Ext Fig 3D_CH3/MeOH-Sarstedt	Fragpipe search output with SEE-CITE modified peptides from 1600 μg lysates in K562 cells treated with 2b (20 μM, 1 h) and clicked to C3-biotin reagent followed by indicated SEE-CITE workflow involved chloroform/methanol clean-up and Sarstedt eppendorf tubes in K562 cells_Extended Data Fig 3D
Ext Fig3E_DTT-37_peptides	Fragpipe search output for SEE-CITE modified peptides in K562 cells treated with 3 (10 μM, 1 h) and subjected SEE-CITE workflow with peptide reduction done at 37 °C for 30 mins_Extended Data Fig3E
Ext Fig3E_DTT-37_proteins	Fragpipe search output for SEE-CITE modified proteins in K562 cells treated with 3 (10 μM, 1 h) and subjected SEE-CITE workflow with peptide reduction done at 37 °C for 30 mins_Extended Data Fig3E
Ext Fig3E_DTT-37_PSMs	Fragpipe search output for PSMs for SEE-CITE modified peptides in K562 cells treated with 3 (10 μM, 1 h) and subjected SEE-CITE workflow with peptide reduction done at 37 °C for 30 mins_Extended Data Fig3E
Ext Fig3E_DTT-65_peptides	Fragpipe search output for SEE-CITE modified peptides in K562 cells treated with 3 (10 μM, 1 h) and subjected SEE-CITE workflow with peptide reduction done at 65 °C for 15 mins_Extended Data Fig3E
Ext Fig3E_DTT-65_proteins	Fragpipe search output for SEE-CITE modified proteins in K562 cells treated with 3 (10 μM, 1 h) and subjected SEE-CITE workflow with peptide reduction done at 65 °C for 15 mins_Extended Data Fig3E
Ext Fig3E_DTT-65_PSMs	Fragpipe search output for PSMs for SEE-CITE modified peptides in K562 cells treated with 3 (10 μM, 1 h) and subjected SEE-CITE workflow with peptide reduction done at 65 °C for 15 mins_Extended Data Fig3E
Ext Fig3G_SEE-CITE_peptides_1	Fragpipe search output with peptides modified by 5c (10 μM) using K562 cells_SEE-CITE replicate 1
Ext Fig3G_SEE-CITE_proteins_1	Fragpipe search output with proteins modified by 5c (10 μM) using K562 cells_SEE-CITE replicate 1
Ext Fig3G_SEE-CITE_PSMs_1	Fragpipe search output with PSMs_SEE-CITE replicate 1
Ext Fig3G_SEE-CITE_peptides_2	Fragpipe search output with peptides modified by 5c (10 μM) using K562 cellsx_SEE-CITE replicate 2
Ext Fig3G_SEE-CITE_proteins_2	Fragpipe search output with proteins modified by 5c (10 μM) using K562 cells_SEE-CITE replicate 2
Ext Fig3G_SEE-CITE_PSMs_2	Fragpipe search output with PSMs_SEE-CITE replicate 2
Ext Fig3G_sCIPSEE-CITE_pep_1	Fragpipe search output with peptides modified by 5c (10 μM) using K562 cells_sCIP-SEE-CITE replicate 1
Ext Fig3G_sCIPSEE-CITE_pro_1	Fragpipe search output with proteins modified by 5c (10 μM) using K562 cells_sCIP-SEE-CITE replicate 1
Ext Fig3G_sCIPSEE-CITE_PSMs_1	Fragpipe search output with PSMs_sCIP-SEE-CITE replicate 1
Ext Fig3G_sCIPSEE-CITE_pep_2	Fragpipe search output with peptides modified by 5c (10 μM) using K562 cells_sCIP-SEE-CITE replicate 2
Ext Fig3G_sCIPSEE-CITE_pro_2	Fragpipe search output with proteins modified by 5c (10 μM) using K562 cells_sCIP-SEE-CITE replicate 2
Ext Fig3G_sCIPSEE-CITE_PSMs_2	Fragpipe search output with PSMs_sCIP-SEE-CITE replicate 2
1F_2a_raw	Fragpipe combined protein ouptut for protein-directed AfBPP of K562 cells treated with 2a (20 μM, 1 h) in a UV-dependent manner_Fig 1F
1F_2a_imputed	Perseus filtered for protein-directed AfBPP of K562 cells treated with 2a (20 μM, 1 h) in a UV-dependent manner_Fig 1F
1F_2a_processed	Annotated data for protein-directed AfBPP of K562 cells treated with 2a (20 μM, 1 h) in a UV-dependent manner_Fig 1F

## Sheet: Summary for Open Search
Modification	Mass Shift	PSMs	Percent_PSMs
None	0	2787	63.197
Unannotated mass-shift 436.2254	436.225	352	7.982
Unannotated mass-shift 452.2202	452.22	83	1.882
First isotopic peak	1.00235	73	1.655
Amidation	-0.984016	55	1.247
Lysine oxidation to aminoadipic semialdehyde	-1.03163	42	0.953
Isotopic peak error	-1.00235	34	0.771
Biotinylation	226.078	24	0.544
DTT adduct of cysteine	151.997	21	0.476
dihydroxy	31.9898	17	0.385
Unannotated mass-shift 379.2034	379.203	17	0.385
Unannotated mass-shift 464.2208	464.221	12	0.272
Pyro-Glu from E + Methylation Medium	-0.979006	10	0.227

## Sheet: Open Search
Peptide	Prev AA	Next AA	Peptide Length	Protein Start	Protein End	Charges	Probability	Spectral Count	Intensity	Assigned Modifications	Observed Modifications	Protein	Protein ID	Entry Name	Gene	Protein Description	Mapped Genes	Mapped Proteins
AAAAAAAAAAK	T	V	11	150	160	2	0.996	1	0			sp|P50914|RL14_HUMAN	P50914	RL14_HUMAN	RPL14	60S ribosomal protein L14	ELN, HMX3, LHX2	sp|A6NHT5|HMX3_HUMAN, sp|P15502|ELN_HUMAN, sp|P50458|LHX2_HUMAN
AAAAAAALQAK	K	S	11	354	364	2	0.9993	1	0			sp|P36578|RL4_HUMAN	P36578	RL4_HUMAN	RPL4	60S ribosomal protein L4
AAAGAGSGPWAAQEK	A	Q	15	4	18	3	0.9983	1	0			sp|P86790|CCZ1B_HUMAN	P86790	CCZ1B_HUMAN	CCZ1B	Vacuolar fusion protein CCZ1 homolog B	CCZ1	sp|P86791|CCZ1_HUMAN
AAAIGIDLGTTYSCVGVFQHGK	K	V	22	4	25	3	1	1	0	14C(57.0214)		sp|P0DMV8|HS71A_HUMAN	P0DMV8	HS71A_HUMAN	HSPA1A	Heat shock 70 kDa protein 1A	HSPA1B	sp|P0DMV9|HS71B_HUMAN
AAALVLQTIWGYK	R	E	13	821	833	2	0.9994	1	0			sp|O60716|CTND1_HUMAN	O60716	CTND1_HUMAN	CTNND1	Catenin delta-1
AAASSSPERSYELPDGQVITIGNER	R	F	25	231	255	3	1	2	0		Leu->MetOx(33.951300)	sp|Q562R1|ACTBL_HUMAN	Q562R1	ACTBL_HUMAN	ACTBL2	Beta-actin-like protein 2
AADAEAEVASLNR	K	R	13	79	91	2	0.9893	1	0			sp|P06753|TPM3_HUMAN	P06753	TPM3_HUMAN	TPM3	Tropomyosin alpha-3 chain
AADEVAEGK	K	L	9	123	131	2	0.9984	1	0			sp|P07954|FUMH_HUMAN	P07954	FUMH_HUMAN	FH	Fumarate hydratase, mitochondrial
AADKGVYIIGSSGFDSIPADLGVIYTR	K	N	27	141	167	3, 4	1	5	0			sp|Q8NBX0|SCPDL_HUMAN	Q8NBX0	SCPDL_HUMAN	SCCPDH	Saccharopine dehydrogenase-like oxidoreductase
AAEDDEDDDVDTK	R	K	13	91	103	2	1	1	0			sp|P06454|PTMA_HUMAN	P06454	PTMA_HUMAN	PTMA	Prothymosin alpha
AAEDDEDDDVDTKK	R	Q	14	91	104	3	0.9985	1	0			sp|P06454|PTMA_HUMAN	P06454	PTMA_HUMAN	PTMA	Prothymosin alpha
AAGRGIPAGVPMPQAPAGLAGPVR	R	G	24	109	132	3	1	2	0	12M(15.9949)	4AcAllylGal(372.142000)	sp|P14678|RSMB_HUMAN	P14678	RSMB_HUMAN	SNRPB	Small nuclear ribonucleoprotein-associated proteins B and B'
AAGTLYTYPENWRAFKALIAAQYSGAQVR	M	V	29	2	30	3	1	1	0	N-term(42.0106)		sp|P26641|EF1G_HUMAN	P26641	EF1G_HUMAN	EEF1G	Elongation factor 1-gamma
AALTGLLHR	R	T	9	82	90	2	0.9993	1	0			sp|P55084|ECHB_HUMAN	P55084	ECHB_HUMAN	HADHB	Trifunctional enzyme subunit beta, mitochondrial
AAPRPAPVAQPPAAAPPSAVGSSAAAPR	R	Q	28	24	51	3	1	3	0			sp|Q9Y6H1|CHCH2_HUMAN	Q9Y6H1	CHCH2_HUMAN	CHCHD2	Coiled-coil-helix-coiled-coil-helix domain-containing protein 2
AAQASDLEK	K	L	9	278	286	2	0.9877	1	0			sp|P37837|TALDO_HUMAN	P37837	TALDO_HUMAN	TALDO1	Transaldolase
AAQEEYVK	K	R	8	323	330	2	0.9953	1	0			sp|P04075|ALDOA_HUMAN	P04075	ALDOA_HUMAN	ALDOA	Fructose-bisphosphate aldolase A
AAQEEYVKR	K	A	9	323	331	2	0.999	1	0			sp|P04075|ALDOA_HUMAN	P04075	ALDOA_HUMAN	ALDOA	Fructose-bisphosphate aldolase A
AASAFFTYVSLSQEGR	R	S	16	325	340	2	0.9967	1	0			sp|O00154|BACH_HUMAN	O00154	BACH_HUMAN	ACOT7	Cytosolic acyl coenzyme A thioester hydrolase
AAVEEGIVLGGGCALLR	R	C	17	430	446	2	0.9928	1	0	13C(57.0214)		sp|P10809|CH60_HUMAN	P10809	CH60_HUMAN	HSPD1	60 kDa heat shock protein, mitochondrial
AAVMATLLFPGR	K	E	12	120	131	2	0.9992	1	0	4M(15.9949)		sp|Q96GX9|MTNB_HUMAN	Q96GX9	MTNB_HUMAN	APIP	Methylthioribulose-1-phosphate dehydratase
AAVPSGASTGIYEALELR	R	D	18	33	50	2	1	1	0			sp|P06733|ENOA_HUMAN	P06733	ENOA_HUMAN	ENO1	Alpha-enolase	ENO2, ENO3	sp|P09104|ENOG_HUMAN, sp|P13929|ENOB_HUMAN
AAVTPGKK	K	A	8	81	88	2	0.9272	1	0			sp|P19338|NUCL_HUMAN	P19338	NUCL_HUMAN	NCL	Nucleolin
AAVTSLWSK	K	M	9	10	18	2	0.9912	2	0			sp|P02100|HBE_HUMAN	P02100	HBE_HUMAN	HBE1	Hemoglobin subunit epsilon
AAYVLFYQR	K	R	9	924	932	2	0.991	3	0			sp|Q9Y4E8|UBP15_HUMAN	Q9Y4E8	UBP15_HUMAN	USP15	Ubiquitin carboxyl-terminal hydrolase 15	USP11, USP4	sp|P51784|UBP11_HUMAN, sp|Q13107|UBP4_HUMAN
ACQSIYPLHDVFVR	K	K	14	200	213	3	1	1	0	2C(57.0214)		sp|P61247|RS3A_HUMAN	P61247	RS3A_HUMAN	RPS3A	40S ribosomal protein S3a
ADDADEFGYSR	R	-	11	900	910	2	0.9437	1	0			sp|Q7KZF4|SND1_HUMAN	Q7KZF4	SND1_HUMAN	SND1	Staphylococcal nuclease domain-containing protein 1
ADEGISFR	K	G	8	121	128	2	0.9942	1	0			sp|Q06830|PRDX1_HUMAN	Q06830	PRDX1_HUMAN	PRDX1	Peroxiredoxin-1
ADGGTQVIDTK	K	N	11	167	177	3	0.998	1	0			sp|P09622|DLDH_HUMAN	P09622	DLDH_HUMAN	DLD	Dihydrolipoyl dehydrogenase, mitochondrial
ADGYVLEGK	R	E	9	185	193	2	0.9291	1	0			sp|P62241|RS8_HUMAN	P62241	RS8_HUMAN	RPS8	40S ribosomal protein S8
ADHGEPIGR	R	G	9	169	177	2	0.997	1	0			sp|P08238|HS90B_HUMAN	P08238	HS90B_HUMAN	HSP90AB1	Heat shock protein HSP 90-beta
ADKASASAPAPASATEILLTPAR	K	E	23	18	40	4	0.9974	5	0			sp|Q9NQX7|ITM2C_HUMAN	Q9NQX7	ITM2C_HUMAN	ITM2C	Integral membrane protein 2C
ADLIAYLKK	R	A	9	93	101	2	0.9994	1	0			sp|P99999|CYC_HUMAN	P99999	CYC_HUMAN	CYCS	Cytochrome c
ADLINNLGTIAK	K	S	12	96	107	2	0.9877	2	0			sp|P08238|HS90B_HUMAN	P08238	HS90B_HUMAN	HSP90AB1	Heat shock protein HSP 90-beta	HSP90AA1	sp|P07900|HS90A_HUMAN
ADVQSIIGLQR	K	F	11	780	790	2	0.9388	1	0			sp|Q13263|TIF1B_HUMAN	Q13263	TIF1B_HUMAN	TRIM28	Transcription intermediary factor 1-beta
AEEDEILNR	K	S	9	574	582	2	0.9935	1	0			sp|P27824|CALX_HUMAN	P27824	CALX_HUMAN	CANX	Calnexin
AEEQPQVELFVK	M	A	12	2	13	2	0.9304	1	0	N-term(42.0106)		sp|O00299|CLIC1_HUMAN	O00299	CLIC1_HUMAN	CLIC1	Chloride intracellular channel protein 1
AELNEFLTR	K	E	9	19	27	2	0.977	1	0			sp|P23396|RS3_HUMAN	P23396	RS3_HUMAN	RPS3	40S ribosomal protein S3
AENTQFVK	R	D	8	48	55	2	1	4	0			sp|P30519|HMOX2_HUMAN	P30519	HMOX2_HUMAN	HMOX2	Heme oxygenase 2
AENTQFVKDFLK	R	G	12	48	59	3	1	4	0			sp|P30519|HMOX2_HUMAN	P30519	HMOX2_HUMAN	HMOX2	Heme oxygenase 2
AEPHFLSILQHLLLVR	K	N	16	406	421	4	0.9644	1	0			sp|O60610|DIAP1_HUMAN	O60610	DIAP1_HUMAN	DIAPH1	Protein diaphanous homolog 1
AETSLGIPGPSEISTEVK	K	Y	18	114	131	2, 3	1	6	0			sp|Q9NRY5|F1142_HUMAN	Q9NRY5	F1142_HUMAN	FAM114A2	Protein FAM114A2
AFAHITGGGLLENIPR	K	V	16	677	692	3	0.9942	1	0			sp|P22102|PUR2_HUMAN	P22102	PUR2_HUMAN	GART	Trifunctional purine biosynthetic protein adenosine-3
AFAYTWFNLQAR	R	K	12	26	37	2	0.9995	1	0			sp|P08651|NFIC_HUMAN	P08651	NFIC_HUMAN	NFIC	Nuclear factor 1 C-type	NFIA	sp|Q12857|NFIA_HUMAN
AFELLHLHLDLR	R	A	12	33	44	2, 3	1	2	0			sp|Q9H4A4|AMPB_HUMAN	Q9H4A4	AMPB_HUMAN	RNPEP	Aminopeptidase B
AFELLHLHLDLRAEFGPPGPGAGSR	R	G	25	33	57	4	0.9951	2	0			sp|Q9H4A4|AMPB_HUMAN	Q9H4A4	AMPB_HUMAN	RNPEP	Aminopeptidase B
AFGILKR	K	A	7	95	101	2	0.9728	1	0			sp|P07954|FUMH_HUMAN	P07954	FUMH_HUMAN	FH	Fumarate hydratase, mitochondrial
AFGYYGPLR	R	S	9	29	37	2	0.9906	1	0			sp|P84103|SRSF3_HUMAN	P84103	SRSF3_HUMAN	SRSF3	Serine/arginine-rich splicing factor 3
AFIITGQTYTR	R	K	11	235	245	2	0.9263	1	0			sp|P30566|PUR8_HUMAN	P30566	PUR8_HUMAN	ADSL	Adenylosuccinate lyase
AFLASPEYVNLPINGNGKQ	K	-	19	192	210	2	0.9155	1	0			sp|P09211|GSTP1_HUMAN	P09211	GSTP1_HUMAN	GSTP1	Glutathione S-transferase P
AFLIEEQK	R	L	8	94	101	2	0.9293	1	0			sp|P49207|RL34_HUMAN	P49207	RL34_HUMAN	RPL34	60S ribosomal protein L34
AFSVFLFNTENK	R	L	12	53	64	2	0.9768	1	0			sp|Q13907|IDI1_HUMAN	Q13907	IDI1_HUMAN	IDI1	Isopentenyl-diphosphate Delta-isomerase 1
AFSVFLFNTENKLLLQQR	R	S	18	53	70	3	1	1	0			sp|Q13907|IDI1_HUMAN	Q13907	IDI1_HUMAN	IDI1	Isopentenyl-diphosphate Delta-isomerase 1
AFTLTISALFVTPK	K	T	14	281	294	2	0.9909	1	0			sp|P09543|CN37_HUMAN	P09543	CN37_HUMAN	CNP	2',3'-cyclic-nucleotide 3'-phosphodiesterase
AFVAIGDYNGHVGLGVK	K	C	17	126	142	3	1	1	0			sp|P15880|RS2_HUMAN	P15880	RS2_HUMAN	RPS2	40S ribosomal protein S2
AFVGNQLPFVGFTYYSNRR	K	Y	19	386	404	3	0.9668	1	0			sp|Q13464|ROCK1_HUMAN	Q13464	ROCK1_HUMAN	ROCK1	Rho-associated protein kinase 1
AFVHWYVGEGMEEGEFSEAR	R	E	20	403	422	3	1	2	0	11M(15.9949)		sp|P68363|TBA1B_HUMAN	P68363	TBA1B_HUMAN	TUBA1B	Tubulin alpha-1B chain	TUBA1A, TUBA1C, TUBA3E, TUBA4A, TUBA8	sp|P68366|TBA4A_HUMAN, sp|Q6PEY2|TBA3E_HUMAN, sp|Q71U36|TBA1A_HUMAN, sp|Q9BQE3|TBA1C_HUMAN, sp|Q9NY65|TBA8_HUMAN
AFVTDWDK	R	V	8	287	294	2	0.9999	2	0			sp|Q9NVI7|ATD3A_HUMAN	Q9NVI7	ATD3A_HUMAN	ATAD3A	ATPase family AAA domain-containing protein 3A
AFYAELYHIISSNLEK	R	L	16	211	226	2, 3	0.9959	2	0			sp|Q9UL46|PSME2_HUMAN	Q9UL46	PSME2_HUMAN	PSME2	Proteasome activator complex subunit 2
AGAGSATLSMAYAGAR	K	F	16	242	257	2	1	2	0	10M(15.9949)		sp|P40926|MDHM_HUMAN	P40926	MDHM_HUMAN	MDH2	Malate dehydrogenase, mitochondrial
AGAHLQGGAK	K	R	10	108	117	2	0.9968	2	0			sp|P04406|G3P_HUMAN	P04406	G3P_HUMAN	GAPDH	Glyceraldehyde-3-phosphate dehydrogenase
AGDSLMVMIAMKMEHTIK	K	S	18	670	687	3	1	25	0	11M(15.9949), 13M(15.9949), 6M(15.9949), 8M(15.9949)	Biotin(226.077600), Biotin(226.077600), Biotin(226.077600), Biotin(226.077600), Biotin(226.077600), Biotin(226.077600), Biotin(226.077600), Biotin(226.077600), Biotin(226.077600)	sp|Q96RQ3|MCCA_HUMAN	Q96RQ3	MCCA_HUMAN	MCCC1	Methylcrotonoyl-CoA carboxylase subunit alpha, mitochondrial
AGDSLMVMIAMKMEHTIKSPK	K	D	21	670	690	4	1	1	0	11M(15.9949), 13M(15.9949), 8M(15.9949)		sp|Q96RQ3|MCCA_HUMAN	Q96RQ3	MCCA_HUMAN	MCCC1	Methylcrotonoyl-CoA carboxylase subunit alpha, mitochondrial
AGEGLWVILHLYK	K	Q	13	109	121	3	0.9982	1	0			sp|Q9H2J4|PDCL3_HUMAN	Q9H2J4	PDCL3_HUMAN	PDCL3	Phosducin-like protein 3
AGELTEDEVER	R	V	11	56	66	2	0.922	1	0			sp|P62269|RS18_HUMAN	P62269	RS18_HUMAN	RPS18	40S ribosomal protein S18
AGFAGDDAPR	K	A	10	19	28	2	0.9993	2	0			sp|P60709|ACTB_HUMAN	P60709	ACTB_HUMAN	ACTB	Actin, cytoplasmic 1	ACTA1, ACTA2, ACTC1, ACTG1, ACTG2, POTEE, POTEF, POTEI, POTEJ	sp|A5A3E0|POTEF_HUMAN, sp|P0CG38|POTEI_HUMAN, sp|P0CG39|POTEJ_HUMAN, sp|P62736|ACTA_HUMAN, sp|P63261|ACTG_HUMAN, sp|P63267|ACTH_HUMAN, sp|P68032|ACTC_HUMAN, sp|P68133|ACTS_HUMAN, sp|Q6S8J3|POTEE_HUMAN
AGGFLMKK	K	E	8	185	192	2	0.9719	1	0	6M(15.9949)		sp|P00558|PGK1_HUMAN	P00558	PGK1_HUMAN	PGK1	Phosphoglycerate kinase 1
AGIIASAR	K	A	8	43	50	2	0.9264	1	0			sp|P13639|EF2_HUMAN	P13639	EF2_HUMAN	EEF2	Elongation factor 2
AGLGSGLSLSGLVHPELSR	R	S	19	513	531	3	1	1	0			sp|P49748|ACADV_HUMAN	P49748	ACADV_HUMAN	ACADVL	Very long-chain specific acyl-CoA dehydrogenase, mitochondrial
AGLLFIFNFHPSK	R	S	13	619	631	2, 3	0.9999	4	0			sp|Q04446|GLGB_HUMAN	Q04446	GLGB_HUMAN	GBE1	1,4-alpha-glucan-branching enzyme
AGLLFIFNFHPSKSYTDYR	R	V	19	619	637	4	0.9626	1	0			sp|Q04446|GLGB_HUMAN	Q04446	GLGB_HUMAN	GBE1	1,4-alpha-glucan-branching enzyme
AGLLPSGPRPGYAAIQALLSSR	K	G	22	427	448	3	1	2	0			sp|P22570|ADRO_HUMAN	P22570	ADRO_HUMAN	FDXR	NADPH:adrenodoxin oxidoreductase, mitochondrial
AGLLVLAVLSDGAGDHIR	K	Q	18	371	388	3	0.9672	1	0			sp|Q8TEX9|IPO4_HUMAN	Q8TEX9	IPO4_HUMAN	IPO4	Importin-4
AGNFIGWLHIDGANLSVLLVEHALSK	K	V	26	604	629	4	0.9802	1	0			sp|Q7KZF4|SND1_HUMAN	Q7KZF4	SND1_HUMAN	SND1	Staphylococcal nuclease domain-containing protein 1
AGNFYVPAEPK	K	L	11	78	88	2	0.9906	1	0			sp|P18124|RL7_HUMAN	P18124	RL7_HUMAN	RPL7	60S ribosomal protein L7
AGTGVDNVDLEAATR	R	K	15	76	90	2	0.9204	1	0			sp|O43175|SERA_HUMAN	O43175	SERA_HUMAN	PHGDH	D-3-phosphoglycerate dehydrogenase
AGVSVYGIVK	R	D	10	150	159	2	0.9996	1	0			sp|Q96DG6|CMBL_HUMAN	Q96DG6	CMBL_HUMAN	CMBL	Carboxymethylenebutenolidase homolog
AGYEYVSPEQLAGFDKYK	M	Y	18	2	19	3	1	1	0	N-term(42.0106)		sp|Q9C0D9|EPT1_HUMAN	Q9C0D9	EPT1_HUMAN	SELENOI	Ethanolaminephosphotransferase 1
AGYTDKVVIGMDVAASEFFR	K	S	20	234	253	3	0.9951	4	0	11M(15.9949)	GIST-Quat:2H(6)(133.137300)	sp|P06733|ENOA_HUMAN	P06733	ENOA_HUMAN	ENO1	Alpha-enolase
AHDRAENTQFVK	E	D	12	44	55	2	0.9268	1	0			sp|P30519|HMOX2_HUMAN	P30519	HMOX2_HUMAN	HMOX2	Heme oxygenase 2
AHGGYSVFAGVGER	K	T	14	226	239	2, 3	0.9965	2	0			sp|P06576|ATPB_HUMAN	P06576	ATPB_HUMAN	ATP5F1B	ATP synthase subunit beta, mitochondrial
AHLGTALK	K	A	8	30	37	2	0.9383	2	0			sp|P62266|RS23_HUMAN	P62266	RS23_HUMAN	RPS23	40S ribosomal protein S23
AHLLADMAHISGLVAAK	K	V	17	246	262	3, 4	0.9996	2	0	7M(15.9949)		sp|P34897|GLYM_HUMAN	P34897	GLYM_HUMAN	SHMT2	Serine hydroxymethyltransferase, mitochondrial
AHLVAVFNEYQR	R	M	12	389	400	3	1	1	0			sp|P50995|ANX11_HUMAN	P50995	ANX11_HUMAN	ANXA11	Annexin A11
AHMGMFTELAILYSK	R	F	15	1312	1326	3	1	2	0	3M(15.9949), 5M(15.9949)		sp|Q00610|CLH1_HUMAN	Q00610	CLH1_HUMAN	CLTC	Clathrin heavy chain 1	CLTCL1	sp|P53675|CLH2_HUMAN
AHNGSLQHLTWLGLQWNSLPALPGIR	R	K	26	429	454	4	0.9567	1	0			sp|P49792|RBP2_HUMAN	P49792	RBP2_HUMAN	RANBP2	E3 SUMO-protein ligase RanBP2	RGPD1, RGPD2, RGPD3, RGPD4, RGPD5, RGPD8	sp|A6NKT7|RGPD3_HUMAN, sp|O14715|RGPD8_HUMAN, sp|P0DJD0|RGPD1_HUMAN, sp|P0DJD1|RGPD2_HUMAN, sp|Q7Z3J3|RGPD4_HUMAN, sp|Q99666|RGPD5_HUMAN
AHQNTLEVYPPFLFFLAVGGVYHPR	R	L	25	60	84	3, 4	1	6	0			sp|O14880|MGST3_HUMAN	O14880	MGST3_HUMAN	MGST3	Microsomal glutathione S-transferase 3
AHSSMVGVNLPQK	R	A	13	172	184	2, 3	1	2	0	5M(15.9949)		sp|P00558|PGK1_HUMAN	P00558	PGK1_HUMAN	PGK1	Phosphoglycerate kinase 1
AHTSSTQLQEELEK	R	V	14	891	904	3	1	1	0			sp|Q9Y6Y8|S23IP_HUMAN	Q9Y6Y8	S23IP_HUMAN	SEC23IP	SEC23-interacting protein
AHVIVMAATNRPNSIDPALR	R	R	20	339	358	4	0.9953	1	0	6M(15.9949)		sp|P55072|TERA_HUMAN	P55072	TERA_HUMAN	VCP	Transitional endoplasmic reticulum ATPase
AIAFLQQPR	R	S	9	425	433	2	0.9959	1	0			sp|P22102|PUR2_HUMAN	P22102	PUR2_HUMAN	GART	Trifunctional purine biosynthetic protein adenosine-3
AIEENNNFSK	K	M	10	86	95	2	0.9995	1	0			sp|P16949|STMN1_HUMAN	P16949	STMN1_HUMAN	STMN1	Stathmin	STMN2	sp|Q93045|STMN2_HUMAN
AIFAGYKR	K	G	8	9	16	2	0.9311	1	0			sp|P18077|RL35A_HUMAN	P18077	RL35A_HUMAN	RPL35A	60S ribosomal protein L35a
AIFQTIQNR	K	N	9	964	972	2	0.9369	1	0			sp|O95373|IPO7_HUMAN	O95373	IPO7_HUMAN	IPO7	Importin-7
AIGAVPLIQGEYMIPCEK	K	V	18	314	331	2, 3, 4	1	23	0	13M(15.9949), 16C(57.0214)		sp|P07339|CATD_HUMAN	P07339	CATD_HUMAN	CTSD	Cathepsin D
AIGVKPPR	K	G	8	232	239	2	0.9397	1	0			sp|P55072|TERA_HUMAN	P55072	TERA_HUMAN	VCP	Transitional endoplasmic reticulum ATPase
AIIIFVPVPQLK	K	S	12	59	70	2, 3	0.9976	5	0			sp|P62081|RS7_HUMAN	P62081	RS7_HUMAN	RPS7	40S ribosomal protein S7
AILFAVVAR	M	G	9	2	10	2	0.993	1	0			sp|P51809|VAMP7_HUMAN	P51809	VAMP7_HUMAN	VAMP7	Vesicle-associated membrane protein 7
AILILDNDGDRLFAKYYDDTYPSVK	K	E	25	15	39	4	1	1	0			sp|P61923|COPZ1_HUMAN	P61923	COPZ1_HUMAN	COPZ1	Coatomer subunit zeta-1
AILVDLEPGTMDSVR	R	S	15	63	77	2	0.952	2	0	11M(15.9949)		sp|P07437|TBB5_HUMAN	P07437	TBB5_HUMAN	TUBB	Tubulin beta chain	TUBB2A, TUBB2B, TUBB3	sp|Q13509|TBB3_HUMAN, sp|Q13885|TBB2A_HUMAN, sp|Q9BVA1|TBB2B_HUMAN
AIMTYVSSFYHAFSGAQK	K	A	18	256	273	2, 3, 4	1	6	0	3M(15.9949)		sp|O43707|ACTN4_HUMAN	O43707	ACTN4_HUMAN	ACTN4	Alpha-actinin-4	ACTN1	sp|P12814|ACTN1_HUMAN
AIPAMVVPNATLLEK	R	L	15	20	34	4	0.9726	1	0			sp|Q9H336|CRLD1_HUMAN	Q9H336	CRLD1_HUMAN	CRISPLD1	Cysteine-rich secretory protein LCCL domain-containing 1
AIPQLQGYLR	K	S	10	263	272	2	0.9913	1	0			sp|Q02878|RL6_HUMAN	Q02878	RL6_HUMAN	RPL6	60S ribosomal protein L6
AIVAIENPADVSVISSR	R	N	17	64	80	2	0.9695	1	0			sp|P08865|RSSA_HUMAN	P08865	RSSA_HUMAN	RPSA	40S ribosomal protein SA
AKLEEQAQQIR	R	L	11	259	269	3	0.999	1	0			sp|P02649|APOE_HUMAN	P02649	APOE_HUMAN	APOE	Apolipoprotein E
AKLPLGLLLHPFR	K	D	13	577	589	3	0.9926	1	0			sp|O95487|SC24B_HUMAN	O95487	SC24B_HUMAN	SEC24B	Protein transport protein Sec24B
AKVNVNLLIFLLNK	K	K	14	1639	1652	3	0.9951	1	0			sp|P46940|IQGA1_HUMAN	P46940	IQGA1_HUMAN	IQGAP1	Ras GTPase-activating-like protein IQGAP1	IQGAP3	sp|Q86VI3|IQGA3_HUMAN
AKVNVNLLIFLLNKK	K	F	15	1639	1653	3	1	1	0			sp|P46940|IQGA1_HUMAN	P46940	IQGA1_HUMAN	IQGAP1	Ras GTPase-activating-like protein IQGAP1	IQGAP3	sp|Q86VI3|IQGA3_HUMAN
ALAAAGYDVEK	K	N	11	65	75	2	0.9384	1	0			sp|P10412|H14_HUMAN	P10412	H14_HUMAN	HIST1H1E	Histone H1.4	HIST1H1A, HIST1H1C, HIST1H1D, HIST1H1T	sp|P16402|H13_HUMAN, sp|P16403|H12_HUMAN, sp|P22492|H1T_HUMAN, sp|Q02539|H11_HUMAN
ALAAFLKK	R	S	8	17	24	2	0.988	2	0			sp|P39019|RS19_HUMAN	P39019	RS19_HUMAN	RPS19	40S ribosomal protein S19
ALAGCDFLTISPK	K	L	13	246	258	2	0.9319	1	0	5C(57.0214)		sp|P37837|TALDO_HUMAN	P37837	TALDO_HUMAN	TALDO1	Transaldolase
ALANSLACQGK	R	Y	11	332	342	2	0.9999	3	0	8C(57.0214)		sp|P04075|ALDOA_HUMAN	P04075	ALDOA_HUMAN	ALDOA	Fructose-bisphosphate aldolase A
ALAPEYAK	K	A	8	58	65	2	0.9386	1	0			sp|P07237|PDIA1_HUMAN	P07237	PDIA1_HUMAN	P4HB	Protein disulfide-isomerase
ALASQLQDSLK	R	D	11	571	581	2	0.9943	2	0			sp|P18206|VINC_HUMAN	P18206	VINC_HUMAN	VCL	Vinculin
ALDAAAGITR	R	N	10	162	171	2	0.9986	1	0			sp|Q96HR9|REEP6_HUMAN	Q96HR9	REEP6_HUMAN	REEP6	Receptor expression-enhancing protein 6
ALEIIPR	K	Q	7	441	447	2	0.9163	1	0			sp|Q99832|TCPH_HUMAN	Q99832	TCPH_HUMAN	CCT7	T-complex protein 1 subunit eta	PRAME	sp|P78395|PRAME_HUMAN
ALESPERPFLAILGGAK	K	V	17	200	216	3, 4	0.9997	2	0			sp|P00558|PGK1_HUMAN	P00558	PGK1_HUMAN	PGK1	Phosphoglycerate kinase 1
ALFGLYMSASHIASNPK	R	A	17	228	244	3	1	2	0	7M(15.9949)		sp|Q15006|EMC2_HUMAN	Q15006	EMC2_HUMAN	EMC2	ER membrane protein complex subunit 2
ALGAEIVR	R	T	8	183	190	2	0.9997	7	0			sp|P0DN79|CBSL_HUMAN	P0DN79	CBSL_HUMAN	CBSL	Cystathionine beta-synthase-like protein	CBS	sp|P35520|CBS_HUMAN
ALGVLAQLIWSR	R	A	12	429	440	2	0.9997	1	0			sp|O75390|CISY_HUMAN	O75390	CISY_HUMAN	CS	Citrate synthase, mitochondrial
ALIAAQYSGAQVR	K	V	13	18	30	2, 3	0.9999	2	0			sp|P26641|EF1G_HUMAN	P26641	EF1G_HUMAN	EEF1G	Elongation factor 1-gamma
ALIAGGGAPEIELALR	R	L	16	420	435	2	0.9933	1	0			sp|P50991|TCPD_HUMAN	P50991	TCPD_HUMAN	CCT4	T-complex protein 1 subunit delta
ALIEVLQPLIAEHQAR	K	R	16	433	448	3	1	1	0			sp|P23381|SYWC_HUMAN	P23381	SYWC_HUMAN	WARS	Tryptophan--tRNA ligase, cytoplasmic
ALLLLLVGGVDQSPR	K	G	15	353	367	2	1	2	0			sp|P33993|MCM7_HUMAN	P33993	MCM7_HUMAN	MCM7	DNA replication licensing factor MCM7
ALLLPDYYLVTVMLSGIKCPTFRR	R	E	24	210	233	4	1	4	0	13M(15.9949), 19C(57.0214)	BEMAD_ST(136.001600)	sp|Q7KZF4|SND1_HUMAN	Q7KZF4	SND1_HUMAN	SND1	Staphylococcal nuclease domain-containing protein 1
ALLNNSHYYHMAHGK	K	D	15	90	104	3	0.9983	1	0	11M(15.9949)		sp|P09622|DLDH_HUMAN	P09622	DLDH_HUMAN	DLD	Dihydrolipoyl dehydrogenase, mitochondrial
ALLTFYHVTK	R	T	10	147	156	2	0.982	1	0			sp|Q9UI26|IPO11_HUMAN	Q9UI26	IPO11_HUMAN	IPO11	Importin-11
ALLVVVNALLR	R	K	11	9	19	2	0.991	1	0			sp|Q9Y6I8|PXMP4_HUMAN	Q9Y6I8	PXMP4_HUMAN	PXMP4	Peroxisomal membrane protein 4
ALMGLYHGQVLCK	K	K	13	338	350	3	0.9627	1	0	12C(57.0214), 3M(15.9949)		sp|P40939|ECHA_HUMAN	P40939	ECHA_HUMAN	HADHA	Trifunctional enzyme subunit alpha, mitochondrial
ALNEGGFQSIPK	R	L	12	365	376	3	0.9998	1	0			sp|Q16134|ETFD_HUMAN	Q16134	ETFD_HUMAN	ETFDH	Electron transfer flavoprotein-ubiquinone oxidoreductase, mitochondrial
ALNFGLGRPLPLHFLR	R	R	16	292	307	4	0.9881	1	0			sp|P14635|CCNB1_HUMAN	P14635	CCNB1_HUMAN	CCNB1	G2/mitotic-specific cyclin-B1
ALNLAYSSIYGSYR	K	N	14	893	906	2	0.9999	2	0			sp|Q7L576|CYFP1_HUMAN	Q7L576	CYFP1_HUMAN	CYFIP1	Cytoplasmic FMR1-interacting protein 1
ALPGQLKPFETLLSQNQGGK	K	T	20	122	141	3	1	1	0			sp|P09211|GSTP1_HUMAN	P09211	GSTP1_HUMAN	GSTP1	Glutathione S-transferase P
ALQASALK	R	A	8	305	312	2	0.9917	1	0			sp|P04075|ALDOA_HUMAN	P04075	ALDOA_HUMAN	ALDOA	Fructose-bisphosphate aldolase A
ALQASALNAWR	R	G	11	305	315	2	0.9897	1	0			sp|P09972|ALDOC_HUMAN	P09972	ALDOC_HUMAN	ALDOC	Fructose-bisphosphate aldolase C
ALSAETESHIYR	M	A	12	2	13	2, 3	1	6	0	N-term(42.0106)		sp|O14569|C56D2_HUMAN	O14569	C56D2_HUMAN	CYB561D2	Cytochrome b561 domain-containing protein 2
ALSSQHQAR	R	L	9	298	306	2	0.9905	1	0			contaminant_GR78_MESAU	contaminant_GR78_MESAU owl|P07823| 78 KD GLUCOSE REGULATED PROTEIN PRECURSOR (GRP 78) (IMMUNOGLOBULIN...	contaminant_GR78_MESAU owl|P07823| 78 KD GLUCOSE REGULATED PROTEIN PRECURSOR (GRP 78) (IMMUNOGLOBULIN...		contaminant_GR78_MESAU owl|P07823| 78 KD GLUCOSE REGULATED PROTEIN PRECURSOR (GRP 78) (IMMUNOGLOBULIN...	HSPA5	contaminant_GR78_HUMAN, contaminant_GR78_MOUSE, contaminant_GR78_RAT, sp|P11021|BIP_HUMAN
ALTGGIAHLFK	K	Q	11	133	143	2, 3	0.9999	2	0			sp|P09622|DLDH_HUMAN	P09622	DLDH_HUMAN	DLD	Dihydrolipoyl dehydrogenase, mitochondrial
ALTGHLEEVVLALLK	K	T	15	99	113	3	1	1	0			sp|P04083|ANXA1_HUMAN	P04083	ANXA1_HUMAN	ANXA1	Annexin A1
ALTSELANAR	K	D	10	524	533	2	0.9974	2	0			sp|P26038|MOES_HUMAN	P26038	MOES_HUMAN	MSN	Moesin
ALVATPGKK	K	G	9	117	125	2	0.9936	1	0			sp|P19338|NUCL_HUMAN	P19338	NUCL_HUMAN	NCL	Nucleolin
ALVAVLLSR	R	T	9	568	576	2	0.9904	1	0			sp|Q92616|GCN1_HUMAN	Q92616	GCN1_HUMAN	GCN1	eIF-2-alpha kinase activator GCN1
ALVTGYFMQVAHLER	K	T	15	692	706	3	0.9666	1	0			sp|O43143|DHX15_HUMAN	O43143	DHX15_HUMAN	DHX15	Pre-mRNA-splicing factor ATP-dependent RNA helicase DHX15
AMEAVAAQGK	K	A	10	242	251	2	0.9981	1	0	2M(15.9949)		sp|P18669|PGAM1_HUMAN	P18669	PGAM1_HUMAN	PGAM1	Phosphoglycerate mutase 1	PGAM2	sp|P15259|PGAM2_HUMAN
AMGIMNSFVNDIFER	K	L	15	59	73	2	0.9965	1	0	2M(15.9949), 5M(15.9949)		sp|O60814|H2B1K_HUMAN	O60814	H2B1K_HUMAN	HIST1H2BK	Histone H2B type 1-K	HIST1H2BB, HIST1H2BC, HIST1H2BD, HIST1H2BH, HIST1H2BJ, HIST1H2BL, HIST1H2BM, HIST1H2BN, HIST1H2BO, HIST2H2BE, HIST2H2BF, HIST3H2BB	sp|P06899|H2B1J_HUMAN, sp|P23527|H2B1O_HUMAN, sp|P33778|H2B1B_HUMAN, sp|P58876|H2B1D_HUMAN, sp|P62807|H2B1C_HUMAN, sp|Q16778|H2B2E_HUMAN, sp|Q5QNW6|H2B2F_HUMAN, sp|Q8N257|H2B3B_HUMAN, sp|Q93079|H2B1H_HUMAN, sp|Q99877|H2B1N_HUMAN, sp|Q99879|H2B1M_HUMAN, sp|Q99880|H2B1L_HUMAN
AMGPLVLTEVLFNEK	K	L	15	274	288	2, 3	1	2	0	2M(15.9949)		sp|P55010|IF5_HUMAN	P55010	IF5_HUMAN	EIF5	Eukaryotic translation initiation factor 5
AMQDAEVSK	K	S	9	369	377	2	0.9828	1	0	2M(15.9949)		sp|P38646|GRP75_HUMAN	P38646	GRP75_HUMAN	HSPA9	Stress-70 protein, mitochondrial
AMSRPILYSNWLSK	K	D	14	2866	2879	3	0.9999	1	0	2M(15.9949)		sp|Q14204|DYHC1_HUMAN	Q14204	DYHC1_HUMAN	DYNC1H1	Cytoplasmic dynein 1 heavy chain 1
AMTGVEQWPYR	K	A	11	428	438	2	0.9727	1	0	2M(15.9949)		sp|P49368|TCPG_HUMAN	P49368	TCPG_HUMAN	CCT3	T-complex protein 1 subunit gamma
AMTTGAIAAMLSTILYSRR	K	F	19	110	128	3	0.991	2	0	2M(15.9949)		sp|P20618|PSB1_HUMAN	P20618	PSB1_HUMAN	PSMB1	Proteasome subunit beta type-1
ANFWYQPSFHGVDLSALR	K	G	18	310	327	3	0.964	1	0			sp|Q86X55|CARM1_HUMAN	Q86X55	CARM1_HUMAN	CARM1	Histone-arginine methyltransferase CARM1
ANGTTVHVGIHPSK	K	V	14	90	103	3	0.9999	1	0			sp|P61254|RL26_HUMAN	P61254	RL26_HUMAN	RPL26	60S ribosomal protein L26	RPL26L1	sp|Q9UNX3|RL26L_HUMAN
ANPFGGASHAK	K	G	11	38	48	2	0.9981	1	0			sp|P62266|RS23_HUMAN	P62266	RS23_HUMAN	RPS23	40S ribosomal protein S23
ANPVFDYQLYFQEPGVAEAELEQNLSR	K	T	27	377	403	3, 4	1	3	0			sp|P34913|HYES_HUMAN	P34913	HYES_HUMAN	EPHX2	Bifunctional epoxide hydrolase 2
ANTFVAELK	R	G	9	177	185	2	0.9919	1	0			sp|P40926|MDHM_HUMAN	P40926	MDHM_HUMAN	MDH2	Malate dehydrogenase, mitochondrial
ANWYFLLAR	K	S	9	198	206	2	0.9938	2	0			sp|P11310|ACADM_HUMAN	P11310	ACADM_HUMAN	ACADM	Medium-chain specific acyl-CoA dehydrogenase, mitochondrial
ANYWWLR	K	H	7	462	468	2	0.9917	1	0			sp|P31939|PUR9_HUMAN	P31939	PUR9_HUMAN	ATIC	Bifunctional purine biosynthesis protein PURH
APAMFNIR	K	N	8	35	42	2	0.9897	1	0	4M(15.9949)		sp|P61247|RS3A_HUMAN	P61247	RS3A_HUMAN	RPS3A	40S ribosomal protein S3a
APFAAHGYGAFLTLSILDR	K	Y	19	127	145	3	1	5	0			sp|P49721|PSB2_HUMAN	P49721	PSB2_HUMAN	PSMB2	Proteasome subunit beta type-2
APFAAHGYGAFLTLSILDRYYTPTISR	K	E	27	127	153	4	1	2	0			sp|P49721|PSB2_HUMAN	P49721	PSB2_HUMAN	PSMB2	Proteasome subunit beta type-2
APGAGLGQDR	R	Q	10	212	221	2	0.9999	1	0			sp|P50402|EMD_HUMAN	P50402	EMD_HUMAN	EMD	Emerin
APGPGLAQGLPQLHSLVLR	R	R	19	65	83	3	0.9936	2	0			sp|Q8N1G4|LRC47_HUMAN	Q8N1G4	LRC47_HUMAN	LRRC47	Leucine-rich repeat-containing protein 47
APIIAVTR	R	N	8	448	455	2	0.9916	1	0			sp|P14618|KPYM_HUMAN	P14618	KPYM_HUMAN	PKM	Pyruvate kinase PKM
APILSDSSCK	K	S	10	146	155	2	0.9891	1	0	9C(57.0214)		contaminant_TRYPSIN	contaminant_TRYPSIN	contaminant_TRYPSIN		contaminant_TRYPSIN
APIRPDIVNFVHTNLR	K	K	16	30	45	3, 4	1	2	0			sp|P36578|RL4_HUMAN	P36578	RL4_HUMAN	RPL4	60S ribosomal protein L4
APIRPDIVNFVHTNLRK	K	N	17	30	46	4	0.9978	1	0			sp|P36578|RL4_HUMAN	P36578	RL4_HUMAN	RPL4	60S ribosomal protein L4
APLVLKD	K	-	7	183	189	2	0.938	1	0			sp|Q99497|PARK7_HUMAN	Q99497	PARK7_HUMAN	PARK7	Protein/nucleic acid deglycase DJ-1
APSHVPFLLIGGGTAAFAAAR	K	S	21	128	148	4	1	3	0			sp|O95831|AIFM1_HUMAN	O95831	AIFM1_HUMAN	AIFM1	Apoptosis-inducing factor 1, mitochondrial
APVPTGEVYFADSFDR	K	G	16	62	77	2	0.994	1	0			sp|P27824|CALX_HUMAN	P27824	CALX_HUMAN	CANX	Calnexin
AQAAAPASVPAQAPK	K	R	15	135	149	2	0.9998	1	0			sp|P47914|RL29_HUMAN	P47914	RL29_HUMAN	RPL29	60S ribosomal protein L29
AQAALAVNISAAR	R	G	13	16	28	2	0.9975	1	0			sp|P40227|TCPZ_HUMAN	P40227	TCPZ_HUMAN	CCT6A	T-complex protein 1 subunit zeta
AQAYQTGK	K	D	8	664	671	2	0.9156	1	0			sp|P14625|ENPL_HUMAN	P14625	ENPL_HUMAN	HSP90B1	Endoplasmin
AQFEGIVTDLIR	R	R	12	349	360	2	0.9994	1	0			sp|P38646|GRP75_HUMAN	P38646	GRP75_HUMAN	HSPA9	Stress-70 protein, mitochondrial
AQIHDLVLVGGSTR	K	L	14	329	342	2, 3	0.9984	3	0			sp|P0DMV8|HS71A_HUMAN	P0DMV8	HS71A_HUMAN	HSPA1A	Heat shock 70 kDa protein 1A	HSPA1B	sp|P0DMV9|HS71B_HUMAN
AQLAAITLIIGTFER	K	M	15	623	637	2	0.9874	1	0			sp|Q96QK1|VPS35_HUMAN	Q96QK1	VPS35_HUMAN	VPS35	Vacuolar protein sorting-associated protein 35
AQLAHYNFQFVVGQK	R	E	15	660	674	3	0.9986	1	0			sp|Q9BW92|SYTM_HUMAN	Q9BW92	SYTM_HUMAN	TARS2	Threonine--tRNA ligase, mitochondrial
AQLFALTGVQPAR	K	Q	13	31	43	2, 3	0.9989	3	0			sp|P54578|UBP14_HUMAN	P54578	UBP14_HUMAN	USP14	Ubiquitin carboxyl-terminal hydrolase 14
AQMVQEDLEK	K	T	10	449	458	2	0.9592	1	0	3M(15.9949)		sp|P26038|MOES_HUMAN	P26038	MOES_HUMAN	MSN	Moesin
AQNDLEQVLR	E	Q	10	507	516	2	0.9998	1	0			sp|Q15075|EEA1_HUMAN	Q15075	EEA1_HUMAN	EEA1	Early endosome antigen 1
AQVARPGGDTIFGK	K	L	14	8	21	3	0.9889	1	0			sp|P49773|HINT1_HUMAN	P49773	HINT1_HUMAN	HINT1	Histidine triad nucleotide-binding protein 1
AQVIYTR	R	N	7	105	111	2	0.9144	1	0			sp|P62851|RS25_HUMAN	P62851	RS25_HUMAN	RPS25	40S ribosomal protein S25
AQVSGQSAR	K	K	9	380	388	2	0.9269	1	0			sp|P41250|GARS_HUMAN	P41250	GARS_HUMAN	GARS	Glycine--tRNA ligase
ARDLFFALWIPDLFMK	R	R	16	325	340	3	0.9731	2	0	15M(15.9949)		sp|P23921|RIR1_HUMAN	P23921	RIR1_HUMAN	RRM1	Ribonucleoside-diphosphate reductase large subunit
ARFEELNADLFR	R	G	12	300	311	2, 3	0.9999	2	0			sp|P11142|HSP7C_HUMAN	P11142	HSP7C_HUMAN	HSPA8	Heat shock cognate 71 kDa protein	HSPA2	sp|P54652|HSP72_HUMAN
ASCLYGQLPK	K	F	10	46	55	2, 3	0.9917	3	0	3C(57.0214)		sp|P09211|GSTP1_HUMAN	P09211	GSTP1_HUMAN	GSTP1	Glutathione S-transferase P
ASGNYATVISHNPETK	R	K	16	129	144	3	1	1	0			sp|P62917|RL8_HUMAN	P62917	RL8_HUMAN	RPL8	60S ribosomal protein L8
ASGNYATVISHNPETKK	R	T	17	129	145	4	1	1	0			sp|P62917|RL8_HUMAN	P62917	RL8_HUMAN	RPL8	60S ribosomal protein L8
ASGQAFELILSPR	R	S	13	15	27	2	0.9996	4	0			sp|P16949|STMN1_HUMAN	P16949	STMN1_HUMAN	STMN1	Stathmin
ASILNTWISLK	R	Q	11	404	414	2	0.9994	1	0			sp|P22234|PUR6_HUMAN	P22234	PUR6_HUMAN	PAICS	Multifunctional protein ADE2
ASITPGTILIILTGR	R	H	15	142	156	2	0.9905	3	0			sp|Q02878|RL6_HUMAN	Q02878	RL6_HUMAN	RPL6	60S ribosomal protein L6
ASLEAAIADAEQR	R	G	13	329	341	2	0.9992	1	0			contaminant_KERATIN20	contaminant_KERATIN20	contaminant_KERATIN20		contaminant_KERATIN20	KRT8	sp|P05787|K2C8_HUMAN
ASLLGCPFLPK	K	Q	11	286	296	2	0.9995	1	0	6C(57.0214)		sp|Q96MT3|PRIC1_HUMAN	Q96MT3	PRIC1_HUMAN	PRICKLE1	Prickle-like protein 1
ATAAVIFLHGLGDTGHGWAEAFAGIR	K	S	26	20	45	3, 4	1	2	0			sp|O75608|LYPA1_HUMAN	O75608	LYPA1_HUMAN	LYPLA1	Acyl-protein thioesterase 1
ATAGDTHLGGEDFDNR	K	L	16	221	236	3	1	1	0			sp|P0DMV8|HS71A_HUMAN	P0DMV8	HS71A_HUMAN	HSPA1A	Heat shock 70 kDa protein 1A	HSPA1B, HSPA1L, HSPA6	sp|P0DMV9|HS71B_HUMAN, sp|P17066|HSP76_HUMAN, sp|P34931|HS71L_HUMAN
ATAVMPDGQFK	K	D	11	17	27	2	0.9973	3	0	5M(15.9949)		sp|Q06830|PRDX1_HUMAN	Q06830	PRDX1_HUMAN	PRDX1	Peroxiredoxin-1
ATAVVDGAFK	K	E	10	17	26	2	0.9896	1	0			sp|P32119|PRDX2_HUMAN	P32119	PRDX2_HUMAN	PRDX2	Peroxiredoxin-2
ATFIKVPQNQNGK	K	S	13	509	521	2, 3	0.9998	3	0			sp|P19338|NUCL_HUMAN	P19338	NUCL_HUMAN	NCL	Nucleolin
ATFISVQLKK	M	T	10	2	11	2	0.988	1	0	N-term(42.0106)		sp|Q8WUM4|PDC6I_HUMAN	Q8WUM4	PDC6I_HUMAN	PDCD6IP	Programmed cell death 6-interacting protein
ATFYLLIGNANAAKPDLDK	R	V	19	336	354	3	0.9996	1	0			sp|O94826|TOM70_HUMAN	O94826	TOM70_HUMAN	TOMM70	Mitochondrial import receptor subunit TOM70
ATGILLYGLASR	K	L	12	51	62	2, 3	0.999	2	0			sp|P47897|SYQ_HUMAN	P47897	SYQ_HUMAN	QARS	Glutamine--tRNA ligase
ATLKDQLIYNLLKEEQTPQNK	M	L	21	2	22	3	0.9937	1	0	N-term(42.0106)		sp|P00338|LDHA_HUMAN	P00338	LDHA_HUMAN	LDHA	L-lactate dehydrogenase A chain
ATLLAAR	A	G	7	3	9	2	0.9778	1	0	N-term(42.0106)		sp|P28072|PSB6_HUMAN	P28072	PSB6_HUMAN	PSMB6	Proteasome subunit beta type-6
ATQALVLAPTR	K	E	11	100	110	2	0.9429	1	0			sp|P60842|IF4A1_HUMAN	P60842	IF4A1_HUMAN	EIF4A1	Eukaryotic initiation factor 4A-I
ATVGILITTIASK	R	G	13	116	128	2	0.9992	1	0			sp|Q92973|TNPO1_HUMAN	Q92973	TNPO1_HUMAN	TNPO1	Transportin-1
ATVIVMVTR	K	C	9	745	753	2	0.9389	1	0	6M(15.9949)		sp|P08575|PTPRC_HUMAN	P08575	PTPRC_HUMAN	PTPRC	Receptor-type tyrosine-protein phosphatase C
AVAFNKR	R	L	7	108	114	2	0.9366	1	0			sp|O43598|DNPH1_HUMAN	O43598	DNPH1_HUMAN	DNPH1	2'-deoxynucleoside 5'-phosphate N-hydrolase 1
AVAFQNPQTHVIENLHAAAYR	K	N	21	163	183	3	0.9672	1	0			sp|P22695|QCR2_HUMAN	P22695	QCR2_HUMAN	UQCRC2	Cytochrome b-c1 complex subunit 2, mitochondrial
AVASAAAALVLK	K	A	12	674	685	2	0.9881	1	0			sp|Q9Y490|TLN1_HUMAN	Q9Y490	TLN1_HUMAN	TLN1	Talin-1
AVDSLVPIGR	K	G	10	195	204	2	0.9142	1	0			sp|P25705|ATPA_HUMAN	P25705	ATPA_HUMAN	ATP5F1A	ATP synthase subunit alpha, mitochondrial
AVEHINK	K	T	7	65	71	2	0.9931	3	0			sp|P06733|ENOA_HUMAN	P06733	ENOA_HUMAN	ENO1	Alpha-enolase
AVFDETYPDPVR	R	V	12	684	695	2	0.9992	1	0			sp|P49588|SYAC_HUMAN	P49588	SYAC_HUMAN	AARS	Alanine--tRNA ligase, cytoplasmic
AVFPSIVGR	R	P	9	29	37	2	0.9184	1	0			sp|P60709|ACTB_HUMAN	P60709	ACTB_HUMAN	ACTB	Actin, cytoplasmic 1	ACTA1, ACTA2, ACTC1, ACTG1, ACTG2, POTEE, POTEF, POTEI	sp|A5A3E0|POTEF_HUMAN, sp|P0CG38|POTEI_HUMAN, sp|P62736|ACTA_HUMAN, sp|P63261|ACTG_HUMAN, sp|P63267|ACTH_HUMAN, sp|P68032|ACTC_HUMAN, sp|P68133|ACTS_HUMAN, sp|Q6S8J3|POTEE_HUMAN
AVFPSIVGRPR	R	Q	11	29	39	2	0.9843	1	0			sp|P60709|ACTB_HUMAN	P60709	ACTB_HUMAN	ACTB	Actin, cytoplasmic 1	ACTA1, ACTA2, ACTC1, ACTG1, ACTG2, POTEE, POTEF, POTEI	sp|A5A3E0|POTEF_HUMAN, sp|P0CG38|POTEI_HUMAN, sp|P62736|ACTA_HUMAN, sp|P63261|ACTG_HUMAN, sp|P63267|ACTH_HUMAN, sp|P68032|ACTC_HUMAN, sp|P68133|ACTS_HUMAN, sp|Q6S8J3|POTEE_HUMAN
AVFVDLEPTVIDEVR	R	T	15	65	79	2	0.9997	1	0			sp|P68363|TBA1B_HUMAN	P68363	TBA1B_HUMAN	TUBA1B	Tubulin alpha-1B chain	TUBA1A, TUBA1C	sp|Q71U36|TBA1A_HUMAN, sp|Q9BQE3|TBA1C_HUMAN
AVLFCLSEDKK	K	N	11	35	45	2	0.9992	1	0	5C(57.0214)		sp|P23528|COF1_HUMAN	P23528	COF1_HUMAN	CFL1	Cofilin-1
AVLHVALR	R	N	8	97	104	2	0.9916	1	0			sp|P06744|G6PI_HUMAN	P06744	G6PI_HUMAN	GPI	Glucose-6-phosphate isomerase
AVLLGPPGAGK	R	G	11	18	28	2	0.9893	1	0			sp|P54819|KAD2_HUMAN	P54819	KAD2_HUMAN	AK2	Adenylate kinase 2, mitochondrial
AVLTILLAHK	K	Q	10	460	469	2	0.9999	1	0			sp|Q86WB0|NIPA_HUMAN	Q86WB0	NIPA_HUMAN	ZC3HC1	Nuclear-interacting partner of ALK
AVMRRWLPAGDALLQMITIHLPSPVTAQK	K	Y	29	338	366	4	1	1	0	16M(15.9949)		sp|P13639|EF2_HUMAN	P13639	EF2_HUMAN	EEF2	Elongation factor 2
AVSTCAHLFWSGR	R	N	13	669	681	3	0.9625	1	0	5C(57.0214)		sp|Q96QK1|VPS35_HUMAN	Q96QK1	VPS35_HUMAN	VPS35	Vacuolar protein sorting-associated protein 35
AVTLSALIYCLRCLVGR	R	D	17	1029	1045	3	0.9883	1	0	10C(57.0214), 13C(57.0214)		sp|O14841|OPLA_HUMAN	O14841	OPLA_HUMAN	OPLAH	5-oxoprolinase
AVTTPGKK	K	G	8	103	110	2	0.9934	2	0			sp|P19338|NUCL_HUMAN	P19338	NUCL_HUMAN	NCL	Nucleolin
AVVGVVAGGGR	R	L	11	164	174	2	0.9992	2	0			sp|P62917|RL8_HUMAN	P62917	RL8_HUMAN	RPL8	60S ribosomal protein L8
AWGPGLHGGIVGR	R	S	13	554	566	3	0.9625	1	0			sp|O75369|FLNB_HUMAN	O75369	FLNB_HUMAN	FLNB	Filamin-B
AWVWNTHADFADECPKPELLAIR	R	F	23	119	141	4	0.9975	1	0	14C(57.0214)		sp|P43487|RANG_HUMAN	P43487	RANG_HUMAN	RANBP1	Ran-specific GTPase-activating protein
AYGQQYWGQPGNRGGYR	R	N	17	672	688	3	0.9698	1	0			sp|Q1KMD3|HNRL2_HUMAN	Q1KMD3	HNRL2_HUMAN	HNRNPUL2	Heterogeneous nuclear ribonucleoprotein U-like protein 2
AYPDVAALSDGYWVVSNR	R	V	18	448	465	3	0.9998	1	0			sp|O14773|TPP1_HUMAN	O14773	TPP1_HUMAN	TPP1	Tripeptidyl-peptidase 1
AYQHGGVTGLSQY	R	-	13	1117	1129	2	0.9988	1	0			sp|Q92900|RENT1_HUMAN	Q92900	RENT1_HUMAN	UPF1	Regulator of nonsense transcripts 1
AYSSFGGGR	R	G	9	11	19	2	0.9914	1	0			sp|Q15056|IF4H_HUMAN	Q15056	IF4H_HUMAN	EIF4H	Eukaryotic translation initiation factor 4H
AYVVLGQFLVLK	K	K	12	42	53	2	0.9994	2	0			sp|O75531|BAF_HUMAN	O75531	BAF_HUMAN	BANF1	Barrier-to-autointegration factor
AYVVLGQFLVLKK	K	D	13	42	54	2, 3	1	3	0			sp|O75531|BAF_HUMAN	O75531	BAF_HUMAN	BANF1	Barrier-to-autointegration factor
AYYHLLEQVAPK	K	G	12	298	309	2	0.999	1	0			sp|P13796|PLSL_HUMAN	P13796	PLSL_HUMAN	LCP1	Plastin-2
CHTPPLYR	K	M	8	22	29	2	0.9328	1	0	1C(57.0214)		sp|Q02543|RL18A_HUMAN	Q02543	RL18A_HUMAN	RPL18A	60S ribosomal protein L18a
CKGQLLIFGATNWDLIGRK	K	E	19	102	120	3	1	1	0	1C(57.0214)		sp|Q9P258|RCC2_HUMAN	Q9P258	RCC2_HUMAN	RCC2	Protein RCC2
CLYASVLTAQPR	R	L	12	728	739	2	0.9905	1	0	1C(57.0214)		sp|P13639|EF2_HUMAN	P13639	EF2_HUMAN	EEF2	Elongation factor 2
CPLLKPWALTFSYGR	K	A	15	290	304	2, 3	1	6	0	1C(57.0214)		sp|P04075|ALDOA_HUMAN	P04075	ALDOA_HUMAN	ALDOA	Fructose-bisphosphate aldolase A
CPLPRPWALTFSYGR	R	A	15	290	304	3, 4	1	6	0	1C(57.0214)	DTT(151.996500)	sp|P09972|ALDOC_HUMAN	P09972	ALDOC_HUMAN	ALDOC	Fructose-bisphosphate aldolase C
DAGQISGLNVLR	K	V	12	207	218	2	0.9995	2	0			sp|P38646|GRP75_HUMAN	P38646	GRP75_HUMAN	HSPA9	Stress-70 protein, mitochondrial
DAGTIAGLNVLR	K	L	12	160	171	2	0.9994	2	0			sp|P11142|HSP7C_HUMAN	P11142	HSP7C_HUMAN	HSPA8	Heat shock cognate 71 kDa protein		contaminant_GR78_SCHPO, contaminant_GR78_YEAST
DAGTIAGLNVMR	K	L	12	186	197	2, 3	1	4	0	11M(15.9949)		contaminant_GR78_MESAU	contaminant_GR78_MESAU owl|P07823| 78 KD GLUCOSE REGULATED PROTEIN PRECURSOR (GRP 78) (IMMUNOGLOBULIN...	contaminant_GR78_MESAU owl|P07823| 78 KD GLUCOSE REGULATED PROTEIN PRECURSOR (GRP 78) (IMMUNOGLOBULIN...		contaminant_GR78_MESAU owl|P07823| 78 KD GLUCOSE REGULATED PROTEIN PRECURSOR (GRP 78) (IMMUNOGLOBULIN...	HSPA5	contaminant_GR78_HUMAN, contaminant_GR78_MOUSE, contaminant_GR78_RAT, sp|P11021|BIP_HUMAN
DAGVIAGLNVLR	K	L	12	160	171	2	0.9994	3	0			sp|P0DMV8|HS71A_HUMAN	P0DMV8	HS71A_HUMAN	HSPA1A	Heat shock 70 kDa protein 1A	HSPA1B, HSPA1L	sp|P0DMV9|HS71B_HUMAN, sp|P34931|HS71L_HUMAN
DALGQRYSLLPFWYTLLYQAHR	R	E	22	699	720	3	0.9998	1	0			sp|Q14697|GANAB_HUMAN	Q14697	GANAB_HUMAN	GANAB	Neutral alpha-glucosidase AB
DATNVGDEGGFAPNILENK	K	E	19	203	221	2	0.9876	1	0			sp|P06733|ENOA_HUMAN	P06733	ENOA_HUMAN	ENO1	Alpha-enolase
DAVLLVFANK	R	Q	10	118	127	2	0.9994	1	0			sp|P61204|ARF3_HUMAN	P61204	ARF3_HUMAN	ARF3	ADP-ribosylation factor 3	ARF1, ARF5	sp|P84077|ARF1_HUMAN, sp|P84085|ARF5_HUMAN
DCGATWVVLGHSER	K	R	14	123	136	2	0.9994	1	0	2C(57.0214)		sp|P60174|TPIS_HUMAN	P60174	TPIS_HUMAN	TPI1	Triosephosphate isomerase
DCGSVDGVIK	K	E	10	26	35	2	0.9454	1	0	2C(57.0214)		sp|P61916|NPC2_HUMAN	P61916	NPC2_HUMAN	NPC2	NPC intracellular cholesterol transporter 2
DDDIAALVVDNGSGMCK	M	A	17	2	18	2	0.9638	1	0	15M(15.9949), 16C(57.0214), N-term(42.0106)		sp|P60709|ACTB_HUMAN	P60709	ACTB_HUMAN	ACTB	Actin, cytoplasmic 1
DDDKNNDGYIDYAEFAK	R	S	17	127	143	2, 3	1	5	0			sp|Q8NI22|MCFD2_HUMAN	Q8NI22	MCFD2_HUMAN	MCFD2	Multiple coagulation factor deficiency protein 2
DETEFYLGKR	R	C	10	37	46	2	0.9992	1	0			sp|P18077|RL35A_HUMAN	P18077	RL35A_HUMAN	RPL35A	60S ribosomal protein L35a
DFGLLVFVR	R	K	9	62	70	2	0.9283	1	0			sp|P78527|PRKDC_HUMAN	P78527	PRKDC_HUMAN	PRKDC	DNA-dependent protein kinase catalytic subunit
DFGLLVFVRK	R	S	10	62	71	2	0.9157	1	0			sp|P78527|PRKDC_HUMAN	P78527	PRKDC_HUMAN	PRKDC	DNA-dependent protein kinase catalytic subunit
DFIHTASISFLTPLR	R	N	15	131	145	3	0.9959	1	0			sp|Q9NR46|SHLB2_HUMAN	Q9NR46	SHLB2_HUMAN	SH3GLB2	Endophilin-B2
DFLAGGVAAAISK	K	T	13	11	23	2, 3	1	4	0			sp|P05141|ADT2_HUMAN	P05141	ADT2_HUMAN	SLC25A5	ADP/ATP translocase 2
DFLLQQTMLR	K	V	10	29	38	2	0.9923	1	0	8M(15.9949)		sp|Q04760|LGUL_HUMAN	Q04760	LGUL_HUMAN	GLO1	Lactoylglutathione lyase
DFLPLYFGWFLTKK	K	S	14	184	197	2, 3	0.9989	3	0			sp|P09543|CN37_HUMAN	P09543	CN37_HUMAN	CNP	2',3'-cyclic-nucleotide 3'-phosphodiesterase
DFNHINVELSLLGKK	R	K	15	37	51	3	0.9791	1	0			sp|P32969|RL9_HUMAN	P32969	RL9_HUMAN	RPL9	60S ribosomal protein L9
DFTPVCTTELGR	R	A	12	42	53	2	0.9331	1	0	6C(57.0214)		sp|P30041|PRDX6_HUMAN	P30041	PRDX6_HUMAN	PRDX6	Peroxiredoxin-6
DGEEAGAYDGPR	R	T	12	108	119	2	0.9806	2	0			sp|P30101|PDIA3_HUMAN	P30101	PDIA3_HUMAN	PDIA3	Protein disulfide-isomerase A3
DGEIVGLSGR	K	V	10	86	95	2	0.9901	1	0			sp|P29144|TPP2_HUMAN	P29144	TPP2_HUMAN	TPP2	Tripeptidyl-peptidase 2
DGLILTSR	K	G	8	149	156	2	0.9381	1	0			sp|Q99497|PARK7_HUMAN	Q99497	PARK7_HUMAN	PARK7	Protein/nucleic acid deglycase DJ-1
DGLLPENTFIVGYAR	R	S	15	58	72	2	0.9255	1	0			sp|P11413|G6PD_HUMAN	P11413	G6PD_HUMAN	G6PD	Glucose-6-phosphate 1-dehydrogenase
DGPSAGCTIVTALLSLAMGRPVR	K	Q	23	852	874	3	0.9997	1	0	18M(15.9949), 7C(57.0214)		sp|P36776|LONM_HUMAN	P36776	LONM_HUMAN	LONP1	Lon protease homolog, mitochondrial
DIAQQLQATCTSLGSSIQGLPTNVKDQVQQAR	R	R	32	332	363	3	1	1	0	10C(57.0214)		sp|O60664|PLIN3_HUMAN	O60664	PLIN3_HUMAN	PLIN3	Perilipin-3
DIDEVSSLLR	R	T	10	156	165	2	0.9928	1	0			sp|P50990|TCPQ_HUMAN	P50990	TCPQ_HUMAN	CCT8	T-complex protein 1 subunit theta
DIQKWEYVPLGPFLGK	R	S	16	238	253	3	1	1	0			sp|P16930|FAAA_HUMAN	P16930	FAAA_HUMAN	FAH	Fumarylacetoacetase
DISLSDYK	K	G	8	28	35	2	0.9389	1	0			sp|Q06830|PRDX1_HUMAN	Q06830	PRDX1_HUMAN	PRDX1	Peroxiredoxin-1
DITSDTSGDFR	K	N	11	167	177	2	0.9996	2	0			sp|P04083|ANXA1_HUMAN	P04083	ANXA1_HUMAN	ANXA1	Annexin A1
DIVISVGIYNLVQK	K	A	14	266	279	2	0.9967	1	0			sp|P12956|XRCC6_HUMAN	P12956	XRCC6_HUMAN	XRCC6	X-ray repair cross-complementing protein 6
DIVLVAYSALGSHR	K	E	14	210	223	2	0.9266	1	0			sp|Q04828|AK1C1_HUMAN	Q04828	AK1C1_HUMAN	AKR1C1	Aldo-keto reductase family 1 member C1	AKR1C2	sp|P52895|AK1C2_HUMAN
DKENALMPNWLHLPVGYHGR	R	A	20	143	162	4	0.9936	1	0	7M(15.9949)		sp|P16930|FAAA_HUMAN	P16930	FAAA_HUMAN	FAH	Fumarylacetoacetase
DKLNNLVLFDK	R	A	11	42	52	2	0.9329	1	0			sp|P62851|RS25_HUMAN	P62851	RS25_HUMAN	RPS25	40S ribosomal protein S25
DKLNNLVLFDKATYDK	R	L	16	42	57	3	0.9953	1	0			sp|P62851|RS25_HUMAN	P62851	RS25_HUMAN	RPS25	40S ribosomal protein S25
DKVMSEFNNNFR	R	Q	12	109	120	3	1	1	0	4M(15.9949)		sp|P08962|CD63_HUMAN	P08962	CD63_HUMAN	CD63	CD63 antigen
DLAGCIHGLSNVK	K	L	13	414	426	2	1	1	0	5C(57.0214)		sp|P48735|IDHP_HUMAN	P48735	IDHP_HUMAN	IDH2	Isocitrate dehydrogenase [NADP], mitochondrial
DLDVAILVGSMPR	K	R	13	80	92	2	1	3	0	11M(15.9949)		sp|P40925|MDHC_HUMAN	P40925	MDHC_HUMAN	MDH1	Malate dehydrogenase, cytoplasmic
DLGDVMETVLSSQTCEQTPER	R	L	21	594	614	4	0.9973	1	0	15C(57.0214)		sp|P01266|THYG_HUMAN	P01266	THYG_HUMAN	TG	Thyroglobulin
DLGLGDTVEGLDAQVVNGYMIHDQESK	K	S	27	177	203	3	1	1	0	20M(15.9949)		sp|Q14534|ERG1_HUMAN	Q14534	ERG1_HUMAN	SQLE	Squalene monooxygenase
DLGLSESGEDVNAAILDESGKK	K	F	22	464	485	3	0.9652	1	0			sp|P13667|PDIA4_HUMAN	P13667	PDIA4_HUMAN	PDIA4	Protein disulfide-isomerase A4
DLGYIYFYQR	K	V	10	846	855	2	0.9999	1	0			sp|P45974|UBP5_HUMAN	P45974	UBP5_HUMAN	USP5	Ubiquitin carboxyl-terminal hydrolase 5
DLLQIIFSFSK	R	A	11	304	314	2	0.923	1	0			sp|P42704|LPPRC_HUMAN	P42704	LPPRC_HUMAN	LRPPRC	Leucine-rich PPR motif-containing protein, mitochondrial
DLRNPHPSSAFLNLIGFVSR	R	R	20	26	45	4	0.9289	1	0			sp|P53004|BIEA_HUMAN	P53004	BIEA_HUMAN	BLVRA	Biliverdin reductase A
DLRNPHPSSAFLNLIGFVSRR	R	E	21	26	46	4	0.9887	1	0			sp|P53004|BIEA_HUMAN	P53004	BIEA_HUMAN	BLVRA	Biliverdin reductase A
DLSLEEIQK	K	K	9	44	52	2	0.9146	1	0			sp|P16949|STMN1_HUMAN	P16949	STMN1_HUMAN	STMN1	Stathmin	STMN2	sp|Q93045|STMN2_HUMAN
DLVPNHLSYYLYNHVAMWPEQSDKWPTAVR	K	A	30	676	705	4	0.9965	1	0	17M(15.9949)		sp|Q9P2J5|SYLC_HUMAN	Q9P2J5	SYLC_HUMAN	LARS	Leucine--tRNA ligase, cytoplasmic
DMIILPEMVGSMVGVYNGK	R	T	19	82	100	2	0.9184	1	0	12M(15.9949), 2M(15.9949), 8M(15.9949)		sp|P62841|RS15_HUMAN	P62841	RS15_HUMAN	RPS15	40S ribosomal protein S15
DNIQGITKPAIR	R	R	12	25	36	2	0.9992	2	0			sp|P62805|H4_HUMAN	P62805	H4_HUMAN	HIST1H4A	Histone H4
DNLEFFLAGIGR	R	L	12	791	802	2	0.9995	1	0			sp|P49327|FAS_HUMAN	P49327	FAS_HUMAN	FASN	Fatty acid synthase
DNSTMGYMMAK	R	K	11	613	623	2	0.9926	1	0	5M(15.9949), 8M(15.9949), 9M(15.9949)		sp|P08238|HS90B_HUMAN	P08238	HS90B_HUMAN	HSP90AB1	Heat shock protein HSP 90-beta
DPSQQELPR	R	L	9	1172	1180	2	0.9998	3	0			sp|P49327|FAS_HUMAN	P49327	FAS_HUMAN	FASN	Fatty acid synthase
DQVANSAFVER	K	L	11	500	510	2	0.9995	2	0			sp|P07900|HS90A_HUMAN	P07900	HS90A_HUMAN	HSP90AA1	Heat shock protein HSP 90-alpha
DRKESLDVYELDAK	R	Q	14	297	310	3	1	1	0			sp|Q13510|ASAH1_HUMAN	Q13510	ASAH1_HUMAN	ASAH1	Acid ceramidase
DRLSASSLTMESFAFLWAGGR	R	A	21	304	324	3	1	1	0	10M(15.9949)		sp|Q00839|HNRPU_HUMAN	Q00839	HNRPU_HUMAN	HNRNPU	Heterogeneous nuclear ribonucleoprotein U
DRNLQEGNLER	R	V	11	182	192	3	1	1	0			sp|Q13445|TMED1_HUMAN	Q13445	TMED1_HUMAN	TMED1	Transmembrane emp24 domain-containing protein 1
DSGAALGLGIALHSPCYAQVR	R	R	21	254	274	3	0.998	1	0	16C(57.0214)		sp|Q9BUM1|G6PC3_HUMAN	Q9BUM1	G6PC3_HUMAN	G6PC3	Glucose-6-phosphatase 3
DSGAALGLGIALHSPCYAQVRR	R	A	22	254	275	3	0.9946	1	0	16C(57.0214)		sp|Q9BUM1|G6PC3_HUMAN	Q9BUM1	G6PC3_HUMAN	G6PC3	Glucose-6-phosphatase 3
DSLLQDGEFSMDLR	R	T	14	76	89	2	0.9246	1	0	11M(15.9949)		sp|P07737|PROF1_HUMAN	P07737	PROF1_HUMAN	PFN1	Profilin-1
DSTLIMQLLR	K	D	10	218	227	2	0.9919	3	0	6M(15.9949)		sp|P61981|1433G_HUMAN	P61981	1433G_HUMAN	YWHAG	14-3-3 protein gamma	SFN, YWHAB, YWHAE, YWHAH, YWHAQ, YWHAZ	sp|P27348|1433T_HUMAN, sp|P31946|1433B_HUMAN, sp|P31947|1433S_HUMAN, sp|P62258|1433E_HUMAN, sp|P63104|1433Z_HUMAN, sp|Q04917|1433F_HUMAN
DSYVGDEAQSK	K	R	11	51	61	2	0.9996	2	0			sp|P60709|ACTB_HUMAN	P60709	ACTB_HUMAN	ACTB	Actin, cytoplasmic 1	ACTA1, ACTA2, ACTC1, ACTG1, ACTG2	sp|P62736|ACTA_HUMAN, sp|P63261|ACTG_HUMAN, sp|P63267|ACTH_HUMAN, sp|P68032|ACTC_HUMAN, sp|P68133|ACTS_HUMAN
DSYVGDEAQSKR	K	G	12	51	62	2	1	2	0			sp|P60709|ACTB_HUMAN	P60709	ACTB_HUMAN	ACTB	Actin, cytoplasmic 1	ACTA1, ACTA2, ACTC1, ACTG1, ACTG2	sp|P62736|ACTA_HUMAN, sp|P63261|ACTG_HUMAN, sp|P63267|ACTH_HUMAN, sp|P68032|ACTC_HUMAN, sp|P68133|ACTS_HUMAN
DTLAFLMIHLQR	R	V	12	471	482	2	0.9993	1	0	7M(15.9949)		sp|Q9H0H5|RGAP1_HUMAN	Q9H0H5	RGAP1_HUMAN	RACGAP1	Rac GTPase-activating protein 1
DTLYEAVR	R	E	8	8	15	2	0.9167	1	0			sp|P62906|RL10A_HUMAN	P62906	RL10A_HUMAN	RPL10A	60S ribosomal protein L10a
DTVATQLSEAVDATR	K	G	15	141	155	2, 3	1	7	0			sp|O60664|PLIN3_HUMAN	O60664	PLIN3_HUMAN	PLIN3	Perilipin-3
DVAVSYYHFYHMAK	K	V	14	134	147	3	0.9999	2	0	12M(15.9949)		sp|P50225|ST1A1_HUMAN	P50225	ST1A1_HUMAN	SULT1A1	Sulfotransferase 1A1	SULT1A2	sp|P50226|ST1A2_HUMAN
DVAYQYVK	R	K	8	96	103	2	0.9154	1	0			sp|Q04837|SSBP_HUMAN	Q04837	SSBP_HUMAN	SSBP1	Single-stranded DNA-binding protein, mitochondrial
DVFLPKPTWGNHTPIFR	R	D	17	154	170	3	1	1	0			sp|P00505|AATM_HUMAN	P00505	AATM_HUMAN	GOT2	Aspartate aminotransferase, mitochondrial
DVLSVAFSSDNR	K	Q	12	107	118	2	1	1	0			sp|P63244|RACK1_HUMAN	P63244	RACK1_HUMAN	RACK1	Receptor of activated protein C kinase 1
DVNAAIATIK	K	T	10	327	336	2	0.9987	2	0			sp|P68363|TBA1B_HUMAN	P68363	TBA1B_HUMAN	TUBA1B	Tubulin alpha-1B chain	TUBA1A, TUBA1C, TUBA3E	sp|Q6PEY2|TBA3E_HUMAN, sp|Q71U36|TBA1A_HUMAN, sp|Q9BQE3|TBA1C_HUMAN
DVNQQEFVR	K	A	9	8	16	2	0.9867	1	0			sp|P39019|RS19_HUMAN	P39019	RS19_HUMAN	RPS19	40S ribosomal protein S19
DVPYPPPLSPAIEAIQK	K	E	17	262	278	3	1	7	0			sp|Q8N8N7|PTGR2_HUMAN	Q8N8N7	PTGR2_HUMAN	PTGR2	Prostaglandin reductase 2
DVRQQYESVAAKNLQEAEEWYK	R	S	22	271	292	3	0.9909	1	0			sp|P08670|VIME_HUMAN	P08670	VIME_HUMAN	VIM	Vimentin
DVVICPDASLEDAKK	R	E	15	49	63	3	0.9657	1	0	5C(57.0214)		sp|Q99497|PARK7_HUMAN	Q99497	PARK7_HUMAN	PARK7	Protein/nucleic acid deglycase DJ-1
DVYVQLYLQHLTAR	K	N	14	35	48	2, 3	1	2	0			sp|P42166|LAP2A_HUMAN	P42166	LAP2A_HUMAN	TMPO	Lamina-associated polypeptide 2, isoform alpha		sp|P42167|LAP2B_HUMAN
DWSHYFK	R	L	7	124	130	2	0.9373	1	0			contaminant_KERATIN09	contaminant_KERATIN09	contaminant_KERATIN09		contaminant_KERATIN09	KRT18	sp|P05783|K1C18_HUMAN
DYGNSPLHR	K	F	9	429	437	2	0.9386	1	0			sp|P26599|PTBP1_HUMAN	P26599	PTBP1_HUMAN	PTBP1	Polypyrimidine tract-binding protein 1
DYGVLLEGSGLALR	R	G	14	171	184	2	0.9978	1	0			sp|P30048|PRDX3_HUMAN	P30048	PRDX3_HUMAN	PRDX3	Thioredoxin-dependent peroxide reductase, mitochondrial
DYLHYIR	R	K	7	91	97	2	0.9381	1	0			sp|P62280|RS11_HUMAN	P62280	RS11_HUMAN	RPS11	40S ribosomal protein S11
DYNVTANSK	K	L	9	82	90	2	0.9916	1	0			sp|P00338|LDHA_HUMAN	P00338	LDHA_HUMAN	LDHA	L-lactate dehydrogenase A chain
DYVFYLAVGNYR	R	L	12	72	83	2	1	1	0			sp|Q9Y3D6|FIS1_HUMAN	Q9Y3D6	FIS1_HUMAN	FIS1	Mitochondrial fission 1 protein
DYVTGGACPSK	K	A	11	23	33	2	0.9818	1	0	8C(57.0214)		sp|Q8NBN7|RDH13_HUMAN	Q8NBN7	RDH13_HUMAN	RDH13	Retinol dehydrogenase 13
DYYFALAHTVR	R	D	11	51	61	2	0.9309	1	0			sp|P06737|PYGL_HUMAN	P06737	PYGL_HUMAN	PYGL	Glycogen phosphorylase, liver form	PYGM	sp|P11217|PYGM_HUMAN
EAAENSLVAYK	K	A	11	143	153	2	0.9993	1	0			sp|P62258|1433E_HUMAN	P62258	1433E_HUMAN	YWHAE	14-3-3 protein epsilon
EAALHIFWNFPGIFGNQQQHYLDVIKR	R	M	27	149	175	4	1	1	0			sp|O00410|IPO5_HUMAN	O00410	IPO5_HUMAN	IPO5	Importin-5
EAEAAIYHLQLFEELR	R	R	16	384	399	3	0.9969	1	0			sp|P14618|KPYM_HUMAN	P14618	KPYM_HUMAN	PKM	Pyruvate kinase PKM
EAEAAIYHLQLFEELRR	R	L	17	384	400	3	1	1	0			sp|P14618|KPYM_HUMAN	P14618	KPYM_HUMAN	PKM	Pyruvate kinase PKM
EAGGAFGKR	R	E	9	42	50	2	0.9929	1	0			sp|Q9UII2|ATIF1_HUMAN	Q9UII2	ATIF1_HUMAN	ATP5IF1	ATPase inhibitor, mitochondrial
EAGGGGVGGPGAK	K	S	13	40	52	2	0.9876	1	0			sp|Q8NC51|PAIRB_HUMAN	Q8NC51	PAIRB_HUMAN	SERBP1	Plasminogen activator inhibitor 1 RNA-binding protein
EAIEGTYIDKK	K	C	11	49	59	2	0.9603	1	0			sp|P62280|RS11_HUMAN	P62280	RS11_HUMAN	RPS11	40S ribosomal protein S11
EALLQASR	K	D	8	401	408	2	0.9932	1	0			sp|P26038|MOES_HUMAN	P26038	MOES_HUMAN	MSN	Moesin
EALNSCNKR	K	E	9	538	546	2	0.9353	1	0	6C(57.0214)		sp|P19338|NUCL_HUMAN	P19338	NUCL_HUMAN	NCL	Nucleolin
EATNPPVIQEEKPK	R	K	14	483	496	3	0.9913	1	0			sp|P30101|PDIA3_HUMAN	P30101	PDIA3_HUMAN	PDIA3	Protein disulfide-isomerase A3
EDAANNYAR	K	G	9	97	105	2	0.9996	1	0			sp|P68363|TBA1B_HUMAN	P68363	TBA1B_HUMAN	TUBA1B	Tubulin alpha-1B chain	TUBA1A, TUBA1C, TUBA4A, TUBA8, TUBAL3	sp|A6NHL2|TBAL3_HUMAN, sp|P68366|TBA4A_HUMAN, sp|Q71U36|TBA1A_HUMAN, sp|Q9BQE3|TBA1C_HUMAN, sp|Q9NY65|TBA8_HUMAN
EDQTEYLEER	K	R	10	187	196	2	0.9238	1	0			sp|P08238|HS90B_HUMAN	P08238	HS90B_HUMAN	HSP90AB1	Heat shock protein HSP 90-beta	HSP90AA1	sp|P07900|HS90A_HUMAN
EEAENTLQSFR	R	Q	11	197	207	2	0.9926	1	0			sp|P08670|VIME_HUMAN	P08670	VIME_HUMAN	VIM	Vimentin
EEFPDRIMNTFSVVPSPK	R	V	18	157	174	4	0.9749	1	0			sp|P04350|TBB4A_HUMAN	P04350	TBB4A_HUMAN	TUBB4A	Tubulin beta-4A chain
EETKEDAEEKQ	K	-	11	191	201	2	0.9994	1	0			sp|P43487|RANG_HUMAN	P43487	RANG_HUMAN	RANBP1	Ran-specific GTPase-activating protein
EFGNTLEDK	K	A	9	39	47	2	0.9956	2	0			sp|P02654|APOC1_HUMAN	P02654	APOC1_HUMAN	APOC1	Apolipoprotein C-I
EFGNTLEDKAR	K	E	11	39	49	2	0.9564	2	0			sp|P02654|APOC1_HUMAN	P02654	APOC1_HUMAN	APOC1	Apolipoprotein C-I
EFHLNESGDPSSK	K	S	13	155	167	2	0.9979	1	0			sp|Q01105|SET_HUMAN	Q01105	SET_HUMAN	SET	Protein SET	SETSIP	sp|P0DME0|SETLP_HUMAN
EFTKLEEVLTNKK	K	T	13	149	161	3	0.9801	1	0			sp|P78417|GSTO1_HUMAN	P78417	GSTO1_HUMAN	GSTO1	Glutathione S-transferase omega-1
EFTPEVQASWQK	K	M	12	122	133	2	0.936	1	0			sp|P69892|HBG2_HUMAN	P69892	HBG2_HUMAN	HBG2	Hemoglobin subunit gamma-2	HBG1	sp|P69891|HBG1_HUMAN
EFVTAFKK	R	G	8	500	507	2	0.9315	1	0			sp|P13667|PDIA4_HUMAN	P13667	PDIA4_HUMAN	PDIA4	Protein disulfide-isomerase A4
EGLELPEDEEEK	K	K	12	539	550	2	0.9885	1	0			sp|P08238|HS90B_HUMAN	P08238	HS90B_HUMAN	HSP90AB1	Heat shock protein HSP 90-beta	HSP90AA1	sp|P07900|HS90A_HUMAN
EGMNIVEAMER	K	F	11	134	144	2	0.9388	2	0	3M(15.9949), 9M(15.9949)		sp|P62937|PPIA_HUMAN	P62937	PPIA_HUMAN	PPIA	Peptidyl-prolyl cis-trans isomerase A
EGVHGGLINKK	K	C	11	117	127	2	0.9999	1	0			sp|P07737|PROF1_HUMAN	P07737	PROF1_HUMAN	PFN1	Profilin-1
EGVVECSFVK	K	S	10	270	279	2	0.9931	1	0	6C(57.0214)		sp|P40926|MDHM_HUMAN	P40926	MDHM_HUMAN	MDH2	Malate dehydrogenase, mitochondrial
EHALLAYTLGVK	R	Q	12	135	146	2, 3	1	4	0			sp|P68104|EF1A1_HUMAN	P68104	EF1A1_HUMAN	EEF1A1	Elongation factor 1-alpha 1	EEF1A2	sp|Q05639|EF1A2_HUMAN
EHINLGCDMDFDIAGPSIR	R	G	19	121	139	3	0.9719	1	0	7C(57.0214), 9M(15.9949)		sp|P21796|VDAC1_HUMAN	P21796	VDAC1_HUMAN	VDAC1	Voltage-dependent anion-selective channel protein 1
EIAEAYLGK	K	T	9	129	137	2	0.9275	1	0			sp|P11142|HSP7C_HUMAN	P11142	HSP7C_HUMAN	HSPA8	Heat shock cognate 71 kDa protein
EIEVGGGRKAIIIFVPVPQLK	K	S	21	50	70	3	0.9152	1	0			sp|P62081|RS7_HUMAN	P62081	RS7_HUMAN	RPS7	40S ribosomal protein S7
EIFGLYGQTTGK	R	G	12	149	160	2	0.9996	1	0			sp|Q9NR31|SAR1A_HUMAN	Q9NR31	SAR1A_HUMAN	SAR1A	GTP-binding protein SAR1a
EIIDLVLDR	K	L	9	113	121	2	0.9932	1	0			sp|P68363|TBA1B_HUMAN	P68363	TBA1B_HUMAN	TUBA1B	Tubulin alpha-1B chain	TUBA1A, TUBA1C	sp|Q71U36|TBA1A_HUMAN, sp|Q9BQE3|TBA1C_HUMAN
EILGTAQSVGCNVDGR	K	H	16	131	146	2	0.9325	1	0	11C(57.0214)		sp|P30050|RL12_HUMAN	P30050	RL12_HUMAN	RPL12	60S ribosomal protein L12
EITALAPSTMK	K	L	11	316	326	2	0.9954	2	0	10M(15.9949)		sp|P60709|ACTB_HUMAN	P60709	ACTB_HUMAN	ACTB	Actin, cytoplasmic 1	ACTA1, ACTA2, ACTC1, ACTG1, ACTG2	sp|P62736|ACTA_HUMAN, sp|P63261|ACTG_HUMAN, sp|P63267|ACTH_HUMAN, sp|P68032|ACTC_HUMAN, sp|P68133|ACTS_HUMAN
EIVHIQAGQCGNQIGAK	R	F	17	3	19	3	1	4	0	10C(57.0214)		sp|P07437|TBB5_HUMAN	P07437	TBB5_HUMAN	TUBB	Tubulin beta chain	TUBB2A, TUBB2B, TUBB3, TUBB4A, TUBB4B	sp|P04350|TBB4A_HUMAN, sp|P68371|TBB4B_HUMAN, sp|Q13509|TBB3_HUMAN, sp|Q13885|TBB2A_HUMAN, sp|Q9BVA1|TBB2B_HUMAN
EKLATEGSSGATEK	K	M	14	60	73	2	1	2	0			sp|Q9NW68|BSDC1_HUMAN	Q9NW68	BSDC1_HUMAN	BSDC1	BSD domain-containing protein 1
EKLEAYQHLFYLLQTNPTYLAK	R	L	22	967	988	4	0.9966	1	0			sp|P46940|IQGA1_HUMAN	P46940	IQGA1_HUMAN	IQGAP1	Ras GTPase-activating-like protein IQGAP1
ELAEDGYSGVEVR	R	V	13	28	40	2	0.9373	1	0			sp|P23396|RS3_HUMAN	P23396	RS3_HUMAN	RPS3	40S ribosomal protein S3
ELAILLGMLDPAEKDEK	R	G	17	109	125	3, 4	0.9998	3	0	8M(15.9949)		sp|P30041|PRDX6_HUMAN	P30041	PRDX6_HUMAN	PRDX6	Peroxiredoxin-6
ELEEIVQPIISK	K	L	12	622	633	2	0.9927	1	0			contaminant_GR78_MESAU	contaminant_GR78_MESAU owl|P07823| 78 KD GLUCOSE REGULATED PROTEIN PRECURSOR (GRP 78) (IMMUNOGLOBULIN...	contaminant_GR78_MESAU owl|P07823| 78 KD GLUCOSE REGULATED PROTEIN PRECURSOR (GRP 78) (IMMUNOGLOBULIN...		contaminant_GR78_MESAU owl|P07823| 78 KD GLUCOSE REGULATED PROTEIN PRECURSOR (GRP 78) (IMMUNOGLOBULIN...	HSPA5	contaminant_GR78_HUMAN, contaminant_GR78_MOUSE, contaminant_GR78_RAT, sp|P11021|BIP_HUMAN
ELEFYLR	K	K	7	194	200	2	0.9223	1	0			sp|P62241|RS8_HUMAN	P62241	RS8_HUMAN	RPS8	40S ribosomal protein S8
ELGITALHIK	K	L	10	87	96	2	0.9852	1	0			sp|P62263|RS14_HUMAN	P62263	RS14_HUMAN	RPS14	40S ribosomal protein S14
ELISNASDALDK	R	L	12	42	53	2	0.999	1	0			sp|P08238|HS90B_HUMAN	P08238	HS90B_HUMAN	HSP90AB1	Heat shock protein HSP 90-beta	HSP90B1	sp|P14625|ENPL_HUMAN
ELISNASDALDKIR	R	L	14	42	55	2, 3	1	3	0			sp|P08238|HS90B_HUMAN	P08238	HS90B_HUMAN	HSP90AB1	Heat shock protein HSP 90-beta	HSP90B1	sp|P14625|ENPL_HUMAN
ELISNSSDALDK	R	L	12	47	58	2	0.9278	1	0			sp|P07900|HS90A_HUMAN	P07900	HS90A_HUMAN	HSP90AA1	Heat shock protein HSP 90-alpha
ELISNSSDALDKIR	R	Y	14	47	60	3	1	2	0			sp|P07900|HS90A_HUMAN	P07900	HS90A_HUMAN	HSP90AA1	Heat shock protein HSP 90-alpha
ELNLVLSVR	R	E	9	2169	2177	2	0.9367	2	0			sp|P49327|FAS_HUMAN	P49327	FAS_HUMAN	FASN	Fatty acid synthase
ELSDFISYLQR	R	E	11	472	482	2	0.999	1	0			sp|P30101|PDIA3_HUMAN	P30101	PDIA3_HUMAN	PDIA3	Protein disulfide-isomerase A3
ELSDIAHR	K	L	8	15	22	2	0.9875	1	0			sp|P04075|ALDOA_HUMAN	P04075	ALDOA_HUMAN	ALDOA	Fructose-bisphosphate aldolase A
ELTPQVVSAAR	R	L	11	670	680	2	0.9929	1	0			sp|P18206|VINC_HUMAN	P18206	VINC_HUMAN	VCL	Vinculin
ELYPVEFR	R	N	8	37	44	2	0.9988	2	0			sp|Q5BJF2|SGMR2_HUMAN	Q5BJF2	SGMR2_HUMAN	TMEM97	Sigma intracellular receptor 2
EMGLSLQWLYSAR	K	G	13	634	646	2	0.9994	2	0	2M(15.9949)		sp|P02786|TFR1_HUMAN	P02786	TFR1_HUMAN	TFRC	Transferrin receptor protein 1
EMLSVGLGFLRTELGLDLGLEPK	R	R	23	23	45	3	0.9605	1	0	2M(15.9949)		sp|Q86UE4|LYRIC_HUMAN	Q86UE4	LYRIC_HUMAN	MTDH	Protein LYRIC
EPPKPEQVESR	K	A	11	315	325	3	0.9995	1	0			sp|O60664|PLIN3_HUMAN	O60664	PLIN3_HUMAN	PLIN3	Perilipin-3
EQFLDGDGWTSR	K	W	12	25	36	2	0.9899	3	0			sp|P27797|CALR_HUMAN	P27797	CALR_HUMAN	CALR	Calreticulin
EQGVLSFWR	K	G	9	64	72	2	0.9918	1	0			sp|P05141|ADT2_HUMAN	P05141	ADT2_HUMAN	SLC25A5	ADP/ATP translocase 2	SLC25A6	sp|P12236|ADT3_HUMAN
EQISDIDDAVR	K	K	11	115	125	2	0.9989	1	0			sp|P53999|TCP4_HUMAN	P53999	TCP4_HUMAN	SUB1	Activated RNA polymerase II transcriptional coactivator p15
EQLAIAEFAR	R	S	10	434	443	2	0.9286	1	0			sp|P17987|TCPA_HUMAN	P17987	TCPA_HUMAN	TCP1	T-complex protein 1 subunit alpha
EQVANSAFVER	K	V	11	492	502	2	0.9995	1	0			sp|P08238|HS90B_HUMAN	P08238	HS90B_HUMAN	HSP90AB1	Heat shock protein HSP 90-beta
ERGSHDNITVMVVFLR	R	D	16	399	414	3	0.9639	1	0			sp|P49593|PPM1F_HUMAN	P49593	PPM1F_HUMAN	PPM1F	Protein phosphatase 1F
ESTLHLVLR	K	L	9	64	72	2	0.9929	1	0			contaminant_UBIQUITIN08	contaminant_UBIQUITIN08	contaminant_UBIQUITIN08		contaminant_UBIQUITIN08	RPS27A, UBA52, UBB, UBC	sp|P0CG47|UBB_HUMAN, sp|P0CG48|UBC_HUMAN, sp|P62979|RS27A_HUMAN, sp|P62987|RL40_HUMAN
ESVFTVEGGHR	R	A	11	38	48	3	1	2	0			sp|Q99623|PHB2_HUMAN	Q99623	PHB2_HUMAN	PHB2	Prohibitin-2
ETEPTVTTSDAAVDLSSFK	K	N	19	1461	1479	4	0.9682	1	0			sp|O75970|MPDZ_HUMAN	O75970	MPDZ_HUMAN	MPDZ	Multiple PDZ domain protein
ETLVYLTHLDYVDTER	R	L	16	459	474	3	0.964	1	0			sp|O14980|XPO1_HUMAN	O14980	XPO1_HUMAN	XPO1	Exportin-1
ETVSEESNVLCLSK	R	S	14	581	594	2	0.9404	1	0	11C(57.0214)		sp|P13639|EF2_HUMAN	P13639	EF2_HUMAN	EEF2	Elongation factor 2
EVDEQMLNVQNK	K	N	12	325	336	2	0.9978	3	0	6M(15.9949)		sp|P07437|TBB5_HUMAN	P07437	TBB5_HUMAN	TUBB	Tubulin beta chain	TUBB2A, TUBB2B, TUBB4B	sp|P68371|TBB4B_HUMAN, sp|Q13885|TBB2A_HUMAN, sp|Q9BVA1|TBB2B_HUMAN
EVDVGLAADVGTLQR	K	L	15	197	211	2, 3	1	20	0			sp|Q13011|ECH1_HUMAN	Q13011	ECH1_HUMAN	ECH1	Delta(3,5)-Delta(2,4)-dienoyl-CoA isomerase, mitochondrial
EVDVGLAADVGTLQRLPK	K	V	18	197	214	2, 3	1	7	0			sp|Q13011|ECH1_HUMAN	Q13011	ECH1_HUMAN	ECH1	Delta(3,5)-Delta(2,4)-dienoyl-CoA isomerase, mitochondrial
EVFEDAAEIR	K	L	10	411	420	2	0.9935	2	0			sp|P19338|NUCL_HUMAN	P19338	NUCL_HUMAN	NCL	Nucleolin
EVLHGNQR	R	K	8	16	23	2	0.9369	1	0			sp|P62906|RL10A_HUMAN	P62906	RL10A_HUMAN	RPL10A	60S ribosomal protein L10a
EVSDSLLTSSK	K	G	11	365	375	2	0.9986	2	0			sp|Q99541|PLIN2_HUMAN	Q99541	PLIN2_HUMAN	PLIN2	Perilipin-2
EVSTYIK	K	K	7	173	179	2	0.9239	1	0			sp|P68104|EF1A1_HUMAN	P68104	EF1A1_HUMAN	EEF1A1	Elongation factor 1-alpha 1
EVSTYIKK	K	L	8	173	180	2	0.9878	1	0			sp|P68104|EF1A1_HUMAN	P68104	EF1A1_HUMAN	EEF1A1	Elongation factor 1-alpha 1
EVVEEAENGR	K	D	10	22	31	2	0.9985	1	0			sp|P06454|PTMA_HUMAN	P06454	PTMA_HUMAN	PTMA	Prothymosin alpha
EVWFFGLQYQDTK	R	G	13	41	53	2	0.9999	2	0			sp|P26038|MOES_HUMAN	P26038	MOES_HUMAN	MSN	Moesin
EVWFFGLQYQDTKGFSTWLKLNK	R	K	23	41	63	4	0.9357	1	0			sp|P26038|MOES_HUMAN	P26038	MOES_HUMAN	MSN	Moesin
EVWYFGLHYVDNK	R	G	13	41	53	3	0.9986	1	0			sp|P15311|EZRI_HUMAN	P15311	EZRI_HUMAN	EZR	Ezrin
EVWYFGLHYVDNKGFPTWLK	R	L	20	41	60	3	1	1	0			sp|P15311|EZRI_HUMAN	P15311	EZRI_HUMAN	EZR	Ezrin
EVWYFGLHYVDNKGFPTWLKLDK	R	K	23	41	63	4	0.9962	1	0			sp|P15311|EZRI_HUMAN	P15311	EZRI_HUMAN	EZR	Ezrin
EVWYFGLHYVDNKGFPTWLKLDKK	R	V	24	41	64	4	1	1	0			sp|P15311|EZRI_HUMAN	P15311	EZRI_HUMAN	EZR	Ezrin
EYTLDVYR	K	L	8	128	135	2	0.9387	1	0			sp|P54577|SYYC_HUMAN	P54577	SYYC_HUMAN	YARS	Tyrosine--tRNA ligase, cytoplasmic
FAAATGATPIAGR	K	F	13	90	102	2	0.9996	1	0			sp|P08865|RSSA_HUMAN	P08865	RSSA_HUMAN	RPSA	40S ribosomal protein SA
FAAFFGNVPIFHIPGR	K	T	16	692	707	3	0.9724	1	0			sp|Q92620|PRP16_HUMAN	Q92620	PRP16_HUMAN	DHX38	Pre-mRNA-splicing factor ATP-dependent RNA helicase PRP16
FADLSEAANR	K	N	10	295	304	2	0.9992	1	0			sp|P08670|VIME_HUMAN	P08670	VIME_HUMAN	VIM	Vimentin
FAEAFEAIPR	K	A	10	441	450	2	0.9934	2	0			sp|P50990|TCPQ_HUMAN	P50990	TCPQ_HUMAN	CCT8	T-complex protein 1 subunit theta
FAFQAEVNR	K	M	9	76	84	2	0.9953	1	0			sp|P14625|ENPL_HUMAN	P14625	ENPL_HUMAN	HSP90B1	Endoplasmin
FALITWIGENVSGLQR	K	A	16	76	91	2	0.9926	1	0			sp|Q14019|COTL1_HUMAN	Q14019	COTL1_HUMAN	COTL1	Coactosin-like protein
FALPSPQHILGLPVGQHIYLSAR	R	L	23	62	84	4	0.979	1	0			sp|P00387|NB5R3_HUMAN	P00387	NB5R3_HUMAN	CYB5R3	NADH-cytochrome b5 reductase 3
FALVFPLMYHTWNGIR	K	H	16	118	133	3	1	2	0	8M(15.9949)		sp|Q99643|C560_HUMAN	Q99643	C560_HUMAN	SDHC	Succinate dehydrogenase cytochrome b560 subunit, mitochondrial
FANYIDK	R	V	7	114	120	2	0.9879	1	0			sp|P08670|VIME_HUMAN	P08670	VIME_HUMAN	VIM	Vimentin
FASENDLPEWK	R	E	11	58	68	2, 3	0.9998	2	0			sp|P43487|RANG_HUMAN	P43487	RANG_HUMAN	RANBP1	Ran-specific GTPase-activating protein
FAVGIVIGR	R	N	9	285	293	2	0.9973	2	0			sp|Q96AE4|FUBP1_HUMAN	Q96AE4	FUBP1_HUMAN	FUBP1	Far upstream element-binding protein 1	FUBP3	sp|Q96I24|FUBP3_HUMAN
FAVSIGYWHDPYIQHFVR	R	L	18	39	56	3, 4	1	3	0			sp|Q9UIC8|LCMT1_HUMAN	Q9UIC8	LCMT1_HUMAN	LCMT1	Leucine carboxyl methyltransferase 1
FCADHPFLFFIQHSK	R	T	15	349	363	4	0.9467	1	0	2C(57.0214)		sp|P35237|SPB6_HUMAN	P35237	SPB6_HUMAN	SERPINB6	Serpin B6
FCADHPFLFFIR	R	H	12	349	360	3	0.9966	1	0	2C(57.0214)		sp|P50453|SPB9_HUMAN	P50453	SPB9_HUMAN	SERPINB9	Serpin B9	SERPINB8	sp|P50452|SPB8_HUMAN
FCIWTESAFR	R	K	10	249	258	2	0.9959	1	0	2C(57.0214)		sp|P36578|RL4_HUMAN	P36578	RL4_HUMAN	RPL4	60S ribosomal protein L4
FCQLLWRPRPPTLLSQEQIK	R	Q	20	699	718	4	0.9438	1	0	2C(57.0214)		sp|P55884|EIF3B_HUMAN	P55884	EIF3B_HUMAN	EIF3B	Eukaryotic translation initiation factor 3 subunit B
FDTGNLCMVTGGANLGR	K	L	17	175	191	2	0.9933	1	0	7C(57.0214), 8M(15.9949)		sp|P62701|RS4X_HUMAN	P62701	RS4X_HUMAN	RPS4X	40S ribosomal protein S4, X isoform
FDVSGYPTIK	R	L	10	132	141	2	0.9967	1	0			sp|P13667|PDIA4_HUMAN	P13667	PDIA4_HUMAN	PDIA4	Protein disulfide-isomerase A4
FEDENFILK	K	H	9	83	91	2	0.999	1	0			sp|P62937|PPIA_HUMAN	P62937	PPIA_HUMAN	PPIA	Peptidyl-prolyl cis-trans isomerase A
FENAFLSHVVSQHQALLGTIR	K	A	21	507	527	4	1	1	0			sp|P25705|ATPA_HUMAN	P25705	ATPA_HUMAN	ATP5F1A	ATP synthase subunit alpha, mitochondrial
FFALPYVDHFLR	R	L	12	199	210	3	0.9985	1	0			sp|Q9HD33|RM47_HUMAN	Q9HD33	RM47_HUMAN	MRPL47	39S ribosomal protein L47, mitochondrial
FFEVILIDPFHK	K	A	12	129	140	3	0.9983	1	0			sp|P61313|RL15_HUMAN	P61313	RL15_HUMAN	RPL15	60S ribosomal protein L15
FFKQPTFCSHCTDFIWGFGK	R	Q	20	43	62	4	0.9957	1	0	11C(57.0214), 8C(57.0214)		sp|P05771|KPCB_HUMAN	P05771	KPCB_HUMAN	PRKCB	Protein kinase C beta type	PRKCA	sp|P17252|KPCA_HUMAN
FFVGGNWK	K	M	8	44	51	2	0.9975	1	0			sp|P60174|TPIS_HUMAN	P60174	TPIS_HUMAN	TPI1	Triosephosphate isomerase
FFVMTSLR	R	N	8	199	206	2	0.9378	1	0	4M(15.9949)		sp|P53007|TXTP_HUMAN	P53007	TXTP_HUMAN	SLC25A1	Tricarboxylate transport protein, mitochondrial
FFWHLTLPERR	R	G	11	55	65	3	0.9675	1	0			sp|P55212|CASP6_HUMAN	P55212	CASP6_HUMAN	CASP6	Caspase-6
FGAILAQGILDAGGHNVTISLQSR	K	T	24	728	751	3	1	1	0			sp|Q99460|PSMD1_HUMAN	Q99460	PSMD1_HUMAN	PSMD1	26S proteasome non-ATPase regulatory subunit 1
FGANAILGVSLAVCK	K	A	15	106	120	2	1	13	0	14C(57.0214)	DTT(151.996500), DTT(151.996500)	sp|P06733|ENOA_HUMAN	P06733	ENOA_HUMAN	ENO1	Alpha-enolase	ENO2, ENO3	sp|P09104|ENOG_HUMAN, sp|P13929|ENOB_HUMAN
FGANAILGVSLAVCKAGAVEK	K	G	21	106	126	3	0.9998	1	0	14C(57.0214)		sp|P06733|ENOA_HUMAN	P06733	ENOA_HUMAN	ENO1	Alpha-enolase
FGLALAVAGGVVNSALYNVDAGHR	K	A	24	12	35	3	1	9	0			sp|P35232|PHB_HUMAN	P35232	PHB_HUMAN	PHB	Prohibitin
FGLYLPLFKPSVSTSK	K	A	16	654	669	3	1	1	0			sp|Q9UJS0|CMC2_HUMAN	Q9UJS0	CMC2_HUMAN	SLC25A13	Calcium-binding mitochondrial carrier protein Aralar2
FGVEQDVDMVFASFIR	K	K	16	231	246	2	0.914	1	0	9M(15.9949)		sp|P14618|KPYM_HUMAN	P14618	KPYM_HUMAN	PKM	Pyruvate kinase PKM
FGVIFAGAQK	K	N	10	191	200	2	0.9924	1	0			sp|Q9Y617|SERC_HUMAN	Q9Y617	SERC_HUMAN	PSAT1	Phosphoserine aminotransferase
FGVPVIADGGIQNVGHIAK	R	A	19	357	375	3	1	1	0			sp|P12268|IMDH2_HUMAN	P12268	IMDH2_HUMAN	IMPDH2	Inosine-5'-monophosphate dehydrogenase 2
FGVVVVGVGR	K	A	10	9	18	2	0.9997	2	0			sp|P53004|BIEA_HUMAN	P53004	BIEA_HUMAN	BLVRA	Biliverdin reductase A
FHAFLLYLGYTPQAAR	R	E	16	954	969	2, 3	1	4	0			sp|Q9Y613|FHOD1_HUMAN	Q9Y613	FHOD1_HUMAN	FHOD1	FH1/FH2 domain-containing protein 1
FHDFLGDSWGILFSHPR	R	D	17	25	41	2, 3, 4	1	12	0			sp|P30041|PRDX6_HUMAN	P30041	PRDX6_HUMAN	PRDX6	Peroxiredoxin-6
FHPNLVVGGTYSGQIVLWDNR	R	S	21	351	371	3	0.9904	1	0			sp|O14576|DC1I1_HUMAN	O14576	DC1I1_HUMAN	DYNC1I1	Cytoplasmic dynein 1 intermediate chain 1	DYNC1I2	sp|Q13409|DC1I2_HUMAN
FIATLQYIVGR	K	S	11	652	662	2	0.9999	2	0			sp|P48147|PPCE_HUMAN	P48147	PPCE_HUMAN	PREP	Prolyl endopeptidase
FICIYPAYLNNKK	R	T	13	15	27	3	0.9646	1	0	3C(57.0214)		sp|P09132|SRP19_HUMAN	P09132	SRP19_HUMAN	SRP19	Signal recognition particle 19 kDa protein
FIYMAVQHYIETLQR	R	R	15	517	531	3, 4	1	5	0	4M(15.9949)		sp|Q06124|PTN11_HUMAN	Q06124	PTN11_HUMAN	PTPN11	Tyrosine-protein phosphatase non-receptor type 11
FKDPNAPK	K	R	8	89	96	2	0.9237	1	0			sp|P09429|HMGB1_HUMAN	P09429	HMGB1_HUMAN	HMGB1	High mobility group protein B1	SP100	sp|P23497|SP100_HUMAN
FKEANNFLWPFK	R	L	12	201	212	3	0.9932	1	0			sp|P18124|RL7_HUMAN	P18124	RL7_HUMAN	RPL7	60S ribosomal protein L7
FKPGYLEATLNWFR	K	L	14	226	239	3	0.9989	2	0			sp|Q9H2U2|IPYR2_HUMAN	Q9H2U2	IPYR2_HUMAN	PPA2	Inorganic pyrophosphatase 2, mitochondrial
FLAAGTHLGGTNLDFQMEQYIYKR	K	K	24	18	41	4	1	1	0	17M(15.9949)		sp|P08865|RSSA_HUMAN	P08865	RSSA_HUMAN	RPSA	40S ribosomal protein SA
FLDGIYVSEK	K	G	10	175	184	2	0.9372	1	0			sp|P32969|RL9_HUMAN	P32969	RL9_HUMAN	RPL9	60S ribosomal protein L9
FLEQQNK	R	A	7	123	129	2	0.9929	1	0			sp|P08670|VIME_HUMAN	P08670	VIME_HUMAN	VIM	Vimentin	GFAP, KRT3, KRT5, KRT6B, KRT6C, KRT7, KRT75, KRT76, KRT78, KRT79, KRT8, KRT81, KRT83, KRT84, KRT85, KRT86	contaminant_KERATIN14, contaminant_KERATIN15, contaminant_KERATIN16, contaminant_KERATIN17, contaminant_KERATIN18, contaminant_KERATIN19, contaminant_KERATIN20, sp|O43790|KRT86_HUMAN, sp|O95678|K2C75_HUMAN, sp|P04259|K2C6B_HUMAN, sp|P05787|K2C8_HUMAN, sp|P08729|K2C7_HUMAN, sp|P12035|K2C3_HUMAN, sp|P13647|K2C5_HUMAN, sp|P14136|GFAP_HUMAN, sp|P48668|K2C6C_HUMAN, sp|P78385|KRT83_HUMAN, sp|P78386|KRT…
FLETVELQISLK	K	N	12	28	39	2	0.9901	1	0			sp|P62906|RL10A_HUMAN	P62906	RL10A_HUMAN	RPL10A	60S ribosomal protein L10a
FLIPNASQAESK	K	V	12	104	115	2	0.9915	2	0			sp|P63104|1433Z_HUMAN	P63104	1433Z_HUMAN	YWHAZ	14-3-3 protein zeta/delta
FLNAENAQK	R	F	9	142	150	2	0.9993	1	0			sp|P43487|RANG_HUMAN	P43487	RANG_HUMAN	RANBP1	Ran-specific GTPase-activating protein
FLNSGGFIGFATTIHQIVR	R	Q	19	163	181	3	1	1	0			sp|O60568|PLOD3_HUMAN	O60568	PLOD3_HUMAN	PLOD3	Procollagen-lysine,2-oxoglutarate 5-dioxygenase 3
FLQDHCPVVTETYYPTVWCWEGR	R	G	23	68	90	3	1	2	0	19C(57.0214), 6C(57.0214)		sp|Q8WU67|ABHD3_HUMAN	Q8WU67	ABHD3_HUMAN	ABHD3	Phospholipase ABHD3
FLQDYFDGNLKR	R	Y	12	352	363	3, 4	1	2	0			sp|P30101|PDIA3_HUMAN	P30101	PDIA3_HUMAN	PDIA3	Protein disulfide-isomerase A3
FLSGIINFIHFR	R	E	12	120	131	3	0.9986	1	0			sp|Q9BZD4|NUF2_HUMAN	Q9BZD4	NUF2_HUMAN	NUF2	Kinetochore protein Nuf2
FLSQPFQVAEVFTGHMGK	R	L	18	463	480	3	1	2	0	16M(15.9949)		sp|P06576|ATPB_HUMAN	P06576	ATPB_HUMAN	ATP5F1B	ATP synthase subunit beta, mitochondrial
FLSRPALPFILR	K	L	12	4713	4724	3	0.9917	2	0			sp|Q5T4S7|UBR4_HUMAN	Q5T4S7	UBR4_HUMAN	UBR4	E3 ubiquitin-protein ligase UBR4
FLTWILNR	R	Y	8	523	530	2	0.9924	1	0			sp|O43776|SYNC_HUMAN	O43776	SYNC_HUMAN	NARS	Asparagine--tRNA ligase, cytoplasmic
FLVHNVK	K	E	7	77	83	2	0.9869	2	0			sp|P62910|RL32_HUMAN	P62910	RL32_HUMAN	RPL32	60S ribosomal protein L32
FLYVGGALHALPTGLR	R	G	16	98	113	3	1	1	0			sp|P50336|PPOX_HUMAN	P50336	PPOX_HUMAN	PPOX	Protoporphyrinogen oxidase
FMIELDGTENKSKFGANAILGVSLAVCK	K	A	28	93	120	4	1	1	0	27C(57.0214), 2M(15.9949)		sp|P13929|ENOB_HUMAN	P13929	ENOB_HUMAN	ENO3	Beta-enolase
FMSVQRPGPYDRPGTAR	K	R	17	201	217	4	0.9808	1	0	2M(15.9949)		sp|P52597|HNRPF_HUMAN	P52597	HNRPF_HUMAN	HNRNPF	Heterogeneous nuclear ribonucleoprotein F
FNALFVRPHIR	R	G	11	588	598	3	0.9698	1	0			sp|Q14204|DYHC1_HUMAN	Q14204	DYHC1_HUMAN	DYNC1H1	Cytoplasmic dynein 1 heavy chain 1
FNASQLITQR	K	A	10	148	157	2	0.9995	1	0			sp|Q99623|PHB2_HUMAN	Q99623	PHB2_HUMAN	PHB2	Prohibitin-2
FNFLNPNDPYHAYYR	K	H	15	81	95	3	0.9999	1	0			sp|Q15459|SF3A1_HUMAN	Q15459	SF3A1_HUMAN	SF3A1	Splicing factor 3A subunit 1
FNILILYSTTR	K	K	11	231	241	2	0.9812	1	0			sp|Q9UKT5|FBX4_HUMAN	Q9UKT5	FBX4_HUMAN	FBXO4	F-box only protein 4
FNILILYSTTRK	K	E	12	231	242	2, 3	0.9948	2	0			sp|Q9UKT5|FBX4_HUMAN	Q9UKT5	FBX4_HUMAN	FBXO4	F-box only protein 4
FNNWGGSLSLGHPFGATGCR	K	L	20	417	436	3	1	1	0	19C(57.0214)		sp|P55084|ECHB_HUMAN	P55084	ECHB_HUMAN	HADHB	Trifunctional enzyme subunit beta, mitochondrial
FNVWDTAGQEK	K	F	11	61	71	2	0.9879	2	0			sp|P62826|RAN_HUMAN	P62826	RAN_HUMAN	RAN	GTP-binding nuclear protein Ran
FPRYAEIVHLTLPDGTKR	K	S	18	65	82	4	1	1	0			sp|P21281|VATB2_HUMAN	P21281	VATB2_HUMAN	ATP6V1B2	V-type proton ATPase subunit B, brain isoform
FQAVVALAVGR	R	L	11	402	412	2	0.9881	1	0			sp|Q15021|CND1_HUMAN	Q15021	CND1_HUMAN	NCAPD2	Condensin complex subunit 1
FQDGDLTLYQSNTILR	K	H	16	56	71	2	0.9993	1	0			sp|P09211|GSTP1_HUMAN	P09211	GSTP1_HUMAN	GSTP1	Glutathione S-transferase P
FQFLWGPR	R	A	8	271	278	2	0.9888	1	0			sp|O15479|MAGB2_HUMAN	O15479	MAGB2_HUMAN	MAGEB2	Melanoma-associated antigen B2
FQNVADLHLYLYSAK	K	A	15	365	379	3	1	1	0			sp|P41250|GARS_HUMAN	P41250	GARS_HUMAN	GARS	Glycine--tRNA ligase
FQSSHHPTDITSLDQYVER	R	M	19	512	530	4	0.9498	1	0			sp|P14625|ENPL_HUMAN	P14625	ENPL_HUMAN	HSP90B1	Endoplasmin
FRCPEALFQPSFLGMESCGIHETTFNSIMK	R	C	30	255	284	4	0.9191	1	0	15M(15.9949), 18C(57.0214), 29M(15.9949), 3C(57.0214)		sp|P60709|ACTB_HUMAN	P60709	ACTB_HUMAN	ACTB	Actin, cytoplasmic 1	ACTG1	sp|P63261|ACTG_HUMAN
FRPAGAAPRPPPKPM	R	-	15	101	115	3, 4	1	2	0	15M(15.9949)		sp|P62854|RS26_HUMAN	P62854	RS26_HUMAN	RPS26	40S ribosomal protein S26
FSEVLKR	K	L	7	308	314	2	0.92	1	0			sp|P12277|KCRB_HUMAN	P12277	KCRB_HUMAN	CKB	Creatine kinase B-type
FSINGGYLGILEWILGKK	R	D	18	227	244	3	0.999	1	0			sp|Q13510|ASAH1_HUMAN	Q13510	ASAH1_HUMAN	ASAH1	Acid ceramidase
FSLYFLAYEDKNDIPK	K	E	16	68	83	3	1	3	0			sp|Q04760|LGUL_HUMAN	Q04760	LGUL_HUMAN	GLO1	Lactoylglutathione lyase
FSNVYHLSIHISK	R	N	13	146	158	3	1	1	0			sp|Q9GZP4|PITH1_HUMAN	Q9GZP4	PITH1_HUMAN	PITHD1	PITH domain-containing protein 1
FSTWTNTEFR	K	Y	10	329	338	3	0.9997	1	0			sp|P07099|HYEP_HUMAN	P07099	HYEP_HUMAN	EPHX1	Epoxide hydrolase 1
FSVLLLHGIR	R	F	10	33	42	2, 3	0.9998	2	0			sp|Q96IU4|ABHEB_HUMAN	Q96IU4	ABHEB_HUMAN	ABHD14B	Protein ABHD14B
FSVSPVVR	K	V	8	499	506	2	0.9242	1	0			sp|P13639|EF2_HUMAN	P13639	EF2_HUMAN	EEF2	Elongation factor 2
FTITPPTAQVVGVLK	K	L	15	179	193	2	0.924	1	0			sp|P52907|CAZA1_HUMAN	P52907	CAZA1_HUMAN	CAPZA1	F-actin-capping protein subunit alpha-1
FTPGTFTNQIQAAFR	R	E	15	103	117	2	1	1	0			sp|P08865|RSSA_HUMAN	P08865	RSSA_HUMAN	RPSA	40S ribosomal protein SA
FTPGTFTNQIQAAFREPR	R	L	18	103	120	3	0.9999	1	0			sp|P08865|RSSA_HUMAN	P08865	RSSA_HUMAN	RPSA	40S ribosomal protein SA
FTQAGSEVSALLGR	R	L	14	311	324	2	0.9996	1	0			sp|P06576|ATPB_HUMAN	P06576	ATPB_HUMAN	ATP5F1B	ATP synthase subunit beta, mitochondrial
FVAWMNGLSVYQIK	R	V	14	2949	2962	2	0.9994	1	0	5M(15.9949)		sp|Q14204|DYHC1_HUMAN	Q14204	DYHC1_HUMAN	DYNC1H1	Cytoplasmic dynein 1 heavy chain 1
FVDGEWYR	K	A	8	740	747	2	0.9197	1	0			sp|Q7KZF4|SND1_HUMAN	Q7KZF4	SND1_HUMAN	SND1	Staphylococcal nuclease domain-containing protein 1
FVDGLMIHSGDPVNYYVDTAVR	K	H	22	152	173	3	1	1	0	6M(15.9949)		sp|P23396|RS3_HUMAN	P23396	RS3_HUMAN	RPS3	40S ribosomal protein S3
FVDILTNWYVR	K	M	11	726	736	2	0.9177	1	0			sp|P41252|SYIC_HUMAN	P41252	SYIC_HUMAN	IARS	Isoleucine--tRNA ligase, cytoplasmic
FVEGLPINDFSR	K	E	12	299	310	2	0.9996	1	0			sp|P40925|MDHC_HUMAN	P40925	MDHC_HUMAN	MDH1	Malate dehydrogenase, cytoplasmic
FVFDRPLPVSR	R	L	11	97	107	3	0.9908	1	0			sp|P25786|PSA1_HUMAN	P25786	PSA1_HUMAN	PSMA1	Proteasome subunit alpha type-1
FVFSLVDAMNGK	R	E	12	258	269	2	0.999	4	0	9M(15.9949)		sp|P40926|MDHM_HUMAN	P40926	MDHM_HUMAN	MDH2	Malate dehydrogenase, mitochondrial
FVIATSTK	K	L	8	193	200	2	0.9824	1	0			sp|Q02878|RL6_HUMAN	Q02878	RL6_HUMAN	RPL6	60S ribosomal protein L6
FVIKPIDKK	K	A	9	255	263	2	0.932	1	0			sp|P15311|EZRI_HUMAN	P15311	EZRI_HUMAN	EZR	Ezrin	MSN, RDX	sp|P26038|MOES_HUMAN, sp|P35241|RADI_HUMAN
FVLLSAQGSLMFHK	K	L	14	500	513	3	0.9672	1	0	11M(15.9949)		sp|O75694|NU155_HUMAN	O75694	NU155_HUMAN	NUP155	Nuclear pore complex protein Nup155
FVMQEEFSR	K	D	9	336	344	2	0.9908	1	0	3M(15.9949)		sp|P30101|PDIA3_HUMAN	P30101	PDIA3_HUMAN	PDIA3	Protein disulfide-isomerase A3
FVSISDLLVPK	K	D	11	380	390	2	0.9872	1	0			sp|P50395|GDIB_HUMAN	P50395	GDIB_HUMAN	GDI2	Rab GDP dissociation inhibitor beta
FVTVQTISGTGALR	R	L	14	126	139	2	0.9996	1	0			sp|P00505|AATM_HUMAN	P00505	AATM_HUMAN	GOT2	Aspartate aminotransferase, mitochondrial
FWEVISDEHGIDPTGTYHGDSDLQLDR	K	L	27	20	46	4	1	1	0			sp|P07437|TBB5_HUMAN	P07437	TBB5_HUMAN	TUBB	Tubulin beta chain
FWFAHNVLFNVSNR	R	F	14	2086	2099	3	0.9653	1	0			sp|Q93008|USP9X_HUMAN	Q93008	USP9X_HUMAN	USP9X	Probable ubiquitin carboxyl-terminal hydrolase FAF-X
FWTHWNR	K	E	7	195	201	2	0.9164	1	0			sp|Q15428|SF3A2_HUMAN	Q15428	SF3A2_HUMAN	SF3A2	Splicing factor 3A subunit 2
FWYFVSQLK	R	K	9	44	52	2	0.9935	2	0			sp|Q02543|RL18A_HUMAN	Q02543	RL18A_HUMAN	RPL18A	60S ribosomal protein L18a
FWYFVSQLKK	R	M	10	44	53	2, 3	0.9996	5	0			sp|Q02543|RL18A_HUMAN	Q02543	RL18A_HUMAN	RPL18A	60S ribosomal protein L18a
FYALSASFEPFSNK	R	G	14	74	87	2	0.9996	2	0			sp|P27797|CALR_HUMAN	P27797	CALR_HUMAN	CALR	Calreticulin
FYALSASFEPFSNKGQTLVVQFTVKHEQNIDCGGGYVK	R	L	38	74	111	4	0.9335	1	0	32C(57.0214)		sp|P27797|CALR_HUMAN	P27797	CALR_HUMAN	CALR	Calreticulin
FYAYNPLAGGLLTGK	R	Y	15	222	236	2	0.9893	1	0			sp|O43488|ARK72_HUMAN	O43488	ARK72_HUMAN	AKR7A2	Aflatoxin B1 aldehyde reductase member 2
FYEAFSK	K	N	7	429	435	2	0.9922	1	0			sp|P08238|HS90B_HUMAN	P08238	HS90B_HUMAN	HSP90AB1	Heat shock protein HSP 90-beta
FYEEVHDLER	K	K	10	95	104	2, 3	1	3	0			sp|P55209|NP1L1_HUMAN	P55209	NP1L1_HUMAN	NAP1L1	Nucleosome assembly protein 1-like 1	NAP1L4	sp|Q99733|NP1L4_HUMAN
FYKENLGQGWMTQK	R	H	14	373	386	3	1	3	0	11M(15.9949)		sp|P07099|HYEP_HUMAN	P07099	HYEP_HUMAN	EPHX1	Epoxide hydrolase 1
FYTEDSPGLK	R	V	10	58	67	2	0.9976	1	0			sp|P60468|SC61B_HUMAN	P60468	SC61B_HUMAN	SEC61B	Protein transport protein Sec61 subunit beta
GAAYGLAGLVK	K	G	11	1396	1406	2	0.9996	1	0			sp|Q92616|GCN1_HUMAN	Q92616	GCN1_HUMAN	GCN1	eIF-2-alpha kinase activator GCN1
GADFLVTEVENGGSLGSKK	K	G	19	189	207	3	0.9977	1	0			sp|P14618|KPYM_HUMAN	P14618	KPYM_HUMAN	PKM	Pyruvate kinase PKM
GAFCEVRPDDKR	R	L	12	875	886	4	1	2	0	4C(57.0214)		sp|O60502|OGA_HUMAN	O60502	OGA_HUMAN	MGEA5	Protein O-GlcNAcase
GAFGKPQGTVAR	R	V	12	117	128	3	0.9924	1	0			sp|Q96L21|RL10L_HUMAN	Q96L21	RL10L_HUMAN	RPL10L	60S ribosomal protein L10-like	RPL10	sp|P27635|RL10_HUMAN
GAGSYTIMVLFADQATPTSPIR	R	V	22	842	863	2	0.9203	1	0	8M(15.9949)		sp|P21333|FLNA_HUMAN	P21333	FLNA_HUMAN	FLNA	Filamin-A
GAGWTGHVAGTR	R	K	12	127	138	3	0.9809	1	0			sp|Q15274|NADC_HUMAN	Q15274	NADC_HUMAN	QPRT	Nicotinate-nucleotide pyrophosphorylase [carboxylating]
GAHSVGLMWWMLAR	K	E	14	167	180	3, 4	0.9999	5	0	11M(15.9949), 8M(15.9949)		sp|P08865|RSSA_HUMAN	P08865	RSSA_HUMAN	RPSA	40S ribosomal protein SA
GAIILAK	R	L	7	153	159	2	0.9523	1	0		Cy3b-maleimide(682.246100)	sp|P15880|RS2_HUMAN	P15880	RS2_HUMAN	RPS2	40S ribosomal protein S2
GALALAQAVQR	K	A	11	794	804	2	0.9923	1	0			sp|P11586|C1TC_HUMAN	P11586	C1TC_HUMAN	MTHFD1	C-1-tetrahydrofolate synthase, cytoplasmic
GALEGSSCPFR	K	T	11	275	285	2	0.9965	2	0	8C(57.0214)		sp|P30519|HMOX2_HUMAN	P30519	HMOX2_HUMAN	HMOX2	Heme oxygenase 2
GALPLDTVTFYK	K	V	12	37	48	2	0.9877	1	0			sp|P30040|ERP29_HUMAN	P30040	ERP29_HUMAN	ERP29	Endoplasmic reticulum resident protein 29
GALQNIIPASTGAAK	R	A	15	201	215	2	0.9859	1	0			sp|P04406|G3P_HUMAN	P04406	G3P_HUMAN	GAPDH	Glyceraldehyde-3-phosphate dehydrogenase
GAMSTQQIK	K	K	9	642	650	2	0.9303	1	0	3M(15.9949)		sp|P49588|SYAC_HUMAN	P49588	SYAC_HUMAN	AARS	Alanine--tRNA ligase, cytoplasmic
GANFLTQILLRPGASDLTGSFR	R	L	22	167	188	3	0.9998	2	0			sp|O60762|DPM1_HUMAN	O60762	DPM1_HUMAN	DPM1	Dolichol-phosphate mannosyltransferase subunit 1
GANPVEIR	K	R	8	134	141	2	0.991	1	0			sp|P10809|CH60_HUMAN	P10809	CH60_HUMAN	HSPD1	60 kDa heat shock protein, mitochondrial
GANTHLSTFSFTK	R	V	13	227	239	2, 3	1	3	0			sp|A0FGR8|ESYT2_HUMAN	A0FGR8	ESYT2_HUMAN	ESYT2	Extended synaptotagmin-2
GAPGLLMAVGQDLYCYSYS	R	-	19	477	495	4	0.9977	1	0	15C(57.0214), 7M(15.9949)		sp|Q8WV16|DCAF4_HUMAN	Q8WV16	DCAF4_HUMAN	DCAF4	DDB1- and CUL4-associated factor 4
GASQAGMTGYGMPR	R	Q	14	183	196	2	0.9913	1	0			sp|P37802|TAGL2_HUMAN	P37802	TAGL2_HUMAN	TAGLN2	Transgelin-2	TAGLN3	sp|Q9UI15|TAGL3_HUMAN
GATYGKPVHHGVNQLK	K	F	16	78	93	3	0.9997	1	0			sp|P61313|RL15_HUMAN	P61313	RL15_HUMAN	RPL15	60S ribosomal protein L15
GAVDGGLSIPHSTK	K	R	14	165	178	2	0.9999	1	0			sp|P46777|RL5_HUMAN	P46777	RL5_HUMAN	RPL5	60S ribosomal protein L5
GAVSAEQVIAGFNR	K	L	14	19	32	2	0.9999	2	0			sp|Q9UHV9|PFD2_HUMAN	Q9UHV9	PFD2_HUMAN	PFDN2	Prefoldin subunit 2
GAVTGAKDAVTTTVTGAK	K	D	18	110	127	3	1	2	0			sp|Q99541|PLIN2_HUMAN	Q99541	PLIN2_HUMAN	PLIN2	Perilipin-2
GAVYSFDPVGSYQR	K	D	14	147	160	2	0.9933	1	0			sp|P20618|PSB1_HUMAN	P20618	PSB1_HUMAN	PSMB1	Proteasome subunit beta type-1
GAYIYNALIEFIR	K	S	13	349	361	2	0.999	1	0			sp|P26639|SYTC_HUMAN	P26639	SYTC_HUMAN	TARS	Threonine--tRNA ligase, cytoplasmic
GCALQCAILSPAFK	R	V	14	375	388	2	0.9994	1	0	2C(57.0214), 6C(57.0214)		sp|P34932|HSP74_HUMAN	P34932	HSP74_HUMAN	HSPA4	Heat shock 70 kDa protein 4	HSPA4L, HSPH1	sp|O95757|HS74L_HUMAN, sp|Q92598|HS105_HUMAN
GCDVVVIPAGVPR	K	K	13	92	104	2, 3	0.9997	2	0	2C(57.0214)		sp|P40926|MDHM_HUMAN	P40926	MDHM_HUMAN	MDH2	Malate dehydrogenase, mitochondrial
GCGTVLLSGPR	K	K	11	133	143	2, 3	0.9976	2	0	2C(57.0214)		sp|Q07020|RL18_HUMAN	Q07020	RL18_HUMAN	RPL18	60S ribosomal protein L18
GCHESCLDEEVEGQGFCSGPGWDPVTGWGTPNFPALLK	R	T	38	521	558	3	1	2	0	17C(57.0214), 2C(57.0214), 6C(57.0214)		sp|O14773|TPP1_HUMAN	O14773	TPP1_HUMAN	TPP1	Tripeptidyl-peptidase 1
GCITIIGGGDTATCCAK	R	W	17	366	382	2	0.9899	1	0	14C(57.0214), 15C(57.0214), 2C(57.0214)		sp|P00558|PGK1_HUMAN	P00558	PGK1_HUMAN	PGK1	Phosphoglycerate kinase 1
GCTATLGNFAK	R	A	11	228	238	2	0.9999	2	0	2C(57.0214)		sp|P15880|RS2_HUMAN	P15880	RS2_HUMAN	RPS2	40S ribosomal protein S2
GDDEGIFISRVSEEGPAAR	K	A	19	753	771	4	0.9641	1	0			sp|Q14160|SCRIB_HUMAN	Q14160	SCRIB_HUMAN	SCRIB	Protein scribble homolog
GDDLSTAILK	K	Q	10	9	18	2	0.988	1	0			sp|P55072|TERA_HUMAN	P55072	TERA_HUMAN	VCP	Transitional endoplasmic reticulum ATPase
GDGPVQGIINFEQK	K	E	14	11	24	2	0.9991	1	0			sp|P00441|SODC_HUMAN	P00441	SODC_HUMAN	SOD1	Superoxide dismutase [Cu-Zn]
GDLGIEIPAEK	R	V	11	295	305	2	0.9996	2	0			sp|P14618|KPYM_HUMAN	P14618	KPYM_HUMAN	PKM	Pyruvate kinase PKM	PKLR	sp|P30613|KPYR_HUMAN
GDRSEDFGVNEDLADSDAR	K	A	19	186	204	3	0.9913	1	0			sp|P04083|ANXA1_HUMAN	P04083	ANXA1_HUMAN	ANXA1	Annexin A1
GDSVIVVLR	R	N	9	103	111	2	0.9943	1	0			sp|P62316|SMD2_HUMAN	P62316	SMD2_HUMAN	SNRPD2	Small nuclear ribonucleoprotein Sm D2
GDVVIVLTGWRPGSGFTNTMR	K	V	21	506	526	3	0.9942	1	0			sp|P14618|KPYM_HUMAN	P14618	KPYM_HUMAN	PKM	Pyruvate kinase PKM
GEDVPLTEQTVSQVLQSAK	R	E	19	150	168	2	0.9871	1	0			sp|P61923|COPZ1_HUMAN	P61923	COPZ1_HUMAN	COPZ1	Coatomer subunit zeta-1
GEFVTTVQQR	K	G	10	221	230	2	0.9998	1	0			sp|P40925|MDHC_HUMAN	P40925	MDHC_HUMAN	MDH1	Malate dehydrogenase, cytoplasmic
GEMMDLQHGSLFLR	K	T	14	60	73	3	0.9677	1	0	3M(15.9949), 4M(15.9949)		sp|P00338|LDHA_HUMAN	P00338	LDHA_HUMAN	LDHA	L-lactate dehydrogenase A chain
GEPGRPALYFCGSIR	R	G	15	16	30	3	0.9948	1	0	11C(57.0214)		sp|O43598|DNPH1_HUMAN	O43598	DNPH1_HUMAN	DNPH1	2'-deoxynucleoside 5'-phosphate N-hydrolase 1
GESPVDYDGGR	K	T	11	246	256	2	0.9875	1	0			sp|Q15084|PDIA6_HUMAN	Q15084	PDIA6_HUMAN	PDIA6	Protein disulfide-isomerase A6
GFAFISFHR	K	R	9	281	289	2	0.996	3	0			sp|O75821|EIF3G_HUMAN	O75821	EIF3G_HUMAN	EIF3G	Eukaryotic translation initiation factor 3 subunit G
GFAFVTFDDHDSVDK	R	L	15	147	161	3	0.9675	1	0			sp|P09651|ROA1_HUMAN	P09651	ROA1_HUMAN	HNRNPA1	Heterogeneous nuclear ribonucleoprotein A1	HNRNPA1L2	sp|Q32P51|RA1L2_HUMAN
GFCFITFK	R	E	8	224	231	2	0.9936	1	0	3C(57.0214)		sp|Q14103|HNRPD_HUMAN	Q14103	HNRPD_HUMAN	HNRNPD	Heterogeneous nuclear ribonucleoprotein D0
GFCFITFKEEEPVKK	R	L	15	224	238	3	1	1	0	3C(57.0214)		sp|Q14103|HNRPD_HUMAN	Q14103	HNRPD_HUMAN	HNRNPD	Heterogeneous nuclear ribonucleoprotein D0
GFFHGVR	R	E	7	163	169	2	0.9742	1	0			sp|P53007|TXTP_HUMAN	P53007	TXTP_HUMAN	SLC25A1	Tricarboxylate transport protein, mitochondrial
GFGFGLVK	K	L	8	32	39	2	0.92	1	0			sp|P45880|VDAC2_HUMAN	P45880	VDAC2_HUMAN	VDAC2	Voltage-dependent anion-selective channel protein 2
GFGFVCFSSPEEATK	K	A	15	334	348	2	0.9463	1	0	6C(57.0214)		sp|P11940|PABP1_HUMAN	P11940	PABP1_HUMAN	PABPC1	Polyadenylate-binding protein 1	PABPC1L, PABPC3, PABPC4	sp|Q13310|PABP4_HUMAN, sp|Q4VXU2|PAP1L_HUMAN, sp|Q9H361|PABP3_HUMAN
GFGFVDFNSEEDAK	K	A	14	611	624	2	1	3	0			sp|P19338|NUCL_HUMAN	P19338	NUCL_HUMAN	NCL	Nucleolin
GFGFVLFK	R	E	8	139	146	2	0.9909	3	0			sp|Q14103|HNRPD_HUMAN	Q14103	HNRPD_HUMAN	HNRNPD	Heterogeneous nuclear ribonucleoprotein D0	HNRNPDL	sp|O14979|HNRDL_HUMAN
GFGFVSFER	K	H	9	232	240	2, 3	0.9995	3	0			sp|P11940|PABP1_HUMAN	P11940	PABP1_HUMAN	PABPC1	Polyadenylate-binding protein 1	PABPC3	sp|Q9H361|PABP3_HUMAN
GFGFVTFDDHDPVDK	R	L	15	154	168	3	1	1	0			sp|P22626|ROA2_HUMAN	P22626	ROA2_HUMAN	HNRNPA2B1	Heterogeneous nuclear ribonucleoproteins A2/B1
GFGFVYFQNHDAADK	R	A	15	140	154	3	0.9671	1	0			sp|Q13151|ROA0_HUMAN	Q13151	ROA0_HUMAN	HNRNPA0	Heterogeneous nuclear ribonucleoprotein A0
GFGHIGIAVPDVYSACK	R	R	17	124	140	3	0.9995	1	0	16C(57.0214)		sp|Q04760|LGUL_HUMAN	Q04760	LGUL_HUMAN	GLO1	Lactoylglutathione lyase
GFGYKGSCFHR	K	L	11	45	55	3	1	1	0	8C(57.0214)	DTT(151.996500)	sp|P62937|PPIA_HUMAN	P62937	PPIA_HUMAN	PPIA	Peptidyl-prolyl cis-trans isomerase A
GFPTIYFSPANK	R	K	12	449	460	2, 3	1	3	0			sp|P30101|PDIA3_HUMAN	P30101	PDIA3_HUMAN	PDIA3	Protein disulfide-isomerase A3
GFQEVVTPNIFNSR	R	L	14	368	381	2	0.9366	1	0			sp|P26639|SYTC_HUMAN	P26639	SYTC_HUMAN	TARS	Threonine--tRNA ligase, cytoplasmic
GFQFVSSSLPDICYR	R	C	15	42	56	2	0.9963	2	0	13C(57.0214)		sp|P62633|CNBP_HUMAN	P62633	CNBP_HUMAN	CNBP	Cellular nucleic acid-binding protein
GFSIPECQK	R	L	9	95	103	2	0.922	1	0	7C(57.0214)		sp|O75390|CISY_HUMAN	O75390	CISY_HUMAN	CS	Citrate synthase, mitochondrial
GFSLEELR	R	V	8	75	82	2	0.9239	1	0			sp|P26373|RL13_HUMAN	P26373	RL13_HUMAN	RPL13	60S ribosomal protein L13
GFSVVADTPELQR	K	L	13	97	109	2	0.9985	2	0			sp|Q14847|LASP1_HUMAN	Q14847	LASP1_HUMAN	LASP1	LIM and SH3 domain protein 1
GFTAAGILSAHK	R	L	12	18	29	2, 3	1	4	0		Hex(1)NeuAc(1)Pent(1)(585.190500)	sp|Q96C36|P5CR2_HUMAN	Q96C36	P5CR2_HUMAN	PYCR2	Pyrroline-5-carboxylate reductase 2
GFTIPEAFR	R	G	9	196	204	2	0.9881	1	0			sp|O00299|CLIC1_HUMAN	O00299	CLIC1_HUMAN	CLIC1	Chloride intracellular channel protein 1
GFVFITFK	R	E	8	196	203	2, 3	0.9825	2	0			sp|Q99729|ROAA_HUMAN	Q99729	ROAA_HUMAN	HNRNPAB	Heterogeneous nuclear ribonucleoprotein A/B
GFVVINQK	K	G	8	288	295	2	0.9914	2	0			sp|P40227|TCPZ_HUMAN	P40227	TCPZ_HUMAN	CCT6A	T-complex protein 1 subunit zeta	CCT6B	sp|Q92526|TCPW_HUMAN
GFYIYQEGVK	K	R	10	635	644	2	0.9989	2	0			sp|P40939|ECHA_HUMAN	P40939	ECHA_HUMAN	HADHA	Trifunctional enzyme subunit alpha, mitochondrial
GGAGVGSMTK	R	L	10	68	77	2	0.9995	2	0	8M(15.9949)		sp|P39019|RS19_HUMAN	P39019	RS19_HUMAN	RPS19	40S ribosomal protein S19
GGEIQPVSVK	K	V	10	57	66	2	0.9986	1	0			sp|P61604|CH10_HUMAN	P61604	CH10_HUMAN	HSPE1	10 kDa heat shock protein, mitochondrial
GGELLVHTGFLGSSQDR	R	S	17	114	130	3	1	1	0			sp|Q6RW13|ATRAP_HUMAN	Q6RW13	ATRAP_HUMAN	AGTRAP	Type-1 angiotensin II receptor-associated protein
GGGGGGGGWR	R	A	10	242	251	3	0.9894	1	0			sp|P62995|TRA2B_HUMAN	P62995	TRA2B_HUMAN	TRA2B	Transformer-2 protein homolog beta
GGGGNFGPGPGSNFR	R	G	15	214	228	2	1	1	0			sp|P22626|ROA2_HUMAN	P22626	ROA2_HUMAN	HNRNPA2B1	Heterogeneous nuclear ribonucleoproteins A2/B1
GGGHVAQIYAIR	K	Q	12	74	85	3	0.9958	1	0			sp|P62249|RS16_HUMAN	P62249	RS16_HUMAN	RPS16	40S ribosomal protein S16
GGIMLPEK	K	S	8	29	36	2	0.988	1	0	4M(15.9949)		sp|P61604|CH10_HUMAN	P61604	CH10_HUMAN	HSPE1	10 kDa heat shock protein, mitochondrial
GGIVGMTLPIAR	K	D	12	173	184	2	0.9934	1	0			sp|Q99714|HCD2_HUMAN	Q99714	HCD2_HUMAN	HSD17B10	3-hydroxyacyl-CoA dehydrogenase type-2
GGLGLILKR	K	M	9	214	222	2	0.9787	1	0			sp|O75832|PSD10_HUMAN	O75832	PSD10_HUMAN	PSMD10	26S proteasome non-ATPase regulatory subunit 10
GGLVGTPAPFSIDTK	K	G	15	1074	1088	2	0.9931	1	0			sp|Q14315|FLNC_HUMAN	Q14315	FLNC_HUMAN	FLNC	Filamin-C
GGMALALAVTK	K	Y	11	160	170	2	0.9627	1	0	3M(15.9949)		sp|P10155|RO60_HUMAN	P10155	RO60_HUMAN	TROVE2	60 kDa SS-A/Ro ribonucleoprotein
GGNFGFGDSR	R	G	10	204	213	2	0.9875	1	0			sp|P22626|ROA2_HUMAN	P22626	ROA2_HUMAN	HNRNPA2B1	Heterogeneous nuclear ribonucleoproteins A2/B1
GGNIGDGGGAADR	R	V	13	587	599	2	0.9979	1	0			sp|P55072|TERA_HUMAN	P55072	TERA_HUMAN	VCP	Transitional endoplasmic reticulum ATPase
GGPGSAVSPYPTFNPSSDVAALHK	K	A	24	30	53	3	1	1	0			sp|P04083|ANXA1_HUMAN	P04083	ANXA1_HUMAN	ANXA1	Annexin A1
GGQTHLGLPVFNTVK	K	E	15	91	105	3	0.9629	1	0			sp|P53597|SUCA_HUMAN	P53597	SUCA_HUMAN	SUCLG1	Succinate--CoA ligase [ADP/GDP-forming] subunit alpha, mitochondrial
GGRGRGGSGGGGGGGGGGYNR	R	S	21	214	234	4	1	1	0			sp|P35637|FUS_HUMAN	P35637	FUS_HUMAN	FUS	RNA-binding protein FUS
GGSDGYGSGR	R	G	10	229	238	2	0.9875	1	0			sp|P22626|ROA2_HUMAN	P22626	ROA2_HUMAN	HNRNPA2B1	Heterogeneous nuclear ribonucleoproteins A2/B1
GGVVGIKVDK	K	G	10	102	111	2	0.9575	1	0			sp|P04075|ALDOA_HUMAN	P04075	ALDOA_HUMAN	ALDOA	Fructose-bisphosphate aldolase A
GGYVLHIGTIYGDLK	R	V	15	570	584	2, 3	1	3	0			sp|P49588|SYAC_HUMAN	P49588	SYAC_HUMAN	AARS	Alanine--tRNA ligase, cytoplasmic
GHLDNISNNLLIGAINIENGK	R	A	21	608	628	3	1	3	0			sp|Q99798|ACON_HUMAN	Q99798	ACON_HUMAN	ACO2	Aconitate hydratase, mitochondrial
GHLENNPALEK	R	L	11	67	77	2	0.99	1	0			sp|P05388|RLA0_HUMAN	P05388	RLA0_HUMAN	RPLP0	60S acidic ribosomal protein P0
GHLLYVALSPGQHR	R	L	14	849	862	3	0.9892	3	0			sp|O15067|PUR4_HUMAN	O15067	PUR4_HUMAN	PFAS	Phosphoribosylformylglycinamidine synthase
GHPDVATMLNILALVYR	R	D	17	248	264	3	0.9923	1	0	8M(15.9949)		sp|Q9NSK0|KLC4_HUMAN	Q9NSK0	KLC4_HUMAN	KLC4	Kinesin light chain 4
GHQQLYWSHPR	M	K	11	2	12	3	1	1	0			sp|P62273|RS29_HUMAN	P62273	RS29_HUMAN	RPS29	40S ribosomal protein S29
GHVQPIR	R	C	7	16	22	2	0.9325	1	0			sp|P62854|RS26_HUMAN	P62854	RS26_HUMAN	RPS26	40S ribosomal protein S26
GHYTEGAELVDSVLDVVR	K	K	18	104	121	3	0.9999	1	0			sp|P07437|TBB5_HUMAN	P07437	TBB5_HUMAN	TUBB	Tubulin beta chain	TUBB2A, TUBB2B, TUBB3, TUBB4B	sp|P68371|TBB4B_HUMAN, sp|Q13509|TBB3_HUMAN, sp|Q13885|TBB2A_HUMAN, sp|Q9BVA1|TBB2B_HUMAN
GHYTEGAELVDSVLDVVRK	K	E	19	104	122	3	1	2	0			sp|P07437|TBB5_HUMAN	P07437	TBB5_HUMAN	TUBB	Tubulin beta chain	TUBB2A, TUBB2B, TUBB3, TUBB4B	sp|P68371|TBB4B_HUMAN, sp|Q13509|TBB3_HUMAN, sp|Q13885|TBB2A_HUMAN, sp|Q9BVA1|TBB2B_HUMAN
GHYTIGK	R	E	7	106	112	2	0.9899	1	0			sp|P68363|TBA1B_HUMAN	P68363	TBA1B_HUMAN	TUBA1B	Tubulin alpha-1B chain	TUBA1A, TUBA1C, TUBA3E, TUBA4A	sp|P68366|TBA4A_HUMAN, sp|Q6PEY2|TBA3E_HUMAN, sp|Q71U36|TBA1A_HUMAN, sp|Q9BQE3|TBA1C_HUMAN
GIAYIEFK	K	T	8	430	437	2	0.9891	1	0			sp|P19338|NUCL_HUMAN	P19338	NUCL_HUMAN	NCL	Nucleolin
GIDPFSLDALSK	K	E	12	296	307	2	0.9992	1	0			sp|P40227|TCPZ_HUMAN	P40227	TCPZ_HUMAN	CCT6A	T-complex protein 1 subunit zeta
GIDVQQVSLVINYDLPTNR	R	E	19	335	353	2	0.9149	1	0			sp|P60842|IF4A1_HUMAN	P60842	IF4A1_HUMAN	EIF4A1	Eukaryotic initiation factor 4A-I	EIF4A2	sp|Q14240|IF4A2_HUMAN
GIFFSHR	R	D	7	135	141	2	0.939	1	0			sp|P23381|SYWC_HUMAN	P23381	SYWC_HUMAN	WARS	Tryptophan--tRNA ligase, cytoplasmic
GIFNGFSVTLK	K	E	11	102	112	2	0.9974	1	0			sp|Q00325|MPCP_HUMAN	Q00325	MPCP_HUMAN	SLC25A3	Phosphate carrier protein, mitochondrial
GIFVIGFSYPVVPK	R	G	14	370	383	2	0.9991	1	0			sp|O75600|KBL_HUMAN	O75600	KBL_HUMAN	GCAT	2-amino-3-ketobutyrate coenzyme A ligase, mitochondrial
GIHPTIISESFQK	K	A	13	127	139	3	0.9657	1	0			sp|P50991|TCPD_HUMAN	P50991	TCPD_HUMAN	CCT4	T-complex protein 1 subunit delta
GIHSAIDASQTPDVVFASILAAFSK	R	A	25	205	229	2, 3	0.9996	2	0			sp|P54819|KAD2_HUMAN	P54819	KAD2_HUMAN	AK2	Adenylate kinase 2, mitochondrial
GILAADESTGSIAK	K	R	14	29	42	2	1	2	0			sp|P04075|ALDOA_HUMAN	P04075	ALDOA_HUMAN	ALDOA	Fructose-bisphosphate aldolase A
GILAADESTGSIAKR	K	L	15	29	43	2, 3	1	2	0			sp|P04075|ALDOA_HUMAN	P04075	ALDOA_HUMAN	ALDOA	Fructose-bisphosphate aldolase A
GILAADESVGSMAK	K	R	14	29	42	2	0.9907	1	0	12M(15.9949)		sp|P09972|ALDOC_HUMAN	P09972	ALDOC_HUMAN	ALDOC	Fructose-bisphosphate aldolase C
GILFVGSGVSGGEEGAR	K	Y	17	120	136	2	0.9693	1	0			sp|P52209|6PGD_HUMAN	P52209	6PGD_HUMAN	PGD	6-phosphogluconate dehydrogenase, decarboxylating
GILLQLFGGTR	K	K	11	479	489	2	0.9964	1	0			sp|P33991|MCM4_HUMAN	P33991	MCM4_HUMAN	MCM4	DNA replication licensing factor MCM4
GILLQLFGGTRK	K	D	12	479	490	2	0.9935	1	0			sp|P33991|MCM4_HUMAN	P33991	MCM4_HUMAN	MCM4	DNA replication licensing factor MCM4
GINGVSPK	R	V	8	97	104	2	0.9256	1	0			sp|P18124|RL7_HUMAN	P18124	RL7_HUMAN	RPL7	60S ribosomal protein L7
GIPAGVPMPQAPAGLAGPVR	R	G	20	113	132	2	0.9419	1	0			sp|P14678|RSMB_HUMAN	P14678	RSMB_HUMAN	SNRPB	Small nuclear ribonucleoprotein-associated proteins B and B'
GIPHLVTHDAR	K	T	11	135	145	3	0.9998	2	0			sp|P62701|RS4X_HUMAN	P62701	RS4X_HUMAN	RPS4X	40S ribosomal protein S4, X isoform	RPS4Y1, RPS4Y2	sp|P22090|RS4Y1_HUMAN, sp|Q8TD47|RS4Y2_HUMAN
GISDLAQHYLMR	K	A	12	295	306	3	0.9977	1	0	11M(15.9949)		sp|P49368|TCPG_HUMAN	P49368	TCPG_HUMAN	CCT3	T-complex protein 1 subunit gamma
GISLNPEQWSQLK	K	E	13	102	114	2	0.9996	1	0			sp|P53999|TCP4_HUMAN	P53999	TCP4_HUMAN	SUB1	Activated RNA polymerase II transcriptional coactivator p15
GISNMLDVNGLFTLSHITQLVLSHNK	R	L	26	26	51	4	1	1	0	5M(15.9949)		sp|Q15404|RSU1_HUMAN	Q15404	RSU1_HUMAN	RSU1	Ras suppressor protein 1
GITFDSGGISIK	K	A	12	283	294	2	0.9151	1	0			sp|P28838|AMPL_HUMAN	P28838	AMPL_HUMAN	LAP3	Cytosol aminopeptidase
GITIDISLWKFETSKYYVTIIDAPGHR	R	D	27	70	96	4	1	5	0		Trimethyl(42.046900)	sp|P68104|EF1A1_HUMAN	P68104	EF1A1_HUMAN	EEF1A1	Elongation factor 1-alpha 1
GIVDQSQQAYQEAFEISKK	K	E	19	140	158	3	1	1	0			sp|P63104|1433Z_HUMAN	P63104	1433Z_HUMAN	YWHAZ	14-3-3 protein zeta/delta
GIWHNDNK	R	S	8	216	223	2	0.9982	1	0			sp|P12277|KCRB_HUMAN	P12277	KCRB_HUMAN	CKB	Creatine kinase B-type	CKM	sp|P06732|KCRM_HUMAN
GIYAYGFEKPSAIQQR	R	A	16	46	61	2, 3	1	3	0			sp|P60842|IF4A1_HUMAN	P60842	IF4A1_HUMAN	EIF4A1	Eukaryotic initiation factor 4A-I	EIF4A2, EIF4A3	sp|P38919|IF4A3_HUMAN, sp|Q14240|IF4A2_HUMAN
GKEDPWNSITSGALTGAVLAAR	R	S	22	85	106	3	1	2	0			sp|O60830|TI17B_HUMAN	O60830	TI17B_HUMAN	TIMM17B	Mitochondrial import inner membrane translocase subunit Tim17-B
GKLARASGNYATVISHNPETK	R	K	21	124	144	3	1	1	0			sp|P62917|RL8_HUMAN	P62917	RL8_HUMAN	RPL8	60S ribosomal protein L8
GKLDVQFSGLTK	K	G	12	905	916	2	0.993	1	0			sp|P21333|FLNA_HUMAN	P21333	FLNA_HUMAN	FLNA	Filamin-A
GKLGLVGVNLTLDGVK	R	S	16	67	82	3	0.9999	1	0			sp|P53396|ACLY_HUMAN	P53396	ACLY_HUMAN	ACLY	ATP-citrate synthase
GKLPGPTLWASYSLEYGK	R	A	18	90	107	3	0.9998	1	0			sp|P07741|APT_HUMAN	P07741	APT_HUMAN	APRT	Adenine phosphoribosyltransferase
GLAFIQDPDGYWIEILNPNK	K	M	20	160	179	2	0.9984	3	0			sp|Q04760|LGUL_HUMAN	Q04760	LGUL_HUMAN	GLO1	Lactoylglutathione lyase
GLAGSLRLNLGLFSTK	R	T	16	1217	1232	4	1	1	0			sp|O15054|KDM6B_HUMAN	O15054	KDM6B_HUMAN	KDM6B	Lysine-specific demethylase 6B
GLAVFISDIR	R	N	10	12	21	2	0.9876	1	0			sp|O94973|AP2A2_HUMAN	O94973	AP2A2_HUMAN	AP2A2	AP-2 complex subunit alpha-2	AP2A1	sp|O95782|AP2A1_HUMAN
GLAVGIALVMYGR	R	M	13	547	559	2	1	1	0	10M(15.9949)		sp|Q99460|PSMD1_HUMAN	Q99460	PSMD1_HUMAN	PSMD1	26S proteasome non-ATPase regulatory subunit 1
GLAYGLYLR	R	L	9	26	34	2	0.9384	1	0			sp|Q9GZP4|PITH1_HUMAN	Q9GZP4	PITH1_HUMAN	PITHD1	PITH domain-containing protein 1
GLCAIAQAESLR	R	Y	12	95	106	2	0.9982	1	0	3C(57.0214)		sp|P23396|RS3_HUMAN	P23396	RS3_HUMAN	RPS3	40S ribosomal protein S3
GLDLRVSGYLNLAADLAHNFTDGLAIGASFR	R	G	31	312	342	3	1	1	0			sp|Q92504|S39A7_HUMAN	Q92504	S39A7_HUMAN	SLC39A7	Zinc transporter SLC39A7
GLDVDSLVIEHIQVNKAPK	K	M	19	106	124	3	0.9941	1	0			sp|P18621|RL17_HUMAN	P18621	RL17_HUMAN	RPL17	60S ribosomal protein L17
GLFDEYGSK	R	K	9	396	404	2	0.9386	1	0			sp|P14625|ENPL_HUMAN	P14625	ENPL_HUMAN	HSP90B1	Endoplasmin
GLFIIDDK	R	G	8	129	136	2	0.984	2	0			sp|Q06830|PRDX1_HUMAN	Q06830	PRDX1_HUMAN	PRDX1	Peroxiredoxin-1	PRDX4	sp|Q13162|PRDX4_HUMAN
GLGLDDALEPR	R	Q	11	30	40	2	0.956	1	0			sp|Q9Y230|RUVB2_HUMAN	Q9Y230	RUVB2_HUMAN	RUVBL2	RuvB-like 2
GLGTDEDTLIEILASR	K	T	16	129	144	2	0.9906	2	0			sp|P04083|ANXA1_HUMAN	P04083	ANXA1_HUMAN	ANXA1	Annexin A1
GLGTGTLYIAESR	K	L	13	31	43	2, 3	0.9995	2	0			sp|P54105|ICLN_HUMAN	P54105	ICLN_HUMAN	CLNS1A	Methylosome subunit pICln
GLKMAATFIGNSTAIQELFK	R	R	20	360	379	3	1	1	0			sp|P04350|TBB4A_HUMAN	P04350	TBB4A_HUMAN	TUBB4A	Tubulin beta-4A chain
GLLEFEHQR	R	A	9	174	182	2	0.9989	1	0			sp|Q14697|GANAB_HUMAN	Q14697	GANAB_HUMAN	GANAB	Neutral alpha-glucosidase AB
GLLLYGPPGTGK	K	T	12	240	251	2	0.9471	1	0			sp|P55072|TERA_HUMAN	P55072	TERA_HUMAN	VCP	Transitional endoplasmic reticulum ATPase	KATNAL2, PEX1	sp|O43933|PEX1_HUMAN, sp|Q8IYT4|KATL2_HUMAN
GLLNAIVIK	K	E	9	375	383	2	0.9238	1	0			sp|P04181|OAT_HUMAN	P04181	OAT_HUMAN	OAT	Ornithine aminotransferase, mitochondrial
GLLQSGQIPGR	K	E	11	222	232	2	0.9387	1	0			sp|P09661|RU2A_HUMAN	P09661	RU2A_HUMAN	SNRPA1	U2 small nuclear ribonucleoprotein A'
GLLRPSPPFSKPLFWAGLR	R	E	19	114	132	3, 4	1	2	0			sp|P50336|PPOX_HUMAN	P50336	PPOX_HUMAN	PPOX	Protoporphyrinogen oxidase
GLLSSLDHTSIR	R	R	12	100	111	2	0.9992	1	0			sp|P08574|CY1_HUMAN	P08574	CY1_HUMAN	CYC1	Cytochrome c1, heme protein, mitochondrial
GLQTSQDAR	K	F	9	65	73	2	0.9894	2	0			sp|P27797|CALR_HUMAN	P27797	CALR_HUMAN	CALR	Calreticulin
GLSEDTTEETLKESFDGSVR	K	A	20	578	597	3	0.9382	1	0			sp|P19338|NUCL_HUMAN	P19338	NUCL_HUMAN	NCL	Nucleolin
GLSQSALPYR	K	R	10	10	19	2	0.9986	1	0			sp|P62277|RS13_HUMAN	P62277	RS13_HUMAN	RPS13	40S ribosomal protein S13
GLSSLLYGSIPK	R	A	12	86	97	2	0.9996	1	0			sp|P53007|TXTP_HUMAN	P53007	TXTP_HUMAN	SLC25A1	Tricarboxylate transport protein, mitochondrial
GLTPSQIGVILR	K	D	12	44	55	2	0.9994	1	0			sp|P62277|RS13_HUMAN	P62277	RS13_HUMAN	RPS13	40S ribosomal protein S13
GLTSAGRK	R	S	8	163	170	2	0.9183	1	0			sp|P61313|RL15_HUMAN	P61313	RL15_HUMAN	RPL15	60S ribosomal protein L15
GLTSVINQK	R	L	9	300	308	2	0.9933	1	0			sp|P07195|LDHB_HUMAN	P07195	LDHB_HUMAN	LDHB	L-lactate dehydrogenase B chain
GLTVVVAFR	R	E	9	127	135	2	0.9995	1	0			sp|P14324|FPPS_HUMAN	P14324	FPPS_HUMAN	FDPS	Farnesyl pyrophosphate synthase
GLVAEGHR	R	L	8	521	528	2	0.997	1	0			sp|P18206|VINC_HUMAN	P18206	VINC_HUMAN	VCL	Vinculin
GLVGEIIKR	R	F	9	19	27	2	0.9926	1	0			sp|P22392|NDKB_HUMAN	P22392	NDKB_HUMAN	NME2	Nucleoside diphosphate kinase B	NME1	sp|P15531|NDKA_HUMAN
GLVLDHGAR	R	H	9	209	217	2	0.9928	1	0			sp|P40227|TCPZ_HUMAN	P40227	TCPZ_HUMAN	CCT6A	T-complex protein 1 subunit zeta	CCT6B	sp|Q92526|TCPW_HUMAN
GLVLGIYSK	K	E	9	35	43	2	0.9936	1	0			sp|P28838|AMPL_HUMAN	P28838	AMPL_HUMAN	LAP3	Cytosol aminopeptidase
GLVLGPIHK	K	N	9	258	266	2	0.9144	1	0			sp|P08195|4F2_HUMAN	P08195	4F2_HUMAN	SLC3A2	4F2 cell-surface antigen heavy chain
GLVQALGLSNFNSR	K	Q	14	154	167	2	0.9942	1	0			sp|P14550|AK1A1_HUMAN	P14550	AK1A1_HUMAN	AKR1A1	Alcohol dehydrogenase [NADP(+)]
GMGGAFVLVLYDEIK	R	K	15	281	295	2	0.9999	3	0	2M(15.9949)		sp|P05141|ADT2_HUMAN	P05141	ADT2_HUMAN	SLC25A5	ADP/ATP translocase 2	SLC25A4, SLC25A6	sp|P12235|ADT1_HUMAN, sp|P12236|ADT3_HUMAN
GMGGAFVLVLYDEIKK	R	Y	16	281	296	3	1	3	0	2M(15.9949)		sp|P05141|ADT2_HUMAN	P05141	ADT2_HUMAN	SLC25A5	ADP/ATP translocase 2	SLC25A4, SLC25A6	sp|P12235|ADT1_HUMAN, sp|P12236|ADT3_HUMAN
GMNFSVVVFDTAPTGHTLR	K	L	19	157	175	3	0.998	1	0	2M(15.9949)		sp|O43681|ASNA_HUMAN	O43681	ASNA_HUMAN	ASNA1	ATPase ASNA1
GNFNVAHGLAWSYYIGYLR	K	L	19	151	169	3	1	1	0			sp|Q86WV6|STING_HUMAN	Q86WV6	STING_HUMAN	TMEM173	Stimulator of interferon genes protein
GNFNYIEFTR	K	L	10	152	161	2	0.9996	1	0			sp|O14950|ML12B_HUMAN	O14950	ML12B_HUMAN	MYL12B	Myosin regulatory light chain 12B	MYL12A	sp|P19105|ML12A_HUMAN
GNLANVIR	R	Y	8	73	80	2	0.9623	2	0			sp|P05141|ADT2_HUMAN	P05141	ADT2_HUMAN	SLC25A5	ADP/ATP translocase 2	SLC25A31, SLC25A4, SLC25A6	sp|P12235|ADT1_HUMAN, sp|P12236|ADT3_HUMAN, sp|Q9H0C2|ADT4_HUMAN
GNLYSFGCPEYGQLGHNSDGK	K	F	21	273	293	3	0.9779	1	0	8C(57.0214)		sp|Q9P258|RCC2_HUMAN	Q9P258	RCC2_HUMAN	RCC2	Protein RCC2
GNPTVEVDLFTSK	R	G	13	16	28	2	1	3	0			sp|P06733|ENOA_HUMAN	P06733	ENOA_HUMAN	ENO1	Alpha-enolase
GNVGFVFTK	R	E	9	84	92	2	0.9875	1	0			sp|P05388|RLA0_HUMAN	P05388	RLA0_HUMAN	RPLP0	60S acidic ribosomal protein P0
GNVGFVFTKEDLTEIR	R	D	16	84	99	3	0.995	1	0			sp|P05388|RLA0_HUMAN	P05388	RLA0_HUMAN	RPLP0	60S acidic ribosomal protein P0
GNVGVVLFNFGK	R	E	12	195	206	2	1	2	0			sp|P33316|DUT_HUMAN	P33316	DUT_HUMAN	DUT	Deoxyuridine 5'-triphosphate nucleotidohydrolase, mitochondrial
GPAYGLSR	R	E	8	5	12	2	0.9837	1	0			sp|P37802|TAGL2_HUMAN	P37802	TAGL2_HUMAN	TAGLN2	Transgelin-2
GPGPTVKPSGHLFFR	K	K	15	296	310	4	0.9965	1	0			sp|Q5VW32|BROX_HUMAN	Q5VW32	BROX_HUMAN	BROX	BRO1 domain-containing protein BROX
GPLQSVQVFGR	K	K	11	5	15	2, 3	1	2	0			sp|P62249|RS16_HUMAN	P62249	RS16_HUMAN	RPS16	40S ribosomal protein S16
GPRPVVSIVR	R	P	10	91	100	3	0.9898	1	0			sp|Q6ZW13|CP086_HUMAN	Q6ZW13	CP086_HUMAN	C16orf86	Uncharacterized protein C16orf86
GPSSEAMHVGHLIPFIFTK	R	W	19	163	181	4	0.9616	1	0	7M(15.9949)		sp|P23381|SYWC_HUMAN	P23381	SYWC_HUMAN	WARS	Tryptophan--tRNA ligase, cytoplasmic
GPSSVEDIK	K	A	9	240	248	2	0.9875	1	0			sp|P06748|NPM_HUMAN	P06748	NPM_HUMAN	NPM1	Nucleophosmin
GPSWDPFR	R	D	8	13	20	2	0.9278	1	0			sp|P04792|HSPB1_HUMAN	P04792	HSPB1_HUMAN	HSPB1	Heat shock protein beta-1
GQAFVIFK	R	E	8	50	57	2	0.9889	1	0			sp|P08579|RU2B_HUMAN	P08579	RU2B_HUMAN	SNRPB2	U2 small nuclear ribonucleoprotein B''	SNRPA	sp|P09012|SNRPA_HUMAN
GQDEASAGGIWGFIK	R	G	15	204	218	2	0.9999	1	0			sp|Q96M27|PRRC1_HUMAN	Q96M27	PRRC1_HUMAN	PRRC1	Protein PRRC1
GQILMPNIGYGSNKK	K	T	15	51	65	3	0.9973	2	0	5M(15.9949)		sp|P62910|RL32_HUMAN	P62910	RL32_HUMAN	RPL32	60S ribosomal protein L32
GQLGHGDTK	K	R	9	180	188	2	0.9932	1	0			sp|Q9P258|RCC2_HUMAN	Q9P258	RCC2_HUMAN	RCC2	Protein RCC2
GQLLIFGATNWDLIGR	K	K	16	104	119	2	0.9595	1	0			sp|Q9P258|RCC2_HUMAN	Q9P258	RCC2_HUMAN	RCC2	Protein RCC2
GQLLIFGATNWDLIGRK	K	E	17	104	120	2, 3	1	3	0			sp|Q9P258|RCC2_HUMAN	Q9P258	RCC2_HUMAN	RCC2	Protein RCC2
GQNDLMGTAEDFADQFLR	M	V	18	2	19	2	0.9999	1	0	6M(15.9949)		sp|O15260|SURF4_HUMAN	O15260	SURF4_HUMAN	SURF4	Surfeit locus protein 4
GQNQDYR	K	G	7	468	474	2	0.9921	1	0			sp|P19338|NUCL_HUMAN	P19338	NUCL_HUMAN	NCL	Nucleolin
GQPFWLTLHFEGR	R	N	13	36	48	3	0.9999	1	0			sp|P21980|TGM2_HUMAN	P21980	TGM2_HUMAN	TGM2	Protein-glutamine gamma-glutamyltransferase 2
GQPIYIQFSNHK	R	E	12	123	134	2, 3	0.9989	3	0			sp|P26599|PTBP1_HUMAN	P26599	PTBP1_HUMAN	PTBP1	Polypyrimidine tract-binding protein 1
GQPLCVLSAMKMETVVTSPMEGTVR	K	K	25	1134	1158	2	1	2	0	5C(57.0214)	Biotin(226.077600)	sp|P11498|PYC_HUMAN	P11498	PYC_HUMAN	PC	Pyruvate carboxylase, mitochondrial
GQRPETLHER	K	L	10	131	140	3	1	1	0			sp|Q5BJF2|SGMR2_HUMAN	Q5BJF2	SGMR2_HUMAN	TMEM97	Sigma intracellular receptor 2
GQTLVVQFTVK	K	H	11	88	98	2	0.9996	2	0			sp|P27797|CALR_HUMAN	P27797	CALR_HUMAN	CALR	Calreticulin
GQTLVVQFTVKHEQNIDCGGGYVK	K	L	24	88	111	3	1	1	0	18C(57.0214)		sp|P27797|CALR_HUMAN	P27797	CALR_HUMAN	CALR	Calreticulin
GQVCLPVISAENWKPATK	K	T	18	83	100	3	1	4	0	4C(57.0214)		sp|P68036|UB2L3_HUMAN	P68036	UB2L3_HUMAN	UBE2L3	Ubiquitin-conjugating enzyme E2 L3
GRILDDDTIITTLENLK	K	R	17	3758	3774	4	0.9549	1	0			sp|Q14204|DYHC1_HUMAN	Q14204	DYHC1_HUMAN	DYNC1H1	Cytoplasmic dynein 1 heavy chain 1
GRIPVNTR	R	F	8	335	342	2	0.9949	1	0			sp|P09622|DLDH_HUMAN	P09622	DLDH_HUMAN	DLD	Dihydrolipoyl dehydrogenase, mitochondrial
GRPTSTNPIASIFAWTR	K	G	17	361	377	4	0.9402	1	0			sp|P48735|IDHP_HUMAN	P48735	IDHP_HUMAN	IDH2	Isocitrate dehydrogenase [NADP], mitochondrial
GSAITGPVAK	K	E	10	114	123	2	0.9939	1	0			sp|P62829|RL23_HUMAN	P62829	RL23_HUMAN	RPL23	60S ribosomal protein L23
GSAPPGPVPEGSIR	K	L	14	12	25	2	0.9884	1	0			sp|P78417|GSTO1_HUMAN	P78417	GSTO1_HUMAN	GSTO1	Glutathione S-transferase omega-1
GSDHSASLEPGELAELVR	K	S	18	247	264	3	1	1	0			sp|Q9NR45|SIAS_HUMAN	Q9NR45	SIAS_HUMAN	NANS	Sialic acid synthase
GSFKYAWVLDK	K	L	11	52	62	3	0.9916	1	0		Dimethyl(28.031300)	sp|P68104|EF1A1_HUMAN	P68104	EF1A1_HUMAN	EEF1A1	Elongation factor 1-alpha 1	EEF1A2	sp|Q05639|EF1A2_HUMAN
GSFKYAWVLDKLK	K	A	13	52	64	3	1	1	0			sp|P68104|EF1A1_HUMAN	P68104	EF1A1_HUMAN	EEF1A1	Elongation factor 1-alpha 1	EEF1A2	sp|Q05639|EF1A2_HUMAN
GSFSEQGINEFLR	K	E	13	374	386	2	0.9979	1	0			sp|Q15084|PDIA6_HUMAN	Q15084	PDIA6_HUMAN	PDIA6	Protein disulfide-isomerase A6
GSGGGSSGGSIGGR	R	G	14	603	616	2	0.9936	1	0			sp|P04264|K2C1_HUMAN	P04264	K2C1_HUMAN	KRT1	Keratin, type II cytoskeletal 1
GSGTAEVELK	K	K	10	126	135	2	0.9898	1	0			sp|P14618|KPYM_HUMAN	P14618	KPYM_HUMAN	PKM	Pyruvate kinase PKM
GSGTAEVELKK	K	G	11	126	136	2	0.9995	1	0			sp|P14618|KPYM_HUMAN	P14618	KPYM_HUMAN	PKM	Pyruvate kinase PKM
GSIFVVFDSIESAK	K	K	14	152	165	2	0.9887	1	0			sp|P05455|LA_HUMAN	P05455	LA_HUMAN	SSB	Lupus La protein
GSIFVVFDSIESAKK	K	F	15	152	166	2	0.9999	1	0			sp|P05455|LA_HUMAN	P05455	LA_HUMAN	SSB	Lupus La protein
GSPQQIDHAK	R	Q	10	479	488	2	0.9983	1	0			sp|Q92945|FUBP2_HUMAN	Q92945	FUBP2_HUMAN	KHSRP	Far upstream element-binding protein 2
GSQGPLPFHEK	K	V	11	92	102	2, 3	1	5	0			sp|Q9UBX3|DIC_HUMAN	Q9UBX3	DIC_HUMAN	SLC25A10	Mitochondrial dicarboxylate carrier
GSSGVGLTAAVLR	R	D	13	408	420	2	0.9379	1	0			sp|P33993|MCM7_HUMAN	P33993	MCM7_HUMAN	MCM7	DNA replication licensing factor MCM7
GSSNSYAIK	K	K	9	183	191	2	0.9933	1	0			sp|P46782|RS5_HUMAN	P46782	RS5_HUMAN	RPS5	40S ribosomal protein S5
GTDVNVFNTILTTR	K	S	14	215	228	2	1	2	0			sp|P04083|ANXA1_HUMAN	P04083	ANXA1_HUMAN	ANXA1	Annexin A1
GTGARPYTGK	K	V	10	273	282	2	0.9904	1	0			sp|P49588|SYAC_HUMAN	P49588	SYAC_HUMAN	AARS	Alanine--tRNA ligase, cytoplasmic
GTGASGSFK	K	L	9	98	106	2	0.9993	1	0			sp|P10412|H14_HUMAN	P10412	H14_HUMAN	HIST1H1E	Histone H1.4	HIST1H1A, HIST1H1B, HIST1H1C, HIST1H1D, HIST1H1T	sp|P16401|H15_HUMAN, sp|P16402|H13_HUMAN, sp|P16403|H12_HUMAN, sp|P22492|H1T_HUMAN, sp|Q02539|H11_HUMAN
GTGIVSAPVPK	R	K	11	201	211	2	0.9987	1	0			sp|P15880|RS2_HUMAN	P15880	RS2_HUMAN	RPS2	40S ribosomal protein S2
GTIQVITQGTSLK	K	N	13	352	364	2	0.9993	1	0			sp|O43175|SERA_HUMAN	O43175	SERA_HUMAN	PHGDH	D-3-phosphoglycerate dehydrogenase
GTLDPVEK	R	A	8	312	319	2	0.9807	1	0			sp|P11142|HSP7C_HUMAN	P11142	HSP7C_HUMAN	HSPA8	Heat shock cognate 71 kDa protein
GTLSGWILSK	R	A	10	78	87	2	0.9968	2	0			sp|P27824|CALX_HUMAN	P27824	CALX_HUMAN	CANX	Calnexin
GTNESLER	R	Q	8	335	342	2	0.9274	2	0			sp|P08670|VIME_HUMAN	P08670	VIME_HUMAN	VIM	Vimentin	GFAP	sp|P14136|GFAP_HUMAN
GTTAVLTEK	K	L	9	250	258	2	0.9236	1	0			sp|Q99436|PSB7_HUMAN	Q99436	PSB7_HUMAN	PSMB7	Proteasome subunit beta type-7
GTVIIIANHGDR	K	L	12	474	485	2	0.9305	1	0			sp|Q16851|UGPA_HUMAN	Q16851	UGPA_HUMAN	UGP2	UTP--glucose-1-phosphate uridylyltransferase
GTWERPGGAAPLGYDFWYQPR	K	H	21	175	195	3	0.9999	1	0			sp|Q13228|SBP1_HUMAN	Q13228	SBP1_HUMAN	SELENBP1	Methanethiol oxidase
GTWIHPEIDNPEYSPDPSIYAYDNFGVLGLDLWQVK	K	S	36	287	322	3	0.9964	2	0			sp|P27797|CALR_HUMAN	P27797	CALR_HUMAN	CALR	Calreticulin
GTWVQLK	K	R	7	123	129	2	0.9358	1	0			sp|P46778|RL21_HUMAN	P46778	RL21_HUMAN	RPL21	60S ribosomal protein L21
GVAGVPAEFSIWTR	R	E	14	2327	2340	2	0.9965	2	0			sp|Q14315|FLNC_HUMAN	Q14315	FLNC_HUMAN	FLNC	Filamin-C
GVDEATIIDILTK	K	R	13	59	71	2	0.9993	1	0			sp|P04083|ANXA1_HUMAN	P04083	ANXA1_HUMAN	ANXA1	Annexin A1
GVDEVTIVNILTNR	K	S	14	50	63	2	0.9996	2	0			sp|P07355|ANXA2_HUMAN	P07355	ANXA2_HUMAN	ANXA2	Annexin A2
GVGAAATAVTQALNELLQHVK	R	A	21	766	786	3	0.9631	1	0			sp|Q9Y490|TLN1_HUMAN	Q9Y490	TLN1_HUMAN	TLN1	Talin-1
GVGQAAIR	R	G	8	513	520	2	0.9389	1	0			sp|P18206|VINC_HUMAN	P18206	VINC_HUMAN	VCL	Vinculin
GVHFMFLAK	K	V	9	582	590	2	0.9733	1	0			sp|Q7Z3E1|PARPT_HUMAN	Q7Z3E1	PARPT_HUMAN	TIPARP	TCDD-inducible poly [ADP-ribose] polymerase
GVILYGPPGTGK	K	T	12	221	232	2	0.921	1	0			sp|P62191|PRS4_HUMAN	P62191	PRS4_HUMAN	PSMC1	26S proteasome regulatory subunit 4	PSMC5, SPATA5	sp|P62195|PRS8_HUMAN, sp|Q8NB90|SPAT5_HUMAN
GVISFTFQMAVQR	K	C	13	170	182	2	0.9984	1	0	9M(15.9949)		sp|Q9NVT9|ARMC1_HUMAN	Q9NVT9	ARMC1_HUMAN	ARMC1	Armadillo repeat-containing protein 1
GVIVDKDFSHPQMPK	K	K	15	227	241	3	1	1	0	13M(15.9949)		sp|P48643|TCPE_HUMAN	P48643	TCPE_HUMAN	CCT5	T-complex protein 1 subunit epsilon
GVLFASGQNLAR	K	Q	12	189	200	2	0.9796	1	0			sp|P28838|AMPL_HUMAN	P28838	AMPL_HUMAN	LAP3	Cytosol aminopeptidase
GVLFYGPPGCGK	K	T	12	513	524	2	0.9896	2	0	10C(57.0214)		sp|P55072|TERA_HUMAN	P55072	TERA_HUMAN	VCP	Transitional endoplasmic reticulum ATPase
GVLLMLFGGVPK	R	T	12	367	378	2	0.9998	4	0	5M(15.9949)		sp|Q14566|MCM6_HUMAN	Q14566	MCM6_HUMAN	MCM6	DNA replication licensing factor MCM6
GVMLAVDAVIAELK	R	K	14	143	156	2	0.9993	1	0	3M(15.9949)		sp|P10809|CH60_HUMAN	P10809	CH60_HUMAN	HSPD1	60 kDa heat shock protein, mitochondrial
GVMLAVDAVIAELKK	R	Q	15	143	157	2, 3	1	2	0	3M(15.9949)		sp|P10809|CH60_HUMAN	P10809	CH60_HUMAN	HSPD1	60 kDa heat shock protein, mitochondrial
GVNLPGAAVDLPAVSEK	K	D	17	208	224	2	0.9935	1	0			sp|P14618|KPYM_HUMAN	P14618	KPYM_HUMAN	PKM	Pyruvate kinase PKM
GVNTFSPEGR	R	L	10	11	20	2	0.9968	1	0			sp|P28066|PSA5_HUMAN	P28066	PSA5_HUMAN	PSMA5	Proteasome subunit alpha type-5
GVQVETISPGDGR	M	T	13	2	14	2	0.9994	1	0			sp|P62942|FKB1A_HUMAN	P62942	FKB1A_HUMAN	FKBP1A	Peptidyl-prolyl cis-trans isomerase FKBP1A
GVQYLNEIK	K	D	9	668	676	2	0.9918	1	0			sp|P13639|EF2_HUMAN	P13639	EF2_HUMAN	EEF2	Elongation factor 2
GVTFNVTTVDTK	K	R	12	38	49	2	0.9988	1	0			sp|O00299|CLIC1_HUMAN	O00299	CLIC1_HUMAN	CLIC1	Chloride intracellular channel protein 1
GVTIIGPATVGGIKPGCFK	K	L	19	617	635	3	0.994	1	0	17C(57.0214)		sp|P53396|ACLY_HUMAN	P53396	ACLY_HUMAN	ACLY	ATP-citrate synthase
GVVDSEDIPLNLSR	R	E	14	379	392	2	1	3	0			sp|P08238|HS90B_HUMAN	P08238	HS90B_HUMAN	HSP90AB1	Heat shock protein HSP 90-beta	HSP90AA1, TRAP1	sp|P07900|HS90A_HUMAN, sp|Q12931|TRAP1_HUMAN
GVVFDVTSGKEFYGR	K	G	15	70	84	2, 3	1	4	0			sp|Q9UMX5|NENF_HUMAN	Q9UMX5	NENF_HUMAN	NENF	Neudesin
GVVPLAGTNGETTTQGLDGLSER	K	C	23	112	134	2	0.9366	1	0			sp|P04075|ALDOA_HUMAN	P04075	ALDOA_HUMAN	ALDOA	Fructose-bisphosphate aldolase A
GVVVVIKR	K	R	8	59	66	2	0.9882	1	0			sp|P46779|RL28_HUMAN	P46779	RL28_HUMAN	RPL28	60S ribosomal protein L28
GVYIIGSSGFDSIPADLGVIYTR	K	N	23	145	167	2, 3, 4	1	14	0		EDT-iodoacetyl-PEO-biotin(490.174200), EDT-iodoacetyl-PEO-biotin(490.174200)	sp|Q8NBX0|SCPDL_HUMAN	Q8NBX0	SCPDL_HUMAN	SCCPDH	Saccharopine dehydrogenase-like oxidoreductase
GWLRDPSASPGDAGEQAIR	K	Q	19	282	300	3	0.9743	1	0			sp|P18206|VINC_HUMAN	P18206	VINC_HUMAN	VCL	Vinculin
GWNYILEK	K	Y	8	100	107	2	0.9338	1	0			sp|P43490|NAMPT_HUMAN	P43490	NAMPT_HUMAN	NAMPT	Nicotinamide phosphoribosyltransferase
GYAFIEFASFEDAK	K	E	14	524	537	2	0.9992	1	0			sp|P19338|NUCL_HUMAN	P19338	NUCL_HUMAN	NCL	Nucleolin
GYAFVTFCTK	R	E	10	204	213	2	0.9989	1	0	8C(57.0214)		sp|O60506|HNRPQ_HUMAN	O60506	HNRPQ_HUMAN	SYNCRIP	Heterogeneous nuclear ribonucleoprotein Q
GYAVLGGER	R	G	9	469	477	2	0.9884	1	0			sp|P49327|FAS_HUMAN	P49327	FAS_HUMAN	FASN	Fatty acid synthase
GYDVIAQAQSGTGK	K	T	14	69	82	2	0.916	1	0			sp|P60842|IF4A1_HUMAN	P60842	IF4A1_HUMAN	EIF4A1	Eukaryotic initiation factor 4A-I	EIF4A2	sp|Q14240|IF4A2_HUMAN
GYFEYIEENK	R	Y	10	256	265	2	0.999	1	0			sp|Q00839|HNRPU_HUMAN	Q00839	HNRPU_HUMAN	HNRNPU	Heterogeneous nuclear ribonucleoprotein U
GYFEYIEENKYSR	R	A	13	256	268	2	1	1	0			sp|Q00839|HNRPU_HUMAN	Q00839	HNRPU_HUMAN	HNRNPU	Heterogeneous nuclear ribonucleoprotein U
GYIFLEYASPAHAVDAVK	K	N	18	231	248	3	1	1	0			sp|P55884|EIF3B_HUMAN	P55884	EIF3B_HUMAN	EIF3B	Eukaryotic translation initiation factor 3 subunit B
GYIPIYTPFFMR	R	K	12	219	230	2	0.9888	1	0	11M(15.9949)		sp|P49591|SYSC_HUMAN	P49591	SYSC_HUMAN	SARS	Serine--tRNA ligase, cytoplasmic
GYISPYFINTSK	R	G	12	222	233	2, 3	0.9946	3	0			sp|P10809|CH60_HUMAN	P10809	CH60_HUMAN	HSPD1	60 kDa heat shock protein, mitochondrial
GYIVIEDLWK	R	E	10	173	182	2	0.9995	2	0			sp|Q9BUR5|MIC26_HUMAN	Q9BUR5	MIC26_HUMAN	APOO	MICOS complex subunit MIC26
GYLDDPTVPR	K	G	10	321	330	2	0.9544	1	0			sp|P11413|G6PD_HUMAN	P11413	G6PD_HUMAN	G6PD	Glucose-6-phosphate 1-dehydrogenase
GYLDKLEPSK	R	L	10	494	503	2	0.9522	1	0			sp|P25705|ATPA_HUMAN	P25705	ATPA_HUMAN	ATP5F1A	ATP synthase subunit alpha, mitochondrial
GYLGPEQLPDCLK	K	G	13	79	91	2	0.9999	1	0	11C(57.0214)		sp|P40926|MDHM_HUMAN	P40926	MDHM_HUMAN	MDH2	Malate dehydrogenase, mitochondrial
GYNLLKPMGK	K	V	10	272	281	2	0.919	1	0	8M(15.9949)		sp|Q99536|VAT1_HUMAN	Q99536	VAT1_HUMAN	VAT1	Synaptic vesicle membrane protein VAT-1 homolog
GYPTFHYYHYGK	K	F	12	472	483	3	1	2	0			sp|Q14554|PDIA5_HUMAN	Q14554	PDIA5_HUMAN	PDIA5	Protein disulfide-isomerase A5
GYSFTTTAER	R	E	10	197	206	2	0.9984	2	0			sp|P60709|ACTB_HUMAN	P60709	ACTB_HUMAN	ACTB	Actin, cytoplasmic 1	ACTG1	sp|P63261|ACTG_HUMAN
GYSLVSGGTDNHLVLVDLRPK	R	G	21	369	389	3	1	1	0			sp|P34897|GLYM_HUMAN	P34897	GLYM_HUMAN	SHMT2	Serine hydroxymethyltransferase, mitochondrial
HADIVTTTTHK	K	T	11	270	280	3	0.9768	1	0			sp|P34897|GLYM_HUMAN	P34897	GLYM_HUMAN	SHMT2	Serine hydroxymethyltransferase, mitochondrial
HAFPLSNGQALFAFSYK	K	E	17	203	219	3	0.9999	1	0			sp|Q13613|MTMR1_HUMAN	Q13613	MTMR1_HUMAN	MTMR1	Myotubularin-related protein 1
HAGPIVSVWHR	K	E	11	36	46	3	0.9626	1	0			sp|Q9NQG5|RPR1B_HUMAN	Q9NQG5	RPR1B_HUMAN	RPRD1B	Regulation of nuclear pre-mRNA domain-containing protein 1B
HALIIYDDLSK	K	Q	11	306	316	2	1	2	0			sp|P25705|ATPA_HUMAN	P25705	ATPA_HUMAN	ATP5F1A	ATP synthase subunit alpha, mitochondrial
HANAKPFEVPFLKF	K	-	14	206	219	3	0.9861	2	0			sp|Q9UKK9|NUDT5_HUMAN	Q9UKK9	NUDT5_HUMAN	NUDT5	ADP-sugar pyrophosphatase
HAQPTCPGAQLCTVYYASLNFR	R	D	22	1553	1574	3	0.9983	1	0	12C(57.0214), 6C(57.0214)		sp|P49327|FAS_HUMAN	P49327	FAS_HUMAN	FASN	Fatty acid synthase
HAVSEGTK	K	A	8	110	117	2	0.9962	3	0			sp|O60814|H2B1K_HUMAN	O60814	H2B1K_HUMAN	HIST1H2BK	Histone H2B type 1-K	HIST1H2BA, HIST1H2BB, HIST1H2BC, HIST1H2BD, HIST1H2BH, HIST1H2BJ, HIST1H2BL, HIST1H2BM, HIST1H2BN, HIST1H2BO, HIST2H2BE, HIST2H2BF, HIST3H2BB	sp|P06899|H2B1J_HUMAN, sp|P23527|H2B1O_HUMAN, sp|P33778|H2B1B_HUMAN, sp|P58876|H2B1D_HUMAN, sp|P62807|H2B1C_HUMAN, sp|Q16778|H2B2E_HUMAN, sp|Q5QNW6|H2B2F_HUMAN, sp|Q8N257|H2B3B_HUMAN, sp|Q93079|H2B1H_HUMAN, sp|Q96A08|H2B1A_HUMAN, sp|Q99877|H2B1N_HUMAN, sp|Q99879|H2B1M_HUMAN, sp|Q99880|H2B1L_HUMAN
HAYGDQYR	R	A	8	133	140	2	0.9996	1	0			sp|O75874|IDHC_HUMAN	O75874	IDHC_HUMAN	IDH1	Isocitrate dehydrogenase [NADP] cytoplasmic
HCGNIPVFVINYPLTLKPFYMR	K	D	22	358	379	3, 4	1	5	0	21M(15.9949), 2C(57.0214)		sp|Q96I59|SYNM_HUMAN	Q96I59	SYNM_HUMAN	NARS2	Probable asparagine--tRNA ligase, mitochondrial
HCLGVFFPVFAYASR	R	T	15	750	764	2, 3	1	3	0	2C(57.0214)		sp|Q9BPX3|CND3_HUMAN	Q9BPX3	CND3_HUMAN	NCAPG	Condensin complex subunit 3
HCTNAYMLVYIR	R	E	12	509	520	3	0.9999	4	0	2C(57.0214), 7M(15.9949)		sp|Q93009|UBP7_HUMAN	Q93009	UBP7_HUMAN	USP7	Ubiquitin carboxyl-terminal hydrolase 7
HDLGHFMLR	K	C	9	179	187	3	0.9999	3	0	7M(15.9949)		sp|P30043|BLVRB_HUMAN	P30043	BLVRB_HUMAN	BLVRB	Flavin reductase (NADPH)
HDSPEDVK	R	R	8	479	486	2	0.9963	1	0			sp|P31948|STIP1_HUMAN	P31948	STIP1_HUMAN	STIP1	Stress-induced-phosphoprotein 1
HDYWLLAGIINHGYAR	R	W	16	1733	1748	3, 4	1	3	0			sp|Q14839|CHD4_HUMAN	Q14839	CHD4_HUMAN	CHD4	Chromodomain-helicase-DNA-binding protein 4
HEALLYTWLAEHKPLVLCGPPGSGK	R	T	25	2577	2601	4	1	2	0	18C(57.0214)		sp|Q14204|DYHC1_HUMAN	Q14204	DYHC1_HUMAN	DYNC1H1	Cytoplasmic dynein 1 heavy chain 1
HEANNPQLK	K	E	9	101	109	2	0.9974	3	0			sp|P31948|STIP1_HUMAN	P31948	STIP1_HUMAN	STIP1	Stress-induced-phosphoprotein 1
HEILQWVLQTDSQQ	R	-	14	294	307	2	0.9839	1	0			sp|Q96AG4|LRC59_HUMAN	Q96AG4	LRC59_HUMAN	LRRC59	Leucine-rich repeat-containing protein 59
HELQANCYEEVKDR	K	C	14	133	146	3	1	1	0	7C(57.0214)		sp|P23528|COF1_HUMAN	P23528	COF1_HUMAN	CFL1	Cofilin-1
HESGASIK	R	L	8	415	422	2	0.9918	1	0			sp|P61978|HNRPK_HUMAN	P61978	HNRPK_HUMAN	HNRNPK	Heterogeneous nuclear ribonucleoprotein K
HESQMDSVVK	K	D	10	148	157	2	0.9982	1	0			sp|Q00765|REEP5_HUMAN	Q00765	REEP5_HUMAN	REEP5	Receptor expression-enhancing protein 5
HEVININLK	R	N	9	49	57	2	0.9997	2	0			sp|P78417|GSTO1_HUMAN	P78417	GSTO1_HUMAN	GSTO1	Glutathione S-transferase omega-1
HFCPNVPIILVGNK	K	K	14	105	118	2, 3	0.9987	2	0	3C(57.0214)		sp|P08134|RHOC_HUMAN	P08134	RHOC_HUMAN	RHOC	Rho-related GTP-binding protein RhoC	RHOA	sp|P61586|RHOA_HUMAN
HFCPNVPIILVGNKK	K	D	15	105	119	3, 4	1	6	0	3C(57.0214)	DTT(151.996500)	sp|P08134|RHOC_HUMAN	P08134	RHOC_HUMAN	RHOC	Rho-related GTP-binding protein RhoC	RHOA	sp|P61586|RHOA_HUMAN
HFFINICHR	K	V	9	513	521	3	0.9999	1	0	7C(57.0214)		sp|P11717|MPRI_HUMAN	P11717	MPRI_HUMAN	IGF2R	Cation-independent mannose-6-phosphate receptor
HFGAGGNQR	K	L	9	516	524	2	0.9337	1	0			sp|Q96QK1|VPS35_HUMAN	Q96QK1	VPS35_HUMAN	VPS35	Vacuolar protein sorting-associated protein 35
HFIDVGAGVIDEDYR	K	G	15	180	194	3	0.9978	2	0			sp|P33316|DUT_HUMAN	P33316	DUT_HUMAN	DUT	Deoxyuridine 5'-triphosphate nucleotidohydrolase, mitochondrial
HFIFFVQEFNLIDRR	K	E	15	185	199	3	0.9838	2	0			sp|Q7L9L4|MOB1B_HUMAN	Q7L9L4	MOB1B_HUMAN	MOB1B	MOB kinase activator 1B	MOB1A	sp|Q9H8S9|MOB1A_HUMAN
HFLLTFIR	K	T	8	1366	1373	2	0.9855	1	0			sp|Q9UIW2|PLXA1_HUMAN	Q9UIW2	PLXA1_HUMAN	PLXNA1	Plexin-A1
HFPGWVALWLHTR	R	R	13	65	77	3	0.9637	1	0			sp|Q9BWE0|REPI1_HUMAN	Q9BWE0	REPI1_HUMAN	REPIN1	Replication initiator 1
HFPSVNWLISYSK	K	Y	13	444	456	2, 3	1	3	0			sp|P38606|VATA_HUMAN	P38606	VATA_HUMAN	ATP6V1A	V-type proton ATPase catalytic subunit A
HFSGLEEAVYR	K	N	11	21	31	2	0.9996	1	0			sp|P50990|TCPQ_HUMAN	P50990	TCPQ_HUMAN	CCT8	T-complex protein 1 subunit theta
HFSVEGQLEFR	K	A	11	320	330	2, 3	1	8	0			sp|P08238|HS90B_HUMAN	P08238	HS90B_HUMAN	HSP90AB1	Heat shock protein HSP 90-beta	HSP90AA1	sp|P07900|HS90A_HUMAN
HFTILDAPGHK	K	S	11	153	163	3	0.9999	1	0			sp|P15170|ERF3A_HUMAN	P15170	ERF3A_HUMAN	GSPT1	Eukaryotic peptide chain release factor GTP-binding subunit ERF3A	GSPT2	sp|Q8IYD1|ERF3B_HUMAN
HFVALSTNTTK	K	V	11	242	252	2	1	2	0			sp|P06744|G6PI_HUMAN	P06744	G6PI_HUMAN	GPI	Glucose-6-phosphate isomerase
HFVGWVWYER	R	E	10	94	103	2	0.9883	1	0			sp|P08236|BGLR_HUMAN	P08236	BGLR_HUMAN	GUSB	Beta-glucuronidase
HFYWYLTNEGIQYLR	R	D	15	66	80	2, 3, 4	1	10	0		Dioxidation(31.989800)	sp|P46783|RS10_HUMAN	P46783	RS10_HUMAN	RPS10	40S ribosomal protein S10
HGESAWNLENR	R	F	11	11	21	2, 3	1	2	0			sp|P18669|PGAM1_HUMAN	P18669	PGAM1_HUMAN	PGAM1	Phosphoglycerate mutase 1
HGFCGIPITDTGR	R	M	13	137	149	2, 3	0.9907	2	0	4C(57.0214)		sp|P12268|IMDH2_HUMAN	P12268	IMDH2_HUMAN	IMPDH2	Inosine-5'-monophosphate dehydrogenase 2
HGINCFINR	K	Q	9	285	293	2	0.9992	1	0	5C(57.0214)		sp|P78371|TCPB_HUMAN	P78371	TCPB_HUMAN	CCT2	T-complex protein 1 subunit beta
HGIPTAQWK	R	A	9	117	125	2	1	1	0			sp|P22102|PUR2_HUMAN	P22102	PUR2_HUMAN	GART	Trifunctional purine biosynthetic protein adenosine-3
HGLINFGIYK	R	R	10	259	268	2, 3	0.9949	2	0			sp|O60341|KDM1A_HUMAN	O60341	KDM1A_HUMAN	KDM1A	Lysine-specific histone demethylase 1A
HGLINFGIYKR	R	L	11	259	269	3	0.9636	1	0			sp|O60341|KDM1A_HUMAN	O60341	KDM1A_HUMAN	KDM1A	Lysine-specific histone demethylase 1A
HGLVPFAFVR	R	F	10	49	58	2	0.9974	1	0			sp|Q13242|SRSF9_HUMAN	Q13242	SRSF9_HUMAN	SRSF9	Serine/arginine-rich splicing factor 9
HGLYEKK	R	K	7	94	100	2	0.9257	1	0			sp|P62847|RS24_HUMAN	P62847	RS24_HUMAN	RPS24	40S ribosomal protein S24
HGLYLPTR	K	V	8	1044	1051	2, 3	0.9992	2	0			sp|P49327|FAS_HUMAN	P49327	FAS_HUMAN	FASN	Fatty acid synthase
HGMFLVR	R	D	7	33	39	2, 3	1	2	0	3M(15.9949)		sp|P46109|CRKL_HUMAN	P46109	CRKL_HUMAN	CRKL	Crk-like protein
HGNQYIQVNEPWKR	R	L	14	714	727	3	1	1	0			sp|P56192|SYMC_HUMAN	P56192	SYMC_HUMAN	MARS	Methionine--tRNA ligase, cytoplasmic
HGRYLTVAAVFR	R	G	12	307	318	3	0.9997	1	0			sp|P07437|TBB5_HUMAN	P07437	TBB5_HUMAN	TUBB	Tubulin beta chain	TUBB4A, TUBB4B	sp|P04350|TBB4A_HUMAN, sp|P68371|TBB4B_HUMAN
HGSLGFLPR	R	K	9	11	19	2, 3	1	3	0			sp|P39023|RL3_HUMAN	P39023	RL3_HUMAN	RPL3	60S ribosomal protein L3
HGVVPLATYMR	K	L	11	22	32	2, 3	0.9992	3	0	10M(15.9949)		sp|P46778|RL21_HUMAN	P46778	RL21_HUMAN	RPL21	60S ribosomal protein L21
HGVYNPNK	K	L	8	158	165	2, 3	1	3	0			sp|P40926|MDHM_HUMAN	P40926	MDHM_HUMAN	MDH2	Malate dehydrogenase, mitochondrial
HGVYNPNKIFGVTTLDIVR	K	A	19	158	176	3, 4	1	4	0			sp|P40926|MDHM_HUMAN	P40926	MDHM_HUMAN	MDH2	Malate dehydrogenase, mitochondrial
HGYIGEFEIIDDHR	K	A	14	44	57	3	0.9763	1	0			sp|P62244|RS15A_HUMAN	P62244	RS15A_HUMAN	RPS15A	40S ribosomal protein S15a
HGYIPGK	K	N	7	392	398	2	0.9933	1	0			sp|Q9ULV4|COR1C_HUMAN	Q9ULV4	COR1C_HUMAN	CORO1C	Coronin-1C
HGYNVEQALGMLFWHK	K	H	16	54	69	3	0.9981	1	0	11M(15.9949)		sp|Q9P2K3|RCOR3_HUMAN	Q9P2K3	RCOR3_HUMAN	RCOR3	REST corepressor 3
HHGPQTLYLPVTLSSIPVFQR	K	G	21	785	805	3, 4	1	3	0			sp|Q14697|GANAB_HUMAN	Q14697	GANAB_HUMAN	GANAB	Neutral alpha-glucosidase AB
HIADLAGNSEVILPVPAFNVINGGSHAGNK	R	L	30	133	162	3, 4	1	3	0			sp|P06733|ENOA_HUMAN	P06733	ENOA_HUMAN	ENO1	Alpha-enolase
HIADLAGNSEVILPVPAFNVINGGSHAGNKLAMQEFMILPVGAANFR	R	E	47	133	179	4	0.9635	1	0	33M(15.9949), 37M(15.9949)		sp|P06733|ENOA_HUMAN	P06733	ENOA_HUMAN	ENO1	Alpha-enolase
HIAEEADR	K	K	8	154	161	2	0.9992	1	0			sp|P06753|TPM3_HUMAN	P06753	TPM3_HUMAN	TPM3	Tropomyosin alpha-3 chain	TPM4	sp|P67936|TPM4_HUMAN
HIANYISGIQTIGHR	K	V	15	985	999	3	1	2	0			sp|Q15393|SF3B3_HUMAN	Q15393	SF3B3_HUMAN	SF3B3	Splicing factor 3B subunit 3
HIAQLAGNSDLILPVPAFNVINGGSHAGNK	R	L	30	133	162	4	1	1	0			sp|P09104|ENOG_HUMAN	P09104	ENOG_HUMAN	ENO2	Gamma-enolase
HIDFSLR	K	S	7	156	162	2	0.9891	2	0			sp|P46781|RS9_HUMAN	P46781	RS9_HUMAN	RPS9	40S ribosomal protein S9
HIDSAHLYNNEEQVGLAIR	R	S	19	48	66	4	1	1	0			sp|Q04828|AK1C1_HUMAN	Q04828	AK1C1_HUMAN	AKR1C1	Aldo-keto reductase family 1 member C1	AKR1C3	sp|P42330|AK1C3_HUMAN
HIEIFTDLSSR	R	F	11	131	141	2	0.9886	1	0			sp|P13010|XRCC5_HUMAN	P13010	XRCC5_HUMAN	XRCC5	X-ray repair cross-complementing protein 5
HIGISFTPK	R	E	9	2000	2008	2	0.9993	1	0			sp|Q14315|FLNC_HUMAN	Q14315	FLNC_HUMAN	FLNC	Filamin-C
HIGLVYSGMGPDYR	K	V	14	71	84	3	1	2	0	9M(15.9949)		sp|P25787|PSA2_HUMAN	P25787	PSA2_HUMAN	PSMA2	Proteasome subunit alpha type-2
HIGVCISVANNR	K	L	12	233	244	2, 3	1	5	0	5C(57.0214)	DTT(151.996500), DTT(151.996500)	sp|O60506|HNRPQ_HUMAN	O60506	HNRPQ_HUMAN	SYNCRIP	Heterogeneous nuclear ribonucleoprotein Q	HNRNPR	sp|O43390|HNRPR_HUMAN
HIILVLSGK	R	G	9	15	23	2	0.9994	1	0			sp|Q9Y5Y2|NUBP2_HUMAN	Q9Y5Y2	NUBP2_HUMAN	NUBP2	Cytosolic Fe-S cluster assembly factor NUBP2
HIITTTR	K	S	7	190	196	2	0.9293	1	0			sp|O95861|BPNT1_HUMAN	O95861	BPNT1_HUMAN	BPNT1	3'(2'),5'-bisphosphate nucleotidase 1
HILANFK	K	N	7	124	130	2	0.9964	1	0			sp|P13693|TCTP_HUMAN	P13693	TCTP_HUMAN	TPT1	Translationally-controlled tumor protein
HILILQNK	K	L	8	184	191	2	0.9929	1	0			sp|P41091|IF2G_HUMAN	P41091	IF2G_HUMAN	EIF2S3	Eukaryotic translation initiation factor 2 subunit 3
HIMGQNVADYMR	K	Y	12	198	209	2, 3	0.9989	4	0	11M(15.9949), 3M(15.9949)		sp|P46777|RL5_HUMAN	P46777	RL5_HUMAN	RPL5	60S ribosomal protein L5
HITGSYK	K	V	7	364	370	2	0.9968	1	0			sp|Q15046|SYK_HUMAN	Q15046	SYK_HUMAN	KARS	Lysine--tRNA ligase
HITIFSPEGR	R	L	10	12	21	2	0.9987	1	0			sp|P60900|PSA6_HUMAN	P60900	PSA6_HUMAN	PSMA6	Proteasome subunit alpha type-6
HIVLSGGSTMYPGLPSR	K	L	17	300	316	3	0.9958	1	0	10M(15.9949)		sp|P61160|ARP2_HUMAN	P61160	ARP2_HUMAN	ACTR2	Actin-related protein 2
HIWITAAK	R	L	8	465	472	2	0.9862	2	0			sp|O94906|PRP6_HUMAN	O94906	PRP6_HUMAN	PRPF6	Pre-mRNA-processing factor 6
HIYLLPSGR	K	L	9	379	387	2	0.999	2	0			sp|P17174|AATC_HUMAN	P17174	AATC_HUMAN	GOT1	Aspartate aminotransferase, cytoplasmic
HIYYITGETK	K	D	10	490	499	2, 3	1	6	0			sp|P07900|HS90A_HUMAN	P07900	HS90A_HUMAN	HSP90AA1	Heat shock protein HSP 90-alpha
HKELAPYDENWFYTR	K	A	15	42	56	3	1	1	0			sp|P39019|RS19_HUMAN	P39019	RS19_HUMAN	RPS19	40S ribosomal protein S19
HLAGLFNSITSFYHPSNNGR	K	W	20	329	348	3, 4	1	3	0			sp|Q14997|PSME4_HUMAN	Q14997	PSME4_HUMAN	PSME4	Proteasome activator complex subunit 4
HLAILGAGLMGAGIAQVSVDK	K	G	21	363	383	3	1	4	0	10M(15.9949)		sp|P40939|ECHA_HUMAN	P40939	ECHA_HUMAN	HADHA	Trifunctional enzyme subunit alpha, mitochondrial
HLAPPGLHPVPGGVFPVPPAAVVLMK	R	L	26	596	621	4	0.9869	1	0	25M(15.9949)		sp|Q12996|CSTF3_HUMAN	Q12996	CSTF3_HUMAN	CSTF3	Cleavage stimulation factor subunit 3
HLEINPDHPIVETLR	K	Q	15	625	639	3	1	1	0			sp|P08238|HS90B_HUMAN	P08238	HS90B_HUMAN	HSP90AB1	Heat shock protein HSP 90-beta
HLFLTSKPMVYLVNLSEKDYIR	K	K	22	217	238	4	1	2	0	9M(15.9949)		sp|Q9NTK5|OLA1_HUMAN	Q9NTK5	OLA1_HUMAN	OLA1	Obg-like ATPase 1
HLFTGPVLSK	K	H	10	48	57	2	0.9987	1	0			sp|P16930|FAAA_HUMAN	P16930	FAAA_HUMAN	FAH	Fumarylacetoacetase
HLGVILPAVMLALK	R	E	14	2108	2121	2, 3	0.9625	2	0	10M(15.9949)		sp|Q92616|GCN1_HUMAN	Q92616	GCN1_HUMAN	GCN1	eIF-2-alpha kinase activator GCN1
HLIFVLNK	K	C	8	249	256	2	0.9929	1	0			sp|Q13823|NOG2_HUMAN	Q13823	NOG2_HUMAN	GNL2	Nucleolar GTP-binding protein 2
HLILVVNYSCPNHYEDYVHR	K	A	20	687	706	4	1	2	0	10C(57.0214)		sp|Q7L014|DDX46_HUMAN	Q7L014	DDX46_HUMAN	DDX46	Probable ATP-dependent RNA helicase DDX46
HLIPAANTGESK	K	V	12	107	118	2	0.9995	1	0			sp|P62258|1433E_HUMAN	P62258	1433E_HUMAN	YWHAE	14-3-3 protein epsilon
HLIVLINK	K	M	8	214	221	2	0.9987	1	0			sp|P15170|ERF3A_HUMAN	P15170	ERF3A_HUMAN	GSPT1	Eukaryotic peptide chain release factor GTP-binding subunit ERF3A	GSPT2	sp|Q8IYD1|ERF3B_HUMAN
HLLIGLPSGAILSLPK	R	A	16	860	875	3	1	1	0			sp|Q8N766|EMC1_HUMAN	Q8N766	EMC1_HUMAN	EMC1	ER membrane protein complex subunit 1
HLLIGVSSDR	K	G	10	91	100	2	0.9992	1	0			sp|P36542|ATPG_HUMAN	P36542	ATPG_HUMAN	ATP5F1C	ATP synthase subunit gamma, mitochondrial
HLMTLVMDPLQTASVQWFER	R	T	20	310	329	3	0.9625	1	0	3M(15.9949), 7M(15.9949)		sp|P30566|PUR8_HUMAN	P30566	PUR8_HUMAN	ADSL	Adenylosuccinate lyase
HLNDETTSK	K	Q	9	309	317	2	0.9999	1	0			sp|Q9NUQ9|FA49B_HUMAN	Q9NUQ9	FA49B_HUMAN	FAM49B	Protein FAM49B
HLNSILVLDLR	K	D	11	287	297	2	0.9994	1	0			sp|Q9H9A6|LRC40_HUMAN	Q9H9A6	LRC40_HUMAN	LRRC40	Leucine-rich repeat-containing protein 40
HLNTQQLTAFQLLFAWR	K	D	17	501	517	2, 3	1	2	0			sp|Q01780|EXOSX_HUMAN	Q01780	EXOSX_HUMAN	EXOSC10	Exosome component 10
HLNTQQLTAFQLLFAWRDK	K	T	19	501	519	3	1	1	0			sp|Q01780|EXOSX_HUMAN	Q01780	EXOSX_HUMAN	EXOSC10	Exosome component 10
HLPNDPMFK	K	L	9	367	375	2	0.922	1	0	7M(15.9949)		sp|O75390|CISY_HUMAN	O75390	CISY_HUMAN	CS	Citrate synthase, mitochondrial
HLQLAIR	R	N	7	83	89	2, 3	0.9875	2	0			sp|P0C0S8|H2A1_HUMAN	P0C0S8	H2A1_HUMAN	HIST1H2AG	Histone H2A type 1	H2AFJ, H2AFV, H2AFX, H2AFZ, HIST1H2AA, HIST1H2AB, HIST1H2AC, HIST1H2AD, HIST1H2AH, HIST2H2AA3, HIST2H2AC, HIST3H2A	sp|P04908|H2A1B_HUMAN, sp|P0C0S5|H2AZ_HUMAN, sp|P16104|H2AX_HUMAN, sp|P20671|H2A1D_HUMAN, sp|Q16777|H2A2C_HUMAN, sp|Q6FI13|H2A2A_HUMAN, sp|Q71UI9|H2AV_HUMAN, sp|Q7L7L0|H2A3_HUMAN, sp|Q93077|H2A1C_HUMAN, sp|Q96KK5|H2A1H_HUMAN, sp|Q96QV6|H2A1A_HUMAN, sp|Q9BTM1|H2AJ_HUMAN
HLQLSFQEPHFYLR	R	C	14	148	161	3	0.9677	1	0			sp|P85037|FOXK1_HUMAN	P85037	FOXK1_HUMAN	FOXK1	Forkhead box protein K1
HLQVIFGHLAASR	R	L	13	1646	1658	2, 3	1	2	0			sp|Q93008|USP9X_HUMAN	Q93008	USP9X_HUMAN	USP9X	Probable ubiquitin carboxyl-terminal hydrolase FAF-X
HLSFVVR	K	F	7	885	891	2	0.9291	1	0			sp|Q93008|USP9X_HUMAN	Q93008	USP9X_HUMAN	USP9X	Probable ubiquitin carboxyl-terminal hydrolase FAF-X
HLSVNDLPVGR	K	S	11	197	207	2	0.9878	1	0			sp|P30048|PRDX3_HUMAN	P30048	PRDX3_HUMAN	PRDX3	Thioredoxin-dependent peroxide reductase, mitochondrial
HLTASEAK	R	K	8	193	200	2	0.9885	1	0			sp|P39748|FEN1_HUMAN	P39748	FEN1_HUMAN	FEN1	Flap endonuclease 1
HLTDAYFK	K	K	8	211	218	2	1	1	0			sp|Q02878|RL6_HUMAN	Q02878	RL6_HUMAN	RPL6	60S ribosomal protein L6
HLTGEFEK	R	K	8	30	37	2	0.936	1	0			sp|P62826|RAN_HUMAN	P62826	RAN_HUMAN	RAN	GTP-binding nuclear protein Ran
HLTYAEFTQFLLEIQLEHAK	R	Q	20	145	164	3	0.9639	1	0			sp|Q9UJS0|CMC2_HUMAN	Q9UJS0	CMC2_HUMAN	SLC25A13	Calcium-binding mitochondrial carrier protein Aralar2
HLVFPLLEFLSVK	R	E	13	17	29	2, 3	0.9998	2	0			sp|P60228|EIF3E_HUMAN	P60228	EIF3E_HUMAN	EIF3E	Eukaryotic translation initiation factor 3 subunit E
HLVLAGGSKPR	R	D	11	642	652	3	0.993	1	0			sp|O00267|SPT5H_HUMAN	O00267	SPT5H_HUMAN	SUPT5H	Transcription elongation factor SPT5
HLVYESDQNKDGK	R	L	13	272	284	3	1	1	0			sp|O43852|CALU_HUMAN	O43852	CALU_HUMAN	CALU	Calumenin
HLWDYTFGPEK	K	L	11	87	97	2, 3	0.9992	2	0			sp|P61160|ARP2_HUMAN	P61160	ARP2_HUMAN	ACTR2	Actin-related protein 2
HLWSPFGLR	R	S	9	721	729	2	0.9984	1	0			sp|Q13724|MOGS_HUMAN	Q13724	MOGS_HUMAN	MOGS	Mannosyl-oligosaccharide glucosidase
HLYPNTPYAYTFWTYMMNAR	R	S	20	255	274	3	1	1	0	16M(15.9949), 17M(15.9949)		sp|P27695|APEX1_HUMAN	P27695	APEX1_HUMAN	APEX1	DNA-(apurinic or apyrimidinic site) lyase
HLYTLDGGDIINALCFSPNR	K	Y	20	226	245	3	0.9671	2	0	15C(57.0214)		sp|P63244|RACK1_HUMAN	P63244	RACK1_HUMAN	RACK1	Receptor of activated protein C kinase 1
HMGVMAGDIYSVFR	K	N	14	345	358	3	1	9	0	2M(15.9949), 5M(15.9949)		sp|Q99541|PLIN2_HUMAN	Q99541	PLIN2_HUMAN	PLIN2	Perilipin-2
HMLPSGFR	K	K	8	68	75	2	0.9871	3	0	2M(15.9949)		sp|P62910|RL32_HUMAN	P62910	RL32_HUMAN	RPL32	60S ribosomal protein L32
HMNGYGSHTFK	R	L	11	211	221	3	0.9823	1	0	2M(15.9949)		sp|P04040|CATA_HUMAN	P04040	CATA_HUMAN	CAT	Catalase
HMSFHAYIR	K	K	9	161	169	3	0.9669	1	0	2M(15.9949)		sp|Q8TAT6|NPL4_HUMAN	Q8TAT6	NPL4_HUMAN	NPLOC4	Nuclear protein localization protein 4 homolog
HMVFLGGAVLADIMK	K	D	15	352	366	3, 4	0.9998	2	0	14M(15.9949), 2M(15.9949)		sp|P61160|ARP2_HUMAN	P61160	ARP2_HUMAN	ACTR2	Actin-related protein 2
HMVFLGGAVLADIMKDKDNFWMTR	K	Q	24	352	375	4	0.9822	1	0	14M(15.9949), 22M(15.9949), 2M(15.9949)		sp|P61160|ARP2_HUMAN	P61160	ARP2_HUMAN	ACTR2	Actin-related protein 2
HMYHSLYLK	R	V	9	118	126	2, 3	0.9958	2	0	2M(15.9949)		sp|P84098|RL19_HUMAN	P84098	RL19_HUMAN	RPL19	60S ribosomal protein L19
HMYVFGDFK	R	D	9	328	336	2	0.9878	1	0	2M(15.9949)		sp|Q9BS26|ERP44_HUMAN	Q9BS26	ERP44_HUMAN	ERP44	Endoplasmic reticulum resident protein 44
HNEIMAIFFTSGTSGYPK	K	M	18	226	243	3	1	2	0	5M(15.9949)		sp|Q53FZ2|ACSM3_HUMAN	Q53FZ2	ACSM3_HUMAN	ACSM3	Acyl-coenzyme A synthetase ACSM3, mitochondrial
HNIAYFPQIVSVAAR	R	M	15	29	43	3	0.9999	3	0			sp|Q96AB3|ISOC2_HUMAN	Q96AB3	ISOC2_HUMAN	ISOC2	Isochorismatase domain-containing protein 2
HNIMDFAMPYFIQVMK	R	E	16	1589	1604	3	0.9985	1	0	15M(15.9949), 4M(15.9949), 8M(15.9949)		sp|Q00610|CLH1_HUMAN	Q00610	CLH1_HUMAN	CLTC	Clathrin heavy chain 1
HNQLPLVIEFTEQTAPK	K	L	17	231	247	2, 3	1	32	0			sp|P07237|PDIA1_HUMAN	P07237	PDIA1_HUMAN	P4HB	Protein disulfide-isomerase
HNSSGSILFLGR	R	F	12	364	375	2	0.9999	1	0			sp|P30740|ILEU_HUMAN	P30740	ILEU_HUMAN	SERPINB1	Leukocyte elastase inhibitor
HNTVIFILGK	R	E	10	251	260	2	0.9691	1	0			sp|Q8IZ73|RUSD2_HUMAN	Q8IZ73	RUSD2_HUMAN	RPUSD2	RNA pseudouridylate synthase domain-containing protein 2
HNVSWLYLSR	R	L	10	146	155	2	0.9996	2	0			sp|Q9BVS4|RIOK2_HUMAN	Q9BVS4	RIOK2_HUMAN	RIOK2	Serine/threonine-protein kinase RIO2
HPFPGPGLAIR	R	V	11	436	446	2, 3	0.9999	2	0			sp|P49915|GUAA_HUMAN	P49915	GUAA_HUMAN	GMPS	GMP synthase [glutamine-hydrolyzing]
HPQPFLR	K	T	7	1157	1163	2	0.934	1	0			sp|P07814|SYEP_HUMAN	P07814	SYEP_HUMAN	EPRS	Bifunctional glutamate/proline--tRNA ligase
HPTVLFVYGGPQVQLVNNSFK	K	G	21	637	657	3	0.9785	2	0			sp|Q86TI2|DPP9_HUMAN	Q86TI2	DPP9_HUMAN	DPP9	Dipeptidyl peptidase 9
HPWIVHWDQLPQYQLNR	R	Q	17	676	692	3, 4	1	4	0			sp|P51812|KS6A3_HUMAN	P51812	KS6A3_HUMAN	RPS6KA3	Ribosomal protein S6 kinase alpha-3
HQAQIDHYLGLANK	R	N	14	1158	1171	2, 3, 4	1	14	0			sp|Q9NQC3|RTN4_HUMAN	Q9NQC3	RTN4_HUMAN	RTN4	Reticulon-4
HQDVFNQPTLNSFMGLGQAAWK	K	E	22	58	79	3	0.9646	1	0	14M(15.9949)		sp|P16930|FAAA_HUMAN	P16930	FAAA_HUMAN	FAH	Fumarylacetoacetase
HQEGEIFDTEKEKYEITEQR	R	K	20	227	246	4	0.9969	1	0			sp|Q02878|RL6_HUMAN	Q02878	RL6_HUMAN	RPL6	60S ribosomal protein L6
HQGVMVGMGQK	R	D	11	40	50	2, 3	1	17	0	5M(15.9949), 8M(15.9949)		sp|P60709|ACTB_HUMAN	P60709	ACTB_HUMAN	ACTB	Actin, cytoplasmic 1	ACTA1, ACTA2, ACTBL2, ACTC1, ACTG1, ACTG2	sp|P62736|ACTA_HUMAN, sp|P63261|ACTG_HUMAN, sp|P63267|ACTH_HUMAN, sp|P68032|ACTC_HUMAN, sp|P68133|ACTS_HUMAN, sp|Q562R1|ACTBL_HUMAN
HQNVQLPR	K	E	8	411	418	2	0.9949	2	0			sp|P26599|PTBP1_HUMAN	P26599	PTBP1_HUMAN	PTBP1	Polypyrimidine tract-binding protein 1
HQPTAIIAK	K	T	9	233	241	2	0.9994	1	0			sp|P29401|TKT_HUMAN	P29401	TKT_HUMAN	TKT	Transketolase
HQTLQGLAFPLQPEAQR	K	A	17	172	188	3	0.9903	1	0			sp|Q6IBS0|TWF2_HUMAN	Q6IBS0	TWF2_HUMAN	TWF2	Twinfilin-2
HRPIGIGVQGLADAFILMR	R	Y	19	498	516	3, 4	1	2	0	18M(15.9949)		sp|P23921|RIR1_HUMAN	P23921	RIR1_HUMAN	RRM1	Ribonucleoside-diphosphate reductase large subunit
HRVFFVYVGGESPLK	R	E	15	150	164	3	0.9936	1	0			sp|Q96JJ7|TMX3_HUMAN	Q96JJ7	TMX3_HUMAN	TMX3	Protein disulfide-isomerase TMX3
HSEAATAQR	R	E	9	86	94	2	0.9157	1	0			sp|Q14103|HNRPD_HUMAN	Q14103	HNRPD_HUMAN	HNRNPD	Heterogeneous nuclear ribonucleoprotein D0
HSFFSTIDWNK	R	L	11	324	334	2	0.9996	1	0			sp|P51812|KS6A3_HUMAN	P51812	KS6A3_HUMAN	RPS6KA3	Ribosomal protein S6 kinase alpha-3
HSGNITFDEIVNIAR	K	Q	15	100	114	3	1	1	0			sp|P30050|RL12_HUMAN	P30050	RL12_HUMAN	RPL12	60S ribosomal protein L12
HSILYGSLGSVVAGFGHFLFTSR	R	L	23	32	54	3	0.9746	2	0			sp|Q5RI15|COX20_HUMAN	Q5RI15	COX20_HUMAN	COX20	Cytochrome c oxidase assembly protein COX20, mitochondrial
HSQFIGYPITLFVEK	K	E	15	210	224	2, 3	1	7	0			sp|P07900|HS90A_HUMAN	P07900	HS90A_HUMAN	HSP90AA1	Heat shock protein HSP 90-alpha
HSQFIGYPITLFVEKER	K	D	17	210	226	3	1	3	0			sp|P07900|HS90A_HUMAN	P07900	HS90A_HUMAN	HSP90AA1	Heat shock protein HSP 90-alpha
HSQFIGYPITLYLEK	K	E	15	205	219	2, 3	1	4	0			sp|P08238|HS90B_HUMAN	P08238	HS90B_HUMAN	HSP90AB1	Heat shock protein HSP 90-beta
HSQFIGYPITLYLEKER	K	E	17	205	221	3, 4	1	2	0			sp|P08238|HS90B_HUMAN	P08238	HS90B_HUMAN	HSP90AB1	Heat shock protein HSP 90-beta
HSSLAGCQIINYR	R	T	13	145	157	3	0.9999	1	0	7C(57.0214)		sp|Q00610|CLH1_HUMAN	Q00610	CLH1_HUMAN	CLTC	Clathrin heavy chain 1
HSVESMITTLDPGMAPYIK	K	S	19	235	253	3	1	3	0	14M(15.9949), 6M(15.9949)		sp|Q96M27|PRRC1_HUMAN	Q96M27	PRRC1_HUMAN	PRRC1	Protein PRRC1
HSVGVVIGR	R	S	9	332	340	2	0.9994	1	0			sp|Q92945|FUBP2_HUMAN	Q92945	FUBP2_HUMAN	KHSRP	Far upstream element-binding protein 2
HTAAVPGPGGIWSVFHAGVIGR	R	G	22	735	756	3	1	1	0			sp|Q6P9B9|INT5_HUMAN	Q6P9B9	INT5_HUMAN	INTS5	Integrator complex subunit 5
HTAMVSWGGVSIPNSPFR	K	V	18	743	760	2, 3	1	5	0	4M(15.9949)		sp|P21333|FLNA_HUMAN	P21333	FLNA_HUMAN	FLNA	Filamin-A
HTGPGILSMANAGPNTNGSQFFICTAK	K	T	27	92	118	3, 4	0.9999	5	0	24C(57.0214), 9M(15.9949)	Amidine(41.026500)	sp|P62937|PPIA_HUMAN	P62937	PPIA_HUMAN	PPIA	Peptidyl-prolyl cis-trans isomerase A
HTGYVIELQHVVK	R	G	13	640	652	3	0.9995	1	0			sp|P47897|SYQ_HUMAN	P47897	SYQ_HUMAN	QARS	Glutamine--tRNA ligase
HTIALWQFLSAHK	K	S	13	5074	5086	3	1	1	0			sp|Q63HN8|RN213_HUMAN	Q63HN8	RN213_HUMAN	RNF213	E3 ubiquitin-protein ligase RNF213
HTIAVVWGGVNIPHSPYR	K	V	18	716	733	2, 3, 4	1	4	0			sp|O75369|FLNB_HUMAN	O75369	FLNB_HUMAN	FLNB	Filamin-B
HTIIISWGGVNVPK	K	S	14	738	751	2, 3	1	3	0			sp|Q14315|FLNC_HUMAN	Q14315	FLNC_HUMAN	FLNC	Filamin-C
HTLTQIK	K	D	7	382	388	2	0.9822	1	0			sp|P40227|TCPZ_HUMAN	P40227	TCPZ_HUMAN	CCT6A	T-complex protein 1 subunit zeta
HTNYTMEHIR	K	V	10	724	733	3	0.9952	1	0	6M(15.9949)		sp|O43707|ACTN4_HUMAN	O43707	ACTN4_HUMAN	ACTN4	Alpha-actinin-4	ACTN1, ACTN2	sp|P12814|ACTN1_HUMAN, sp|P35609|ACTN2_HUMAN
HTSYISGPWFDMYLSAR	K	D	17	108	124	3	1	3	0	12M(15.9949)		sp|P23786|CPT2_HUMAN	P23786	CPT2_HUMAN	CPT2	Carnitine O-palmitoyltransferase 2, mitochondrial
HVAEDLGK	K	V	8	598	605	2	0.9768	1	0			sp|P40939|ECHA_HUMAN	P40939	ECHA_HUMAN	HADHA	Trifunctional enzyme subunit alpha, mitochondrial
HVFAIFNTEQR	K	N	11	584	594	2	0.9298	1	0			sp|P50570|DYN2_HUMAN	P50570	DYN2_HUMAN	DNM2	Dynamin-2
HVFGESDELIGQK	R	V	13	138	150	3	0.9654	1	0			sp|P60174|TPIS_HUMAN	P60174	TPIS_HUMAN	TPI1	Triosephosphate isomerase
HVFWGSGSHTLPALLENLK	R	L	19	699	717	3	1	3	0			sp|P02786|TFR1_HUMAN	P02786	TFR1_HUMAN	TFRC	Transferrin receptor protein 1
HVFYSTIDWNK	R	L	11	318	328	2	0.9977	1	0			sp|Q15418|KS6A1_HUMAN	Q15418	KS6A1_HUMAN	RPS6KA1	Ribosomal protein S6 kinase alpha-1
HVISYSLSPFEQR	R	A	13	13	25	3	0.9984	1	0			sp|O14949|QCR8_HUMAN	O14949	QCR8_HUMAN	UQCRQ	Cytochrome b-c1 complex subunit 8
HVLFPLKSEFVILR	K	D	14	266	279	3	1	3	0			sp|P54577|SYYC_HUMAN	P54577	SYYC_HUMAN	YARS	Tyrosine--tRNA ligase, cytoplasmic
HVLSCLGGGLALWR	R	A	14	263	276	3	1	1	0	5C(57.0214)		sp|Q14653|IRF3_HUMAN	Q14653	IRF3_HUMAN	IRF3	Interferon regulatory factor 3
HVQGILR	R	G	7	26	32	2	0.9875	1	0			sp|P62308|RUXG_HUMAN	P62308	RUXG_HUMAN	SNRPG	Small nuclear ribonucleoprotein G
HVSLPSFNQLFGLSDPVNR	R	A	19	173	191	3	1	3	0			sp|P49593|PPM1F_HUMAN	P49593	PPM1F_HUMAN	PPM1F	Protein phosphatase 1F
HVTFNQVK	K	G	8	257	264	2	0.9993	1	0			sp|P23381|SYWC_HUMAN	P23381	SYWC_HUMAN	WARS	Tryptophan--tRNA ligase, cytoplasmic
HVVFGFVK	K	D	8	3186	3193	2	0.9475	1	0			sp|P49792|RBP2_HUMAN	P49792	RBP2_HUMAN	RANBP2	E3 SUMO-protein ligase RanBP2
HVVFGHVK	K	E	8	168	175	2	0.9909	1	0			sp|P30405|PPIF_HUMAN	P30405	PPIF_HUMAN	PPIF	Peptidyl-prolyl cis-trans isomerase F, mitochondrial
HVVFIAQR	K	R	8	91	98	2	0.9992	5	0			sp|P62081|RS7_HUMAN	P62081	RS7_HUMAN	RPS7	40S ribosomal protein S7
HVVFYPTLK	R	S	9	353	361	2	0.9473	1	0			sp|Q9BWS9|CHID1_HUMAN	Q9BWS9	CHID1_HUMAN	CHID1	Chitinase domain-containing protein 1
HVYLVTELMR	K	G	10	484	493	3	0.9995	1	0			sp|Q15418|KS6A1_HUMAN	Q15418	KS6A1_HUMAN	RPS6KA1	Ribosomal protein S6 kinase alpha-1
HWDHLTQVK	K	K	9	119	127	3	0.9625	1	0			sp|P30084|ECHM_HUMAN	P30084	ECHM_HUMAN	ECHS1	Enoyl-CoA hydratase, mitochondrial
HWGGNVLGPK	R	S	10	236	245	2, 3	1	2	0			sp|P62424|RL7A_HUMAN	P62424	RL7A_HUMAN	RPL7A	60S ribosomal protein L7a
HWLDSPWPGFFTLDGQPR	K	S	18	583	600	3	0.9986	1	0			sp|Q02218|ODO1_HUMAN	Q02218	ODO1_HUMAN	OGDH	2-oxoglutarate dehydrogenase, mitochondrial
HWMLDKLTGVFAPR	K	P	14	17	30	3	1	2	0	3M(15.9949)		sp|P62701|RS4X_HUMAN	P62701	RS4X_HUMAN	RPS4X	40S ribosomal protein S4, X isoform	RPS4Y1, RPS4Y2	sp|P22090|RS4Y1_HUMAN, sp|Q8TD47|RS4Y2_HUMAN
HWPFMVVNDAGRPK	K	V	14	89	102	2, 3, 4	1	15	0	5M(15.9949)		sp|P11142|HSP7C_HUMAN	P11142	HSP7C_HUMAN	HSPA8	Heat shock cognate 71 kDa protein
HWPFQVINDGDKPK	K	V	14	89	102	3	1	4	0			sp|P0DMV8|HS71A_HUMAN	P0DMV8	HS71A_HUMAN	HSPA1A	Heat shock 70 kDa protein 1A	HSPA1B	sp|P0DMV9|HS71B_HUMAN
HWPTFISDIVGASR	K	T	14	145	158	2	0.9164	1	0			sp|O14980|XPO1_HUMAN	O14980	XPO1_HUMAN	XPO1	Exportin-1
HWVLSISWSPDGRK	R	L	14	157	170	3	1	1	0			sp|Q9NVX2|NLE1_HUMAN	Q9NVX2	NLE1_HUMAN	NLE1	Notchless protein homolog 1
HYALNVPLYTHFTSPIR	R	R	17	688	704	3	0.9673	1	0			sp|Q8IYB7|DI3L2_HUMAN	Q8IYB7	DI3L2_HUMAN	DIS3L2	DIS3-like exonuclease 2
HYFQNTQGLIFVVDSNDR	R	E	18	80	97	3	1	1	0			sp|P61204|ARF3_HUMAN	P61204	ARF3_HUMAN	ARF3	ADP-ribosylation factor 3	ARF1, ARF4, ARF5	sp|P18085|ARF4_HUMAN, sp|P84077|ARF1_HUMAN, sp|P84085|ARF5_HUMAN
HYFQNTQGLIFVVDSNDRER	R	V	20	80	99	3	1	1	0			sp|P61204|ARF3_HUMAN	P61204	ARF3_HUMAN	ARF3	ADP-ribosylation factor 3	ARF1, ARF4, ARF5	sp|P18085|ARF4_HUMAN, sp|P84077|ARF1_HUMAN, sp|P84085|ARF5_HUMAN
HYGFQLYQSDPSGNYGGWK	K	A	19	142	160	3	1	1	0			sp|P25789|PSA4_HUMAN	P25789	PSA4_HUMAN	PSMA4	Proteasome subunit alpha type-4
HYGGLTGLNK	R	A	10	91	100	2	1	1	0			sp|P18669|PGAM1_HUMAN	P18669	PGAM1_HUMAN	PGAM1	Phosphoglycerate mutase 1	PGAM2, PGAM4	sp|P15259|PGAM2_HUMAN, sp|Q8N0Y7|PGAM4_HUMAN
HYGNKPIGMGGTFIIQK	K	G	17	195	211	3	0.9866	1	0	9M(15.9949)		sp|Q9H0W9|CK054_HUMAN	Q9H0W9	CK054_HUMAN	C11orf54	Ester hydrolase C11orf54
HYGPGWVSMANAGK	K	D	14	132	145	2, 3	1	5	0	9M(15.9949)		sp|P23284|PPIB_HUMAN	P23284	PPIB_HUMAN	PPIB	Peptidyl-prolyl cis-trans isomerase B
HYIFNPR	R	K	7	229	235	2	0.99	1	0			sp|Q9NYU2|UGGG1_HUMAN	Q9NYU2	UGGG1_HUMAN	UGGT1	UDP-glucose:glycoprotein glucosyltransferase 1
HYLDFINHYANLFHEK	R	R	16	3175	3190	4	1	2	0			sp|Q14204|DYHC1_HUMAN	Q14204	DYHC1_HUMAN	DYNC1H1	Cytoplasmic dynein 1 heavy chain 1
HYLDFINHYANLFHEKR	R	S	17	3175	3191	4	1	2	0			sp|Q14204|DYHC1_HUMAN	Q14204	DYHC1_HUMAN	DYNC1H1	Cytoplasmic dynein 1 heavy chain 1
HYNAWYGLGMIYYK	R	Q	14	634	647	2, 3	0.9961	3	0	10M(15.9949)		sp|P30260|CDC27_HUMAN	P30260	CDC27_HUMAN	CDC27	Cell division cycle protein 27 homolog
HYQFASGAFLHIK	K	E	13	152	164	3	1	1	0			sp|Q8WUM4|PDC6I_HUMAN	Q8WUM4	PDC6I_HUMAN	PDCD6IP	Programmed cell death 6-interacting protein
HYSVVLPTVSHSGFLYK	K	T	17	736	752	3	0.9993	1	0			sp|Q96P48|ARAP1_HUMAN	Q96P48	ARAP1_HUMAN	ARAP1	Arf-GAP with Rho-GAP domain, ANK repeat and PH domain-containing protein 1
HYTEAIK	K	R	7	382	388	2	0.9981	2	0			sp|P31948|STIP1_HUMAN	P31948	STIP1_HUMAN	STIP1	Stress-induced-phosphoprotein 1
HYYSITINYR	R	K	10	199	208	2, 3	0.9999	2	0			sp|O00487|PSDE_HUMAN	O00487	PSDE_HUMAN	PSMD14	26S proteasome non-ATPase regulatory subunit 14
IAAAILNTPDLR	R	K	12	326	337	2	0.989	1	0			sp|P00505|AATM_HUMAN	P00505	AATM_HUMAN	GOT2	Aspartate aminotransferase, mitochondrial
IAAYGHEVGK	K	R	10	97	106	3	1	1	0			sp|Q16719|KYNU_HUMAN	Q16719	KYNU_HUMAN	KYNU	Kynureninase
IAFAITAIK	K	G	9	26	34	2	0.9992	1	0			sp|P62269|RS18_HUMAN	P62269	RS18_HUMAN	RPS18	40S ribosomal protein S18
IAGLEQEDLVEAHGTFYTSHCVSASCR	R	H	27	175	201	4	0.9981	1	0	21C(57.0214), 26C(57.0214)		sp|Q8IXJ6|SIR2_HUMAN	Q8IXJ6	SIR2_HUMAN	SIRT2	NAD-dependent protein deacetylase sirtuin-2
IAGQVAAANK	R	K	10	134	143	2	0.9993	1	0			sp|P39019|RS19_HUMAN	P39019	RS19_HUMAN	RPS19	40S ribosomal protein S19
IAGYVTHLMK	K	R	10	50	59	2, 3	0.9986	2	0	9M(15.9949)		sp|P08708|RS17_HUMAN	P08708	RS17_HUMAN	RPS17	40S ribosomal protein S17
IAIEIYLK	R	L	8	560	567	2	0.9875	1	0			sp|Q9BXJ9|NAA15_HUMAN	Q9BXJ9	NAA15_HUMAN	NAA15	N-alpha-acetyltransferase 15, NatA auxiliary subunit
IAIPGLAGAGNSVLLVSNLNPER	R	V	23	326	348	2	0.9183	1	0			sp|P26599|PTBP1_HUMAN	P26599	PTBP1_HUMAN	PTBP1	Polypyrimidine tract-binding protein 1
IAIYELLFK	R	E	9	9	17	2	0.988	1	0			sp|P46783|RS10_HUMAN	P46783	RS10_HUMAN	RPS10	40S ribosomal protein S10
IALLNVELELK	K	A	11	237	247	2	0.993	1	0			sp|Q99832|TCPH_HUMAN	Q99832	TCPH_HUMAN	CCT7	T-complex protein 1 subunit eta
IALTDNALIAR	R	S	11	167	177	2	0.9996	1	0			sp|P18124|RL7_HUMAN	P18124	RL7_HUMAN	RPL7	60S ribosomal protein L7
IAQPGDHVSVTGIFLPILR	R	T	19	264	282	3	1	2	0			sp|P33993|MCM7_HUMAN	P33993	MCM7_HUMAN	MCM7	DNA replication licensing factor MCM7
IASGLGLAWIVGR	R	V	13	85	97	2	1	1	0			sp|O14880|MGST3_HUMAN	O14880	MGST3_HUMAN	MGST3	Microsomal glutathione S-transferase 3
IASHSHVK	R	G	8	15	22	2	0.9681	1	0			sp|Q9Y265|RUVB1_HUMAN	Q9Y265	RUVB1_HUMAN	RUVBL1	RuvB-like 1
IASLEVENQSLR	R	G	12	84	95	2	0.9968	1	0			sp|P29692|EF1D_HUMAN	P29692	EF1D_HUMAN	EEF1D	Elongation factor 1-delta
IAVAAQNCYK	K	V	10	97	106	2	0.9995	1	0	8C(57.0214)		sp|P60174|TPIS_HUMAN	P60174	TPIS_HUMAN	TPI1	Triosephosphate isomerase
IDATSASVLASR	K	F	12	120	131	2, 3	0.9989	2	0			sp|P13667|PDIA4_HUMAN	P13667	PDIA4_HUMAN	PDIA4	Protein disulfide-isomerase A4
IDEPLEGSEDR	K	L	11	423	433	2	0.9995	1	0			sp|P61978|HNRPK_HUMAN	P61978	HNRPK_HUMAN	HNRNPK	Heterogeneous nuclear ribonucleoprotein K
IDIIPNPQER	K	T	10	73	82	2	0.9909	3	0			sp|P08238|HS90B_HUMAN	P08238	HS90B_HUMAN	HSP90AB1	Heat shock protein HSP 90-beta
IDKLMIEMDGTENK	K	S	14	90	103	3	0.9885	1	0	5M(15.9949), 8M(15.9949)		sp|P06733|ENOA_HUMAN	P06733	ENOA_HUMAN	ENO1	Alpha-enolase
IDYIAGLDSR	R	G	10	58	67	2	0.9899	1	0			sp|P07741|APT_HUMAN	P07741	APT_HUMAN	APRT	Adenine phosphoribosyltransferase
IEDFLER	K	R	7	102	108	2	0.9378	1	0			sp|P46781|RS9_HUMAN	P46781	RS9_HUMAN	RPS9	40S ribosomal protein S9
IEDVTPIPSDSTR	R	R	13	129	141	2	0.9935	1	0			sp|P62263|RS14_HUMAN	P62263	RS14_HUMAN	RPS14	40S ribosomal protein S14
IEEELGSK	R	A	8	413	420	2	0.9903	1	0			sp|P06733|ENOA_HUMAN	P06733	ENOA_HUMAN	ENO1	Alpha-enolase
IEEFVYEKLDR	R	K	11	75	85	3	1	1	0			sp|Q9Y371|SHLB1_HUMAN	Q9Y371	SHLB1_HUMAN	SH3GLB1	Endophilin-B1
IEINFPAEYPFKPPK	R	L	15	53	67	3	0.9809	1	0			sp|P68036|UB2L3_HUMAN	P68036	UB2L3_HUMAN	UBE2L3	Ubiquitin-conjugating enzyme E2 L3
IENHEGVR	K	R	8	271	278	2	0.9915	1	0			sp|P14618|KPYM_HUMAN	P14618	KPYM_HUMAN	PKM	Pyruvate kinase PKM
IEVIEIMTDR	K	G	10	131	140	2	0.9518	1	0	7M(15.9949)		sp|P09651|ROA1_HUMAN	P09651	ROA1_HUMAN	HNRNPA1	Heterogeneous nuclear ribonucleoprotein A1	HNRNPA1L2	sp|Q32P51|RA1L2_HUMAN
IFASIAPSIYGHEDIKR	K	G	17	477	493	3	0.9728	1	0			sp|P49736|MCM2_HUMAN	P49736	MCM2_HUMAN	MCM2	DNA replication licensing factor MCM2
IFDDVSSGVSQLASK	K	V	15	264	278	3	0.9998	1	0			sp|Q8N6T3|ARFG1_HUMAN	Q8N6T3	ARFG1_HUMAN	ARFGAP1	ADP-ribosylation factor GTPase-activating protein 1
IFGGLDMLAEKLPNLTHLNLSGNK	R	L	24	76	99	3, 4	1	4	0	7M(15.9949)		sp|Q92688|AN32B_HUMAN	Q92688	AN32B_HUMAN	ANP32B	Acidic leucine-rich nuclear phosphoprotein 32 family member B
IFGVTTLDIVR	K	A	11	166	176	2, 3	1	3	0			sp|P40926|MDHM_HUMAN	P40926	MDHM_HUMAN	MDH2	Malate dehydrogenase, mitochondrial
IFILGPSHHVPLSR	R	C	14	74	87	3	0.9983	1	0			sp|Q9Y316|MEMO1_HUMAN	Q9Y316	MEMO1_HUMAN	MEMO1	Protein MEMO1
IFNTNNLWISLAAVK	K	R	15	326	340	2	0.9389	1	0			sp|Q16851|UGPA_HUMAN	Q16851	UGPA_HUMAN	UGP2	UTP--glucose-1-phosphate uridylyltransferase
IFNTNNLWISLAAVKR	K	L	16	326	341	3	1	1	0			sp|Q16851|UGPA_HUMAN	Q16851	UGPA_HUMAN	UGP2	UTP--glucose-1-phosphate uridylyltransferase
IFSFLLNTLQENVNKYQQVK	R	T	20	189	208	3	1	1	0			sp|Q9HAV4|XPO5_HUMAN	Q9HAV4	XPO5_HUMAN	XPO5	Exportin-5
IFTPLLHQIELEKPKPIPYIYGSR	R	G	24	464	487	4	0.963	1	0			sp|P11413|G6PD_HUMAN	P11413	G6PD_HUMAN	G6PD	Glucose-6-phosphate 1-dehydrogenase
IFVGGLSPDTPEEK	K	L	14	184	197	2	0.9932	1	0			sp|Q14103|HNRPD_HUMAN	Q14103	HNRPD_HUMAN	HNRNPD	Heterogeneous nuclear ribonucleoprotein D0
IGAEVYHNLK	R	N	10	184	193	2, 3	1	3	0			sp|P06733|ENOA_HUMAN	P06733	ENOA_HUMAN	ENO1	Alpha-enolase
IGEHTPSALAIMENANVLAR	K	Y	20	154	173	3	1	4	0	12M(15.9949)		sp|P04075|ALDOA_HUMAN	P04075	ALDOA_HUMAN	ALDOA	Fructose-bisphosphate aldolase A
IGGIGTVPVGR	K	V	11	256	266	2	0.9994	3	0			sp|P68104|EF1A1_HUMAN	P68104	EF1A1_HUMAN	EEF1A1	Elongation factor 1-alpha 1	EEF1A2	sp|Q05639|EF1A2_HUMAN
IGHPAPNFK	K	A	9	8	16	2	0.9966	1	0			sp|Q06830|PRDX1_HUMAN	Q06830	PRDX1_HUMAN	PRDX1	Peroxiredoxin-1
IGLFGGAGVGK	K	T	11	202	212	2	0.9758	1	0			sp|P06576|ATPB_HUMAN	P06576	ATPB_HUMAN	ATP5F1B	ATP synthase subunit beta, mitochondrial
IGLIQFCLSAPK	K	T	12	246	257	2	0.9973	1	0	7C(57.0214)		sp|P50991|TCPD_HUMAN	P50991	TCPD_HUMAN	CCT4	T-complex protein 1 subunit delta
IGNCPFSQR	K	L	9	21	29	2	0.9992	1	0	4C(57.0214)		sp|O00299|CLIC1_HUMAN	O00299	CLIC1_HUMAN	CLIC1	Chloride intracellular channel protein 1	CLIC4, CLIC5, CLIC6	sp|Q96NY7|CLIC6_HUMAN, sp|Q9NZA1|CLIC5_HUMAN, sp|Q9Y696|CLIC4_HUMAN
IGNCPFSQRLFMVLWLKGVTFNVTTVDTK	K	R	29	21	49	4	0.9628	1	0	12M(15.9949), 4C(57.0214)		sp|O00299|CLIC1_HUMAN	O00299	CLIC1_HUMAN	CLIC1	Chloride intracellular channel protein 1
IGVITNR	R	E	7	192	198	2	0.9265	1	0			sp|P62701|RS4X_HUMAN	P62701	RS4X_HUMAN	RPS4X	40S ribosomal protein S4, X isoform
IGVLDEGK	R	M	8	84	91	2	0.987	1	0			sp|P46781|RS9_HUMAN	P46781	RS9_HUMAN	RPS9	40S ribosomal protein S9
IGVNQPK	K	R	7	224	230	2	0.9372	1	0			sp|P78371|TCPB_HUMAN	P78371	TCPB_HUMAN	CCT2	T-complex protein 1 subunit beta
IGYIYALLFVNK	R	N	12	156	167	2	0.9971	1	0			sp|O43813|LANC1_HUMAN	O43813	LANC1_HUMAN	LANCL1	LanC-like protein 1
IGYPKPALLHSTFFPALQGAQTK	R	M	23	327	349	3, 4	1	3	0			sp|P23381|SYWC_HUMAN	P23381	SYWC_HUMAN	WARS	Tryptophan--tRNA ligase, cytoplasmic
IHFFLSK	R	K	7	94	100	2	0.9855	1	0			sp|P35659|DEK_HUMAN	P35659	DEK_HUMAN	DEK	Protein DEK
IHFPLATYAPVISAEK	R	A	16	265	280	3	1	3	0			sp|P68363|TBA1B_HUMAN	P68363	TBA1B_HUMAN	TUBA1B	Tubulin alpha-1B chain	TUBA1A, TUBA1C, TUBA3E, TUBA4A	sp|P68366|TBA4A_HUMAN, sp|Q6PEY2|TBA3E_HUMAN, sp|Q71U36|TBA1A_HUMAN, sp|Q9BQE3|TBA1C_HUMAN
IHNLTAYLQTLHR	R	Q	13	433	445	3	0.9998	1	0			sp|Q9H270|VPS11_HUMAN	Q9H270	VPS11_HUMAN	VPS11	Vacuolar protein sorting-associated protein 11 homolog
IHPFHILIALETYK	R	T	14	319	332	3	1	3	0			sp|P10155|RO60_HUMAN	P10155	RO60_HUMAN	TROVE2	60 kDa SS-A/Ro ribonucleoprotein
IHPMAYQLQLQAASNFK	K	S	17	192	208	3	1	1	0	4M(15.9949)		sp|P67870|CSK2B_HUMAN	P67870	CSK2B_HUMAN	CSNK2B	Casein kinase II subunit beta
IHPQTIIAGWR	K	E	11	121	131	2	0.9303	1	0			sp|P78371|TCPB_HUMAN	P78371	TCPB_HUMAN	CCT2	T-complex protein 1 subunit beta
IHPTSVISGYR	K	L	11	112	122	2	0.9384	1	0			sp|P17987|TCPA_HUMAN	P17987	TCPA_HUMAN	TCP1	T-complex protein 1 subunit alpha
IHVFYIDYGNR	K	E	11	759	769	2, 3	0.9967	2	0			sp|Q7KZF4|SND1_HUMAN	Q7KZF4	SND1_HUMAN	SND1	Staphylococcal nuclease domain-containing protein 1
IIALDGDTK	R	N	9	335	343	2	0.9989	1	0			sp|P29401|TKT_HUMAN	P29401	TKT_HUMAN	TKT	Transketolase
IIAPPER	K	K	7	329	335	2	0.9346	1	0			sp|P60709|ACTB_HUMAN	P60709	ACTB_HUMAN	ACTB	Actin, cytoplasmic 1	ACTA1, ACTA2, ACTBL2, ACTC1, ACTG1, ACTG2	sp|P62736|ACTA_HUMAN, sp|P63261|ACTG_HUMAN, sp|P63267|ACTH_HUMAN, sp|P68032|ACTC_HUMAN, sp|P68133|ACTS_HUMAN, sp|Q562R1|ACTBL_HUMAN
IIDVVYNASNNELVR	R	T	15	78	92	2	0.9994	1	0			sp|P62241|RS8_HUMAN	P62241	RS8_HUMAN	RPS8	40S ribosomal protein S8
IIGINGDFFANMVVDAVLAIKYTDIRGQPR	K	Y	30	160	189	4	0.925	1	0	12M(15.9949)		sp|P17987|TCPA_HUMAN	P17987	TCPA_HUMAN	TCP1	T-complex protein 1 subunit alpha
IILDLISESPIK	K	G	12	208	219	2	0.9308	1	0			sp|P61978|HNRPK_HUMAN	P61978	HNRPK_HUMAN	HNRNPK	Heterogeneous nuclear ribonucleoprotein K
IILPEGAK	K	N	8	372	379	2	0.9845	1	0			sp|P04843|RPN1_HUMAN	P04843	RPN1_HUMAN	RPN1	Dolichyl-diphosphooligosaccharide--protein glycosyltransferase subunit 1
IINEPTAAAIAYGLDKK	R	G	17	172	188	3	1	1	0			sp|P11142|HSP7C_HUMAN	P11142	HSP7C_HUMAN	HSPA8	Heat shock cognate 71 kDa protein	HSPA2	contaminant_GR78_LYCES, contaminant_GR78_MAIZE, sp|P54652|HSP72_HUMAN
IINEPTAAAIAYGLDKR	R	E	17	198	214	3	1	2	0			contaminant_GR78_MESAU	contaminant_GR78_MESAU owl|P07823| 78 KD GLUCOSE REGULATED PROTEIN PRECURSOR (GRP 78) (IMMUNOGLOBULIN...	contaminant_GR78_MESAU owl|P07823| 78 KD GLUCOSE REGULATED PROTEIN PRECURSOR (GRP 78) (IMMUNOGLOBULIN...		contaminant_GR78_MESAU owl|P07823| 78 KD GLUCOSE REGULATED PROTEIN PRECURSOR (GRP 78) (IMMUNOGLOBULIN...	HSPA5	contaminant_GR78_HUMAN, contaminant_GR78_MOUSE, contaminant_GR78_RAT, sp|P11021|BIP_HUMAN
IINEPTAAAIAYGLDR	R	T	16	172	187	2	1	3	0			sp|P0DMV8|HS71A_HUMAN	P0DMV8	HS71A_HUMAN	HSPA1A	Heat shock 70 kDa protein 1A	HSPA1B, HSPA6	sp|P0DMV9|HS71B_HUMAN, sp|P17066|HSP76_HUMAN
IIPGFMCQGGDFTR	R	P	14	56	69	2	0.9995	1	0	7C(57.0214)		sp|P62937|PPIA_HUMAN	P62937	PPIA_HUMAN	PPIA	Peptidyl-prolyl cis-trans isomerase A	PPIAL4A, PPIAL4C, PPIAL4D, PPIAL4E, PPIAL4F	sp|A0A075B759|PAL4E_HUMAN, sp|A0A0B4J2A2|PAL4C_HUMAN, sp|F5H284|PAL4D_HUMAN, sp|P0DN26|PAL4F_HUMAN, sp|Q9Y536|PAL4A_HUMAN
IIQLLDDYPK	K	C	10	17	26	2	0.993	1	0			sp|P05388|RLA0_HUMAN	P05388	RLA0_HUMAN	RPLP0	60S acidic ribosomal protein P0
IISYAQGFMLLR	K	Q	12	332	343	2	0.9999	4	0	9M(15.9949)		sp|P52209|6PGD_HUMAN	P52209	6PGD_HUMAN	PGD	6-phosphogluconate dehydrogenase, decarboxylating
IITITGTQDQIQNAQYLLQNSVK	R	Q	23	434	456	2	0.9273	1	0			sp|P61978|HNRPK_HUMAN	P61978	HNRPK_HUMAN	HNRNPK	Heterogeneous nuclear ribonucleoprotein K
IIVLGLLPR	K	G	9	134	142	2	0.9732	1	0			sp|P68402|PA1B2_HUMAN	P68402	PA1B2_HUMAN	PAFAH1B2	Platelet-activating factor acetylhydrolase IB subunit beta
IIYGGSVTGATCK	R	E	13	244	256	2	1	1	0	12C(57.0214)		sp|P60174|TPIS_HUMAN	P60174	TPIS_HUMAN	TPI1	Triosephosphate isomerase
IKAEYEGDGIPTVFVAVAGR	R	S	20	312	331	3	0.9997	1	0			sp|P22234|PUR6_HUMAN	P22234	PUR6_HUMAN	PAICS	Multifunctional protein ADE2
IKEDEDDKTVLDLAVVLFETATLR	R	S	24	701	724	4	0.9493	1	0			sp|P14625|ENPL_HUMAN	P14625	ENPL_HUMAN	HSP90B1	Endoplasmin
IKGEHPGLSIGDVAK	K	K	15	113	127	3	0.9867	1	0			sp|P09429|HMGB1_HUMAN	P09429	HMGB1_HUMAN	HMGB1	High mobility group protein B1
ILAHNNFVGR	K	L	10	281	290	3	0.9665	1	0			sp|Q9NZI8|IF2B1_HUMAN	Q9NZI8	IF2B1_HUMAN	IGF2BP1	Insulin-like growth factor 2 mRNA-binding protein 1	IGF2BP3	sp|O00425|IF2B3_HUMAN
ILCLFRPQSGR	R	V	11	115	125	3	0.9909	1	0	3C(57.0214)		sp|O43598|DNPH1_HUMAN	O43598	DNPH1_HUMAN	DNPH1	2'-deoxynucleoside 5'-phosphate N-hydrolase 1
ILDWHVANTDKK	R	S	12	193	204	3	1	1	0			sp|P37837|TALDO_HUMAN	P37837	TALDO_HUMAN	TALDO1	Transaldolase
ILEFIAVSQLR	R	G	11	501	511	2	0.9992	1	0			sp|P36776|LONM_HUMAN	P36776	LONM_HUMAN	LONP1	Lon protease homolog, mitochondrial
ILFIFIDSDHTDNQR	K	L	15	286	300	2, 3	1	4	0			sp|P07237|PDIA1_HUMAN	P07237	PDIA1_HUMAN	P4HB	Protein disulfide-isomerase
ILFRPVASQLPR	R	L	12	94	105	3	1	2	0			sp|P35232|PHB_HUMAN	P35232	PHB_HUMAN	PHB	Prohibitin
ILGGSVLHLVLALR	K	G	14	61	74	2, 3	1	6	0			sp|Q15843|NEDD8_HUMAN	Q15843	NEDD8_HUMAN	NEDD8	NEDD8
ILGSGISSSSVLHGMVFK	K	K	18	207	224	3	1	2	0	15M(15.9949)		sp|P50990|TCPQ_HUMAN	P50990	TCPQ_HUMAN	CCT8	T-complex protein 1 subunit theta
ILGSGISSSSVLHGMVFKK	K	E	19	207	225	3, 4	0.9878	2	0	15M(15.9949)		sp|P50990|TCPQ_HUMAN	P50990	TCPQ_HUMAN	CCT8	T-complex protein 1 subunit theta
ILIGGFSMGGCMAIHLAYR	R	N	19	118	136	3	0.9994	1	0	11C(57.0214), 12M(15.9949), 8M(15.9949)	Leu->MetOx(33.951300)	sp|Q5VWZ2|LYPL1_HUMAN	Q5VWZ2	LYPL1_HUMAN	LYPLAL1	Lysophospholipase-like protein 1
ILIRPMYSNPPLNGAR	K	L	16	310	325	3	0.9945	1	0	6M(15.9949)		sp|P00505|AATM_HUMAN	P00505	AATM_HUMAN	GOT2	Aspartate aminotransferase, mitochondrial
ILIVGGGVAGLASAGAAK	K	S	18	230	247	2	0.9736	1	0			sp|Q13423|NNTM_HUMAN	Q13423	NNTM_HUMAN	NNT	NAD(P) transhydrogenase, mitochondrial
ILLAELEQLK	K	G	10	130	139	2	0.9998	3	0			sp|P08670|VIME_HUMAN	P08670	VIME_HUMAN	VIM	Vimentin
ILLAELEQLKGQGK	K	S	14	130	143	3	1	4	0			sp|P08670|VIME_HUMAN	P08670	VIME_HUMAN	VIM	Vimentin
ILLANFLAQTEALMR	K	G	15	424	438	2	0.9995	1	0	14M(15.9949)		sp|P06744|G6PI_HUMAN	P06744	G6PI_HUMAN	GPI	Glucose-6-phosphate isomerase
ILNIFGVIK	K	G	9	386	394	2	0.9563	1	0			sp|P02786|TFR1_HUMAN	P02786	TFR1_HUMAN	TFRC	Transferrin receptor protein 1
ILPHHQNTGGFFVAVLVK	R	K	18	412	429	4	1	2	0			sp|Q08J23|NSUN2_HUMAN	Q08J23	NSUN2_HUMAN	NSUN2	tRNA (cytosine(34)-C(5))-methyltransferase
ILSGEMAIELHLQFLIR	K	N	17	328	344	3	1	1	0	6M(15.9949)		sp|Q99460|PSMD1_HUMAN	Q99460	PSMD1_HUMAN	PSMD1	26S proteasome non-ATPase regulatory subunit 1
ILSISADIETIGEILKK	R	L	17	87	103	3	0.9986	1	0			sp|P61978|HNRPK_HUMAN	P61978	HNRPK_HUMAN	HNRNPK	Heterogeneous nuclear ribonucleoprotein K
ILTFDQLALDSPK	K	G	13	120	132	2	1	1	0			sp|Q07020|RL18_HUMAN	Q07020	RL18_HUMAN	RPL18	60S ribosomal protein L18
ILVATNLFGR	R	G	10	340	349	2	0.9663	1	0			sp|Q13838|DX39B_HUMAN	Q13838	DX39B_HUMAN	DDX39B	Spliceosome RNA helicase DDX39B	DDX39A	sp|O00148|DX39A_HUMAN
ILVTLLHTLER	R	M	11	362	372	3	0.9968	1	0			sp|Q9BWD1|THIC_HUMAN	Q9BWD1	THIC_HUMAN	ACAT2	Acetyl-CoA acetyltransferase, cytosolic
ILYLIQAWAHAFR	K	N	13	108	120	3	0.9713	1	0			sp|O14964|HGS_HUMAN	O14964	HGS_HUMAN	HGS	Hepatocyte growth factor-regulated tyrosine kinase substrate
IMDPNIVGSEHYDVAR	R	G	16	407	422	3	1	2	0	2M(15.9949)		sp|P06576|ATPB_HUMAN	P06576	ATPB_HUMAN	ATP5F1B	ATP synthase subunit beta, mitochondrial
IMNTFSVVPSPK	R	V	12	163	174	2	0.993	3	0	2M(15.9949)		sp|P07437|TBB5_HUMAN	P07437	TBB5_HUMAN	TUBB	Tubulin beta chain	TUBB3, TUBB4A, TUBB4B	sp|P04350|TBB4A_HUMAN, sp|P68371|TBB4B_HUMAN, sp|Q13509|TBB3_HUMAN
IMNVIGEPIDER	R	G	12	144	155	2	0.9943	1	0	2M(15.9949)		sp|P06576|ATPB_HUMAN	P06576	ATPB_HUMAN	ATP5F1B	ATP synthase subunit beta, mitochondrial
INFAVFPSLQGGPHNHAIAAVAVALK	R	Q	26	315	340	3, 4	1	2	0			sp|P34897|GLYM_HUMAN	P34897	GLYM_HUMAN	SHMT2	Serine hydroxymethyltransferase, mitochondrial
INFDKYHPGYFGK	R	V	13	43	55	3	1	1	0			sp|P46776|RL27A_HUMAN	P46776	RL27A_HUMAN	RPL27A	60S ribosomal protein L27a
INVSGLTTK	R	N	9	388	396	2, 3	0.9631	2	0			sp|P17174|AATC_HUMAN	P17174	AATC_HUMAN	GOT1	Aspartate aminotransferase, cytoplasmic
INVYYNEATGGK	R	Y	12	47	58	2	1	1	0			sp|P68371|TBB4B_HUMAN	P68371	TBB4B_HUMAN	TUBB4B	Tubulin beta-4B chain
INYTEGR	K	A	7	90	96	2	0.9925	1	0			sp|P06744|G6PI_HUMAN	P06744	G6PI_HUMAN	GPI	Glucose-6-phosphate isomerase
IPAFLNVVDIAGLVK	K	G	15	84	98	2	1	2	0			sp|Q9NTK5|OLA1_HUMAN	Q9NTK5	OLA1_HUMAN	OLA1	Obg-like ATPase 1
IPNFWVTTFVNHPQVSALLGEEDEEALHYLTR	K	V	32	91	122	4	1	1	0			sp|Q01105|SET_HUMAN	Q01105	SET_HUMAN	SET	Protein SET
IPTHLFTFIQFK	R	K	12	121	132	2, 3	0.9994	2	0			sp|P10155|RO60_HUMAN	P10155	RO60_HUMAN	TROVE2	60 kDa SS-A/Ro ribonucleoprotein
IQDAQDKLYLSWVEWK	K	R	16	274	289	3	1	2	0			sp|Q99541|PLIN2_HUMAN	Q99541	PLIN2_HUMAN	PLIN2	Perilipin-2
IQEAGTEVVK	R	A	10	230	239	2	0.9992	1	0			sp|P40926|MDHM_HUMAN	P40926	MDHM_HUMAN	MDH2	Malate dehydrogenase, mitochondrial
IQEIIEQLDVTTSEYEKEK	R	L	19	371	389	3	0.9946	2	0			sp|P10809|CH60_HUMAN	P10809	CH60_HUMAN	HSPD1	60 kDa heat shock protein, mitochondrial
IQLINNMLDKVNEMIIGGGMAFTFLK	K	V	26	221	246	3	0.9949	1	0	14M(15.9949), 20M(15.9949), 7M(15.9949)		sp|P00558|PGK1_HUMAN	P00558	PGK1_HUMAN	PGK1	Phosphoglycerate kinase 1
IQLSSLIAAFQVTR	K	D	14	320	333	2	0.9848	1	0			sp|P40937|RFC5_HUMAN	P40937	RFC5_HUMAN	RFC5	Replication factor C subunit 5
IQLVEEELDR	R	A	10	93	102	2	0.9165	1	0			sp|P06753|TPM3_HUMAN	P06753	TPM3_HUMAN	TPM3	Tropomyosin alpha-3 chain	TPM1, TPM2, TPM4	sp|P07951|TPM2_HUMAN, sp|P09493|TPM1_HUMAN, sp|P67936|TPM4_HUMAN
IQSFFGLWYR	K	G	10	340	349	2	0.9992	1	0			sp|Q96NA2|RILP_HUMAN	Q96NA2	RILP_HUMAN	RILP	Rab-interacting lysosomal protein
IQTQPGYANTLR	R	D	12	190	201	2	0.9989	1	0			sp|Q00325|MPCP_HUMAN	Q00325	MPCP_HUMAN	SLC25A3	Phosphate carrier protein, mitochondrial
IQVTPPGFQLVFLPFADDKR	K	K	20	425	444	3	0.9999	1	0			sp|P12956|XRCC6_HUMAN	P12956	XRCC6_HUMAN	XRCC6	X-ray repair cross-complementing protein 6
IREEYPDR	K	L	8	155	162	2	0.9986	2	0			sp|P07437|TBB5_HUMAN	P07437	TBB5_HUMAN	TUBB	Tubulin beta chain	TUBB1, TUBB2A, TUBB2B, TUBB4B, TUBB8	sp|P68371|TBB4B_HUMAN, sp|Q13885|TBB2A_HUMAN, sp|Q3ZCM7|TBB8_HUMAN, sp|Q9BVA1|TBB2B_HUMAN, sp|Q9H4B7|TBB1_HUMAN
IREEYPDRIMNTFSVVPSPK	K	V	20	155	174	4	0.9652	1	0	10M(15.9949)		sp|P07437|TBB5_HUMAN	P07437	TBB5_HUMAN	TUBB	Tubulin beta chain	TUBB4B	sp|P68371|TBB4B_HUMAN
IRFHDFLGDSWGILFSHPR	R	D	19	23	41	3, 4	1	4	0			sp|P30041|PRDX6_HUMAN	P30041	PRDX6_HUMAN	PRDX6	Peroxiredoxin-6
IRFTLPPLVFAAYQLAFR	R	Y	18	525	542	3	1	3	0			sp|Q96QK1|VPS35_HUMAN	Q96QK1	VPS35_HUMAN	VPS35	Vacuolar protein sorting-associated protein 35
IRVESLLVTAISK	R	A	13	451	463	2, 3	0.9918	2	0			sp|O43143|DHX15_HUMAN	O43143	DHX15_HUMAN	DHX15	Pre-mRNA-splicing factor ATP-dependent RNA helicase DHX15
ISEQFTAMFR	R	R	10	381	390	2	0.9996	3	0	8M(15.9949)		sp|P07437|TBB5_HUMAN	P07437	TBB5_HUMAN	TUBB	Tubulin beta chain	TUBB2A, TUBB2B, TUBB3, TUBB4A, TUBB4B	sp|P04350|TBB4A_HUMAN, sp|P68371|TBB4B_HUMAN, sp|Q13509|TBB3_HUMAN, sp|Q13885|TBB2A_HUMAN, sp|Q9BVA1|TBB2B_HUMAN
ISEQSDAK	K	L	8	532	539	2	0.9344	1	0			sp|P25705|ATPA_HUMAN	P25705	ATPA_HUMAN	ATP5F1A	ATP synthase subunit alpha, mitochondrial
ISFGTPAPGFSSMLYGMK	K	L	18	45	62	2	0.9825	1	0	13M(15.9949)		sp|Q9HCE1|MOV10_HUMAN	Q9HCE1	MOV10_HUMAN	MOV10	Putative helicase MOV-10
ISGLIYEETR	R	G	10	47	56	2	0.9877	1	0			sp|P62805|H4_HUMAN	P62805	H4_HUMAN	HIST1H4A	Histone H4
ISLPLPNFSSLNLR	R	E	14	411	424	2	0.9355	1	0			sp|P08670|VIME_HUMAN	P08670	VIME_HUMAN	VIM	Vimentin
ISNLIVLHLR	R	K	10	723	732	2, 3	0.9996	2	0			sp|Q14566|MCM6_HUMAN	Q14566	MCM6_HUMAN	MCM6	DNA replication licensing factor MCM6
ISSIQATTAAGSGHPTSCCSAAEIMAVLFFHTMR	R	Y	34	24	57	4	0.9543	1	0	18C(57.0214), 19C(57.0214), 33M(15.9949)		sp|P29401|TKT_HUMAN	P29401	TKT_HUMAN	TKT	Transketolase
ISSIQSIVPALEIANAHR	K	K	18	251	268	3	1	1	0			sp|P10809|CH60_HUMAN	P10809	CH60_HUMAN	HSPD1	60 kDa heat shock protein, mitochondrial
ISSLLEEQFQQGK	K	L	13	158	170	2	0.9982	1	0			sp|P62241|RS8_HUMAN	P62241	RS8_HUMAN	RPS8	40S ribosomal protein S8
ISVAGVTSSNVGYLAHAIHQVTK	R	-	23	408	430	4	1	1	0			sp|P00505|AATM_HUMAN	P00505	AATM_HUMAN	GOT2	Aspartate aminotransferase, mitochondrial
ISVIVETVYTHVLHPYPTQITQSEK	K	Q	25	127	151	4	0.9446	1	0			sp|P04843|RPN1_HUMAN	P04843	RPN1_HUMAN	RPN1	Dolichyl-diphosphooligosaccharide--protein glycosyltransferase subunit 1
ISVYYNEATGGK	R	Y	12	47	58	2	0.9996	2	0			sp|P07437|TBB5_HUMAN	P07437	TBB5_HUMAN	TUBB	Tubulin beta chain
ITITNDQNR	K	L	9	524	532	2	0.9991	1	0			contaminant_GR78_MESAU	contaminant_GR78_MESAU owl|P07823| 78 KD GLUCOSE REGULATED PROTEIN PRECURSOR (GRP 78) (IMMUNOGLOBULIN...	contaminant_GR78_MESAU owl|P07823| 78 KD GLUCOSE REGULATED PROTEIN PRECURSOR (GRP 78) (IMMUNOGLOBULIN...		contaminant_GR78_MESAU owl|P07823| 78 KD GLUCOSE REGULATED PROTEIN PRECURSOR (GRP 78) (IMMUNOGLOBULIN...	HSPA5	contaminant_GR78_HUMAN, contaminant_GR78_MOUSE, contaminant_GR78_PIG, contaminant_GR78_RAT, sp|P11021|BIP_HUMAN
ITLPVDFVTADKFDENAK	K	T	18	280	297	3	1	2	0			sp|P00558|PGK1_HUMAN	P00558	PGK1_HUMAN	PGK1	Phosphoglycerate kinase 1
ITPSYVAFTPEGER	R	L	14	61	74	2	0.9736	1	0			contaminant_GR78_MESAU	contaminant_GR78_MESAU owl|P07823| 78 KD GLUCOSE REGULATED PROTEIN PRECURSOR (GRP 78) (IMMUNOGLOBULIN...	contaminant_GR78_MESAU owl|P07823| 78 KD GLUCOSE REGULATED PROTEIN PRECURSOR (GRP 78) (IMMUNOGLOBULIN...		contaminant_GR78_MESAU owl|P07823| 78 KD GLUCOSE REGULATED PROTEIN PRECURSOR (GRP 78) (IMMUNOGLOBULIN...	HSPA5	contaminant_GR78_HUMAN, contaminant_GR78_MOUSE, contaminant_GR78_RAT, sp|P11021|BIP_HUMAN
ITVLQLSALLK	K	Q	11	1921	1931	2	0.9904	1	0			sp|Q5T4S7|UBR4_HUMAN	Q5T4S7	UBR4_HUMAN	UBR4	E3 ubiquitin-protein ligase UBR4
IVAPELYIAVGISGAIQHLAGMK	K	D	23	269	291	3	1	1	0	22M(15.9949)		sp|P13804|ETFA_HUMAN	P13804	ETFA_HUMAN	ETFA	Electron transfer flavoprotein subunit alpha, mitochondrial
IVAPELYIAVGISGAIQHLAGMKDSK	K	T	26	269	294	4	1	3	0	22M(15.9949)		sp|P13804|ETFA_HUMAN	P13804	ETFA_HUMAN	ETFA	Electron transfer flavoprotein subunit alpha, mitochondrial
IVATKPLYVALAQR	R	K	14	357	370	3	1	1	0			sp|P11940|PABP1_HUMAN	P11940	PABP1_HUMAN	PABPC1	Polyadenylate-binding protein 1	PABPC3	sp|Q9H361|PABP3_HUMAN
IVDDCGGAFTMGVIGGGVFQAIK	R	G	23	13	35	2	0.9999	2	0	11M(15.9949), 5C(57.0214)		sp|O60830|TI17B_HUMAN	O60830	TI17B_HUMAN	TIMM17B	Mitochondrial import inner membrane translocase subunit Tim17-B
IVEPYIAWGYPNLK	R	S	14	135	148	2	0.9266	1	0			sp|P18124|RL7_HUMAN	P18124	RL7_HUMAN	RPL7	60S ribosomal protein L7
IVLLMAYSGK	K	G	10	86	95	2	0.9368	1	0	5M(15.9949)		sp|Q9Y606|TRUA_HUMAN	Q9Y606	TRUA_HUMAN	PUS1	tRNA pseudouridine synthase A
IVLPGNFLYCTFYGRPYK	K	L	18	172	189	3	0.9885	1	0	10C(57.0214)		sp|Q8NB90|SPAT5_HUMAN	Q8NB90	SPAT5_HUMAN	SPATA5	Spermatogenesis-associated protein 5
IVLQIDNAR	R	L	9	149	157	2	0.9996	2	0			contaminant_KERATIN09	contaminant_KERATIN09	contaminant_KERATIN09		contaminant_KERATIN09	KRT18, KRT19	contaminant_KERATIN10, sp|P05783|K1C18_HUMAN, sp|P08727|K1C19_HUMAN
IVPNVLLEQGK	K	A	11	383	393	2	0.9608	1	0			sp|O75390|CISY_HUMAN	O75390	CISY_HUMAN	CS	Citrate synthase, mitochondrial
IVVLLQR	K	L	7	110	116	2	0.9924	1	0			sp|Q06323|PSME1_HUMAN	Q06323	PSME1_HUMAN	PSME1	Proteasome activator complex subunit 1
IVVVTAGVR	K	Q	9	92	100	2, 3	0.9877	2	0		Hex(1)NeuAc(1)(453.148200)	sp|P07195|LDHB_HUMAN	P07195	LDHB_HUMAN	LDHB	L-lactate dehydrogenase B chain
IVVVWVGTNNHGHTAEQVTGGIK	K	A	23	96	118	4	0.9807	1	0			sp|Q15102|PA1B3_HUMAN	Q15102	PA1B3_HUMAN	PAFAH1B3	Platelet-activating factor acetylhydrolase IB subunit gamma
IVYGHLDDPASQEIER	K	G	16	69	84	3	0.9625	1	0			sp|Q99798|ACON_HUMAN	Q99798	ACON_HUMAN	ACO2	Aconitate hydratase, mitochondrial
IVYLQYPSLIPHHQCSQLCLYDWYTK	R	V	26	314	339	4	0.9874	1	0	15C(57.0214), 19C(57.0214)		sp|P13798|ACPH_HUMAN	P13798	ACPH_HUMAN	APEH	Acylamino-acid-releasing enzyme
IVYLYTK	R	K	7	30	36	2	0.9899	1	0			sp|P49207|RL34_HUMAN	P49207	RL34_HUMAN	RPL34	60S ribosomal protein L34
IVYLYTKK	R	V	8	30	37	2	0.9869	1	0			sp|P49207|RL34_HUMAN	P49207	RL34_HUMAN	RPL34	60S ribosomal protein L34
IVYYLMNIHVQPR	K	T	13	238	250	3	1	1	0			sp|O60825|F262_HUMAN	O60825	F262_HUMAN	PFKFB2	6-phosphofructo-2-kinase/fructose-2,6-bisphosphatase 2	PFKFB3	sp|Q16875|F263_HUMAN
IVYYLMNIHVTPR	R	S	13	238	250	3	1	3	0	6M(15.9949)		sp|Q16877|F264_HUMAN	Q16877	F264_HUMAN	PFKFB4	6-phosphofructo-2-kinase/fructose-2,6-bisphosphatase 4
IWGAYDGKFEKTISGHK	K	L	17	71	87	4	0.9901	1	0			sp|P61964|WDR5_HUMAN	P61964	WDR5_HUMAN	WDR5	WD repeat-containing protein 5
IWHHTFYNELR	K	V	11	85	95	3	0.9999	3	0			sp|P60709|ACTB_HUMAN	P60709	ACTB_HUMAN	ACTB	Actin, cytoplasmic 1	ACTA1, ACTC1, ACTG1, POTEE, POTEF, POTEI, POTEJ	sp|A5A3E0|POTEF_HUMAN, sp|P0CG38|POTEI_HUMAN, sp|P0CG39|POTEJ_HUMAN, sp|P63261|ACTG_HUMAN, sp|P68032|ACTC_HUMAN, sp|P68133|ACTS_HUMAN, sp|Q6S8J3|POTEE_HUMAN
IYEDGDDDMKR	K	T	11	198	208	3	1	1	0			sp|Q9HB71|CYBP_HUMAN	Q9HB71	CYBP_HUMAN	CACYBP	Calcyclin-binding protein
IYELAAGGTAVGTGLNTR	R	L	18	269	286	2	0.9351	1	0			sp|P07954|FUMH_HUMAN	P07954	FUMH_HUMAN	FH	Fumarate hydratase, mitochondrial
IYFMAGSSR	K	K	9	538	546	2	0.9879	1	0	4M(15.9949)		sp|P14625|ENPL_HUMAN	P14625	ENPL_HUMAN	HSP90B1	Endoplasmin
IYGLGSLALYEK	R	A	12	68	79	2	0.9992	1	0			sp|P36542|ATPG_HUMAN	P36542	ATPG_HUMAN	ATP5F1C	ATP synthase subunit gamma, mitochondrial
IYIQAHIDRDVLIVLVR	R	D	17	162	178	4	1	1	0			sp|P05771|KPCB_HUMAN	P05771	KPCB_HUMAN	PRKCB	Protein kinase C beta type
IYITLTGVHQVPTENVQVHFTER	K	S	23	89	111	3, 4	0.9629	2	0			sp|Q9HB71|CYBP_HUMAN	Q9HB71	CYBP_HUMAN	CACYBP	Calcyclin-binding protein
IYKVPSTEAEALASSLMGLFEK	K	R	22	116	137	2	0.9268	1	0	17M(15.9949)		sp|P50395|GDIB_HUMAN	P50395	GDIB_HUMAN	GDI2	Rab GDP dissociation inhibitor beta
IYKVPSTEAEALASSLMGLFEKR	K	R	23	116	138	4	1	2	0	17M(15.9949)		sp|P50395|GDIB_HUMAN	P50395	GDIB_HUMAN	GDI2	Rab GDP dissociation inhibitor beta
IYVDDGLISLQVK	K	Q	13	174	186	2	0.9999	1	0			sp|P14618|KPYM_HUMAN	P14618	KPYM_HUMAN	PKM	Pyruvate kinase PKM
IYVISLAEPR	K	L	10	142	151	2	0.9779	1	0			sp|P14868|SYDC_HUMAN	P14868	SYDC_HUMAN	DARS	Aspartate--tRNA ligase, cytoplasmic
IYYFAAVAHLHMGK	K	Q	14	245	258	3	0.9999	2	0	12M(15.9949)		sp|Q9H3S7|PTN23_HUMAN	Q9H3S7	PTN23_HUMAN	PTPN23	Tyrosine-protein phosphatase non-receptor type 23
KAAALEFLNR	R	F	10	78	87	2	0.946	1	0			sp|P31948|STIP1_HUMAN	P31948	STIP1_HUMAN	STIP1	Stress-induced-phosphoprotein 1
KAAATPAK	K	K	8	88	95	2	0.9191	1	0			sp|P19338|NUCL_HUMAN	P19338	NUCL_HUMAN	NCL	Nucleolin
KAAAWTSSSACLCAPWGLR	R	R	19	2658	2676	3	0.97	1	0	11C(57.0214), 13C(57.0214)		sp|Q8IYW2|CFA46_HUMAN	Q8IYW2	CFA46_HUMAN	CFAP46	Cilia- and flagella-associated protein 46
KAEAQIAAK	R	N	9	82	90	2	0.99	1	0			sp|P00505|AATM_HUMAN	P00505	AATM_HUMAN	GOT2	Aspartate aminotransferase, mitochondrial
KAEQPASPLQDAEGPPAK	R	P	18	362	379	4	0.9667	1	0			sp|O60303|K0556_HUMAN	O60303	K0556_HUMAN	KIAA0556	Protein KIAA0556
KAFEEER	R	A	7	465	471	2	0.9994	1	0			sp|Q9Y2D8|ADIP_HUMAN	Q9Y2D8	ADIP_HUMAN	SSX2IP	Afadin- and alpha-actinin-binding protein
KAGNFYVPAEPK	R	L	12	77	88	2	0.9171	1	0			sp|P18124|RL7_HUMAN	P18124	RL7_HUMAN	RPL7	60S ribosomal protein L7
KAIIIFVPVPQLK	R	S	13	58	70	2, 3	1	4	0			sp|P62081|RS7_HUMAN	P62081	RS7_HUMAN	RPS7	40S ribosomal protein S7
KALLLLLVGGVDQSPR	K	G	16	352	367	3	1	2	0			sp|P33993|MCM7_HUMAN	P33993	MCM7_HUMAN	MCM7	DNA replication licensing factor MCM7
KALYASKIISYAQGFMLLR	R	Q	19	325	343	4	0.9922	1	0			sp|P52209|6PGD_HUMAN	P52209	6PGD_HUMAN	PGD	6-phosphogluconate dehydrogenase, decarboxylating
KAMEAVAAQGK	R	A	11	241	251	2	0.993	1	0	3M(15.9949)		sp|P18669|PGAM1_HUMAN	P18669	PGAM1_HUMAN	PGAM1	Phosphoglycerate mutase 1	PGAM2	sp|P15259|PGAM2_HUMAN
KAQEVEVLLSENEMLQAK	K	L	18	64	81	4	0.9714	1	0	14M(15.9949)		sp|Q4V328|GRAP1_HUMAN	Q4V328	GRAP1_HUMAN	GRIPAP1	GRIP1-associated protein 1
KAQLVVIAHDVDPIELVVFLPALCR	K	K	25	151	175	4	0.9597	1	0	24C(57.0214)		sp|P62424|RL7A_HUMAN	P62424	RL7A_HUMAN	RPL7A	60S ribosomal protein L7a
KASAPNPNK	R	L	9	669	677	2	1	1	0			sp|O95294|RASL1_HUMAN	O95294	RASL1_HUMAN	RASAL1	RasGAP-activating-like protein 1
KATAAVIFLHGLGDTGHGWAEAFAGIR	R	S	27	19	45	4	0.9977	1	0			sp|O75608|LYPA1_HUMAN	O75608	LYPA1_HUMAN	LYPLA1	Acyl-protein thioesterase 1
KAVLVALK	R	E	8	638	645	2	0.98	1	0			sp|P26640|SYVC_HUMAN	P26640	SYVC_HUMAN	VARS	Valine--tRNA ligase
KAYGQALAK	R	L	9	319	327	2	0.9929	1	0			sp|P29401|TKT_HUMAN	P29401	TKT_HUMAN	TKT	Transketolase
KCEPIIMTVPR	R	K	11	342	352	4	0.9883	1	0	2C(57.0214), 7M(15.9949)		sp|Q9ULV4|COR1C_HUMAN	Q9ULV4	COR1C_HUMAN	CORO1C	Coronin-1C	CORO6	sp|Q6QEF8|CORO6_HUMAN
KCLALPAMHWPR	R	G	12	1198	1209	3	0.9741	1	0	2C(57.0214)		sp|Q14687|GSE1_HUMAN	Q14687	GSE1_HUMAN	GSE1	Genetic suppressor element 1
KCPFYAAEQDKGALEGSSCPFR	R	T	22	264	285	4	1	2	0	19C(57.0214), 2C(57.0214)		sp|P30519|HMOX2_HUMAN	P30519	HMOX2_HUMAN	HMOX2	Heme oxygenase 2
KDAHLFSIGAIMWHVIAR	R	D	18	845	862	4	0.9766	1	0		Thiophos-S-S-biotin(525.142800)	sp|Q9P2F8|SI1L2_HUMAN	Q9P2F8	SI1L2_HUMAN	SIPA1L2	Signal-induced proliferation-associated 1-like protein 2
KDDEENYLDLFSHK	K	N	14	139	152	3	0.9666	1	0			sp|Q07666|KHDR1_HUMAN	Q07666	KHDR1_HUMAN	KHDRBS1	KH domain-containing, RNA-binding, signal transduction-associated protein 1
KDDEVQVVR	R	G	9	51	59	2	0.9936	1	0			sp|P61254|RL26_HUMAN	P61254	RL26_HUMAN	RPL26	60S ribosomal protein L26	RPL26L1	sp|Q9UNX3|RL26L_HUMAN
KDGLGMTLPSPSFTVR	K	D	16	166	181	4	0.9755	1	0	6M(15.9949)		sp|Q9UPP1|PHF8_HUMAN	Q9UPP1	PHF8_HUMAN	PHF8	Histone lysine demethylase PHF8
KDLYANTVLSGGTTMYPGIADR	R	M	22	291	312	3	1	3	0	15M(15.9949)		sp|P60709|ACTB_HUMAN	P60709	ACTB_HUMAN	ACTB	Actin, cytoplasmic 1	ACTG1	sp|P63261|ACTG_HUMAN
KDSETGENIR	R	Q	10	625	634	2	0.9934	1	0			sp|P38646|GRP75_HUMAN	P38646	GRP75_HUMAN	HSPA9	Stress-70 protein, mitochondrial
KDTFVEK	K	L	7	179	185	2	0.9999	1	0			sp|Q709C8|VP13C_HUMAN	Q709C8	VP13C_HUMAN	VPS13C	Vacuolar protein sorting-associated protein 13C
KDVYVQLYLQHLTAR	R	N	15	34	48	3	0.9999	1	0			sp|P42166|LAP2A_HUMAN	P42166	LAP2A_HUMAN	TMPO	Lamina-associated polypeptide 2, isoform alpha		sp|P42167|LAP2B_HUMAN
KEAESPGTPAATFPR	K	D	15	400	414	2	0.9949	1	0			sp|Q8N944|AMER3_HUMAN	Q8N944	AMER3_HUMAN	AMER3	APC membrane recruitment protein 3
KEDLVFIFWAPESAPLK	K	S	17	96	112	2, 3	0.9999	4	0			sp|P23528|COF1_HUMAN	P23528	COF1_HUMAN	CFL1	Cofilin-1	CFL2	sp|Q9Y281|COF2_HUMAN
KEECPAVR	K	L	8	309	316	2	0.9263	1	0	4C(57.0214)		sp|P07237|PDIA1_HUMAN	P07237	PDIA1_HUMAN	P4HB	Protein disulfide-isomerase
KEGGLGPLNIPLLADVTR	R	R	18	92	109	3, 4	0.9854	2	0			sp|P32119|PRDX2_HUMAN	P32119	PRDX2_HUMAN	PRDX2	Peroxiredoxin-2
KEIDDSVLGQTGPYR	K	R	15	188	202	3	1	1	0			sp|O43615|TIM44_HUMAN	O43615	TIM44_HUMAN	TIMM44	Mitochondrial import inner membrane translocase subunit TIM44
KEIEPFLPPLKPDYCVK	R	Q	17	258	274	3	1	1	0	15C(57.0214)		sp|Q8IZV5|RDH10_HUMAN	Q8IZV5	RDH10_HUMAN	RDH10	Retinol dehydrogenase 10
KELPAEEPSVLGPSDEPPRPQPR	K	A	23	110	132	3	0.9855	1	0			sp|Q96SZ4|ZSC10_HUMAN	Q96SZ4	ZSC10_HUMAN	ZSCAN10	Zinc finger and SCAN domain-containing protein 10
KELTALLHHYYPIEIDPHR	R	T	19	75	93	4	0.9643	1	0		SulfurDioxide(63.961900)	sp|Q969T7|5NT3B_HUMAN	Q969T7	5NT3B_HUMAN	NT5C3B	7-methylguanosine phosphate-specific 5'-nucleotidase
KENPLQFK	K	F	8	72	79	2	0.9378	1	0			sp|P15311|EZRI_HUMAN	P15311	EZRI_HUMAN	EZR	Ezrin	RDX	sp|P35241|RADI_HUMAN
KESLDVYELDAK	R	Q	12	299	310	2, 3	0.9979	2	0			sp|Q13510|ASAH1_HUMAN	Q13510	ASAH1_HUMAN	ASAH1	Acid ceramidase
KESPLLFK	R	F	8	72	79	2	0.9894	1	0			sp|P26038|MOES_HUMAN	P26038	MOES_HUMAN	MSN	Moesin
KESYSVYVYK	R	V	10	35	44	2	0.9993	1	0			sp|O60814|H2B1K_HUMAN	O60814	H2B1K_HUMAN	HIST1H2BK	Histone H2B type 1-K	HIST1H2BC, HIST1H2BD, HIST1H2BH, HIST1H2BL, HIST1H2BM, HIST1H2BN, HIST2H2BF	sp|P58876|H2B1D_HUMAN, sp|P62807|H2B1C_HUMAN, sp|Q5QNW6|H2B2F_HUMAN, sp|Q93079|H2B1H_HUMAN, sp|Q99877|H2B1N_HUMAN, sp|Q99879|H2B1M_HUMAN, sp|Q99880|H2B1L_HUMAN
KFAADAVK	R	L	8	314	321	2	0.9934	1	0			sp|P37837|TALDO_HUMAN	P37837	TALDO_HUMAN	TALDO1	Transaldolase
KFAETQPK	K	K	8	220	227	2	0.9282	1	0			sp|P26641|EF1G_HUMAN	P26641	EF1G_HUMAN	EEF1G	Elongation factor 1-gamma
KFDLGQDVIDFTGHALALYR	R	T	20	174	193	3, 4	0.9625	2	0			sp|P50395|GDIB_HUMAN	P50395	GDIB_HUMAN	GDI2	Rab GDP dissociation inhibitor beta	GDI1	sp|P31150|GDIA_HUMAN
KFDLPLTVMPSVEHEK	R	P	16	928	943	3	0.9633	1	0			sp|Q70EL4|UBP43_HUMAN	Q70EL4	UBP43_HUMAN	USP43	Ubiquitin carboxyl-terminal hydrolase 43
KFFLSHPAYR	R	H	10	257	266	3	0.9973	1	0			sp|P50570|DYN2_HUMAN	P50570	DYN2_HUMAN	DNM2	Dynamin-2	DNM3	sp|Q9UQ16|DYN3_HUMAN
KFFVGGNWK	R	M	9	43	51	2, 3	1	4	0			sp|P60174|TPIS_HUMAN	P60174	TPIS_HUMAN	TPI1	Triosephosphate isomerase
KFGGPGAR	K	A	8	131	138	2	0.9904	2	0			sp|P62249|RS16_HUMAN	P62249	RS16_HUMAN	RPS16	40S ribosomal protein S16
KFGQGSR	R	S	7	13	19	2	0.923	1	0			sp|P62273|RS29_HUMAN	P62273	RS29_HUMAN	RPS29	40S ribosomal protein S29
KFGTINIVHPK	K	L	11	117	127	3	0.9971	1	0			sp|Q9Y617|SERC_HUMAN	Q9Y617	SERC_HUMAN	PSAT1	Phosphoserine aminotransferase
KFGYVDFESAEDLEK	R	A	15	348	362	3	0.9975	1	0			sp|P19338|NUCL_HUMAN	P19338	NUCL_HUMAN	NCL	Nucleolin
KFLDGIYVSEK	R	G	11	174	184	2	0.9274	1	0			sp|P32969|RL9_HUMAN	P32969	RL9_HUMAN	RPL9	60S ribosomal protein L9
KFLETVELQISLK	R	N	13	27	39	3	0.9975	1	0			sp|P62906|RL10A_HUMAN	P62906	RL10A_HUMAN	RPL10A	60S ribosomal protein L10a
KFLPLFDR	R	V	8	8	15	2	0.9935	1	0			sp|P61604|CH10_HUMAN	P61604	CH10_HUMAN	HSPE1	10 kDa heat shock protein, mitochondrial
KFNEPGSQYFIFLLSTR	K	A	17	1111	1127	3	0.9932	1	0			sp|P51531|SMCA2_HUMAN	P51531	SMCA2_HUMAN	SMARCA2	Probable global transcription activator SNF2L2
KFVFFNIPQIQYK	R	N	13	46	58	3	0.9985	1	0			sp|P82663|RT25_HUMAN	P82663	RT25_HUMAN	MRPS25	28S ribosomal protein S25, mitochondrial
KGAGSVFR	R	A	8	10	17	2	0.9326	2	0			sp|P62917|RL8_HUMAN	P62917	RL8_HUMAN	RPL8	60S ribosomal protein L8
KGDIFLVR	R	G	8	148	155	2, 3	0.9994	2	0			sp|P55072|TERA_HUMAN	P55072	TERA_HUMAN	VCP	Transitional endoplasmic reticulum ATPase
KGDSSAEELK	K	L	10	136	145	2	0.935	1	0			sp|P26373|RL13_HUMAN	P26373	RL13_HUMAN	RPL13	60S ribosomal protein L13
KGDVVIVLTGWRPGSGFTNTMR	K	V	22	505	526	3, 4	0.9999	2	0	21M(15.9949)		sp|P14618|KPYM_HUMAN	P14618	KPYM_HUMAN	PKM	Pyruvate kinase PKM
KGEDFVK	K	T	7	329	335	2	0.9989	2	0			sp|P40926|MDHM_HUMAN	P40926	MDHM_HUMAN	MDH2	Malate dehydrogenase, mitochondrial
KGEILVIIEKPEEQWWSAR	K	N	19	146	164	4	0.9445	1	0			sp|P46109|CRKL_HUMAN	P46109	CRKL_HUMAN	CRKL	Crk-like protein
KGESGQSWPR	R	L	10	79	88	2	0.9907	1	0			sp|Q15185|TEBP_HUMAN	Q15185	TEBP_HUMAN	PTGES3	Prostaglandin E synthase 3
KGFSYLVTGVTTVGVAYAAK	R	N	20	111	130	3	0.9929	1	0			sp|P47985|UCRI_HUMAN	P47985	UCRI_HUMAN	UQCRFS1	Cytochrome b-c1 complex subunit Rieske, mitochondrial
KGGILAIASLIGVEGGNATR	R	L	20	84	103	3	0.9685	1	0			sp|P42345|MTOR_HUMAN	P42345	MTOR_HUMAN	MTOR	Serine/threonine-protein kinase mTOR
KGILLQLFGGTR	K	K	12	478	489	3	0.963	1	0			sp|P33991|MCM4_HUMAN	P33991	MCM4_HUMAN	MCM4	DNA replication licensing factor MCM4
KGLFPFTHVK	R	L	10	283	292	3	1	2	0			sp|P46109|CRKL_HUMAN	P46109	CRKL_HUMAN	CRKL	Crk-like protein
KGLTPSQIGVILR	K	D	13	43	55	3	0.9982	2	0			sp|P62277|RS13_HUMAN	P62277	RS13_HUMAN	RPS13	40S ribosomal protein S13
KGQGGAGAGDDEEED	K	-	15	180	194	2	0.9886	1	0			sp|P46781|RS9_HUMAN	P46781	RS9_HUMAN	RPS9	40S ribosomal protein S9
KGQSEEIQK	K	K	9	61	69	2	0.9996	1	0			sp|P83731|RL24_HUMAN	P83731	RL24_HUMAN	RPL24	60S ribosomal protein L24
KGSMISVMSSEGNADTPVSK	R	F	20	874	893	3	0.9942	1	0	4M(15.9949), 8M(15.9949)		sp|P21359|NF1_HUMAN	P21359	NF1_HUMAN	NF1	Neurofibromin
KGSTAVGVR	K	G	9	28	36	2	0.9312	1	0			sp|O14818|PSA7_HUMAN	O14818	PSA7_HUMAN	PSMA7	Proteasome subunit alpha type-7
KGTAVFWYNLFASGEGDYSTR	K	H	21	479	499	3	1	2	0			sp|P13674|P4HA1_HUMAN	P13674	P4HA1_HUMAN	P4HA1	Prolyl 4-hydroxylase subunit alpha-1
KGTDIMYTGTLDCWR	R	K	15	245	259	3	0.9636	1	0	13C(57.0214), 6M(15.9949)		sp|P05141|ADT2_HUMAN	P05141	ADT2_HUMAN	SLC25A5	ADP/ATP translocase 2
KGVNLPGAAVDLPAVSEK	K	D	18	207	224	3	0.9626	1	0			sp|P14618|KPYM_HUMAN	P14618	KPYM_HUMAN	PKM	Pyruvate kinase PKM
KHDGIVYETK	K	E	10	4	13	2	0.9965	1	0			sp|Q8NFP0|PXT1_HUMAN	Q8NFP0	PXT1_HUMAN	PXT1	Peroxisomal testis-specific protein 1
KHFPSVNWLISYSK	R	Y	14	443	456	3	0.9983	2	0			sp|P38606|VATA_HUMAN	P38606	VATA_HUMAN	ATP6V1A	V-type proton ATPase catalytic subunit A
KHGGPKDEER	R	H	10	71	80	3	0.9908	1	0			sp|P00441|SODC_HUMAN	P00441	SODC_HUMAN	SOD1	Superoxide dismutase [Cu-Zn]
KHINTWVSK	R	K	9	130	138	3	0.9941	1	0			sp|P50453|SPB9_HUMAN	P50453	SPB9_HUMAN	SERPINB9	Serpin B9
KHLEINPDHPIVETLR	K	Q	16	624	639	4	0.9519	1	0			sp|P08238|HS90B_HUMAN	P08238	HS90B_HUMAN	HSP90AB1	Heat shock protein HSP 90-beta
KHPEVDVLINFASLR	R	S	15	562	576	3	0.9985	1	0			sp|P53396|ACLY_HUMAN	P53396	ACLY_HUMAN	ACLY	ATP-citrate synthase
KHSQFIGYPITLFVEK	K	E	16	209	224	4	0.9874	1	0			sp|P07900|HS90A_HUMAN	P07900	HS90A_HUMAN	HSP90AA1	Heat shock protein HSP 90-alpha
KHSQFIGYPITLYLEK	K	E	16	204	219	3, 4	1	6	0			sp|P08238|HS90B_HUMAN	P08238	HS90B_HUMAN	HSP90AB1	Heat shock protein HSP 90-beta
KIAFAITAIK	R	G	10	25	34	2	0.999	1	0			sp|P62269|RS18_HUMAN	P62269	RS18_HUMAN	RPS18	40S ribosomal protein S18
KIEEIKDFLLTAR	R	R	13	4	16	3	0.9996	1	0			sp|P63173|RL38_HUMAN	P63173	RL38_HUMAN	RPL38	60S ribosomal protein L38
KIEFVVVGPEAPLAAGIVGNLR	K	S	22	66	87	3	1	1	0			sp|P22102|PUR2_HUMAN	P22102	PUR2_HUMAN	GART	Trifunctional purine biosynthetic protein adenosine-3
KIEPELDGSAQVTSHDASTNGLINFIK	K	Q	27	524	550	4	0.984	1	0			sp|P06744|G6PI_HUMAN	P06744	G6PI_HUMAN	GPI	Glucose-6-phosphate isomerase
KIFTFAEK	R	Y	8	190	197	2	0.9209	1	0			sp|P54577|SYYC_HUMAN	P54577	SYYC_HUMAN	YARS	Tyrosine--tRNA ligase, cytoplasmic
KIFVGTK	R	G	7	128	134	2	0.9912	1	0			sp|P62701|RS4X_HUMAN	P62701	RS4X_HUMAN	RPS4X	40S ribosomal protein S4, X isoform
KIGYNPDTVAFVPISGWNGDNMLEPSANMPWFK	K	G	33	180	212	3	0.9669	1	0	22M(15.9949), 29M(15.9949)		sp|P68104|EF1A1_HUMAN	P68104	EF1A1_HUMAN	EEF1A1	Elongation factor 1-alpha 1
KIILNAVFGFINNPKPK	K	K	17	77	93	3, 4	0.9864	2	0			sp|O14656|TOR1A_HUMAN	O14656	TOR1A_HUMAN	TOR1A	Torsin-1A
KIKVEFEELLQTK	K	T	13	122	134	3	0.9913	1	0			sp|Q8NEN9|PDZD8_HUMAN	Q8NEN9	PDZD8_HUMAN	PDZD8	PDZ domain-containing protein 8
KILDSPCPK	K	A	9	119	127	3	0.9832	1	0	7C(57.0214)		sp|Q9P2M1|LR2BP_HUMAN	Q9P2M1	LR2BP_HUMAN	LRP2BP	LRP2-binding protein
KILIEDWK	K	K	8	142	149	2	0.9894	1	0			sp|P14314|GLU2B_HUMAN	P14314	GLU2B_HUMAN	PRKCSH	Glucosidase 2 subunit beta
KINPENSK	K	L	8	268	275	2	0.9986	1	0			sp|Q9Y266|NUDC_HUMAN	Q9Y266	NUDC_HUMAN	NUDC	Nuclear migration protein nudC
KIPGIYVLSLEIGK	K	T	14	61	74	3	0.9984	1	0			sp|P50897|PPT1_HUMAN	P50897	PPT1_HUMAN	PPT1	Palmitoyl-protein thioesterase 1
KIPVVFR	K	L	7	247	253	2	0.9933	1	0			sp|P10768|ESTD_HUMAN	P10768	ESTD_HUMAN	ESD	S-formylglutathione hydrolase
KIQASTMAFK	K	Q	10	79	88	2	0.9159	1	0	7M(15.9949)		sp|P37802|TAGL2_HUMAN	P37802	TAGL2_HUMAN	TAGLN2	Transgelin-2
KIQQNTFTR	K	W	9	43	51	2	0.9372	1	0			sp|P21333|FLNA_HUMAN	P21333	FLNA_HUMAN	FLNA	Filamin-A	FLNB, FLNC	sp|O75369|FLNB_HUMAN, sp|Q14315|FLNC_HUMAN
KISSIQSIVPALEIANAHR	K	K	19	250	268	3, 4	1	3	0			sp|P10809|CH60_HUMAN	P10809	CH60_HUMAN	HSPD1	60 kDa heat shock protein, mitochondrial
KITIADCGQLE	K	-	11	155	165	2	0.9987	3	0	7C(57.0214)		sp|P62937|PPIA_HUMAN	P62937	PPIA_HUMAN	PPIA	Peptidyl-prolyl cis-trans isomerase A
KIVLLMAYSGK	R	G	11	85	95	2	0.9258	1	0	6M(15.9949)		sp|Q9Y606|TRUA_HUMAN	Q9Y606	TRUA_HUMAN	PUS1	tRNA pseudouridine synthase A
KIYEDGDDDMKR	K	T	12	197	208	3	1	1	0	10M(15.9949)		sp|Q9HB71|CYBP_HUMAN	Q9HB71	CYBP_HUMAN	CACYBP	Calcyclin-binding protein
KIYPTIWWLFR	K	D	11	47	57	2, 3	1	2	0			sp|P11413|G6PD_HUMAN	P11413	G6PD_HUMAN	G6PD	Glucose-6-phosphate 1-dehydrogenase
KKIYPTIWWLFR	K	D	12	46	57	3	0.9905	1	0			sp|P11413|G6PD_HUMAN	P11413	G6PD_HUMAN	G6PD	Glucose-6-phosphate 1-dehydrogenase
KLAAAEGLEPK	R	Y	11	103	113	2	0.9796	1	0			sp|P41236|IPP2_HUMAN	P41236	IPP2_HUMAN	PPP1R2	Protein phosphatase inhibitor 2
KLADQCTGLQGFLVFHSFGGGTGSGFTSLLMER	R	L	33	124	156	3, 4	1	3	0	31M(15.9949), 6C(57.0214)		sp|P68363|TBA1B_HUMAN	P68363	TBA1B_HUMAN	TUBA1B	Tubulin alpha-1B chain	TUBA1A, TUBA1C	sp|Q71U36|TBA1A_HUMAN, sp|Q9BQE3|TBA1C_HUMAN
KLAQQYYLVYQEPIPTAQLVQR	R	V	22	92	113	3	0.9677	1	0			sp|P25787|PSA2_HUMAN	P25787	PSA2_HUMAN	PSMA2	Proteasome subunit alpha type-2
KLAVNMVPFPR	R	L	11	252	262	2, 3	0.9995	3	0	6M(15.9949)		sp|P07437|TBB5_HUMAN	P07437	TBB5_HUMAN	TUBB	Tubulin beta chain	TUBB1, TUBB2A, TUBB2B, TUBB3, TUBB4A, TUBB4B, TUBB6, TUBB8	sp|P04350|TBB4A_HUMAN, sp|P68371|TBB4B_HUMAN, sp|Q13509|TBB3_HUMAN, sp|Q13885|TBB2A_HUMAN, sp|Q3ZCM7|TBB8_HUMAN, sp|Q9BUF5|TBB6_HUMAN, sp|Q9BVA1|TBB2B_HUMAN, sp|Q9H4B7|TBB1_HUMAN
KLDELYGTWR	R	K	10	259	268	2	0.9933	1	0			sp|P36578|RL4_HUMAN	P36578	RL4_HUMAN	RPL4	60S ribosomal protein L4
KLDLWSLPPVLVVHLKR	K	F	17	821	837	4	0.9882	1	0			sp|Q9Y4E8|UBP15_HUMAN	Q9Y4E8	UBP15_HUMAN	USP15	Ubiquitin carboxyl-terminal hydrolase 15
KLEAAEER	K	R	8	53	60	2	0.9945	1	0			sp|P16949|STMN1_HUMAN	P16949	STMN1_HUMAN	STMN1	Stathmin	STMN2, STMN4	sp|Q93045|STMN2_HUMAN, sp|Q9H169|STMN4_HUMAN
KLEDGPK	K	F	7	386	392	2	0.999	3	0			sp|P68104|EF1A1_HUMAN	P68104	EF1A1_HUMAN	EEF1A1	Elongation factor 1-alpha 1
KLELSENR	K	L	8	68	75	2	0.9875	1	0			sp|Q92688|AN32B_HUMAN	Q92688	AN32B_HUMAN	ANP32B	Acidic leucine-rich nuclear phosphoprotein 32 family member B
KLELVAR	R	R	7	526	532	2	0.9382	1	0			sp|Q8IVF5|TIAM2_HUMAN	Q8IVF5	TIAM2_HUMAN	TIAM2	T-lymphoma invasion and metastasis-inducing protein 2
KLETAVNLAWTAGNSNTR	K	F	18	201	218	3	1	1	0			sp|P21796|VDAC1_HUMAN	P21796	VDAC1_HUMAN	VDAC1	Voltage-dependent anion-selective channel protein 1
KLFIGGLSFETTDESLR	R	S	17	15	31	3	0.9626	1	0			sp|P09651|ROA1_HUMAN	P09651	ROA1_HUMAN	HNRNPA1	Heterogeneous nuclear ribonucleoprotein A1	HNRNPA1L2	sp|Q32P51|RA1L2_HUMAN
KLGCEVLGVSVDSQFTHLAWINTPR	R	K	25	67	91	3, 4	1	2	0	4C(57.0214)		sp|P32119|PRDX2_HUMAN	P32119	PRDX2_HUMAN	PRDX2	Peroxiredoxin-2
KLILDSAR	R	A	8	543	550	2	0.981	1	0			sp|P29401|TKT_HUMAN	P29401	TKT_HUMAN	TKT	Transketolase
KLIYFQLHR	K	A	9	366	374	3	0.9997	1	0			sp|Q13263|TIF1B_HUMAN	Q13263	TIF1B_HUMAN	TRIM28	Transcription intermediary factor 1-beta
KLLEGEESR	R	L	9	402	410	2	0.9897	2	0			sp|P08670|VIME_HUMAN	P08670	VIME_HUMAN	VIM	Vimentin	DES, KRT7, KRT8, PRPH	contaminant_KERATIN19, contaminant_KERATIN20, sp|P05787|K2C8_HUMAN, sp|P08729|K2C7_HUMAN, sp|P17661|DESM_HUMAN, sp|P41219|PERI_HUMAN
KLLGLGQK	K	H	8	45	52	2	0.9922	1	0			sp|P49321|NASP_HUMAN	P49321	NASP_HUMAN	NASP	Nuclear autoantigenic sperm protein
KLLSSGFEIDTPDK	R	F	14	390	403	3	0.9967	1	0			sp|Q8N8A2|ANR44_HUMAN	Q8N8A2	ANR44_HUMAN	ANKRD44	Serine/threonine-protein phosphatase 6 regulatory ankyrin repeat subunit B
KLNCQVIGASVDSHFCHLAWVNTPK	K	K	25	68	92	4	1	1	0	16C(57.0214), 4C(57.0214)		sp|Q06830|PRDX1_HUMAN	Q06830	PRDX1_HUMAN	PRDX1	Peroxiredoxin-1
KLNVTEQEK	K	L	9	81	89	2	0.9999	2	0			sp|P06733|ENOA_HUMAN	P06733	ENOA_HUMAN	ENO1	Alpha-enolase
KLNVTEQEKIDK	K	L	12	81	92	3	0.9999	1	0			sp|P06733|ENOA_HUMAN	P06733	ENOA_HUMAN	ENO1	Alpha-enolase
KLPIDVTEGEVISLGLPFGK	R	V	20	65	84	3	0.9998	2	0			sp|P26599|PTBP1_HUMAN	P26599	PTBP1_HUMAN	PTBP1	Polypyrimidine tract-binding protein 1
KLPPLPLTLALGAFLNHR	K	K	18	331	348	3, 4	1	6	0			sp|O96008|TOM40_HUMAN	O96008	TOM40_HUMAN	TOMM40	Mitochondrial import receptor subunit TOM40 homolog
KLPPLPLTLALGAFLNHRK	K	N	19	331	349	4	1	2	0			sp|O96008|TOM40_HUMAN	O96008	TOM40_HUMAN	TOMM40	Mitochondrial import receptor subunit TOM40 homolog
KLRTDLYIDQLK	R	S	12	812	823	4	0.9645	1	0			sp|Q2M1Z3|RHG31_HUMAN	Q2M1Z3	RHG31_HUMAN	ARHGAP31	Rho GTPase-activating protein 31
KLSELLR	K	Y	7	458	464	2	0.9252	1	0			sp|P07900|HS90A_HUMAN	P07900	HS90A_HUMAN	HSP90AA1	Heat shock protein HSP 90-alpha
KLSSAMSAAK	R	A	10	239	248	2	0.9898	2	0	6M(15.9949)		sp|P40925|MDHC_HUMAN	P40925	MDHC_HUMAN	MDH1	Malate dehydrogenase, cytoplasmic
KLTPQGQR	R	D	8	122	129	2	0.9974	2	0			sp|P39019|RS19_HUMAN	P39019	RS19_HUMAN	RPS19	40S ribosomal protein S19
KLVIIEGDLER	R	T	11	169	179	2	0.9979	1	0			sp|P06753|TPM3_HUMAN	P06753	TPM3_HUMAN	TPM3	Tropomyosin alpha-3 chain
KLVYLYLMNYAK	K	S	12	67	78	3	0.9999	2	0	8M(15.9949)		sp|P63010|AP2B1_HUMAN	P63010	AP2B1_HUMAN	AP2B1	AP-2 complex subunit beta	AP1B1	sp|Q10567|AP1B1_HUMAN
KLVYVYLVR	K	Y	9	96	104	2	0.993	1	0			sp|O00203|AP3B1_HUMAN	O00203	AP3B1_HUMAN	AP3B1	AP-3 complex subunit beta-1	AP3B2	sp|Q13367|AP3B2_HUMAN
KLYCIYVAIGQK	K	R	12	241	252	2, 3	1	4	0	4C(57.0214)		sp|P25705|ATPA_HUMAN	P25705	ATPA_HUMAN	ATP5F1A	ATP synthase subunit alpha, mitochondrial
KLYCIYVAIGQKR	K	S	13	241	253	3	1	2	0	4C(57.0214)		sp|P25705|ATPA_HUMAN	P25705	ATPA_HUMAN	ATP5F1A	ATP synthase subunit alpha, mitochondrial
KMAAELQFQFVDVLLK	K	D	16	3035	3050	4	0.9851	1	0			sp|O95613|PCNT_HUMAN	O95613	PCNT_HUMAN	PCNT	Pericentrin
KMCLFAGFQR	R	K	10	592	601	2, 3	0.9962	3	0	2M(15.9949), 3C(57.0214)		sp|Q00839|HNRPU_HUMAN	Q00839	HNRPU_HUMAN	HNRNPU	Heterogeneous nuclear ribonucleoprotein U
KMHLQFDR	K	Q	8	74	81	2	0.996	1	0	2M(15.9949)		sp|Q9Y5E7|PCDB2_HUMAN	Q9Y5E7	PCDB2_HUMAN	PCDHB2	Protocadherin beta-2
KNFATGVPAVSMDELAAFADSYGQR	R	P	25	416	440	4	0.9979	1	0	12M(15.9949)		sp|Q71H61|ILDR2_HUMAN	Q71H61	ILDR2_HUMAN	ILDR2	Immunoglobulin-like domain-containing receptor 2
KNGFVVLK	R	G	8	27	34	2	0.9983	1	0			sp|P63241|IF5A1_HUMAN	P63241	IF5A1_HUMAN	EIF5A	Eukaryotic translation initiation factor 5A-1	EIF5A2, EIF5AL1	sp|Q6IS14|IF5AL_HUMAN, sp|Q9GZV4|IF5A2_HUMAN
KNILLTIGSYK	K	N	11	1313	1323	2	0.9833	1	0			sp|P27708|PYR1_HUMAN	P27708	PYR1_HUMAN	CAD	CAD protein
KNQLLLEFSFWNEPVPR	R	S	17	165	181	3	1	2	0			sp|O75323|NIPS2_HUMAN	O75323	NIPS2_HUMAN	NIPSNAP2	Protein NipSnap homolog 2
KNVYSANQK	R	L	9	265	273	3	1	1	0			sp|Q99541|PLIN2_HUMAN	Q99541	PLIN2_HUMAN	PLIN2	Perilipin-2
KPATSYVR	R	T	8	72	79	2	0.9933	1	0			sp|P46779|RL28_HUMAN	P46779	RL28_HUMAN	RPL28	60S ribosomal protein L28
KPFYLYTGR	K	G	9	154	162	2	0.9974	1	0			sp|P23381|SYWC_HUMAN	P23381	SYWC_HUMAN	WARS	Tryptophan--tRNA ligase, cytoplasmic
KPGGFDISLFYR	K	D	12	207	218	3	0.9985	1	0			sp|P12956|XRCC6_HUMAN	P12956	XRCC6_HUMAN	XRCC6	X-ray repair cross-complementing protein 6
KPGINVASDWSIHLR	R	-	15	930	944	4	0.9487	1	0			sp|Q14697|GANAB_HUMAN	Q14697	GANAB_HUMAN	GANAB	Neutral alpha-glucosidase AB
KPGMFFNPEESELDLTYGNR	K	Y	20	408	427	3	0.9632	1	0	4M(15.9949)		sp|P11413|G6PD_HUMAN	P11413	G6PD_HUMAN	G6PD	Glucose-6-phosphate 1-dehydrogenase
KPLTSSSAAPQRPISTQR	K	T	18	151	168	4	0.9857	1	0			sp|Q15691|MARE1_HUMAN	Q15691	MARE1_HUMAN	MAPRE1	Microtubule-associated protein RP/EB family member 1
KPLVIIAEDVDGEALSTLVLNR	R	L	22	269	290	3	0.9672	1	0			sp|P10809|CH60_HUMAN	P10809	CH60_HUMAN	HSPD1	60 kDa heat shock protein, mitochondrial
KPNPVMNGSIK	K	G	11	2777	2787	3	0.9645	1	0	6M(15.9949)		sp|Q4LDE5|SVEP1_HUMAN	Q4LDE5	SVEP1_HUMAN	SVEP1	Sushi, von Willebrand factor type A, EGF and pentraxin domain-containing protein 1
KPPMLQPLALPPGLSVHQALER	R	V	22	646	667	3, 4	1	2	0	4M(15.9949)		sp|O15067|PUR4_HUMAN	O15067	PUR4_HUMAN	PFAS	Phosphoribosylformylglycinamidine synthase
KPSNPAFWWINR	K	N	12	77	88	2, 3	0.9999	3	0			sp|Q53FZ2|ACSM3_HUMAN	Q53FZ2	ACSM3_HUMAN	ACSM3	Acyl-coenzyme A synthetase ACSM3, mitochondrial
KPTLDKPSPETFVK	R	S	14	244	257	3, 4	1	5	0			sp|Q53GQ0|DHB12_HUMAN	Q53GQ0	DHB12_HUMAN	HSD17B12	Very-long-chain 3-oxoacyl-CoA reductase
KPWWWHLR	K	V	8	406	413	3	0.9986	2	0			sp|P0DN79|CBSL_HUMAN	P0DN79	CBSL_HUMAN	CBSL	Cystathionine beta-synthase-like protein	CBS	sp|P35520|CBS_HUMAN
KPYCNAHYPK	K	Q	10	50	59	3	0.9672	1	0	4C(57.0214)		sp|Q14847|LASP1_HUMAN	Q14847	LASP1_HUMAN	LASP1	LIM and SH3 domain protein 1
KPYIWEYSR	R	L	9	417	425	2	0.9389	1	0			sp|P07814|SYEP_HUMAN	P07814	SYEP_HUMAN	EPRS	Bifunctional glutamate/proline--tRNA ligase
KQDCVLLASEGTQVMR	R	N	16	144	159	3	0.9668	1	0	4C(57.0214)		sp|Q8IY42|CD019_HUMAN	Q8IY42	CD019_HUMAN	C4orf19	Uncharacterized protein C4orf19
KQEILKK	K	F	7	309	315	2	0.9388	1	0			sp|Q9Y266|NUDC_HUMAN	Q9Y266	NUDC_HUMAN	NUDC	Nuclear migration protein nudC	VPS53	sp|Q5VIR6|VPS53_HUMAN
KQFEAPTLAEGFSAILEIPFR	R	L	21	484	504	3	0.9704	1	0			sp|Q96T60|PNKP_HUMAN	Q96T60	PNKP_HUMAN	PNKP	Bifunctional polynucleotide phosphatase/kinase
KQGGLGPMNIPLVSDPK	K	R	17	93	109	3	0.9675	2	0	8M(15.9949)		sp|Q06830|PRDX1_HUMAN	Q06830	PRDX1_HUMAN	PRDX1	Peroxiredoxin-1
KQGGLGPMNIPLVSDPKR	K	T	18	93	110	3, 4	0.9995	4	0	8M(15.9949)		sp|Q06830|PRDX1_HUMAN	Q06830	PRDX1_HUMAN	PRDX1	Peroxiredoxin-1
KQIFILLFQR	R	L	10	768	777	2	0.9901	1	0			sp|P55060|XPO2_HUMAN	P55060	XPO2_HUMAN	CSE1L	Exportin-2
KQKVEGTEPTTAFNLFVGNLNFNK	K	S	24	295	318	4	0.9895	1	0			sp|P19338|NUCL_HUMAN	P19338	NUCL_HUMAN	NCL	Nucleolin
KQSLGELIGTLNAAK	R	V	15	56	70	2, 3	1	2	0			sp|P60174|TPIS_HUMAN	P60174	TPIS_HUMAN	TPI1	Triosephosphate isomerase
KQVVNIPSFIVR	R	L	12	139	150	2, 3	0.9977	2	0			sp|P46781|RS9_HUMAN	P46781	RS9_HUMAN	RPS9	40S ribosomal protein S9
KSDGIYIINLKR	R	T	12	42	53	3	0.9999	1	0			sp|P08865|RSSA_HUMAN	P08865	RSSA_HUMAN	RPSA	40S ribosomal protein SA
KSDIDEIVLVGGSTR	K	L	15	353	367	2	0.9809	1	0			contaminant_GR78_MESAU	contaminant_GR78_MESAU owl|P07823| 78 KD GLUCOSE REGULATED PROTEIN PRECURSOR (GRP 78) (IMMUNOGLOBULIN...	contaminant_GR78_MESAU owl|P07823| 78 KD GLUCOSE REGULATED PROTEIN PRECURSOR (GRP 78) (IMMUNOGLOBULIN...		contaminant_GR78_MESAU owl|P07823| 78 KD GLUCOSE REGULATED PROTEIN PRECURSOR (GRP 78) (IMMUNOGLOBULIN...	HSPA5	contaminant_GR78_HUMAN, contaminant_GR78_MOUSE, contaminant_GR78_RAT, sp|P11021|BIP_HUMAN
KSGSLVQFLLYK	R	Y	12	114	125	2	0.9993	1	0			sp|O15479|MAGB2_HUMAN	O15479	MAGB2_HUMAN	MAGEB2	Melanoma-associated antigen B2
KTGNQHFGYLYGR	R	Y	13	243	255	3	0.9677	1	0			sp|Q8TAT6|NPL4_HUMAN	Q8TAT6	NPL4_HUMAN	NPLOC4	Nuclear protein localization protein 4 homolog
KTGQAPGYSYTAANK	R	N	15	40	54	3	1	1	0			sp|P99999|CYC_HUMAN	P99999	CYC_HUMAN	CYCS	Cytochrome c
KTHETLSHAGQK	K	A	12	98	109	3, 4	1	2	0			sp|Q16890|TPD53_HUMAN	Q16890	TPD53_HUMAN	TPD52L1	Tumor protein D53
KTIGSPKR	K	L	8	1078	1085	2	0.9973	1	0			sp|Q9UBZ9|REV1_HUMAN	Q9UBZ9	REV1_HUMAN	REV1	DNA repair protein REV1
KTLVLIGASGVGR	R	S	13	283	295	3	0.9627	1	0			sp|Q00013|EM55_HUMAN	Q00013	EM55_HUMAN	MPP1	55 kDa erythrocyte membrane protein
KTSSQSNSSSEGSMWATVPSSPTLDR	K	D	26	778	803	4	0.9667	1	0	14M(15.9949)		sp|A6NJZ7|RIM3C_HUMAN	A6NJZ7	RIM3C_HUMAN	RIMBP3C	RIMS-binding protein 3C	RIMBP3, RIMBP3B	sp|A6NNM3|RIM3B_HUMAN, sp|Q9UFD9|RIM3A_HUMAN
KTSYAQHQQVR	R	Q	11	152	162	3	1	1	0			sp|P61247|RS3A_HUMAN	P61247	RS3A_HUMAN	RPS3A	40S ribosomal protein S3a
KTYIGEIFTQILVLPYVGK	K	E	19	208	226	3	0.9841	1	0			sp|P35237|SPB6_HUMAN	P35237	SPB6_HUMAN	SERPINB6	Serpin B6
KTYVTPR	R	R	7	11	17	2	0.9961	2	0			sp|P46781|RS9_HUMAN	P46781	RS9_HUMAN	RPS9	40S ribosomal protein S9
KVAIDASMSIYQFLIAVR	R	Q	18	30	47	3	1	1	0	8M(15.9949)		sp|P39748|FEN1_HUMAN	P39748	FEN1_HUMAN	FEN1	Flap endonuclease 1
KVAPAPAVVK	K	K	10	11	20	2	0.9302	1	0			sp|P62424|RL7A_HUMAN	P62424	RL7A_HUMAN	RPL7A	60S ribosomal protein L7a
KVDIEVLSVLASLGASVHK	R	L	19	246	264	3	0.9986	1	0			sp|P30566|PUR8_HUMAN	P30566	PUR8_HUMAN	ADSL	Adenylosuccinate lyase
KVEGFDLVQKPSYYVR	K	L	16	204	219	3, 4	1	6	0			sp|Q99541|PLIN2_HUMAN	Q99541	PLIN2_HUMAN	PLIN2	Perilipin-2
KVGLIAAR	R	R	8	234	241	2	0.9917	1	0			sp|P62917|RL8_HUMAN	P62917	RL8_HUMAN	RPL8	60S ribosomal protein L8
KVGYTPDWIFLLR	K	G	13	507	519	3	0.9968	1	0			sp|Q00610|CLH1_HUMAN	Q00610	CLH1_HUMAN	CLTC	Clathrin heavy chain 1	CLTCL1	sp|P53675|CLH2_HUMAN
KVHVIFNYK	K	G	9	143	151	2, 3	1	2	0			sp|P27797|CALR_HUMAN	P27797	CALR_HUMAN	CALR	Calreticulin
KVIQYLAHVASSPK	K	G	14	210	223	3	0.9967	1	0			sp|Q7Z406|MYH14_HUMAN	Q7Z406	MYH14_HUMAN	MYH14	Myosin-14
KVLCLAVAVGHVK	K	M	13	161	173	3	0.9996	2	0	4C(57.0214)		sp|P62906|RL10A_HUMAN	P62906	RL10A_HUMAN	RPL10A	60S ribosomal protein L10a
KVLTSFGDAIK	K	N	11	67	77	2	0.9894	1	0			sp|P02100|HBE_HUMAN	P02100	HBE_HUMAN	HBE1	Hemoglobin subunit epsilon
KVNAVFEWHITK	K	G	12	645	656	3	0.9857	1	0			sp|P51659|DHB4_HUMAN	P51659	DHB4_HUMAN	HSD17B4	Peroxisomal multifunctional enzyme type 2
KVNLGVGAYR	R	T	10	33	42	2	0.9927	1	0			sp|P17174|AATC_HUMAN	P17174	AATC_HUMAN	GOT1	Aspartate aminotransferase, cytoplasmic
KVQSGNINAAK	R	T	11	21	31	2	0.9995	1	0			sp|P49368|TCPG_HUMAN	P49368	TCPG_HUMAN	CCT3	T-complex protein 1 subunit gamma
KVTAAMGK	R	K	8	52	59	2	0.9916	3	0	6M(15.9949)		sp|P61353|RL27_HUMAN	P61353	RL27_HUMAN	RPL27	60S ribosomal protein L27
KVTGTLDANR	R	S	10	399	408	2	0.9878	1	0			sp|Q16658|FSCN1_HUMAN	Q16658	FSCN1_HUMAN	FSCN1	Fascin
KVTHAVVTVPAYFNDAQR	K	Q	18	164	181	3, 4	0.9628	2	0			contaminant_GR78_MESAU	contaminant_GR78_MESAU owl|P07823| 78 KD GLUCOSE REGULATED PROTEIN PRECURSOR (GRP 78) (IMMUNOGLOBULIN...	contaminant_GR78_MESAU owl|P07823| 78 KD GLUCOSE REGULATED PROTEIN PRECURSOR (GRP 78) (IMMUNOGLOBULIN...		contaminant_GR78_MESAU owl|P07823| 78 KD GLUCOSE REGULATED PROTEIN PRECURSOR (GRP 78) (IMMUNOGLOBULIN...	HSPA5	contaminant_GR78_HUMAN, contaminant_GR78_KLULA, contaminant_GR78_MOUSE, contaminant_GR78_RAT, contaminant_GR78_YEAST, sp|P11021|BIP_HUMAN
KVTTQMIAK	K	S	9	289	297	3	0.9721	1	0	6M(15.9949)		sp|Q8TE76|MORC4_HUMAN	Q8TE76	MORC4_HUMAN	MORC4	MORC family CW-type zinc finger protein 4
KVVNPLFEK	K	R	9	26	34	2	0.9887	1	0			sp|P62424|RL7A_HUMAN	P62424	RL7A_HUMAN	RPL7A	60S ribosomal protein L7a
KVVVSPTK	K	K	8	63	70	2	0.9923	2	0			sp|P19338|NUCL_HUMAN	P19338	NUCL_HUMAN	NCL	Nucleolin
KVWINTSDIILVGLR	K	D	15	68	82	3	0.966	1	0			sp|O14602|IF1AY_HUMAN	O14602	IF1AY_HUMAN	EIF1AY	Eukaryotic translation initiation factor 1A, Y-chromosomal	EIF1AX	sp|P47813|IF1AX_HUMAN
KVYASQR	K	M	7	182	188	2	0.9875	1	0			sp|P36578|RL4_HUMAN	P36578	RL4_HUMAN	RPL4	60S ribosomal protein L4
KWYYNAAGFNK	R	L	11	19	29	2, 3	1	2	0			sp|P14927|QCR7_HUMAN	P14927	QCR7_HUMAN	UQCRB	Cytochrome b-c1 complex subunit 7
KYAVLYQPLFDKR	R	F	13	105	117	3	1	1	0			sp|P55209|NP1L1_HUMAN	P55209	NP1L1_HUMAN	NAP1L1	Nucleosome assembly protein 1-like 1
KYDAFLASESLIK	K	Q	13	106	118	2	1	1	0			sp|P62906|RL10A_HUMAN	P62906	RL10A_HUMAN	RPL10A	60S ribosomal protein L10a
KYEEVAR	R	K	7	162	168	2	0.9781	1	0			sp|P06753|TPM3_HUMAN	P06753	TPM3_HUMAN	TPM3	Tropomyosin alpha-3 chain	TPM1, TPM2, TPM4	sp|P07951|TPM2_HUMAN, sp|P09493|TPM1_HUMAN, sp|P67936|TPM4_HUMAN
KYELGRPAANTK	R	L	12	26	37	3	0.9995	1	0			sp|P62241|RS8_HUMAN	P62241	RS8_HUMAN	RPS8	40S ribosomal protein S8
KYEMFAQTLQQSR	R	G	13	754	766	3	1	1	0	4M(15.9949)		sp|P55072|TERA_HUMAN	P55072	TERA_HUMAN	VCP	Transitional endoplasmic reticulum ATPase
KYEPPVPTR	K	V	9	24	32	2	0.9254	1	0			sp|P62191|PRS4_HUMAN	P62191	PRS4_HUMAN	PSMC1	26S proteasome regulatory subunit 4
KYIPGTK	K	M	7	74	80	2	0.9914	2	0			sp|P99999|CYC_HUMAN	P99999	CYC_HUMAN	CYCS	Cytochrome c
KYNWSAK	R	A	7	46	52	2	0.9909	1	0			sp|P61927|RL37_HUMAN	P61927	RL37_HUMAN	RPL37	60S ribosomal protein L37
KYSFMAVIHFAGLK	K	A	14	79	92	3	1	2	0	5M(15.9949)		sp|Q14376|GALE_HUMAN	Q14376	GALE_HUMAN	GALE	UDP-glucose 4-epimerase
KYSQFINFPIYVWSSK	K	T	16	270	285	2, 3	1	3	0			sp|P14625|ENPL_HUMAN	P14625	ENPL_HUMAN	HSP90B1	Endoplasmin
KYVATLGVEVHPLVFHTNR	K	G	19	38	56	3, 4	1	3	0			sp|P62826|RAN_HUMAN	P62826	RAN_HUMAN	RAN	GTP-binding nuclear protein Ran
KYVIYIER	K	V	8	77	84	2	0.9996	1	0			sp|P61254|RL26_HUMAN	P61254	RL26_HUMAN	RPL26	60S ribosomal protein L26	RPL26L1	sp|Q9UNX3|RL26L_HUMAN
KYVVGLIIK	K	T	9	104	112	2	0.9236	1	0			sp|O14980|XPO1_HUMAN	O14980	XPO1_HUMAN	XPO1	Exportin-1
LAAAFAVSR	R	L	9	230	238	2	0.9968	2	0			sp|P55084|ECHB_HUMAN	P55084	ECHB_HUMAN	HADHB	Trifunctional enzyme subunit beta, mitochondrial
LAADDFR	R	L	7	158	164	2	0.9313	1	0			contaminant_KERATIN09	contaminant_KERATIN09	contaminant_KERATIN09		contaminant_KERATIN09	KRT10, KRT13, KRT14, KRT15, KRT16, KRT17, KRT18, KRT19, KRT24, KRT28, KRT31, KRT32, KRT33B, KRT35, KRT36, KRT37, KRT38	contaminant_KERATIN03, contaminant_KERATIN05, contaminant_KERATIN06, contaminant_KERATIN07, contaminant_KERATIN08, contaminant_KERATIN10, contaminant_KERATIN12, sp|O76013|KRT36_HUMAN, sp|O76014|KRT37_HUMAN, sp|O76015|KRT38_HUMAN, sp|P02533|K1C14_HUMAN, sp|P05783|K1C18_HUMAN, sp|P08727|K1C19_HUMAN, sp|P08779|K1C16_HUMAN, sp|P13645|K1C10_HUMAN, sp|P13646|K1C13_HUMAN, sp|P19012|K1C15_HUMAN, sp|Q0469…
LAALNPESNTAGLDIFAK	K	F	18	96	113	2	0.9901	1	0			sp|O00299|CLIC1_HUMAN	O00299	CLIC1_HUMAN	CLIC1	Chloride intracellular channel protein 1
LAAVALINAAIQK	R	G	13	389	401	2	0.9994	1	0			sp|P46940|IQGA1_HUMAN	P46940	IQGA1_HUMAN	IQGAP1	Ras GTPase-activating-like protein IQGAP1
LAAVDATVNQVLASR	K	Y	15	217	231	2	0.9999	1	0			sp|Q15084|PDIA6_HUMAN	Q15084	PDIA6_HUMAN	PDIA6	Protein disulfide-isomerase A6
LADFGVLHRNELSGALTGLTR	R	V	21	434	454	4	1	1	0			sp|P26639|SYTC_HUMAN	P26639	SYTC_HUMAN	TARS	Threonine--tRNA ligase, cytoplasmic
LADLFGWSQLIYNHITTR	R	V	18	155	172	3	1	2	0			sp|P35611|ADDA_HUMAN	P35611	ADDA_HUMAN	ADD1	Alpha-adducin
LAEQAER	R	Y	7	13	19	2	0.9253	1	0			sp|P61981|1433G_HUMAN	P61981	1433G_HUMAN	YWHAG	14-3-3 protein gamma	SFN, YWHAB, YWHAE, YWHAH, YWHAQ, YWHAZ	sp|P27348|1433T_HUMAN, sp|P31946|1433B_HUMAN, sp|P31947|1433S_HUMAN, sp|P62258|1433E_HUMAN, sp|P63104|1433Z_HUMAN, sp|Q04917|1433F_HUMAN
LAFSLGSVWR	R	R	10	86	95	2	0.9996	1	0			sp|O94788|AL1A2_HUMAN	O94788	AL1A2_HUMAN	ALDH1A2	Retinal dehydrogenase 2
LAGDKANYWWLR	R	H	12	457	468	3	0.9868	1	0			sp|P31939|PUR9_HUMAN	P31939	PUR9_HUMAN	ATIC	Bifunctional purine biosynthesis protein PURH
LAGIINFQRPK	R	D	11	409	419	3	0.9598	1	0			sp|O00232|PSD12_HUMAN	O00232	PSD12_HUMAN	PSMD12	26S proteasome non-ATPase regulatory subunit 12
LAIGFAVLLR	R	A	10	546	555	2	0.9997	1	0			sp|O94966|UBP19_HUMAN	O94966	UBP19_HUMAN	USP19	Ubiquitin carboxyl-terminal hydrolase 19
LAILYAK	R	R	7	147	153	2	0.9902	1	0			sp|P50502|F10A1_HUMAN	P50502	F10A1_HUMAN	ST13	Hsc70-interacting protein
LAIQLGAQALLGAAK	R	M	15	201	215	2	0.9996	1	0			sp|Q96C36|P5CR2_HUMAN	Q96C36	P5CR2_HUMAN	PYCR2	Pyrroline-5-carboxylate reductase 2
LAIVLFTK	K	E	8	205	212	2	0.9911	1	0			sp|Q8NBN7|RDH13_HUMAN	Q8NBN7	RDH13_HUMAN	RDH13	Retinol dehydrogenase 13
LALDIEIATYR	K	K	11	382	392	2	0.9734	1	0			contaminant_KERATIN20	contaminant_KERATIN20	contaminant_KERATIN20		contaminant_KERATIN20	GFAP, KRT1, KRT7, KRT8, KRT80	contaminant_KERATIN13, contaminant_KERATIN16, contaminant_KERATIN19, sp|P04264|K2C1_HUMAN, sp|P05787|K2C8_HUMAN, sp|P08729|K2C7_HUMAN, sp|P14136|GFAP_HUMAN, sp|Q6KB66|K2C80_HUMAN
LALIQLQISSIK	R	S	12	6	17	2	0.9996	1	0			sp|Q9NQR4|NIT2_HUMAN	Q9NQR4	NIT2_HUMAN	NIT2	Omega-amidase NIT2
LALLEEAR	K	T	8	428	435	2	0.9886	1	0			sp|P15311|EZRI_HUMAN	P15311	EZRI_HUMAN	EZR	Ezrin	CROCC	sp|Q5TZA2|CROCC_HUMAN
LALSPNAQVLALASGSSIHLYNTR	R	R	24	337	360	3	0.9974	1	0			sp|Q9Y4P3|TBL2_HUMAN	Q9Y4P3	TBL2_HUMAN	TBL2	Transducin beta-like protein 2
LAMQEFMILPVGAANFR	K	E	17	163	179	2	0.9962	1	0	3M(15.9949), 7M(15.9949)		sp|P06733|ENOA_HUMAN	P06733	ENOA_HUMAN	ENO1	Alpha-enolase
LANFGGLAVGLGFGALAEVAKK	R	S	22	214	235	3	0.9977	1	0			sp|Q8NI60|COQ8A_HUMAN	Q8NI60	COQ8A_HUMAN	COQ8A	Atypical kinase COQ8A, mitochondrial
LAQANGWGVMVSHR	K	S	14	359	372	2, 3, 4	1	8	0	10M(15.9949)		sp|P06733|ENOA_HUMAN	P06733	ENOA_HUMAN	ENO1	Alpha-enolase
LAQPYVGVFLKR	R	D	12	159	170	3	0.9677	1	0			sp|P36776|LONM_HUMAN	P36776	LONM_HUMAN	LONP1	Lon protease homolog, mitochondrial
LAQSHHVK	K	Q	8	21	28	2	0.9956	1	0			sp|P22102|PUR2_HUMAN	P22102	PUR2_HUMAN	GART	Trifunctional purine biosynthetic protein adenosine-3
LASTLVHLGEYQAAVDGAR	R	K	19	1227	1245	3	1	1	0			sp|Q00610|CLH1_HUMAN	Q00610	CLH1_HUMAN	CLTC	Clathrin heavy chain 1
LATEGSSGATEK	K	M	12	62	73	2	0.9984	2	0			sp|Q9NW68|BSDC1_HUMAN	Q9NW68	BSDC1_HUMAN	BSDC1	BSD domain-containing protein 1
LATLLGLQAPPTR	R	L	13	355	367	2	0.9369	1	0			sp|Q14152|EIF3A_HUMAN	Q14152	EIF3A_HUMAN	EIF3A	Eukaryotic translation initiation factor 3 subunit A
LATNAAVTVLR	K	V	11	510	520	2	0.999	1	0			sp|P50990|TCPQ_HUMAN	P50990	TCPQ_HUMAN	CCT8	T-complex protein 1 subunit theta
LATQLTGPVMPVR	K	N	13	146	158	2	0.9783	2	0	10M(15.9949)		sp|P26373|RL13_HUMAN	P26373	RL13_HUMAN	RPL13	60S ribosomal protein L13
LAVATFAGIENK	K	F	12	642	653	2	0.9914	1	0			sp|Q9UJS0|CMC2_HUMAN	Q9UJS0	CMC2_HUMAN	SLC25A13	Calcium-binding mitochondrial carrier protein Aralar2
LAVEALSSLDGDLAGR	K	Y	16	157	172	2	0.9993	1	0			sp|P12277|KCRB_HUMAN	P12277	KCRB_HUMAN	CKB	Creatine kinase B-type
LAVLITNSNVR	K	H	11	218	228	2	0.9806	1	0			sp|P51570|GALK1_HUMAN	P51570	GALK1_HUMAN	GALK1	Galactokinase
LAVNMVPFPR	K	L	10	253	262	2, 3	0.9967	3	0	5M(15.9949)		sp|P07437|TBB5_HUMAN	P07437	TBB5_HUMAN	TUBB	Tubulin beta chain	TUBB1, TUBB2A, TUBB2B, TUBB3, TUBB4A, TUBB4B, TUBB6, TUBB8	sp|P04350|TBB4A_HUMAN, sp|P68371|TBB4B_HUMAN, sp|Q13509|TBB3_HUMAN, sp|Q13885|TBB2A_HUMAN, sp|Q3ZCM7|TBB8_HUMAN, sp|Q9BUF5|TBB6_HUMAN, sp|Q9BVA1|TBB2B_HUMAN, sp|Q9H4B7|TBB1_HUMAN
LAYAIIQFLHDQLR	R	H	14	7	20	3	0.9847	1	0			sp|O43765|SGTA_HUMAN	O43765	SGTA_HUMAN	SGTA	Small glutamine-rich tetratricopeptide repeat-containing protein alpha
LAYIAHPK	R	L	8	96	103	2	0.9943	2	0			sp|P47914|RL29_HUMAN	P47914	RL29_HUMAN	RPL29	60S ribosomal protein L29
LAYINPDLALEEK	R	N	13	352	364	2	0.9947	1	0			sp|P31948|STIP1_HUMAN	P31948	STIP1_HUMAN	STIP1	Stress-induced-phosphoprotein 1
LDEFGEQLSK	K	V	10	253	262	2	0.9988	2	0			sp|P16615|AT2A2_HUMAN	P16615	AT2A2_HUMAN	ATP2A2	Sarcoplasmic/endoplasmic reticulum calcium ATPase 2	ATP2A1	sp|O14983|AT2A1_HUMAN
LDFLRPYTVPNKK	K	G	13	226	238	3	1	2	0			sp|Q99436|PSB7_HUMAN	Q99436	PSB7_HUMAN	PSMB7	Proteasome subunit beta type-7
LDHKFDLMYAK	R	R	11	391	401	3	1	1	0	8M(15.9949)		sp|P68363|TBA1B_HUMAN	P68363	TBA1B_HUMAN	TUBA1B	Tubulin alpha-1B chain	TUBA1A, TUBA1C, TUBA4A, TUBA8, TUBAL3	sp|A6NHL2|TBAL3_HUMAN, sp|P68366|TBA4A_HUMAN, sp|Q71U36|TBA1A_HUMAN, sp|Q9BQE3|TBA1C_HUMAN, sp|Q9NY65|TBA8_HUMAN
LDIDSPPITAR	R	N	11	33	43	2	0.9284	1	0			sp|P14618|KPYM_HUMAN	P14618	KPYM_HUMAN	PKM	Pyruvate kinase PKM
LDLLEDR	R	S	7	158	164	2	0.9366	1	0			sp|Q14697|GANAB_HUMAN	Q14697	GANAB_HUMAN	GANAB	Neutral alpha-glucosidase AB
LDPHNHVLYSNR	K	S	12	33	44	3	0.9999	1	0			sp|P31948|STIP1_HUMAN	P31948	STIP1_HUMAN	STIP1	Stress-induced-phosphoprotein 1
LDVQFSGLTK	K	G	10	907	916	3	0.9996	1	0			sp|P21333|FLNA_HUMAN	P21333	FLNA_HUMAN	FLNA	Filamin-A
LEAAILSGWK	R	T	10	23	32	2	0.9999	1	0			sp|Q9UKT5|FBX4_HUMAN	Q9UKT5	FBX4_HUMAN	FBXO4	F-box only protein 4
LEAYQHLFYLLQTNPTYLAK	K	L	20	969	988	3	1	1	0			sp|P46940|IQGA1_HUMAN	P46940	IQGA1_HUMAN	IQGAP1	Ras GTPase-activating-like protein IQGAP1
LEEELRK	E	A	7	469	475	2	0.9802	1	0			sp|O60271|JIP4_HUMAN	O60271	JIP4_HUMAN	SPAG9	C-Jun-amino-terminal kinase-interacting protein 4	HOOK3	sp|Q86VS8|HOOK3_HUMAN
LEGLTDEINFLR	R	Q	12	214	225	2	0.9995	2	0			contaminant_KERATIN20	contaminant_KERATIN20	contaminant_KERATIN20		contaminant_KERATIN20	KRT8	sp|P05787|K2C8_HUMAN
LEILQIHTK	R	N	9	378	386	2	0.9453	1	0			sp|P55072|TERA_HUMAN	P55072	TERA_HUMAN	VCP	Transitional endoplasmic reticulum ATPase
LEPQIASASEYAHR	K	G	14	85	98	3	1	5	0			sp|O60664|PLIN3_HUMAN	O60664	PLIN3_HUMAN	PLIN3	Perilipin-3
LESEGSPETLTNLR	R	K	14	133	146	2, 3	1	2	0			sp|Q9P035|HACD3_HUMAN	Q9P035	HACD3_HUMAN	HACD3	Very-long-chain (3R)-3-hydroxyacyl-CoA dehydratase 3
LESEGSPETLTNLRK	R	G	15	133	147	3	1	1	0			sp|Q9P035|HACD3_HUMAN	Q9P035	HACD3_HUMAN	HACD3	Very-long-chain (3R)-3-hydroxyacyl-CoA dehydratase 3
LFDQAFGLPR	R	L	10	28	37	2	0.9923	1	0			sp|P04792|HSPB1_HUMAN	P04792	HSPB1_HUMAN	HSPB1	Heat shock protein beta-1
LFEGNALLR	R	R	9	71	79	2	0.9385	1	0			sp|P46781|RS9_HUMAN	P46781	RS9_HUMAN	RPS9	40S ribosomal protein S9
LFFGPQHRPVILR	R	L	13	91	103	3, 4	1	3	0			sp|Q86UX7|URP2_HUMAN	Q86UX7	URP2_HUMAN	FERMT3	Fermitin family homolog 3
LFFLQVK	R	E	7	101	107	2	0.9338	1	0			sp|P15311|EZRI_HUMAN	P15311	EZRI_HUMAN	EZR	Ezrin	MSN, NF2, RDX	sp|P26038|MOES_HUMAN, sp|P35240|MERL_HUMAN, sp|P35241|RADI_HUMAN
LFGGNFAHQASVAR	R	V	14	246	259	3	0.9999	1	0			sp|O14773|TPP1_HUMAN	O14773	TPP1_HUMAN	TPP1	Tripeptidyl-peptidase 1
LFMILWLK	R	G	8	493	500	2	0.9956	1	0	3M(15.9949)		sp|Q96NY7|CLIC6_HUMAN	Q96NY7	CLIC6_HUMAN	CLIC6	Chloride intracellular channel protein 6	CLIC2, CLIC4, CLIC5	sp|O15247|CLIC2_HUMAN, sp|Q9NZA1|CLIC5_HUMAN, sp|Q9Y696|CLIC4_HUMAN
LFMVLWLK	R	G	8	30	37	2	0.9989	3	0	3M(15.9949)		sp|O00299|CLIC1_HUMAN	O00299	CLIC1_HUMAN	CLIC1	Chloride intracellular channel protein 1
LFMVLWLKGVTFNVTTVDTKR	R	R	21	30	50	4	0.924	1	0	3M(15.9949)		sp|O00299|CLIC1_HUMAN	O00299	CLIC1_HUMAN	CLIC1	Chloride intracellular channel protein 1
LFNHLSAVSESIQALGWVAMAPKPGPYVK	K	E	29	127	155	4	1	4	0	20M(15.9949)		sp|Q01518|CAP1_HUMAN	Q01518	CAP1_HUMAN	CAP1	Adenylyl cyclase-associated protein 1
LFQCLLHR	R	A	8	490	497	2	0.9618	1	0	4C(57.0214)		sp|P13010|XRCC5_HUMAN	P13010	XRCC5_HUMAN	XRCC5	X-ray repair cross-complementing protein 5
LFTLPLLHYLEVSGCGSLR	R	A	19	46	64	3	1	2	0	15C(57.0214)		sp|Q8N1G4|LRC47_HUMAN	Q8N1G4	LRC47_HUMAN	LRRC47	Leucine-rich repeat-containing protein 47
LFVLFGAEILKK	K	L	12	87	98	2, 3	0.9991	6	0			sp|P37837|TALDO_HUMAN	P37837	TALDO_HUMAN	TALDO1	Transaldolase
LFVTNDAATILR	K	E	12	63	74	2	0.9881	1	0			sp|P50990|TCPQ_HUMAN	P50990	TCPQ_HUMAN	CCT8	T-complex protein 1 subunit theta
LFYADHPFIFLVR	K	D	13	381	393	2, 3, 4	0.9999	4	0			sp|P50454|SERPH_HUMAN	P50454	SERPH_HUMAN	SERPINH1	Serpin H1
LFYVPQRPYMTLGTLR	K	D	16	505	520	3	0.9937	1	0	10M(15.9949)		sp|P28288|ABCD3_HUMAN	P28288	ABCD3_HUMAN	ABCD3	ATP-binding cassette sub-family D member 3
LGAPALTSR	R	Q	9	426	434	2	0.9907	1	0			sp|P34897|GLYM_HUMAN	P34897	GLYM_HUMAN	SHMT2	Serine hydroxymethyltransferase, mitochondrial
LGAQALLGAAK	R	M	11	205	215	2	0.9181	1	0			sp|Q96C36|P5CR2_HUMAN	Q96C36	P5CR2_HUMAN	PYCR2	Pyrroline-5-carboxylate reductase 2	PYCR1	sp|P32322|P5CR1_HUMAN
LGAQSVYHLHIHVLGGR	K	Q	17	140	156	4	0.9897	1	0			sp|Q9BX68|HINT2_HUMAN	Q9BX68	HINT2_HUMAN	HINT2	Histidine triad nucleotide-binding protein 2, mitochondrial
LGDAVEQGVINNTVLGYFIGR	R	L	21	392	412	4	0.9952	1	0			sp|P41250|GARS_HUMAN	P41250	GARS_HUMAN	GARS	Glycine--tRNA ligase
LGDDEDREPSLRPDDDR	R	V	17	940	956	4	0.9992	1	0			sp|Q14152|EIF3A_HUMAN	Q14152	EIF3A_HUMAN	EIF3A	Eukaryotic translation initiation factor 3 subunit A
LGDLYEEEMR	R	E	10	146	155	2	0.9158	1	0	9M(15.9949)		sp|P08670|VIME_HUMAN	P08670	VIME_HUMAN	VIM	Vimentin
LGDVISIQPCPDVK	R	Y	14	96	109	2	0.9576	1	0	10C(57.0214)		sp|P55072|TERA_HUMAN	P55072	TERA_HUMAN	VCP	Transitional endoplasmic reticulum ATPase
LGDVYVNDAFGTAHR	K	A	15	157	171	2, 3	0.9969	2	0			sp|P00558|PGK1_HUMAN	P00558	PGK1_HUMAN	PGK1	Phosphoglycerate kinase 1	PGK2	sp|P07205|PGK2_HUMAN
LGEDNINVVEGNEQFISASK	R	S	20	56	75	4	0.9302	1	0			contaminant_TRYPSIN	contaminant_TRYPSIN	contaminant_TRYPSIN		contaminant_TRYPSIN
LGFAGLVQEISFGTTK	K	D	16	353	368	2	1	1	0			sp|P48643|TCPE_HUMAN	P48643	TCPE_HUMAN	CCT5	T-complex protein 1 subunit epsilon
LGGSAVISLEGKPL	K	-	14	153	166	2	0.9974	1	0			sp|P23528|COF1_HUMAN	P23528	COF1_HUMAN	CFL1	Cofilin-1
LGIHEDSQNRK	K	K	11	447	457	3	1	1	0			sp|P07900|HS90A_HUMAN	P07900	HS90A_HUMAN	HSP90AA1	Heat shock protein HSP 90-alpha
LGIHEDSTNR	K	R	10	439	448	2, 3	1	3	0			sp|P08238|HS90B_HUMAN	P08238	HS90B_HUMAN	HSP90AB1	Heat shock protein HSP 90-beta
LGIHEDSTNRR	K	R	11	439	449	3	0.9971	1	0			sp|P08238|HS90B_HUMAN	P08238	HS90B_HUMAN	HSP90AB1	Heat shock protein HSP 90-beta
LGLALNFSVFYYEILNSPEK	R	A	20	168	187	2	0.97	1	0			sp|P63104|1433Z_HUMAN	P63104	1433Z_HUMAN	YWHAZ	14-3-3 protein zeta/delta	YWHAB	sp|P31946|1433B_HUMAN
LGLALNYSVFYYEIQNAPEQACHLAK	R	T	26	173	198	2, 3	1	3	0	22C(57.0214)		sp|P61981|1433G_HUMAN	P61981	1433G_HUMAN	YWHAG	14-3-3 protein gamma
LGLSTLGELK	R	Q	10	81	90	2	0.9976	2	0			sp|O43399|TPD54_HUMAN	O43399	TPD54_HUMAN	TPD52L2	Tumor protein D54
LGLVGVNLTLDGVK	K	S	14	69	82	2	0.9995	1	0			sp|P53396|ACLY_HUMAN	P53396	ACLY_HUMAN	ACLY	ATP-citrate synthase
LGNDFHTNKR	R	V	10	24	33	3	0.9985	1	0			sp|P08708|RS17_HUMAN	P08708	RS17_HUMAN	RPS17	40S ribosomal protein S17
LGPHTVLTFIFLEQMNK	R	A	17	289	305	3	0.9863	2	0	15M(15.9949)		sp|Q02978|M2OM_HUMAN	Q02978	M2OM_HUMAN	SLC25A11	Mitochondrial 2-oxoglutarate/malate carrier protein
LGPLFSLLNENHR	R	E	13	46	58	3	0.9993	1	0			sp|Q16401|PSMD5_HUMAN	Q16401	PSMD5_HUMAN	PSMD5	26S proteasome non-ATPase regulatory subunit 5
LGPNYLHIPVNCPYR	R	A	15	366	380	3	0.9513	1	0	12C(57.0214)		sp|P04040|CATA_HUMAN	P04040	CATA_HUMAN	CAT	Catalase
LGRYSALFLGVAYGATR	K	Y	17	13	29	3	0.9605	2	0			sp|P56385|ATP5I_HUMAN	P56385	ATP5I_HUMAN	ATP5ME	ATP synthase subunit e, mitochondrial
LGSIAIQGAIEK	K	A	12	67	78	2	0.9967	1	0			sp|P24752|THIL_HUMAN	P24752	THIL_HUMAN	ACAT1	Acetyl-CoA acetyltransferase, mitochondrial
LGSLVDEFK	R	E	9	518	526	2	0.9236	1	0			sp|P12956|XRCC6_HUMAN	P12956	XRCC6_HUMAN	XRCC6	X-ray repair cross-complementing protein 6
LGTLSPAFSTR	R	V	11	777	787	2	0.9993	1	0			sp|Q7KZF4|SND1_HUMAN	Q7KZF4	SND1_HUMAN	SND1	Staphylococcal nuclease domain-containing protein 1
LGVIEDHSNR	K	T	10	494	503	3	0.9997	2	0			sp|P14625|ENPL_HUMAN	P14625	ENPL_HUMAN	HSP90B1	Endoplasmin
LGVMLVGWGGNNGSTLTAAVLANR	R	L	24	59	82	2	1	2	0	4M(15.9949)		sp|Q9NPH2|INO1_HUMAN	Q9NPH2	INO1_HUMAN	ISYNA1	Inositol-3-phosphate synthase 1
LGVMLVGWGGNNGSTLTAAVLANRLR	R	L	26	59	84	3	0.9563	1	0	4M(15.9949)		sp|Q9NPH2|INO1_HUMAN	Q9NPH2	INO1_HUMAN	ISYNA1	Inositol-3-phosphate synthase 1
LGVQVVITDPEKLDQIR	K	Q	17	248	264	3	0.9939	1	0			sp|P17987|TCPA_HUMAN	P17987	TCPA_HUMAN	TCP1	T-complex protein 1 subunit alpha
LGVTANDVK	K	N	9	171	179	2	0.9895	3	0			sp|P40925|MDHC_HUMAN	P40925	MDHC_HUMAN	MDH1	Malate dehydrogenase, cytoplasmic
LGWVRPDLGELSK	K	V	13	115	127	3	0.9999	1	0			sp|P51970|NDUA8_HUMAN	P51970	NDUA8_HUMAN	NDUFA8	NADH dehydrogenase [ubiquinone] 1 alpha subcomplex subunit 8
LGYFLALTGFR	K	L	11	191	201	2	0.9895	1	0			sp|Q6NVY1|HIBCH_HUMAN	Q6NVY1	HIBCH_HUMAN	HIBCH	3-hydroxyisobutyryl-CoA hydrolase, mitochondrial
LHAWFSWLHQSQAGPLPLSYR	R	W	21	541	561	3, 4	1	3	0			sp|Q13724|MOGS_HUMAN	Q13724	MOGS_HUMAN	MOGS	Mannosyl-oligosaccharide glucosidase
LHFFMPGFAPLTAR	R	G	14	263	276	3	0.9641	1	0	5M(15.9949)		sp|Q13509|TBB3_HUMAN	Q13509	TBB3_HUMAN	TUBB3	Tubulin beta-3 chain
LHFFMPGFAPLTSR	R	G	14	263	276	2, 3, 4	1	14	0	5M(15.9949)	Arg(156.101100)	sp|P07437|TBB5_HUMAN	P07437	TBB5_HUMAN	TUBB	Tubulin beta chain	TUBB2A, TUBB2B, TUBB4A, TUBB4B, TUBB6, TUBB8	sp|P04350|TBB4A_HUMAN, sp|P68371|TBB4B_HUMAN, sp|Q13885|TBB2A_HUMAN, sp|Q3ZCM7|TBB8_HUMAN, sp|Q9BUF5|TBB6_HUMAN, sp|Q9BVA1|TBB2B_HUMAN
LHLSGIDANPNALFPPVEFPAPR	R	G	23	803	825	3	0.966	1	0			sp|P49327|FAS_HUMAN	P49327	FAS_HUMAN	FASN	Fatty acid synthase
LHQLGNNSVFTLTLQAGLSAIK	R	T	22	277	298	3	1	1	0			sp|Q7L5Y9|MAEA_HUMAN	Q7L5Y9	MAEA_HUMAN	MAEA	Macrophage erythroblast attacher
LHQMWLSWNQK	K	Q	11	297	307	2, 3	1	6	0	4M(15.9949)		sp|O60664|PLIN3_HUMAN	O60664	PLIN3_HUMAN	PLIN3	Perilipin-3
LHVGYLQPLVAVQVSFAPNNTGK	K	E	23	222	244	3	0.9863	2	0			sp|P54709|AT1B3_HUMAN	P54709	AT1B3_HUMAN	ATP1B3	Sodium/potassium-transporting ATPase subunit beta-3
LHYCVSCAIHSK	K	V	12	71	82	3	0.9972	1	0	4C(57.0214), 7C(57.0214)		sp|P62854|RS26_HUMAN	P62854	RS26_HUMAN	RPS26	40S ribosomal protein S26
LIADVAPSAIR	K	E	11	9	19	2	0.9882	1	0			sp|P39748|FEN1_HUMAN	P39748	FEN1_HUMAN	FEN1	Flap endonuclease 1
LIALLEVLSQK	R	K	11	77	87	2	0.9993	3	0			sp|P21333|FLNA_HUMAN	P21333	FLNA_HUMAN	FLNA	Filamin-A	FLNB, FLNC	sp|O75369|FLNB_HUMAN, sp|Q14315|FLNC_HUMAN
LIALLEVLSQKK	R	M	12	77	88	3	0.9999	2	0			sp|P21333|FLNA_HUMAN	P21333	FLNA_HUMAN	FLNA	Filamin-A
LIALLEVLSQKR	R	M	12	70	81	2, 3	0.9999	2	0			sp|Q14315|FLNC_HUMAN	Q14315	FLNC_HUMAN	FLNC	Filamin-C	FLNB	sp|O75369|FLNB_HUMAN
LIALSIDSVEDHLAWSK	K	D	17	68	84	3	1	1	0			sp|P30041|PRDX6_HUMAN	P30041	PRDX6_HUMAN	PRDX6	Peroxiredoxin-6
LIAPVAEEEATVPNNK	K	L	16	8	23	2	0.9782	1	0			sp|P07195|LDHB_HUMAN	P07195	LDHB_HUMAN	LDHB	L-lactate dehydrogenase B chain
LIFPYVELDLHSYDLGIENR	K	D	20	30	49	3	0.9626	1	0			sp|O75874|IDHC_HUMAN	O75874	IDHC_HUMAN	IDH1	Isocitrate dehydrogenase [NADP] cytoplasmic
LIGQIVSSITASLR	R	F	14	230	243	2	0.9701	1	0			sp|Q71U36|TBA1A_HUMAN	Q71U36	TBA1A_HUMAN	TUBA1A	Tubulin alpha-1A chain	TUBA3E	sp|Q6PEY2|TBA3E_HUMAN
LIHFSGVALGEACTIVLR	K	G	18	359	376	3	0.9684	1	0	13C(57.0214)		sp|P78371|TCPB_HUMAN	P78371	TCPB_HUMAN	CCT2	T-complex protein 1 subunit beta
LIIAGTSAYAR	R	L	11	220	230	2	0.9905	1	0			sp|P34897|GLYM_HUMAN	P34897	GLYM_HUMAN	SHMT2	Serine hydroxymethyltransferase, mitochondrial
LIINSLYK	K	N	8	88	95	2	0.9152	1	0			sp|P14625|ENPL_HUMAN	P14625	ENPL_HUMAN	HSP90B1	Endoplasmin
LILDVFCGSQMHFVR	R	S	15	440	454	3	1	2	0	11M(15.9949), 7C(57.0214)		sp|P11413|G6PD_HUMAN	P11413	G6PD_HUMAN	G6PD	Glucose-6-phosphate 1-dehydrogenase
LILIESR	R	L	7	115	121	2	0.9717	1	0			sp|P62277|RS13_HUMAN	P62277	RS13_HUMAN	RPS13	40S ribosomal protein S13	CSHL1, UBE3C	sp|Q14406|CSHL_HUMAN, sp|Q15386|UBE3C_HUMAN
LIQFLISLVQSNR	K	L	13	189	201	2	0.9999	2	0			sp|Q00613|HSF1_HUMAN	Q00613	HSF1_HUMAN	HSF1	Heat shock factor protein 1
LIQQQLVLLLHAHK	K	C	14	337	350	3	0.9984	1	0			sp|Q09472|EP300_HUMAN	Q09472	EP300_HUMAN	EP300	Histone acetyltransferase p300	CREBBP	sp|Q92793|CBP_HUMAN
LISETTSVCKPEQVAK	R	Q	16	237	252	3	0.9991	1	0	9C(57.0214)		sp|Q06136|KDSR_HUMAN	Q06136	KDSR_HUMAN	KDSR	3-ketodihydrosphingosine reductase
LISGLHASINVHLSAR	R	Y	16	250	265	3, 4	1	3	0			sp|Q96HE7|ERO1A_HUMAN	Q96HE7	ERO1A_HUMAN	ERO1A	ERO1-like protein alpha
LISIHIKVDPLFTELLNGIR	K	A	20	2374	2393	3, 4	0.9999	2	0			sp|Q92616|GCN1_HUMAN	Q92616	GCN1_HUMAN	GCN1	eIF-2-alpha kinase activator GCN1
LISQIVSSITASLR	R	F	14	230	243	2	1	4	0			sp|P68363|TBA1B_HUMAN	P68363	TBA1B_HUMAN	TUBA1B	Tubulin alpha-1B chain	TUBA1C, TUBA4A, TUBA8	sp|P68366|TBA4A_HUMAN, sp|Q9BQE3|TBA1C_HUMAN, sp|Q9NY65|TBA8_HUMAN
LISWYDNEFGYSNR	K	V	14	310	323	2	1	1	0			sp|P04406|G3P_HUMAN	P04406	G3P_HUMAN	GAPDH	Glyceraldehyde-3-phosphate dehydrogenase
LITLEEEMTK	R	Y	10	317	326	2, 3	1	7	0	8M(15.9949)		sp|P07237|PDIA1_HUMAN	P07237	PDIA1_HUMAN	P4HB	Protein disulfide-isomerase
LITPAVVSER	K	L	10	67	76	2	0.9946	2	0			sp|P62851|RS25_HUMAN	P62851	RS25_HUMAN	RPS25	40S ribosomal protein S25
LITQTFSHHNQLAQK	K	T	15	54	68	4	0.9869	1	0			sp|Q9Y266|NUDC_HUMAN	Q9Y266	NUDC_HUMAN	NUDC	Nuclear migration protein nudC
LIYFQLHR	K	A	8	367	374	2, 3	0.9886	2	0			sp|Q13263|TIF1B_HUMAN	Q13263	TIF1B_HUMAN	TRIM28	Transcription intermediary factor 1-beta
LKNLYFLYLIELR	R	A	13	301	313	3	0.995	1	0			sp|Q96HE7|ERO1A_HUMAN	Q96HE7	ERO1A_HUMAN	ERO1A	ERO1-like protein alpha	ERO1B	sp|Q86YB8|ERO1B_HUMAN
LKPGYLEATVDWFRR	R	Y	15	178	192	3, 4	1	2	0			sp|Q15181|IPYR_HUMAN	Q15181	IPYR_HUMAN	PPA1	Inorganic pyrophosphatase
LKPQLLQGVYAMGFNRPSK	R	L	19	98	116	4	0.9627	1	0	12M(15.9949)		sp|Q9NUU7|DD19A_HUMAN	Q9NUU7	DD19A_HUMAN	DDX19A	ATP-dependent RNA helicase DDX19A	DDX19B	sp|Q9UMR2|DD19B_HUMAN
LKPVHGLIFLFK	K	W	12	46	57	3	1	1	0			sp|Q9Y5K5|UCHL5_HUMAN	Q9Y5K5	UCHL5_HUMAN	UCHL5	Ubiquitin carboxyl-terminal hydrolase isozyme L5
LKVGLQVVAVK	R	A	11	291	301	2, 3	1	3	0			sp|P10809|CH60_HUMAN	P10809	CH60_HUMAN	HSPD1	60 kDa heat shock protein, mitochondrial
LKVPPAINQFTQALDR	R	Q	16	74	89	3	0.9974	1	0			sp|P62424|RL7A_HUMAN	P62424	RL7A_HUMAN	RPL7A	60S ribosomal protein L7a
LLADQAEAR	K	R	9	154	162	2	0.9851	1	0			sp|P84098|RL19_HUMAN	P84098	RL19_HUMAN	RPL19	60S ribosomal protein L19
LLAHVTLELQHYHQLLEK	R	V	18	681	698	4	0.9987	1	0			sp|P56192|SYMC_HUMAN	P56192	SYMC_HUMAN	MARS	Methionine--tRNA ligase, cytoplasmic
LLCGLLAER	K	L	9	79	87	2	0.9932	1	0	3C(57.0214)		sp|P14174|MIF_HUMAN	P14174	MIF_HUMAN	MIF	Macrophage migration inhibitory factor
LLDFGSLSNLQVTQPTVGMNFK	K	T	22	108	129	2	0.9343	1	0	19M(15.9949)		sp|P08708|RS17_HUMAN	P08708	RS17_HUMAN	RPS17	40S ribosomal protein S17
LLEFNQGKLPFAAAQIGNSFR	R	N	21	311	331	3	1	2	0			sp|P41250|GARS_HUMAN	P41250	GARS_HUMAN	GARS	Glycine--tRNA ligase
LLEFQLALK	K	D	9	407	415	2	0.9953	1	0			sp|P31948|STIP1_HUMAN	P31948	STIP1_HUMAN	STIP1	Stress-induced-phosphoprotein 1
LLEQWEKDDDIEEGDLPEHK	R	R	20	66	85	4	0.9939	1	0			sp|Q14696|MESD_HUMAN	Q14696	MESD_HUMAN	MESD	LRP chaperone MESD
LLFNAGNIANHFFTVPFLR	R	D	19	321	339	2, 3	1	2	0			sp|Q16222|UAP1_HUMAN	Q16222	UAP1_HUMAN	UAP1	UDP-N-acetylhexosamine pyrophosphorylase
LLGELLQDNAK	K	L	11	259	269	2	0.9988	3	0			sp|P37837|TALDO_HUMAN	P37837	TALDO_HUMAN	TALDO1	Transaldolase
LLGFLDVENTPCAR	K	H	14	18	31	2	0.9822	1	0	12C(57.0214)		sp|Q5RI15|COX20_HUMAN	Q5RI15	COX20_HUMAN	COX20	Cytochrome c oxidase assembly protein COX20, mitochondrial
LLGLAGFFPLHPMMITNAER	K	L	20	90	109	3	0.9677	1	0	13M(15.9949), 14M(15.9949)		sp|Q9Y3D3|RT16_HUMAN	Q9Y3D3	RT16_HUMAN	MRPS16	28S ribosomal protein S16, mitochondrial
LLGLLFPLLAR	K	E	11	941	951	2	0.9922	1	0			sp|Q8TEX9|IPO4_HUMAN	Q8TEX9	IPO4_HUMAN	IPO4	Importin-4
LLGNVLVCVLAR	R	N	12	106	117	2	1	1	0	8C(57.0214)		sp|P02042|HBD_HUMAN	P02042	HBD_HUMAN	HBD	Hemoglobin subunit delta
LLGNVLVTVLAIHFGK	K	E	16	106	121	2, 3	1	9	0			sp|P69892|HBG2_HUMAN	P69892	HBG2_HUMAN	HBG2	Hemoglobin subunit gamma-2	HBG1	sp|P69891|HBG1_HUMAN
LLGNVLVTVLAIHFGKEFTPEVQASWQK	K	M	28	106	133	4	1	3	0			sp|P69892|HBG2_HUMAN	P69892	HBG2_HUMAN	HBG2	Hemoglobin subunit gamma-2	HBG1	sp|P69891|HBG1_HUMAN
LLGNVMVIILATHFGK	K	E	16	106	121	3	1	1	0	6M(15.9949)		sp|P02100|HBE_HUMAN	P02100	HBE_HUMAN	HBE1	Hemoglobin subunit epsilon
LLGQFTLIGIPPAPR	K	G	15	499	513	2	0.9999	4	0			sp|P38646|GRP75_HUMAN	P38646	GRP75_HUMAN	HSPA9	Stress-70 protein, mitochondrial
LLGWIQNK	R	L	8	172	179	2	0.9756	1	0			sp|P21333|FLNA_HUMAN	P21333	FLNA_HUMAN	FLNA	Filamin-A	FLNB, FLNC	sp|O75369|FLNB_HUMAN, sp|Q14315|FLNC_HUMAN
LLGWIQNKLPQLPITNFSR	R	D	19	172	190	3	0.9985	1	0			sp|P21333|FLNA_HUMAN	P21333	FLNA_HUMAN	FLNA	Filamin-A
LLIHQSLAGGIIGVK	R	G	15	149	163	2, 3	1	3	0			sp|P61978|HNRPK_HUMAN	P61978	HNRPK_HUMAN	HNRNPK	Heterogeneous nuclear ribonucleoprotein K
LLIIASIGQLK	R	T	11	356	366	2	0.9973	2	0			sp|Q15813|TBCE_HUMAN	Q15813	TBCE_HUMAN	TBCE	Tubulin-specific chaperone E
LLIVSNPVDILTYVAWKISGFPKNR	K	V	25	133	157	4	1	2	0			sp|P00338|LDHA_HUMAN	P00338	LDHA_HUMAN	LDHA	L-lactate dehydrogenase A chain
LLLGAGAVAYGVR	K	E	13	25	37	2	0.9998	2	0			sp|Q99623|PHB2_HUMAN	Q99623	PHB2_HUMAN	PHB2	Prohibitin-2
LLLLLLLK	R	V	8	14	21	2	0.9994	2	0			sp|O15354|GPR37_HUMAN	O15354	GPR37_HUMAN	GPR37	Prosaposin receptor GPR37	CD244, CYP4A11, CYP4A22, SCN4B	sp|Q02928|CP4AB_HUMAN, sp|Q5TCH4|CP4AM_HUMAN, sp|Q8IWT1|SCN4B_HUMAN, sp|Q9BZW8|CD244_HUMAN
LLLNNDNLLR	R	E	10	38	47	2	0.9917	1	0			sp|P52907|CAZA1_HUMAN	P52907	CAZA1_HUMAN	CAPZA1	F-actin-capping protein subunit alpha-1	CAPZA2	sp|P47755|CAZA2_HUMAN
LLLPWLEAR	K	L	9	857	865	2	0.9237	1	0			sp|Q00610|CLH1_HUMAN	Q00610	CLH1_HUMAN	CLTC	Clathrin heavy chain 1
LLLQVQHASK	K	Q	10	34	43	2, 3	0.9974	2	0			sp|P05141|ADT2_HUMAN	P05141	ADT2_HUMAN	SLC25A5	ADP/ATP translocase 2	SLC25A4, SLC25A6	sp|P12235|ADT1_HUMAN, sp|P12236|ADT3_HUMAN
LLNILGLIFKGPAASTQEKNPR	R	E	22	562	583	4	0.9808	1	0			sp|Q15021|CND1_HUMAN	Q15021	CND1_HUMAN	NCAPD2	Condensin complex subunit 1
LLQDFFNGK	K	E	9	349	357	2	0.999	2	0			sp|P11142|HSP7C_HUMAN	P11142	HSP7C_HUMAN	HSPA8	Heat shock cognate 71 kDa protein	HSPA2, HSPA6	sp|P17066|HSP76_HUMAN, sp|P54652|HSP72_HUMAN
LLQDFFNGR	K	D	9	349	357	2	0.9989	2	0			sp|P0DMV8|HS71A_HUMAN	P0DMV8	HS71A_HUMAN	HSPA1A	Heat shock 70 kDa protein 1A	HSPA1B	sp|P0DMV9|HS71B_HUMAN
LLQDHPWLLSQNLVVKPDQLIK	R	R	22	43	64	4	0.9627	1	0			sp|P53396|ACLY_HUMAN	P53396	ACLY_HUMAN	ACLY	ATP-citrate synthase
LLSHCLLVTLAAR	K	F	13	101	113	2, 3	1	2	0	5C(57.0214)		sp|P02008|HBAZ_HUMAN	P02008	HBAZ_HUMAN	HBZ	Hemoglobin subunit zeta
LLSISGKR	K	S	8	135	142	2	0.9931	1	0			sp|P06748|NPM_HUMAN	P06748	NPM_HUMAN	NPM1	Nucleophosmin
LLVATTFTHSYPFCWR	R	S	16	387	402	3, 4	1	3	0	14C(57.0214)		sp|P41252|SYIC_HUMAN	P41252	SYIC_HUMAN	IARS	Isoleucine--tRNA ligase, cytoplasmic
LLVPTQYVGAIIGK	R	E	14	200	213	2	0.9923	1	0			sp|Q9NZI8|IF2B1_HUMAN	Q9NZI8	IF2B1_HUMAN	IGF2BP1	Insulin-like growth factor 2 mRNA-binding protein 1
LLVVTDPR	R	A	8	121	128	2	0.9864	1	0			sp|P08865|RSSA_HUMAN	P08865	RSSA_HUMAN	RPSA	40S ribosomal protein SA
LLVVYPWTQR	R	F	10	32	41	2	0.9998	2	0			sp|P69892|HBG2_HUMAN	P69892	HBG2_HUMAN	HBG2	Hemoglobin subunit gamma-2	HBB, HBD, HBE1, HBG1	sp|P02042|HBD_HUMAN, sp|P02100|HBE_HUMAN, sp|P68871|HBB_HUMAN, sp|P69891|HBG1_HUMAN
LLWALYFNMR	R	D	10	548	557	2	0.999	1	0	9M(15.9949)		sp|P26374|RAE2_HUMAN	P26374	RAE2_HUMAN	CHML	Rab proteins geranylgeranyltransferase component A 2	CHM	sp|P24386|RAE1_HUMAN
LLYNNVSNFGR	K	L	11	1216	1226	2	1	2	0			sp|Q00610|CLH1_HUMAN	Q00610	CLH1_HUMAN	CLTC	Clathrin heavy chain 1
LMADELER	R	F	8	44	51	2	0.9995	4	0	2M(15.9949)		sp|O60610|DIAP1_HUMAN	O60610	DIAP1_HUMAN	DIAPH1	Protein diaphanous homolog 1
LMDVGLIAIR	K	-	10	534	543	2	0.9929	1	0	2M(15.9949)		sp|P31948|STIP1_HUMAN	P31948	STIP1_HUMAN	STIP1	Stress-induced-phosphoprotein 1
LMEPIYLVEIQCPEQVVGGIYGVLNR	R	K	26	740	765	2, 4	1	4	0	12C(57.0214), 2M(15.9949)	Cation:Ca[II](37.946900)	sp|P13639|EF2_HUMAN	P13639	EF2_HUMAN	EEF2	Elongation factor 2
LMLLLEVISGER	K	L	12	84	95	2	0.9996	3	0	2M(15.9949)		sp|O43707|ACTN4_HUMAN	O43707	ACTN4_HUMAN	ACTN4	Alpha-actinin-4	ACTN1, ACTN2	sp|P12814|ACTN1_HUMAN, sp|P35609|ACTN2_HUMAN
LMLLLEVISGERLPKPER	K	G	18	84	101	3, 4	1	6	0	2M(15.9949)		sp|O43707|ACTN4_HUMAN	O43707	ACTN4_HUMAN	ACTN4	Alpha-actinin-4
LMLQVGLIYPASPGCYHLLPYTVR	R	A	24	73	96	3	0.9888	1	0	15C(57.0214), 2M(15.9949)		sp|Q7L3T8|SYPM_HUMAN	Q7L3T8	SYPM_HUMAN	PARS2	Probable proline--tRNA ligase, mitochondrial
LMNESLMLVTALNPHIGYDK	K	A	20	448	467	3	1	1	0	2M(15.9949), 7M(15.9949)		sp|P07954|FUMH_HUMAN	P07954	FUMH_HUMAN	FH	Fumarate hydratase, mitochondrial
LMQITSLHSLNAFLLPIK	K	T	18	498	515	3	1	2	0	2M(15.9949)		sp|P49915|GUAA_HUMAN	P49915	GUAA_HUMAN	GMPS	GMP synthase [glutamine-hydrolyzing]
LNCQVIGASVDSHFCHLAWVNTPK	K	K	24	69	92	4	1	1	0	15C(57.0214), 3C(57.0214)		sp|Q06830|PRDX1_HUMAN	Q06830	PRDX1_HUMAN	PRDX1	Peroxiredoxin-1
LNCQVIGASVDSHFCHLAWVNTPKK	K	Q	25	69	93	4	0.9526	1	0	15C(57.0214), 3C(57.0214)		sp|Q06830|PRDX1_HUMAN	Q06830	PRDX1_HUMAN	PRDX1	Peroxiredoxin-1
LNDGHFMPVLGFGTYAPAEVPK	K	S	22	10	31	3	0.9997	1	0	7M(15.9949)		sp|Q04828|AK1C1_HUMAN	Q04828	AK1C1_HUMAN	AKR1C1	Aldo-keto reductase family 1 member C1	AKR1C2	sp|P52895|AK1C2_HUMAN
LNFAVASR	K	K	8	297	304	2	0.9906	2	0			sp|P30101|PDIA3_HUMAN	P30101	PDIA3_HUMAN	PDIA3	Protein disulfide-isomerase A3
LNFSHGTHEYHAETIK	R	N	16	74	89	4	1	1	0			sp|P14618|KPYM_HUMAN	P14618	KPYM_HUMAN	PKM	Pyruvate kinase PKM
LNIIIIAEGAIDR	R	N	13	257	269	2	0.9799	1	0			sp|P17858|PFKAL_HUMAN	P17858	PFKAL_HUMAN	PFKL	ATP-dependent 6-phosphofructokinase, liver type
LNISFPATGCQK	K	L	12	3	14	2	0.9934	2	0	10C(57.0214)		sp|P62753|RS6_HUMAN	P62753	RS6_HUMAN	RPS6	40S ribosomal protein S6
LNKQDEFGALESVKAASELYSPLSGEVTEINEALAENPGLVNK	K	S	43	94	136	3	1	2	0			sp|P23434|GCSH_HUMAN	P23434	GCSH_HUMAN	GCSH	Glycine cleavage system H protein, mitochondrial
LNLAFIANLFNR	K	Y	12	362	373	2	0.9994	1	0			sp|P13796|PLSL_HUMAN	P13796	PLSL_HUMAN	LCP1	Plastin-2
LNLNNTVLSK	R	R	10	426	435	2	0.9877	1	0			sp|P07814|SYEP_HUMAN	P07814	SYEP_HUMAN	EPRS	Bifunctional glutamate/proline--tRNA ligase
LNSSNSASPHR	K	W	11	830	840	2	0.9382	1	0			sp|P49792|RBP2_HUMAN	P49792	RBP2_HUMAN	RANBP2	E3 SUMO-protein ligase RanBP2
LNTLLQR	K	A	7	552	558	3	0.9943	1	0			sp|Q00839|HNRPU_HUMAN	Q00839	HNRPU_HUMAN	HNRNPU	Heterogeneous nuclear ribonucleoprotein U	HLA-DPA1, MYO18B	sp|P20036|DPA1_HUMAN, sp|Q8IUG5|MY18B_HUMAN
LNVTPLAR	R	L	8	304	311	2	0.9216	1	0			sp|P24752|THIL_HUMAN	P24752	THIL_HUMAN	ACAT1	Acetyl-CoA acetyltransferase, mitochondrial
LPAYLTIQMVR	R	F	11	320	330	2	0.9887	1	0	9M(15.9949)		sp|P54578|UBP14_HUMAN	P54578	UBP14_HUMAN	USP14	Ubiquitin carboxyl-terminal hydrolase 14
LPEEWSQWLGGSSWPGYVRPLPPAAIESPAVAAPAYSR	R	A	38	38	75	3	1	2	0			sp|P04792|HSPB1_HUMAN	P04792	HSPB1_HUMAN	HSPB1	Heat shock protein beta-1
LPFAAAQIGNSFR	K	N	13	319	331	2	0.9899	1	0			sp|P41250|GARS_HUMAN	P41250	GARS_HUMAN	GARS	Glycine--tRNA ligase
LPFPIIDDR	K	N	9	98	106	2	0.9727	1	0			sp|P30041|PRDX6_HUMAN	P30041	PRDX6_HUMAN	PRDX6	Peroxiredoxin-6
LPFTIPELVHASPCR	K	S	15	104	118	3	0.999	1	0	14C(57.0214)		sp|Q76MJ5|ERN2_HUMAN	Q76MJ5	ERN2_HUMAN	ERN2	Serine/threonine-protein kinase/endoribonuclease IRE2
LPLQDVYK	R	L	8	248	255	2	0.9892	1	0			sp|P68104|EF1A1_HUMAN	P68104	EF1A1_HUMAN	EEF1A1	Elongation factor 1-alpha 1	EEF1A2	sp|Q05639|EF1A2_HUMAN
LPPLPLTLALGAFLNHR	K	K	17	332	348	3	0.9589	1	0			sp|O96008|TOM40_HUMAN	O96008	TOM40_HUMAN	TOMM40	Mitochondrial import receptor subunit TOM40 homolog
LPSGLGCSTVLSPEGSAQFAAQIFGLSNHLVWSK	R	L	34	368	401	3	0.9809	1	0	7C(57.0214)		sp|P22234|PUR6_HUMAN	P22234	PUR6_HUMAN	PAICS	Multifunctional protein ADE2
LQAVTDDHIR	R	M	10	125	134	3	0.9971	1	0			sp|P30043|BLVRB_HUMAN	P30043	BLVRB_HUMAN	BLVRB	Flavin reductase (NADPH)
LQAYHTQTTPLIEYYR	R	K	16	187	202	3	0.9977	1	0			sp|P54819|KAD2_HUMAN	P54819	KAD2_HUMAN	AK2	Adenylate kinase 2, mitochondrial
LQEGYDHSYYFIATFITDHIR	R	H	21	254	274	3, 4	1	4	0			sp|P10768|ESTD_HUMAN	P10768	ESTD_HUMAN	ESD	S-formylglutathione hydrolase
LQFSYVECLLYSFHQLGR	K	K	18	338	355	3	0.9667	1	0	8C(57.0214)		sp|Q9BZZ5|API5_HUMAN	Q9BZZ5	API5_HUMAN	API5	Apoptosis inhibitor 5
LQGFAAVLAIGSSR	K	C	14	1195	1208	2	0.9996	2	0			sp|Q5T4S7|UBR4_HUMAN	Q5T4S7	UBR4_HUMAN	UBR4	E3 ubiquitin-protein ligase UBR4
LQHIQAPLSWELVR	K	P	14	222	235	3, 4	1	3	0			sp|Q9H8H3|MET7A_HUMAN	Q9H8H3	MET7A_HUMAN	METTL7A	Methyltransferase-like protein 7A
LQHIQAPLSWELVRPHIYGYAVK	K	-	23	222	244	4	1	2	0			sp|Q9H8H3|MET7A_HUMAN	Q9H8H3	MET7A_HUMAN	METTL7A	Methyltransferase-like protein 7A
LQIVFDFVASK	K	G	11	596	606	2	0.9642	1	0			sp|Q9UNN5|FAF1_HUMAN	Q9UNN5	FAF1_HUMAN	FAF1	FAS-associated factor 1
LQLNGNLQLELAQVLAQERPK	R	L	21	1188	1208	3	1	3	0			sp|P49327|FAS_HUMAN	P49327	FAS_HUMAN	FASN	Fatty acid synthase
LQMEAPHIIVGTPGR	K	V	15	147	161	3	0.9627	1	0	3M(15.9949)		sp|P60842|IF4A1_HUMAN	P60842	IF4A1_HUMAN	EIF4A1	Eukaryotic initiation factor 4A-I
LQQELDDLLVDLDHQR	R	Q	16	1418	1433	3	1	1	0			sp|P35579|MYH9_HUMAN	P35579	MYH9_HUMAN	MYH9	Myosin-9
LQQLPADFGR	K	L	10	74	83	2	0.9936	1	0			sp|Q96AG4|LRC59_HUMAN	Q96AG4	LRC59_HUMAN	LRRC59	Leucine-rich repeat-containing protein 59
LQQTEAELR	K	K	9	1243	1251	2	0.9996	1	0			sp|P26640|SYVC_HUMAN	P26640	SYVC_HUMAN	VARS	Valine--tRNA ligase
LQSIGTENTEENR	R	R	13	44	56	2	1	2	0			sp|P04075|ALDOA_HUMAN	P04075	ALDOA_HUMAN	ALDOA	Fructose-bisphosphate aldolase A
LQSIGTENTEENRR	R	F	14	44	57	3	1	1	0			sp|P04075|ALDOA_HUMAN	P04075	ALDOA_HUMAN	ALDOA	Fructose-bisphosphate aldolase A
LQSRPAAPPAPGPGQLTLR	K	L	19	64	82	3	0.9995	1	0			sp|Q99536|VAT1_HUMAN	Q99536	VAT1_HUMAN	VAT1	Synaptic vesicle membrane protein VAT-1 homolog
LQTQVFK	R	L	7	110	116	2	0.9192	1	0			sp|P46781|RS9_HUMAN	P46781	RS9_HUMAN	RPS9	40S ribosomal protein S9
LQTSSVLVSGLR	R	G	12	70	81	2	0.9921	1	0			contaminant_UBIQUITIN02	contaminant_UBIQUITIN02	contaminant_UBIQUITIN02		contaminant_UBIQUITIN02	UBA1	sp|P22314|UBA1_HUMAN
LQVLLTYR	R	V	8	136	143	2	0.9924	1	0			sp|Q9H4A4|AMPB_HUMAN	Q9H4A4	AMPB_HUMAN	RNPEP	Aminopeptidase B
LRECLPLIIFLR	K	N	12	38	49	3	0.9895	2	0	4C(57.0214)		sp|P62701|RS4X_HUMAN	P62701	RS4X_HUMAN	RPS4X	40S ribosomal protein S4, X isoform
LREMLSVGLGFLRTELGLDLGLEPK	R	R	25	21	45	4	0.9983	1	0	4M(15.9949)		sp|Q86UE4|LYRIC_HUMAN	Q86UE4	LYRIC_HUMAN	MTDH	Protein LYRIC
LRLESEGSPETLTNLR	K	K	16	131	146	2	0.971	1	0			sp|Q9P035|HACD3_HUMAN	Q9P035	HACD3_HUMAN	HACD3	Very-long-chain (3R)-3-hydroxyacyl-CoA dehydratase 3
LRQHAYEHSLGK	R	L	12	246	257	3, 4	1	3	0			sp|O60664|PLIN3_HUMAN	O60664	PLIN3_HUMAN	PLIN3	Perilipin-3
LRYGMWHFLLGDK	K	A	13	36	48	4	0.9992	1	0	5M(15.9949)		sp|O95299|NDUAA_HUMAN	O95299	NDUAA_HUMAN	NDUFA10	NADH dehydrogenase [ubiquinone] 1 alpha subcomplex subunit 10, mitochondrial
LSAKPAPPKPEPKPK	R	K	15	28	42	4	1	1	0			sp|P05204|HMGN2_HUMAN	P05204	HMGN2_HUMAN	HMGN2	Non-histone chromosomal protein HMG-17
LSDGVAVLK	K	V	9	397	405	2	0.9914	1	0			sp|P10809|CH60_HUMAN	P10809	CH60_HUMAN	HSPD1	60 kDa heat shock protein, mitochondrial
LSDLLAPISEQIK	K	E	13	101	113	2	0.9936	1	0			sp|Q01518|CAP1_HUMAN	Q01518	CAP1_HUMAN	CAP1	Adenylyl cyclase-associated protein 1
LSELEAALQR	K	A	10	353	362	2	0.9876	1	0			contaminant_KERATIN20	contaminant_KERATIN20	contaminant_KERATIN20		contaminant_KERATIN20	KRT8	sp|P05787|K2C8_HUMAN
LSELSNSQQSVQTLSLWLIHHR	K	K	22	13	34	4	1	1	0			sp|Q9NQG5|RPR1B_HUMAN	Q9NQG5	RPR1B_HUMAN	RPRD1B	Regulation of nuclear pre-mRNA domain-containing protein 1B	RPRD1A	sp|Q96P16|RPR1A_HUMAN
LSELSNSQQSVQTLSLWLIHHRK	K	H	23	13	35	4	0.9481	1	0			sp|Q9NQG5|RPR1B_HUMAN	Q9NQG5	RPR1B_HUMAN	RPRD1B	Regulation of nuclear pre-mRNA domain-containing protein 1B	RPRD1A	sp|Q96P16|RPR1A_HUMAN
LSFDKDAMVAR	R	A	11	111	121	3	0.995	1	0	8M(15.9949)		sp|P37837|TALDO_HUMAN	P37837	TALDO_HUMAN	TALDO1	Transaldolase
LSFLVSYIASK	R	K	11	69	79	2	0.9969	1	0			sp|P47897|SYQ_HUMAN	P47897	SYQ_HUMAN	QARS	Glutamine--tRNA ligase
LSFLVSYIASKK	R	L	12	69	80	3	0.9537	1	0		Lys->Arg(28.006100)	sp|P47897|SYQ_HUMAN	P47897	SYQ_HUMAN	QARS	Glutamine--tRNA ligase
LSFQHDPETSVLVLR	R	K	15	915	929	3	0.9999	1	0			sp|Q14697|GANAB_HUMAN	Q14697	GANAB_HUMAN	GANAB	Neutral alpha-glucosidase AB
LSGGGDWHIAYVLLYGPR	R	R	18	466	483	2, 3, 4	1	4	0			sp|P54578|UBP14_HUMAN	P54578	UBP14_HUMAN	USP14	Ubiquitin carboxyl-terminal hydrolase 14
LSGLLILLVLFAIGYFLQR	K	L	19	82	100	3	0.9886	1	0			sp|F5H4A9|CC080_HUMAN	F5H4A9	CC080_HUMAN	C3orf80	Uncharacterized membrane protein C3orf80
LSGVQAELALQEESVRR	R	S	17	1574	1590	4	0.9898	1	0			sp|Q5TZA2|CROCC_HUMAN	Q5TZA2	CROCC_HUMAN	CROCC	Rootletin
LSILTYVSQYYNYFHGR	R	S	17	93	109	3	1	2	0			sp|Q8IY33|MILK2_HUMAN	Q8IY33	MILK2_HUMAN	MICALL2	MICAL-like protein 2
LSLLLTHVPLSWLSMR	R	W	16	145	160	3	0.9869	1	0			sp|Q9Y257|KCNK6_HUMAN	Q9Y257	KCNK6_HUMAN	KCNK6	Potassium channel subfamily K member 6
LSLNNGSITHLVIRPNGR	R	V	18	252	269	4	0.9821	1	0			sp|Q96HS1|PGAM5_HUMAN	Q96HS1	PGAM5_HUMAN	PGAM5	Serine/threonine-protein phosphatase PGAM5, mitochondrial
LSNIFVIGK	R	G	9	222	230	2	0.9991	1	0			sp|P62701|RS4X_HUMAN	P62701	RS4X_HUMAN	RPS4X	40S ribosomal protein S4, X isoform
LSNLPTVDPIAVCHELYNTIR	R	D	21	38	58	4	0.9962	1	0	13C(57.0214)		sp|Q86U86|PB1_HUMAN	Q86U86	PB1_HUMAN	PBRM1	Protein polybromo-1
LSNTQGVVSAFSTMMSVHR	R	G	19	118	136	3	0.9695	1	0	14M(15.9949), 15M(15.9949)		sp|P48047|ATPO_HUMAN	P48047	ATPO_HUMAN	ATP5O	ATP synthase subunit O, mitochondrial
LSPANQR	K	K	7	696	702	2	0.9314	1	0			sp|Q13263|TIF1B_HUMAN	Q13263	TIF1B_HUMAN	TRIM28	Transcription intermediary factor 1-beta
LSQNNFALGYK	K	A	11	164	174	2, 3	0.9999	2	0			sp|Q9Y277|VDAC3_HUMAN	Q9Y277	VDAC3_HUMAN	VDAC3	Voltage-dependent anion-selective channel protein 3
LSSTWEGIQAGK	K	E	12	143	154	2	0.9899	2	0			sp|P37837|TALDO_HUMAN	P37837	TALDO_HUMAN	TALDO1	Transaldolase
LSTAANTGQIDDPQEQHR	R	V	18	124	141	3	1	1	0			sp|Q96GZ6|S41A3_HUMAN	Q96GZ6	S41A3_HUMAN	SLC41A3	Solute carrier family 41 member 3
LSVDYGK	R	K	7	157	163	2	0.9935	1	0			sp|P68363|TBA1B_HUMAN	P68363	TBA1B_HUMAN	TUBA1B	Tubulin alpha-1B chain	TUBA1A, TUBA1C, TUBA4A	sp|P68366|TBA4A_HUMAN, sp|Q71U36|TBA1A_HUMAN, sp|Q9BQE3|TBA1C_HUMAN
LSVDYGKK	R	S	8	157	164	2	0.9914	1	0			sp|P68363|TBA1B_HUMAN	P68363	TBA1B_HUMAN	TUBA1B	Tubulin alpha-1B chain	TUBA1A, TUBA1C, TUBA4A	sp|P68366|TBA4A_HUMAN, sp|Q71U36|TBA1A_HUMAN, sp|Q9BQE3|TBA1C_HUMAN
LSVLGAITSVQQR	R	L	13	69	81	2	0.992	1	0			sp|P62495|ERF1_HUMAN	P62495	ERF1_HUMAN	ETF1	Eukaryotic peptide chain release factor subunit 1
LSWLDGSGLGFSLEYPTISLHALSR	R	D	25	44	68	3	1	2	0			sp|P54105|ICLN_HUMAN	P54105	ICLN_HUMAN	CLNS1A	Methylosome subunit pICln
LSYNTASNK	R	T	9	11	19	2	0.9983	2	0			sp|P49207|RL34_HUMAN	P49207	RL34_HUMAN	RPL34	60S ribosomal protein L34
LTDFNFLMVLGK	K	G	12	339	350	2	0.9994	1	0	8M(15.9949)		sp|P05771|KPCB_HUMAN	P05771	KPCB_HUMAN	PRKCB	Protein kinase C beta type	PRKCA	sp|P17252|KPCA_HUMAN
LTEGCSFR	R	R	8	73	80	3	1	1	0	5C(57.0214)		sp|P42677|RS27_HUMAN	P42677	RS27_HUMAN	RPS27	40S ribosomal protein S27	RPS27L	sp|Q71UM5|RS27L_HUMAN
LTFDSSFSPNTGKK	K	N	14	97	110	3	0.9938	1	0			sp|P21796|VDAC1_HUMAN	P21796	VDAC1_HUMAN	VDAC1	Voltage-dependent anion-selective channel protein 1
LTGMAFRVPTANVSVVDLTCR	K	L	21	228	248	3	0.9347	1	0	20C(57.0214), 4M(15.9949)		sp|P04406|G3P_HUMAN	P04406	G3P_HUMAN	GAPDH	Glyceraldehyde-3-phosphate dehydrogenase
LTGSLSGWSSPK	K	D	12	234	245	2	0.9996	2	0			sp|Q99798|ACON_HUMAN	Q99798	ACON_HUMAN	ACO2	Aconitate hydratase, mitochondrial
LTIEFTEEYPNKPPTVR	K	F	17	55	71	3	0.9997	1	0			sp|P49459|UBE2A_HUMAN	P49459	UBE2A_HUMAN	UBE2A	Ubiquitin-conjugating enzyme E2 A
LTIGSNLSIR	R	L	10	251	260	2	0.9299	1	0			sp|P13010|XRCC5_HUMAN	P13010	XRCC5_HUMAN	XRCC5	X-ray repair cross-complementing protein 5
LTIYTTLVGLLNAR	K	N	14	83	96	2	0.9996	2	0			sp|Q09161|NCBP1_HUMAN	Q09161	NCBP1_HUMAN	NCBP1	Nuclear cap-binding protein subunit 1
LTLHGLQQYYVK	K	L	12	257	268	2, 3	1	2	0			sp|Q13838|DX39B_HUMAN	Q13838	DX39B_HUMAN	DDX39B	Spliceosome RNA helicase DDX39B	DDX39A	sp|O00148|DX39A_HUMAN
LTLSALIDGK	K	N	10	257	266	2	0.9917	1	0			sp|P21796|VDAC1_HUMAN	P21796	VDAC1_HUMAN	VDAC1	Voltage-dependent anion-selective channel protein 1	VDAC3	sp|Q9Y277|VDAC3_HUMAN
LTLTFSAQTK	K	T	10	815	824	3	0.9807	1	0			sp|O60610|DIAP1_HUMAN	O60610	DIAP1_HUMAN	DIAPH1	Protein diaphanous homolog 1
LTLYDIAHTPGVAADLSHIETK	R	A	22	53	74	3	1	1	0			sp|P40926|MDHM_HUMAN	P40926	MDHM_HUMAN	MDH2	Malate dehydrogenase, mitochondrial
LTNGIWILAELR	K	L	12	893	904	2	0.9875	1	0			sp|P63010|AP2B1_HUMAN	P63010	AP2B1_HUMAN	AP2B1	AP-2 complex subunit beta
LTPEEEEILNK	K	K	11	129	139	2	0.9252	1	0			sp|P62241|RS8_HUMAN	P62241	RS8_HUMAN	RPS8	40S ribosomal protein S8
LTPFMLGALVAMYEHK	K	L	16	482	497	3	0.97	1	0	12M(15.9949), 5M(15.9949)		sp|P06744|G6PI_HUMAN	P06744	G6PI_HUMAN	GPI	Glucose-6-phosphate isomerase
LTSFIGAIAIGDLVK	R	S	15	26	40	2	0.9993	2	0			sp|P78371|TCPB_HUMAN	P78371	TCPB_HUMAN	CCT2	T-complex protein 1 subunit beta
LTSTVMLWLQTNK	K	S	13	169	181	2	0.9999	3	0	6M(15.9949)		sp|P47756|CAPZB_HUMAN	P47756	CAPZB_HUMAN	CAPZB	F-actin-capping protein subunit beta
LTTLPSDFCGLTHLVK	K	L	16	51	66	3	1	1	0	9C(57.0214)		sp|Q96AG4|LRC59_HUMAN	Q96AG4	LRC59_HUMAN	LRRC59	Leucine-rich repeat-containing protein 59
LTTPTYGDLNHLVSATMSGVTTCLR	K	F	25	217	241	3	1	2	0	17M(15.9949), 23C(57.0214)		sp|P07437|TBB5_HUMAN	P07437	TBB5_HUMAN	TUBB	Tubulin beta chain	TUBB2A, TUBB2B, TUBB4A, TUBB4B	sp|P04350|TBB4A_HUMAN, sp|P68371|TBB4B_HUMAN, sp|Q13885|TBB2A_HUMAN, sp|Q9BVA1|TBB2B_HUMAN
LVAIVDVIDQNR	K	A	12	24	35	2	0.9997	1	0			sp|P50914|RL14_HUMAN	P50914	RL14_HUMAN	RPL14	60S ribosomal protein L14
LVARPEPATGYTLEFR	R	S	16	202	217	3	0.9999	2	0			sp|Q16658|FSCN1_HUMAN	Q16658	FSCN1_HUMAN	FSCN1	Fascin
LVFGFLNGR	R	A	9	68	76	2	0.9935	1	0			sp|P00491|PNPH_HUMAN	P00491	PNPH_HUMAN	PNP	Purine nucleoside phosphorylase
LVGIISSR	R	D	8	154	161	2	0.9918	2	0			sp|P12268|IMDH2_HUMAN	P12268	IMDH2_HUMAN	IMPDH2	Inosine-5'-monophosphate dehydrogenase 2
LVGQSIIAYLQK	K	K	12	620	631	2	0.9895	1	0			sp|P53621|COPA_HUMAN	P53621	COPA_HUMAN	COPA	Coatomer subunit alpha
LVIEFSEEYPNKPPTVR	K	F	17	55	71	3	0.9923	1	0			contaminant_UBIQUITIN04	contaminant_UBIQUITIN04	contaminant_UBIQUITIN04		contaminant_UBIQUITIN04	UBE2B	sp|P63146|UBE2B_HUMAN
LVIITAGAR	K	Q	9	91	99	2	0.9915	2	0			sp|P00338|LDHA_HUMAN	P00338	LDHA_HUMAN	LDHA	L-lactate dehydrogenase A chain	LDHAL6A, LDHAL6B	sp|Q6ZMR3|LDH6A_HUMAN, sp|Q9BYZ2|LDH6B_HUMAN
LVILANNCPALR	K	K	12	45	56	2	0.9995	1	0	8C(57.0214)		sp|P62888|RL30_HUMAN	P62888	RL30_HUMAN	RPL30	60S ribosomal protein L30
LVINGNPITIFQER	K	D	14	67	80	2	0.9993	1	0			sp|P04406|G3P_HUMAN	P04406	G3P_HUMAN	GAPDH	Glyceraldehyde-3-phosphate dehydrogenase
LVINGNPITIFQERDPSK	K	L	18	67	84	3, 4	1	3	0			sp|P04406|G3P_HUMAN	P04406	G3P_HUMAN	GAPDH	Glyceraldehyde-3-phosphate dehydrogenase
LVINGNPITIFQERDPSKIK	K	W	20	67	86	4	0.9346	1	0			sp|P04406|G3P_HUMAN	P04406	G3P_HUMAN	GAPDH	Glyceraldehyde-3-phosphate dehydrogenase
LVLEVAQHLGESTVR	R	T	15	95	109	3	0.9993	1	0			sp|P06576|ATPB_HUMAN	P06576	ATPB_HUMAN	ATP5F1B	ATP synthase subunit beta, mitochondrial
LVLIGHSIGSYFTLQMLK	K	R	18	133	150	3	1	1	0	16M(15.9949)		sp|Q9H6V9|LDAH_HUMAN	Q9H6V9	LDAH_HUMAN	LDAH	Lipid droplet-associated hydrolase
LVLVGDGGTGK	K	T	11	13	23	2	0.9997	2	0			sp|P62826|RAN_HUMAN	P62826	RAN_HUMAN	RAN	GTP-binding nuclear protein Ran
LVLVLGDLHIPHR	M	C	13	2	14	3	0.9985	1	0			sp|Q9UBQ0|VPS29_HUMAN	Q9UBQ0	VPS29_HUMAN	VPS29	Vacuolar protein sorting-associated protein 29
LVLVNAIYFK	R	G	10	177	186	2	0.9996	3	0			sp|O75830|SPI2_HUMAN	O75830	SPI2_HUMAN	SERPINI2	Serpin I2	SERPINB1, SERPINB3, SERPINB4, SERPINB8, SERPINB9	sp|P29508|SPB3_HUMAN, sp|P30740|ILEU_HUMAN, sp|P48594|SPB4_HUMAN, sp|P50452|SPB8_HUMAN, sp|P50453|SPB9_HUMAN
LVLVNAVYFR	R	G	10	161	170	2, 3	0.9999	2	0			sp|P35237|SPB6_HUMAN	P35237	SPB6_HUMAN	SERPINB6	Serpin B6
LVMLYALHYER	R	H	11	387	397	3	0.9634	1	0	3M(15.9949)		sp|Q9NRW7|VPS45_HUMAN	Q9NRW7	VPS45_HUMAN	VPS45	Vacuolar protein sorting-associated protein 45
LVNLQHLDLLNNK	R	L	13	84	96	3	0.9967	1	0			sp|Q96AG4|LRC59_HUMAN	Q96AG4	LRC59_HUMAN	LRRC59	Leucine-rich repeat-containing protein 59
LVPGGGATEIELAK	R	Q	14	408	421	2	0.9385	1	0			sp|P50990|TCPQ_HUMAN	P50990	TCPQ_HUMAN	CCT8	T-complex protein 1 subunit theta
LVPGWTKPITIGR	R	H	13	160	172	3	1	1	0			sp|P48735|IDHP_HUMAN	P48735	IDHP_HUMAN	IDH2	Isocitrate dehydrogenase [NADP], mitochondrial
LVQAFQFTDK	R	H	10	159	168	2	0.9994	1	0			sp|Q06830|PRDX1_HUMAN	Q06830	PRDX1_HUMAN	PRDX1	Peroxiredoxin-1
LVRPPVQVYGIEGR	K	Y	14	27	40	3	0.9423	1	0			sp|P48047|ATPO_HUMAN	P48047	ATPO_HUMAN	ATP5O	ATP synthase subunit O, mitochondrial
LVSGWVKPIIIGR	R	H	13	120	132	3	0.9949	1	0			sp|O75874|IDHC_HUMAN	O75874	IDHC_HUMAN	IDH1	Isocitrate dehydrogenase [NADP] cytoplasmic
LVVLGSGGVGK	K	S	11	6	16	2	0.9209	1	0			sp|P61224|RAP1B_HUMAN	P61224	RAP1B_HUMAN	RAP1B	Ras-related protein Rap-1b	RAP1A	sp|P62834|RAP1A_HUMAN
LVYLYLMNYAK	K	S	11	68	78	2, 3	0.9998	3	0	7M(15.9949)		sp|P63010|AP2B1_HUMAN	P63010	AP2B1_HUMAN	AP2B1	AP-2 complex subunit beta	AP1B1	sp|Q10567|AP1B1_HUMAN
LWDLTTGTTTR	R	R	11	89	99	2	0.9351	1	0			sp|P63244|RACK1_HUMAN	P63244	RACK1_HUMAN	RACK1	Receptor of activated protein C kinase 1
LWSTYLRPLLVVR	R	T	13	93	105	3	0.9871	1	0			sp|Q9NXS2|QPCTL_HUMAN	Q9NXS2	QPCTL_HUMAN	QPCTL	Glutaminyl-peptide cyclotransferase-like protein
LYCIYVAIGQK	K	R	11	242	252	2, 3	0.9997	3	0	3C(57.0214)	DTT(151.996500)	sp|P25705|ATPA_HUMAN	P25705	ATPA_HUMAN	ATP5F1A	ATP synthase subunit alpha, mitochondrial
LYCIYVAIGQKR	K	S	12	242	253	2, 3	1	4	0	3C(57.0214)	DTT(151.996500)	sp|P25705|ATPA_HUMAN	P25705	ATPA_HUMAN	ATP5F1A	ATP synthase subunit alpha, mitochondrial
LYEQLSGK	K	-	8	180	187	2	0.9914	1	0			sp|P30086|PEBP1_HUMAN	P30086	PEBP1_HUMAN	PEBP1	Phosphatidylethanolamine-binding protein 1
LYGPTNFAPIINHVAR	R	F	16	385	400	4	0.9698	1	0			sp|Q99829|CPNE1_HUMAN	Q99829	CPNE1_HUMAN	CPNE1	Copine-1
LYLINSPVVR	R	A	10	625	634	2	0.9943	1	0			sp|P41252|SYIC_HUMAN	P41252	SYIC_HUMAN	IARS	Isoleucine--tRNA ligase, cytoplasmic
LYLSWVEWK	K	R	9	281	289	2	0.9915	1	0			sp|Q99541|PLIN2_HUMAN	Q99541	PLIN2_HUMAN	PLIN2	Perilipin-2
LYLSWVEWKR	K	S	10	281	290	3	1	1	0			sp|Q99541|PLIN2_HUMAN	Q99541	PLIN2_HUMAN	PLIN2	Perilipin-2
LYMVLITTK	K	N	9	64	72	2	0.9887	1	0			sp|P48444|COPD_HUMAN	P48444	COPD_HUMAN	ARCN1	Coatomer subunit delta
LYNLDVFQYELYNPMALYGSVPVLLAHNPHR	R	D	31	279	309	3	0.9841	1	0	15M(15.9949)		sp|Q14697|GANAB_HUMAN	Q14697	GANAB_HUMAN	GANAB	Neutral alpha-glucosidase AB
LYQQHGAGLFDVTR	R	G	14	507	520	3	0.9649	1	0			sp|O14773|TPP1_HUMAN	O14773	TPP1_HUMAN	TPP1	Tripeptidyl-peptidase 1
LYRPGSVAYVSR	K	S	12	651	662	3	0.9999	2	0			sp|P53396|ACLY_HUMAN	P53396	ACLY_HUMAN	ACLY	ATP-citrate synthase
LYSPSQIGAFVLMK	K	M	14	160	173	2	0.938	1	0	13M(15.9949)		sp|P38646|GRP75_HUMAN	P38646	GRP75_HUMAN	HSPA9	Stress-70 protein, mitochondrial
LYSTWIGGSILASLDTFKK	R	M	19	337	355	3	1	1	0			sp|P42025|ACTY_HUMAN	P42025	ACTY_HUMAN	ACTR1B	Beta-centractin	ACTR1A	sp|P61163|ACTZ_HUMAN
LYTLVLTDPDAPSR	K	K	14	63	76	2	0.9999	1	0			sp|P30086|PEBP1_HUMAN	P30086	PEBP1_HUMAN	PEBP1	Phosphatidylethanolamine-binding protein 1
LYTLVLVLQPQR	R	V	12	47	58	2	0.9992	1	0			sp|P36639|8ODP_HUMAN	P36639	8ODP_HUMAN	NUDT1	7,8-dihydro-8-oxoguanine triphosphatase
LYTLVTYVPVTTFK	K	N	14	102	115	2	1	2	0			sp|P62899|RL31_HUMAN	P62899	RL31_HUMAN	RPL31	60S ribosomal protein L31
LYVIYKVPQVR	R	V	11	133	143	2	0.9643	1	0			sp|P09661|RU2A_HUMAN	P09661	RU2A_HUMAN	SNRPA1	U2 small nuclear ribonucleoprotein A'
MAARSWQDELAQQAEEGSAR	-	L	20	1	20	2	1	1	0			sp|Q86UE4|LYRIC_HUMAN	Q86UE4	LYRIC_HUMAN	MTDH	Protein LYRIC
MAATFIGNSTAIQELFKR	K	L	18	363	380	3	0.9902	1	0	1M(15.9949)		sp|P04350|TBB4A_HUMAN	P04350	TBB4A_HUMAN	TUBB4A	Tubulin beta-4A chain
MACARPLISVYSEKGESSGK	-	N	20	1	20	3	0.9986	1	0	3C(57.0214), N-term(42.0106)		sp|P36578|RL4_HUMAN	P36578	RL4_HUMAN	RPL4	60S ribosomal protein L4
MALDIEIATYR	K	K	11	391	401	2	0.999	2	0	1M(15.9949)		sp|P08670|VIME_HUMAN	P08670	VIME_HUMAN	VIM	Vimentin	PRPH	sp|P41219|PERI_HUMAN
MALIGLGVSHPVLK	R	Q	14	218	231	2	0.9995	1	0	1M(15.9949)		sp|P22695|QCR2_HUMAN	P22695	QCR2_HUMAN	UQCRC2	Cytochrome b-c1 complex subunit 2, mitochondrial
MALLATVLGRF	R	-	11	2215	2225	2	0.9989	1	0	1M(15.9949)		sp|P27708|PYR1_HUMAN	P27708	PYR1_HUMAN	CAD	CAD protein
MAVTFIGNSTAIQELFKR	K	L	18	363	380	2, 3	1	5	0	1M(15.9949)		sp|P07437|TBB5_HUMAN	P07437	TBB5_HUMAN	TUBB	Tubulin beta chain
MAYLAGLHANIAVANIVNSVK	K	Q	21	294	314	3	0.9694	1	0	1M(15.9949)		sp|Q9BRQ8|AIFM2_HUMAN	Q9BRQ8	AIFM2_HUMAN	AIFM2	Apoptosis-inducing factor 2
MCLFAGFQR	K	K	9	593	601	2	0.9762	1	0	1M(15.9949), 2C(57.0214)		sp|Q00839|HNRPU_HUMAN	Q00839	HNRPU_HUMAN	HNRNPU	Heterogeneous nuclear ribonucleoprotein U
MDELQLFR	K	G	8	46	53	2	0.9907	1	0	1M(15.9949)		sp|P55072|TERA_HUMAN	P55072	TERA_HUMAN	VCP	Transitional endoplasmic reticulum ATPase
MDETSPLVSPER	-	A	12	1	12	3	0.9529	1	0	1M(15.9949)		sp|Q9BTU6|P4K2A_HUMAN	Q9BTU6	P4K2A_HUMAN	PI4K2A	Phosphatidylinositol 4-kinase type 2-alpha
MDGGSGR	K	E	7	73	79	2	0.9829	1	0	1M(15.9949)		sp|Q8N6Y0|USBP1_HUMAN	Q8N6Y0	USBP1_HUMAN	USHBP1	Usher syndrome type-1C protein-binding protein 1
MDSTANEVEAVKVHSFPTLK	K	F	20	425	444	4	0.9998	2	0	1M(15.9949)		sp|P07237|PDIA1_HUMAN	P07237	PDIA1_HUMAN	P4HB	Protein disulfide-isomerase
MESALDQLK	R	Q	9	11	19	2	0.9951	1	0	1M(15.9949)		sp|P37837|TALDO_HUMAN	P37837	TALDO_HUMAN	TALDO1	Transaldolase
MFLRGDSVIVVLR	K	N	13	99	111	3	0.9928	1	0	1M(15.9949)		sp|P62316|SMD2_HUMAN	P62316	SMD2_HUMAN	SNRPD2	Small nuclear ribonucleoprotein Sm D2
MFLRGDSVIVVLRNPLIAGK	K	-	20	99	118	3	0.9996	2	0	1M(15.9949)		sp|P62316|SMD2_HUMAN	P62316	SMD2_HUMAN	SNRPD2	Small nuclear ribonucleoprotein Sm D2
MGFAVLLVNYR	K	G	11	528	538	2	0.9999	1	0	1M(15.9949)		sp|P13798|ACPH_HUMAN	P13798	ACPH_HUMAN	APEH	Acylamino-acid-releasing enzyme
MGKEKTHINIVVIGHVDSGK	-	S	20	1	20	3	0.9938	1	0			sp|P68104|EF1A1_HUMAN	P68104	EF1A1_HUMAN	EEF1A1	Elongation factor 1-alpha 1	EEF1A2	sp|Q05639|EF1A2_HUMAN
MGQNDLMGTAEDFADQFLR	-	V	19	1	19	3	0.9889	1	0	7M(15.9949), N-term(42.0106)		sp|O15260|SURF4_HUMAN	O15260	SURF4_HUMAN	SURF4	Surfeit locus protein 4
MGQSQSGGHGPGGGK	-	K	15	1	15	2	1	1	0			sp|P62191|PRS4_HUMAN	P62191	PRS4_HUMAN	PSMC1	26S proteasome regulatory subunit 4
MGQSQSGGHGPGGGKK	-	D	16	1	16	2, 3	1	3	0	N-term(42.0106)		sp|P62191|PRS4_HUMAN	P62191	PRS4_HUMAN	PSMC1	26S proteasome regulatory subunit 4
MGVITVSGLAGLVSAR	K	K	16	115	130	2	1	2	0	1M(15.9949)		sp|Q6UXV4|MIC27_HUMAN	Q6UXV4	MIC27_HUMAN	APOOL	MICOS complex subunit MIC27
MIAILTENYGGKWPFWLSPR	R	Q	20	600	619	2, 3	1	3	0	1M(15.9949)		sp|P26639|SYTC_HUMAN	P26639	SYTC_HUMAN	TARS	Threonine--tRNA ligase, cytoplasmic
MIFVGIK	K	K	7	81	87	2	0.9174	1	0			sp|P99999|CYC_HUMAN	P99999	CYC_HUMAN	CYCS	Cytochrome c
MIFVGIKK	K	K	8	81	88	2	0.9932	2	0	1M(15.9949)		sp|P99999|CYC_HUMAN	P99999	CYC_HUMAN	CYCS	Cytochrome c
MIHILLYYK	K	A	9	154	162	2, 3	0.9996	2	0	1M(15.9949)		sp|O75832|PSD10_HUMAN	O75832	PSD10_HUMAN	PSMD10	26S proteasome non-ATPase regulatory subunit 10
MIKPFFHSLSEK	K	Y	12	37	48	3	0.9992	1	0	1M(15.9949)		sp|P10599|THIO_HUMAN	P10599	THIO_HUMAN	TXN	Thioredoxin
MILELFSKVPSLVGSFIR	K	S	18	115	132	3	1	1	0	1M(15.9949)		sp|P78417|GSTO1_HUMAN	P78417	GSTO1_HUMAN	GSTO1	Glutathione S-transferase omega-1
MILFAFGSALAQAR	K	L	14	313	326	2	1	4	0	1M(15.9949)		sp|Q9BZE1|RM37_HUMAN	Q9BZE1	RM37_HUMAN	MRPL37	39S ribosomal protein L37, mitochondrial
MINLSVPDTIDER	K	T	13	166	178	2	0.9206	1	0	1M(15.9949)		sp|P13796|PLSL_HUMAN	P13796	PLSL_HUMAN	LCP1	Plastin-2	PLS3	sp|P13797|PLST_HUMAN
MISDAIPELK	K	A	10	315	324	2	0.9992	2	0	1M(15.9949)		sp|P40926|MDHM_HUMAN	P40926	MDHM_HUMAN	MDH2	Malate dehydrogenase, mitochondrial
MLDFETFLPILQHISR	K	N	16	110	125	3	0.9745	2	0	1M(15.9949)		sp|P12829|MYL4_HUMAN	P12829	MYL4_HUMAN	MYL4	Myosin light chain 4
MLGYFSLVGLLR	K	L	12	268	279	2, 3	0.9996	3	0	1M(15.9949)		sp|Q9Y262|EIF3L_HUMAN	Q9Y262	EIF3L_HUMAN	EIF3L	Eukaryotic translation initiation factor 3 subunit L
MLMMMALLVPLVYTIKR	K	H	17	292	308	3	0.9986	4	0	1M(15.9949), 3M(15.9949), 4M(15.9949)		sp|P08574|CY1_HUMAN	P08574	CY1_HUMAN	CYC1	Cytochrome c1, heme protein, mitochondrial
MLSLDFLDDVR	-	R	11	1	11	2	0.9991	2	0	N-term(42.0106)		sp|P67812|SC11A_HUMAN	P67812	SC11A_HUMAN	SEC11A	Signal peptidase complex catalytic subunit SEC11A
MLSLDFLDDVRR	-	M	12	1	12	3	0.9998	1	0	1M(15.9949)		sp|P67812|SC11A_HUMAN	P67812	SC11A_HUMAN	SEC11A	Signal peptidase complex catalytic subunit SEC11A
MLTELEKALNSIIDVYHK	-	Y	18	1	18	3, 4	0.9917	2	0	1M(15.9949)		sp|P05109|S10A8_HUMAN	P05109	S10A8_HUMAN	S100A8	Protein S100-A8
MLVLVLGDLHIPHR	-	C	14	1	14	3, 4	1	4	0	1M(15.9949)		sp|Q9UBQ0|VPS29_HUMAN	Q9UBQ0	VPS29_HUMAN	VPS29	Vacuolar protein sorting-associated protein 29
MMAVAALVVNFSQPVAGRPSLLR	R	H	23	466	488	3	1	2	0	1M(15.9949), 2M(15.9949)		sp|Q9BYT8|NEUL_HUMAN	Q9BYT8	NEUL_HUMAN	NLN	Neurolysin, mitochondrial
MPMFIVNTNVPR	-	A	12	1	12	2	0.9146	1	0	3M(15.9949), N-term(42.0106)		sp|P14174|MIF_HUMAN	P14174	MIF_HUMAN	MIF	Macrophage migration inhibitory factor
MPPYTVVYFPVR	-	G	12	1	12	2, 3	0.9992	2	0	1M(15.9949), N-term(42.0106)		sp|P09211|GSTP1_HUMAN	P09211	GSTP1_HUMAN	GSTP1	Glutathione S-transferase P
MQASIEK	K	G	7	251	257	2	0.939	2	0	1M(15.9949)		sp|P06748|NPM_HUMAN	P06748	NPM_HUMAN	NPM1	Nucleophosmin
MQIFVKTLTGKTITLEVEPSDTIENVK	-	A	27	1	27	4	0.9983	1	0			contaminant_UBIQUITIN08	contaminant_UBIQUITIN08	contaminant_UBIQUITIN08		contaminant_UBIQUITIN08	RPS27A, UBA52, UBB, UBC	sp|P0CG47|UBB_HUMAN, sp|P0CG48|UBC_HUMAN, sp|P62979|RS27A_HUMAN, sp|P62987|RL40_HUMAN
MRYVASYLLAALGGNSSPSAK	-	D	21	1	21	3	1	1	0	1M(15.9949)		sp|P05387|RLA2_HUMAN	P05387	RLA2_HUMAN	RPLP2	60S acidic ribosomal protein P2
MSATFIGNNTAIQELFKR	K	V	18	363	380	4	0.9697	1	0	1M(15.9949)		sp|Q3ZCM7|TBB8_HUMAN	Q3ZCM7	TBB8_HUMAN	TUBB8	Tubulin beta-8 chain
MSATFIGNSTAIQELFKR	K	L	18	363	380	3	1	2	0	1M(15.9949)		sp|P68371|TBB4B_HUMAN	P68371	TBB4B_HUMAN	TUBB4B	Tubulin beta-4B chain	TUBB2A, TUBB2B	sp|Q13885|TBB2A_HUMAN, sp|Q9BVA1|TBB2B_HUMAN
MSFCVYSILGVVK	R	R	13	721	733	2	0.9992	1	0	1M(15.9949), 4C(57.0214)		sp|Q9HAV4|XPO5_HUMAN	Q9HAV4	XPO5_HUMAN	XPO5	Exportin-5
MSFCVYSILGVVKR	R	T	14	721	734	2, 3	1	2	0	1M(15.9949), 4C(57.0214)		sp|Q9HAV4|XPO5_HUMAN	Q9HAV4	XPO5_HUMAN	XPO5	Exportin-5
MSIFGHSMGGHGALICALK	R	N	19	143	161	3	0.9978	1	0	16C(57.0214), 1M(15.9949), 8M(15.9949)		sp|P10768|ESTD_HUMAN	P10768	ESTD_HUMAN	ESD	S-formylglutathione hydrolase
MSSYAFFVQTCR	K	E	12	13	24	2	1	4	0	11C(57.0214), 1M(15.9949)	DTT(151.996500)	sp|P09429|HMGB1_HUMAN	P09429	HMGB1_HUMAN	HMGB1	High mobility group protein B1	HMGB2	sp|P26583|HMGB2_HUMAN
MTLGMIWTIILR	K	F	12	141	152	2	0.9993	5	0	1M(15.9949), 5M(15.9949)		sp|O43707|ACTN4_HUMAN	O43707	ACTN4_HUMAN	ACTN4	Alpha-actinin-4	ACTN1, ACTN2	sp|P12814|ACTN1_HUMAN, sp|P35609|ACTN2_HUMAN
MVFINNIALAQIK	K	N	13	1177	1189	2	0.999	1	0	1M(15.9949)		sp|P42704|LPPRC_HUMAN	P42704	LPPRC_HUMAN	LRPPRC	Leucine-rich PPR motif-containing protein, mitochondrial
MVIITGPPEAQFK	R	A	13	453	465	2	0.9913	2	0	1M(15.9949)		sp|Q9NZI8|IF2B1_HUMAN	Q9NZI8	IF2B1_HUMAN	IGF2BP1	Insulin-like growth factor 2 mRNA-binding protein 1	IGF2BP2, IGF2BP3	sp|O00425|IF2B3_HUMAN, sp|Q9Y6M1|IF2B2_HUMAN
MVMTVFACLMGK	K	G	12	611	622	2	0.9999	4	0	10M(15.9949), 1M(15.9949), 3M(15.9949), 8C(57.0214)	DTT(151.996500)	sp|P13796|PLSL_HUMAN	P13796	PLSL_HUMAN	LCP1	Plastin-2	PLS1	sp|Q14651|PLSI_HUMAN
MVNHFIAEFK	R	R	10	237	246	2	1	1	0	1M(15.9949)		sp|P11142|HSP7C_HUMAN	P11142	HSP7C_HUMAN	HSPA8	Heat shock cognate 71 kDa protein
MVNHFIAEFKR	R	K	11	237	247	3	1	2	0	1M(15.9949)		sp|P11142|HSP7C_HUMAN	P11142	HSP7C_HUMAN	HSPA8	Heat shock cognate 71 kDa protein
MVPVSVQQSLAAYNQR	K	K	16	358	373	2	0.9936	1	0	1M(15.9949)		sp|Q8WUM4|PDC6I_HUMAN	Q8WUM4	PDC6I_HUMAN	PDCD6IP	Programmed cell death 6-interacting protein
MVQEAEK	R	Y	7	518	524	2	0.9255	2	0			sp|P11142|HSP7C_HUMAN	P11142	HSP7C_HUMAN	HSPA8	Heat shock cognate 71 kDa protein	HSPA1A, HSPA1B	sp|P0DMV8|HS71A_HUMAN, sp|P0DMV9|HS71B_HUMAN
MVTGVASALSSR	K	Y	12	134	145	2	1	2	0	1M(15.9949)		sp|P69892|HBG2_HUMAN	P69892	HBG2_HUMAN	HBG2	Hemoglobin subunit gamma-2
MVVIGAGVIGVELGSVWQR	K	L	19	216	234	2	0.9999	1	0	1M(15.9949)		sp|P09622|DLDH_HUMAN	P09622	DLDH_HUMAN	DLD	Dihydrolipoyl dehydrogenase, mitochondrial
MVVNEGSDGGQSVYHVHLHVLGGR	R	Q	24	96	119	4	0.9828	1	0	1M(15.9949)		sp|P49773|HINT1_HUMAN	P49773	HINT1_HUMAN	HINT1	Histidine triad nucleotide-binding protein 1
MYKTTPDVIFVFGFR	K	T	15	47	61	3	0.9946	1	0	1M(15.9949)		sp|P62847|RS24_HUMAN	P62847	RS24_HUMAN	RPS24	40S ribosomal protein S24
MYKTTPDVIFVFGFRTHFGGGK	K	T	22	47	68	4	0.956	1	0	1M(15.9949)		sp|P62847|RS24_HUMAN	P62847	RS24_HUMAN	RPS24	40S ribosomal protein S24
NAASFKEVSDSLLTSSK	R	G	17	359	375	3	0.9891	1	0			sp|Q99541|PLIN2_HUMAN	Q99541	PLIN2_HUMAN	PLIN2	Perilipin-2
NAAVVMAVAQLYWHISPK	R	S	18	312	329	3	0.9891	1	0	6M(15.9949)		sp|O00203|AP3B1_HUMAN	O00203	AP3B1_HUMAN	AP3B1	AP-3 complex subunit beta-1
NAAYYSPHGHILVLAGFGNLR	R	G	21	318	338	3, 4	1	2	0			sp|Q9BY44|EIF2A_HUMAN	Q9BY44	EIF2A_HUMAN	EIF2A	Eukaryotic translation initiation factor 2A
NAGVEGSLIVEK	K	L	12	482	493	2	0.9892	1	0			sp|P10809|CH60_HUMAN	P10809	CH60_HUMAN	HSPD1	60 kDa heat shock protein, mitochondrial
NALESYAFNMK	K	S	11	540	550	2	0.9903	1	0	10M(15.9949)		sp|P0DMV8|HS71A_HUMAN	P0DMV8	HS71A_HUMAN	HSPA1A	Heat shock 70 kDa protein 1A	HSPA1B, HSPA1L	sp|P0DMV9|HS71B_HUMAN, sp|P34931|HS71L_HUMAN
NAQLAQYNFILVVGEKEK	R	L	18	664	681	3	0.9996	1	0			sp|P26639|SYTC_HUMAN	P26639	SYTC_HUMAN	TARS	Threonine--tRNA ligase, cytoplasmic	TARSL2	sp|A2RTX5|SYTC2_HUMAN
NAQVRGGYVLHIGTIYGDLK	K	V	20	565	584	3	0.9193	1	0			sp|P49588|SYAC_HUMAN	P49588	SYAC_HUMAN	AARS	Alanine--tRNA ligase, cytoplasmic
NASDMPETITSR	K	D	12	62	73	2, 3	1	3	0	5M(15.9949)		sp|Q8TCT9|HM13_HUMAN	Q8TCT9	HM13_HUMAN	HM13	Minor histocompatibility antigen H13
NASLSIYSIWFYDKNDCHR	R	L	19	99	117	3	0.9994	1	0	17C(57.0214)		sp|Q9NPI6|DCP1A_HUMAN	Q9NPI6	DCP1A_HUMAN	DCP1A	mRNA-decapping enzyme 1A
NAVITVPAYFNDSQR	K	Q	15	188	202	2	0.9746	1	0			sp|P38646|GRP75_HUMAN	P38646	GRP75_HUMAN	HSPA9	Stress-70 protein, mitochondrial	HSPA1A, HSPA1B, HSPA1L	sp|P0DMV8|HS71A_HUMAN, sp|P0DMV9|HS71B_HUMAN, sp|P34931|HS71L_HUMAN
NAVLAIYTIYR	R	N	11	154	164	2	0.9991	2	0			sp|P53618|COPB_HUMAN	P53618	COPB_HUMAN	COPB1	Coatomer subunit beta
NCMTDLLAK	K	L	9	17	25	2	0.9746	2	0	2C(57.0214), 3M(15.9949)		sp|Q00765|REEP5_HUMAN	Q00765	REEP5_HUMAN	REEP5	Receptor expression-enhancing protein 5
NDFQLIGIQDGYLSLLQDSGEVR	R	E	23	87	109	2	0.9985	2	0			sp|P63241|IF5A1_HUMAN	P63241	IF5A1_HUMAN	EIF5A	Eukaryotic translation initiation factor 5A-1
NDIGPYECEIQNPVGASR	K	S	18	209	226	4	0.9995	1	0	8C(57.0214)		sp|Q14002|CEAM7_HUMAN	Q14002	CEAM7_HUMAN	CEACAM7	Carcinoembryonic antigen-related cell adhesion molecule 7
NDIGTSGYSQEVVCYTLGNIPQMPSAPR	R	L	28	455	482	4	0.9825	1	0	14C(57.0214), 23M(15.9949)		sp|Q53EP0|FND3B_HUMAN	Q53EP0	FND3B_HUMAN	FNDC3B	Fibronectin type III domain-containing protein 3B
NDLAVVDVR	K	L	9	334	342	2	0.9877	1	0			sp|P19338|NUCL_HUMAN	P19338	NUCL_HUMAN	NCL	Nucleolin
NDLSPTTVMSEGAR	R	N	14	79	92	2	0.9154	1	0	9M(15.9949)		sp|P30043|BLVRB_HUMAN	P30043	BLVRB_HUMAN	BLVRB	Flavin reductase (NADPH)
NDWHGGAIVSALSQTGSLFKPR	K	K	22	299	320	4	0.9208	1	0			sp|P51398|RT29_HUMAN	P51398	RT29_HUMAN	DAP3	28S ribosomal protein S29, mitochondrial
NELSGALTGLTR	R	V	12	443	454	2, 3	0.9934	2	0			sp|P26639|SYTC_HUMAN	P26639	SYTC_HUMAN	TARS	Threonine--tRNA ligase, cytoplasmic
NFDEILRVVISLQLTAEKR	R	V	19	156	174	3	1	2	0			sp|P30041|PRDX6_HUMAN	P30041	PRDX6_HUMAN	PRDX6	Peroxiredoxin-6
NFELVINLSMR	K	G	11	1388	1398	2	0.999	3	0	10M(15.9949)		sp|P27708|PYR1_HUMAN	P27708	PYR1_HUMAN	CAD	CAD protein
NFLTTAIRPHGIFGPR	K	D	16	192	207	3	0.9945	1	0			sp|Q15738|NSDHL_HUMAN	Q15738	NSDHL_HUMAN	NSDHL	Sterol-4-alpha-carboxylate 3-dehydrogenase, decarboxylating
NFSDNQLQEGK	R	N	11	161	171	2	0.9974	1	0			sp|P37802|TAGL2_HUMAN	P37802	TAGL2_HUMAN	TAGLN2	Transgelin-2
NFVVVMVTK	K	P	9	68	76	2	0.9991	1	0			sp|P54727|RD23B_HUMAN	P54727	RD23B_HUMAN	RAD23B	UV excision repair protein RAD23 homolog B	RAD23A	sp|P54725|RD23A_HUMAN
NFVVVMVTKPK	K	A	11	68	78	2	0.9987	2	0	6M(15.9949)		sp|P54727|RD23B_HUMAN	P54727	RD23B_HUMAN	RAD23B	UV excision repair protein RAD23 homolog B
NGYGFINR	R	N	8	70	77	2	0.9886	1	0			sp|P67809|YBOX1_HUMAN	P67809	YBOX1_HUMAN	YBX1	Nuclease-sensitive element-binding protein 1	YBX2, YBX3	sp|P16989|YBOX3_HUMAN, sp|Q9Y2T7|YBOX2_HUMAN
NHAAPFSK	K	V	8	423	430	2	0.9639	1	0			sp|P34932|HSP74_HUMAN	P34932	HSP74_HUMAN	HSPA4	Heat shock 70 kDa protein 4	HSPH1	sp|Q92598|HS105_HUMAN
NHPSFYVFNHR	R	G	11	86	96	3	0.9669	1	0			sp|Q8N4V1|MMGT1_HUMAN	Q8N4V1	MMGT1_HUMAN	MMGT1	Membrane magnesium transporter 1
NIEDVIAQGIGK	K	L	12	50	61	2, 3	0.9972	2	0			sp|P05387|RLA2_HUMAN	P05387	RLA2_HUMAN	RPLP2	60S acidic ribosomal protein P2
NIILEEGK	K	E	8	46	53	2	0.9389	1	0			sp|P23528|COF1_HUMAN	P23528	COF1_HUMAN	CFL1	Cofilin-1
NILFVITKPDVYK	K	S	13	1964	1976	2, 3	0.9998	3	0			sp|E9PAV3|NACAM_HUMAN	E9PAV3	NACAM_HUMAN	NACA	Nascent polypeptide-associated complex subunit alpha, muscle-specific form		sp|Q13765|NACA_HUMAN
NIPGITLLNVSK	R	L	12	223	234	2	0.9876	1	0			sp|P36578|RL4_HUMAN	P36578	RL4_HUMAN	RPL4	60S ribosomal protein L4
NISFNDKK	R	F	8	247	254	2	0.9389	1	0			sp|P15311|EZRI_HUMAN	P15311	EZRI_HUMAN	EZR	Ezrin	MSN, RDX	sp|P26038|MOES_HUMAN, sp|P35241|RADI_HUMAN
NITLNFGPQHPAAHGVLR	K	L	18	79	96	4	0.9996	1	0			sp|O75306|NDUS2_HUMAN	O75306	NDUS2_HUMAN	NDUFS2	NADH dehydrogenase [ubiquinone] iron-sulfur protein 2, mitochondrial
NKLQYFMEQFYGIIR	K	N	15	336	350	3	0.9999	1	0	7M(15.9949)		sp|P78527|PRKDC_HUMAN	P78527	PRKDC_HUMAN	PRKDC	DNA-dependent protein kinase catalytic subunit
NKPGVYTK	K	V	8	207	214	2	0.94	1	0			contaminant_TRYPSIN	contaminant_TRYPSIN	contaminant_TRYPSIN		contaminant_TRYPSIN	PRSS1, TMPRSS13	sp|P07477|TRY1_HUMAN, sp|Q9BYE2|TMPSD_HUMAN
NLDAVHDITVAYPHNIPQSEK	K	H	21	250	270	4	0.998	1	0			sp|Q6UWP7|LCLT1_HUMAN	Q6UWP7	LCLT1_HUMAN	LCLAT1	Lysocardiolipin acyltransferase 1
NLDIERPTYTNLNR	R	L	14	216	229	3	1	1	0			sp|P68363|TBA1B_HUMAN	P68363	TBA1B_HUMAN	TUBA1B	Tubulin alpha-1B chain	TUBA1A, TUBA1C, TUBA3E, TUBA4A, TUBA8	sp|P68366|TBA4A_HUMAN, sp|Q6PEY2|TBA3E_HUMAN, sp|Q71U36|TBA1A_HUMAN, sp|Q9BQE3|TBA1C_HUMAN, sp|Q9NY65|TBA8_HUMAN
NLFILAYNYK	R	M	10	407	416	2	0.9785	1	0			sp|O95573|ACSL3_HUMAN	O95573	ACSL3_HUMAN	ACSL3	Long-chain-fatty-acid--CoA ligase 3
NLFLVIFQR	K	F	9	708	716	2	0.9314	1	0			sp|Q09161|NCBP1_HUMAN	Q09161	NCBP1_HUMAN	NCBP1	Nuclear cap-binding protein subunit 1
NLLTAAADAIER	R	L	12	390	401	2	1	1	0			sp|P33897|ABCD1_HUMAN	P33897	ABCD1_HUMAN	ABCD1	ATP-binding cassette sub-family D member 1
NLQEAEEWYK	K	S	10	283	292	2	0.9368	1	0			sp|P08670|VIME_HUMAN	P08670	VIME_HUMAN	VIM	Vimentin	PRPH	sp|P41219|PERI_HUMAN
NLQNLLILTAIK	R	A	12	1023	1034	2	0.9788	1	0			sp|Q00610|CLH1_HUMAN	Q00610	CLH1_HUMAN	CLTC	Clathrin heavy chain 1	CLTCL1	sp|P53675|CLH2_HUMAN
NLQYYDISAK	K	S	10	143	152	2	0.999	1	0			sp|P62826|RAN_HUMAN	P62826	RAN_HUMAN	RAN	GTP-binding nuclear protein Ran
NLTNPNTVIILIGNK	R	A	15	111	125	2	0.9896	1	0			sp|P61106|RAB14_HUMAN	P61106	RAB14_HUMAN	RAB14	Ras-related protein Rab-14
NLVTEVLGALEAK	R	T	13	16	28	2	0.9999	3	0			sp|Q96HR9|REEP6_HUMAN	Q96HR9	REEP6_HUMAN	REEP6	Receptor expression-enhancing protein 6
NLYFLYLIELR	K	A	11	303	313	2	0.9909	1	0			sp|Q96HE7|ERO1A_HUMAN	Q96HE7	ERO1A_HUMAN	ERO1A	ERO1-like protein alpha	ERO1B	sp|Q86YB8|ERO1B_HUMAN
NMACVQR	K	T	7	121	127	2	0.9375	1	0	2M(15.9949), 4C(57.0214)		sp|P37802|TAGL2_HUMAN	P37802	TAGL2_HUMAN	TAGLN2	Transgelin-2
NMITGTSQADCAVLIVAAGVGEFEAGISK	K	N	29	101	129	2	0.9995	5	0	11C(57.0214), 2M(15.9949)		sp|P68104|EF1A1_HUMAN	P68104	EF1A1_HUMAN	EEF1A1	Elongation factor 1-alpha 1	EEF1A2	sp|Q05639|EF1A2_HUMAN
NMMAACDPR	K	H	9	298	306	2	0.987	2	0	2M(15.9949), 3M(15.9949), 6C(57.0214)		sp|P07437|TBB5_HUMAN	P07437	TBB5_HUMAN	TUBB	Tubulin beta chain	TUBB2A, TUBB2B, TUBB3, TUBB4A, TUBB4B, TUBB6, TUBB8	sp|P04350|TBB4A_HUMAN, sp|P68371|TBB4B_HUMAN, sp|Q13509|TBB3_HUMAN, sp|Q13885|TBB2A_HUMAN, sp|Q3ZCM7|TBB8_HUMAN, sp|Q9BUF5|TBB6_HUMAN, sp|Q9BVA1|TBB2B_HUMAN
NMSVIAHVDHGK	R	S	12	21	32	3	0.9638	1	0	2M(15.9949)		sp|P13639|EF2_HUMAN	P13639	EF2_HUMAN	EEF2	Elongation factor 2
NNDGYIDYAEFAK	K	S	13	131	143	2	0.9841	2	0			sp|Q8NI22|MCFD2_HUMAN	Q8NI22	MCFD2_HUMAN	MCFD2	Multiple coagulation factor deficiency protein 2
NNFAVGYR	R	T	8	178	185	2	0.9997	2	0			sp|P45880|VDAC2_HUMAN	P45880	VDAC2_HUMAN	VDAC2	Voltage-dependent anion-selective channel protein 2
NNQITNNQR	K	L	9	31	39	2	0.995	1	0			sp|P00558|PGK1_HUMAN	P00558	PGK1_HUMAN	PGK1	Phosphoglycerate kinase 1
NNTVGLIQLNRPK	K	A	13	44	56	2	0.9978	1	0			sp|P30084|ECHM_HUMAN	P30084	ECHM_HUMAN	ECHS1	Enoyl-CoA hydratase, mitochondrial
NPDDITNEEYGEFYK	R	S	15	300	314	2	0.9875	1	0			sp|P07900|HS90A_HUMAN	P07900	HS90A_HUMAN	HSP90AA1	Heat shock protein HSP 90-alpha
NPDGGFATYETK	R	R	12	495	506	2	0.9998	1	0			sp|P48449|ERG7_HUMAN	P48449	ERG7_HUMAN	LSS	Lanosterol synthase
NPDGGFATYETKR	R	G	13	495	507	2, 3	1	3	0			sp|P48449|ERG7_HUMAN	P48449	ERG7_HUMAN	LSS	Lanosterol synthase
NPEPELLVRWYQMGAYQPFFR	K	A	21	654	674	4	0.9991	1	0	13M(15.9949)		sp|Q14697|GANAB_HUMAN	Q14697	GANAB_HUMAN	GANAB	Neutral alpha-glucosidase AB
NPHPSSAFLNLIGFVSR	R	R	17	29	45	2, 3, 4	1	3	0			sp|P53004|BIEA_HUMAN	P53004	BIEA_HUMAN	BLVRA	Biliverdin reductase A
NPHPSSAFLNLIGFVSRR	R	E	18	29	46	3	0.9975	1	0			sp|P53004|BIEA_HUMAN	P53004	BIEA_HUMAN	BLVRA	Biliverdin reductase A
NPVWYQALTHGLNEEQR	R	K	17	973	989	3	1	1	0			sp|O95373|IPO7_HUMAN	O95373	IPO7_HUMAN	IPO7	Importin-7
NPYSIDNNELLDFLSR	R	V	16	834	849	4	0.9647	1	0			sp|Q6DN12|MCTP2_HUMAN	Q6DN12	MCTP2_HUMAN	MCTP2	Multiple C2 and transmembrane domain-containing protein 2
NQLTSNPENTVFDAKR	K	L	16	82	97	3	0.9668	1	0			contaminant_GR78_MESAU	contaminant_GR78_MESAU owl|P07823| 78 KD GLUCOSE REGULATED PROTEIN PRECURSOR (GRP 78) (IMMUNOGLOBULIN...	contaminant_GR78_MESAU owl|P07823| 78 KD GLUCOSE REGULATED PROTEIN PRECURSOR (GRP 78) (IMMUNOGLOBULIN...		contaminant_GR78_MESAU owl|P07823| 78 KD GLUCOSE REGULATED PROTEIN PRECURSOR (GRP 78) (IMMUNOGLOBULIN...	HSPA5	contaminant_GR78_HUMAN, contaminant_GR78_MOUSE, contaminant_GR78_RAT, sp|P11021|BIP_HUMAN
NQSQGYNQWQQGQFWGQKPWSQHYHQGYY	K	-	29	797	825	4	1	1	0			sp|Q00839|HNRPU_HUMAN	Q00839	HNRPU_HUMAN	HNRNPU	Heterogeneous nuclear ribonucleoprotein U
NQVAMNPTNTVFDAK	K	R	15	57	71	2	0.9365	1	0	5M(15.9949)		sp|P11142|HSP7C_HUMAN	P11142	HSP7C_HUMAN	HSPA8	Heat shock cognate 71 kDa protein
NRTVPFCSTFAAFFTR	R	A	16	380	395	3	1	3	0	7C(57.0214)		sp|P29401|TKT_HUMAN	P29401	TKT_HUMAN	TKT	Transketolase
NSELIANGSSHR	R	L	12	715	726	3	1	1	0			sp|Q5TBA9|FRY_HUMAN	Q5TBA9	FRY_HUMAN	FRY	Protein furry homolog
NSLESYAFNMK	K	A	11	540	550	2	0.9995	2	0	10M(15.9949)		sp|P11142|HSP7C_HUMAN	P11142	HSP7C_HUMAN	HSPA8	Heat shock cognate 71 kDa protein
NSNPALNDNLEK	K	G	12	120	131	2	0.9992	1	0			sp|O00299|CLIC1_HUMAN	O00299	CLIC1_HUMAN	CLIC1	Chloride intracellular channel protein 1
NSPLVSR	K	L	7	46	52	2	0.9296	1	0			sp|P40926|MDHM_HUMAN	P40926	MDHM_HUMAN	MDH2	Malate dehydrogenase, mitochondrial
NSSYFVEWIPNNVK	K	T	14	337	350	2	0.9988	1	0			sp|P07437|TBB5_HUMAN	P07437	TBB5_HUMAN	TUBB	Tubulin beta chain	TUBB2A, TUBB2B, TUBB3, TUBB4A, TUBB4B, TUBB6	sp|P04350|TBB4A_HUMAN, sp|P68371|TBB4B_HUMAN, sp|Q13509|TBB3_HUMAN, sp|Q13885|TBB2A_HUMAN, sp|Q9BUF5|TBB6_HUMAN, sp|Q9BVA1|TBB2B_HUMAN
NTFQSGFLSILYSIGSKPLQIWDKK	K	V	25	4	28	4	0.9756	1	0			sp|Q9Y6A4|CFA20_HUMAN	Q9Y6A4	CFA20_HUMAN	CFAP20	Cilia- and flagella-associated protein 20
NTGIICTIGPASR	R	S	13	44	56	2	0.9988	1	0	6C(57.0214)		sp|P14618|KPYM_HUMAN	P14618	KPYM_HUMAN	PKM	Pyruvate kinase PKM
NTLLIAGLQAR	K	N	11	240	250	2	0.9772	1	0			sp|P39656|OST48_HUMAN	P39656	OST48_HUMAN	DDOST	Dolichyl-diphosphooligosaccharide--protein glycosyltransferase 48 kDa subunit
NTLQLHR	R	Y	7	196	202	2	0.9366	1	0			sp|P61313|RL15_HUMAN	P61313	RL15_HUMAN	RPL15	60S ribosomal protein L15
NTTIPTKK	R	S	8	461	468	2	0.9796	3	0			sp|P38646|GRP75_HUMAN	P38646	GRP75_HUMAN	HSPA9	Stress-70 protein, mitochondrial
NTVVPTKK	R	S	8	440	447	2	0.9906	1	0			contaminant_GR78_MESAU	contaminant_GR78_MESAU owl|P07823| 78 KD GLUCOSE REGULATED PROTEIN PRECURSOR (GRP 78) (IMMUNOGLOBULIN...	contaminant_GR78_MESAU owl|P07823| 78 KD GLUCOSE REGULATED PROTEIN PRECURSOR (GRP 78) (IMMUNOGLOBULIN...		contaminant_GR78_MESAU owl|P07823| 78 KD GLUCOSE REGULATED PROTEIN PRECURSOR (GRP 78) (IMMUNOGLOBULIN...	HSPA5	contaminant_GR78_MOUSE, contaminant_GR78_PIG, contaminant_GR78_RAT, sp|P11021|BIP_HUMAN
NVASVCLQIGYPTVASVPHSIINGYKR	R	V	27	221	247	4	0.9535	1	0	6C(57.0214)		sp|P05388|RLA0_HUMAN	P05388	RLA0_HUMAN	RPLP0	60S acidic ribosomal protein P0
NVFENPTMVQFDHR	R	L	14	314	327	2, 3	1	5	0	8M(15.9949)		sp|Q7KZN9|COX15_HUMAN	Q7KZN9	COX15_HUMAN	COX15	Cytochrome c oxidase assembly protein COX15 homolog
NVFIIGATNRPDIIDPAILRPGR	K	L	23	616	638	4	0.9627	1	0			sp|P55072|TERA_HUMAN	P55072	TERA_HUMAN	VCP	Transitional endoplasmic reticulum ATPase
NVIGLQMGTNR	K	G	11	172	182	2	0.9971	1	0	7M(15.9949)		sp|P37802|TAGL2_HUMAN	P37802	TAGL2_HUMAN	TAGLN2	Transgelin-2
NVIIWGNHSSTQYPDVNHAK	K	V	20	180	199	3	1	2	0			sp|P40925|MDHC_HUMAN	P40925	MDHC_HUMAN	MDH1	Malate dehydrogenase, cytoplasmic
NVLLQFIFLKPGSER	K	E	15	1715	1729	3	1	1	0			sp|A6NKT7|RGPD3_HUMAN	A6NKT7	RGPD3_HUMAN	RGPD3	RanBP2-like and GRIP domain-containing protein 3	GCC2, RGPD1, RGPD2, RGPD4, RGPD5, RGPD8	sp|O14715|RGPD8_HUMAN, sp|P0DJD0|RGPD1_HUMAN, sp|P0DJD1|RGPD2_HUMAN, sp|Q7Z3J3|RGPD4_HUMAN, sp|Q8IWJ2|GCC2_HUMAN, sp|Q99666|RGPD5_HUMAN
NVNVQNFHISWK	K	D	12	182	193	2	0.9311	1	0			sp|O43707|ACTN4_HUMAN	O43707	ACTN4_HUMAN	ACTN4	Alpha-actinin-4
NVPNWHR	K	D	7	100	106	2	0.9207	1	0			sp|P62826|RAN_HUMAN	P62826	RAN_HUMAN	RAN	GTP-binding nuclear protein Ran
NVQVFLISGGFR	R	S	12	102	113	2	0.9992	1	0			sp|P78330|SERB_HUMAN	P78330	SERB_HUMAN	PSPH	Phosphoserine phosphatase
NVTELNEPLSNEER	K	N	14	29	42	2	0.999	1	0			sp|P61981|1433G_HUMAN	P61981	1433G_HUMAN	YWHAG	14-3-3 protein gamma
NYQFDFLRPQHSLFNYFTK	R	L	19	192	210	3	0.9946	2	0			sp|Q15459|SF3A1_HUMAN	Q15459	SF3A1_HUMAN	SF3A1	Splicing factor 3A subunit 1
PALLHSTFFPALQGAQTK	K	M	18	332	349	3	1	2	0			sp|P23381|SYWC_HUMAN	P23381	SYWC_HUMAN	WARS	Tryptophan--tRNA ligase, cytoplasmic
PAPPKPEPKPK	K	K	11	32	42	3	0.9849	1	0			sp|P05204|HMGN2_HUMAN	P05204	HMGN2_HUMAN	HMGN2	Non-histone chromosomal protein HMG-17
PASGPIRPIVR	R	C	11	50	60	3	0.9948	1	0			sp|P26373|RL13_HUMAN	P26373	RL13_HUMAN	RPL13	60S ribosomal protein L13
PDEKAIMTYVSSFYHAFSGAQK	R	A	22	252	273	3	1	1	0	7M(15.9949)		sp|O43707|ACTN4_HUMAN	O43707	ACTN4_HUMAN	ACTN4	Alpha-actinin-4	ACTN1	sp|P12814|ACTN1_HUMAN
PDVYKSPASDTYIVFGEAK	K	L	19	1972	1990	3	0.9926	1	0			sp|E9PAV3|NACAM_HUMAN	E9PAV3	NACAM_HUMAN	NACA	Nascent polypeptide-associated complex subunit alpha, muscle-specific form		sp|Q13765|NACA_HUMAN
PEMIGHYLGEFSITYKPVK	K	H	19	109	127	4	1	2	0	3M(15.9949)		sp|P62841|RS15_HUMAN	P62841	RS15_HUMAN	RPS15	40S ribosomal protein S15
PENQDIDWGALEGETR	K	E	16	380	395	3	0.9961	1	0			sp|P13796|PLSL_HUMAN	P13796	PLSL_HUMAN	LCP1	Plastin-2
PFVPNVHAAEFVPSFLR	K	G	17	58	74	3	0.9985	2	0			sp|Q8IYD1|ERF3B_HUMAN	Q8IYD1	ERF3B_HUMAN	GSPT2	Eukaryotic peptide chain release factor GTP-binding subunit ERF3B
PGGLLLGDVAPNFEANTTVGR	M	L	21	2	22	2	1	1	0			sp|P30041|PRDX6_HUMAN	P30041	PRDX6_HUMAN	PRDX6	Peroxiredoxin-6
PHIHPCWK	K	E	8	416	423	4	0.9862	1	0	6C(57.0214)		sp|Q96DX4|RSPRY_HUMAN	Q96DX4	RSPRY_HUMAN	RSPRY1	RING finger and SPRY domain-containing protein 1
PHIYGYAVK	R	-	9	236	244	2	1	1	0			sp|Q9H8H3|MET7A_HUMAN	Q9H8H3	MET7A_HUMAN	METTL7A	Methyltransferase-like protein 7A
PIKPSPPYFGLLLASVGR	R	L	18	533	550	3	0.9928	1	0			sp|P17812|PYRG1_HUMAN	P17812	PYRG1_HUMAN	CTPS1	CTP synthase 1
PLSIWAMQLALQQQQHKK	R	A	18	880	897	4	0.9695	1	0	7M(15.9949)		sp|Q9HCG7|GBA2_HUMAN	Q9HCG7	GBA2_HUMAN	GBA2	Non-lysosomal glucosylceramidase
PMFIVNTNVPR	M	A	11	2	12	2, 3	0.9999	3	0	2M(15.9949)		sp|P14174|MIF_HUMAN	P14174	MIF_HUMAN	MIF	Macrophage migration inhibitory factor
PPYTVVYFPVR	M	G	11	2	12	2	1	1	0			sp|P09211|GSTP1_HUMAN	P09211	GSTP1_HUMAN	GSTP1	Glutathione S-transferase P
PPYTVVYFPVRGR	M	C	13	2	14	3	0.9999	1	0			sp|P09211|GSTP1_HUMAN	P09211	GSTP1_HUMAN	GSTP1	Glutathione S-transferase P
PQYQTWEEFSR	M	A	11	2	12	2	0.9952	1	0			sp|P49458|SRP09_HUMAN	P49458	SRP09_HUMAN	SRP9	Signal recognition particle 9 kDa protein
PRYELALILK	M	A	10	2	11	3	0.9885	1	0			sp|P82932|RT06_HUMAN	P82932	RT06_HUMAN	MRPS6	28S ribosomal protein S6, mitochondrial
PVVSFIAGLTAPPGR	K	R	15	281	295	3	0.9898	1	0			sp|P53597|SUCA_HUMAN	P53597	SUCA_HUMAN	SUCLG1	Succinate--CoA ligase [ADP/GDP-forming] subunit alpha, mitochondrial
PVVSFIAGLTAPPGRR	K	M	16	281	296	3	0.9669	1	0			sp|P53597|SUCA_HUMAN	P53597	SUCA_HUMAN	SUCLG1	Succinate--CoA ligase [ADP/GDP-forming] subunit alpha, mitochondrial
PWALTFSYGR	K	A	10	295	304	2, 3	0.9993	5	0			sp|P04075|ALDOA_HUMAN	P04075	ALDOA_HUMAN	ALDOA	Fructose-bisphosphate aldolase A	ALDOC	sp|P09972|ALDOC_HUMAN
PWSQHYHQGYY	K	-	11	815	825	2	0.9642	1	0			sp|Q00839|HNRPU_HUMAN	Q00839	HNRPU_HUMAN	HNRNPU	Heterogeneous nuclear ribonucleoprotein U
PWTMGQK	R	L	7	68	74	2	0.9927	1	0			sp|Q7Z5M5|TMC3_HUMAN	Q7Z5M5	TMC3_HUMAN	TMC3	Transmembrane channel-like protein 3
PWVTEEAYVPVSDMNGLGFK	R	P	20	1726	1745	2	0.9329	1	0			sp|O75369|FLNB_HUMAN	O75369	FLNB_HUMAN	FLNB	Filamin-B
PYLLISTQIR	M	M	10	2	11	2	0.9958	1	0			sp|P30047|GFRP_HUMAN	P30047	GFRP_HUMAN	GCHFR	GTP cyclohydrolase 1 feedback regulatory protein
PYQYPALTPEQK	M	K	12	2	13	2	0.9247	1	0			sp|P04075|ALDOA_HUMAN	P04075	ALDOA_HUMAN	ALDOA	Fructose-bisphosphate aldolase A
PYQYPALTPEQKK	M	E	13	2	14	3	1	2	0			sp|P04075|ALDOA_HUMAN	P04075	ALDOA_HUMAN	ALDOA	Fructose-bisphosphate aldolase A
QAASSLQQASLK	R	L	12	635	646	2	0.9999	1	0			sp|P38646|GRP75_HUMAN	P38646	GRP75_HUMAN	HSPA9	Stress-70 protein, mitochondrial
QALVAIFTHLR	R	K	11	355	365	3	0.9655	1	0			sp|Q14204|DYHC1_HUMAN	Q14204	DYHC1_HUMAN	DYNC1H1	Cytoplasmic dynein 1 heavy chain 1
QAQIEVVPSASALIIK	R	A	16	68	83	2	0.9192	1	0			sp|P30050|RL12_HUMAN	P30050	RL12_HUMAN	RPL12	60S ribosomal protein L12
QASEGPLK	K	G	8	264	271	2	0.9649	1	0			sp|P04406|G3P_HUMAN	P04406	G3P_HUMAN	GAPDH	Glyceraldehyde-3-phosphate dehydrogenase
QAVTNPNNTFYATK	R	R	14	108	121	2	0.9892	1	0			sp|P38646|GRP75_HUMAN	P38646	GRP75_HUMAN	HSPA9	Stress-70 protein, mitochondrial
QAVTNPNNTFYATKR	R	L	15	108	122	3	1	1	0			sp|P38646|GRP75_HUMAN	P38646	GRP75_HUMAN	HSPA9	Stress-70 protein, mitochondrial
QDIAFAYQR	R	R	9	69	77	2	0.9931	1	0			sp|P07355|ANXA2_HUMAN	P07355	ANXA2_HUMAN	ANXA2	Annexin A2
QDVDNASLAR	R	L	10	208	217	2	0.9958	2	0			sp|P08670|VIME_HUMAN	P08670	VIME_HUMAN	VIM	Vimentin
QDYQLGFTLIWK	R	N	12	179	190	2	0.9982	1	0			sp|Q13155|AIMP2_HUMAN	Q13155	AIMP2_HUMAN	AIMP2	Aminoacyl tRNA synthase complex-interacting multifunctional protein 2
QEYDESGPSIVHR	K	K	13	360	372	3	0.9958	1	0			sp|P60709|ACTB_HUMAN	P60709	ACTB_HUMAN	ACTB	Actin, cytoplasmic 1	ACTG1, POTEE, POTEF, POTEI, POTEJ	sp|A5A3E0|POTEF_HUMAN, sp|P0CG38|POTEI_HUMAN, sp|P0CG39|POTEJ_HUMAN, sp|P63261|ACTG_HUMAN, sp|Q6S8J3|POTEE_HUMAN
QFAYQNSWGLTTR	K	T	13	1266	1278	2	0.9993	1	0			sp|P07814|SYEP_HUMAN	P07814	SYEP_HUMAN	EPRS	Bifunctional glutamate/proline--tRNA ligase
QFFLQFHFK	K	M	9	205	213	3	0.9658	1	0			sp|Q15428|SF3A2_HUMAN	Q15428	SF3A2_HUMAN	SF3A2	Splicing factor 3A subunit 2
QFGFIVLTTSAGIMDHEEAR	R	R	20	98	117	3	1	2	0	14M(15.9949)		sp|P62244|RS15A_HUMAN	P62244	RS15A_HUMAN	RPS15A	40S ribosomal protein S15a
QFLPFLQR	K	A	8	516	523	2	0.9881	1	0			sp|Q7KZF4|SND1_HUMAN	Q7KZF4	SND1_HUMAN	SND1	Staphylococcal nuclease domain-containing protein 1
QFYHLGWVTGTGGGISLK	K	H	18	34	51	3	1	2	0			sp|Q96GX9|MTNB_HUMAN	Q96GX9	MTNB_HUMAN	APIP	Methylthioribulose-1-phosphate dehydratase
QGLYLVTEMER	K	F	11	491	501	2, 3	1	3	0	9M(15.9949)		sp|A2RRP1|NBAS_HUMAN	A2RRP1	NBAS_HUMAN	NBAS	Neuroblastoma-amplified sequence
QHAYEHSLGK	R	L	10	248	257	3	1	2	0			sp|O60664|PLIN3_HUMAN	O60664	PLIN3_HUMAN	PLIN3	Perilipin-3
QHNSGPNSKPVVSFIAGLTAPPGR	K	R	24	272	295	4	0.9767	1	0			sp|P53597|SUCA_HUMAN	P53597	SUCA_HUMAN	SUCLG1	Succinate--CoA ligase [ADP/GDP-forming] subunit alpha, mitochondrial
QHQAQIDQYVGLVTNQLSHIK	R	A	21	497	517	4	1	3	0			sp|O75298|RTN2_HUMAN	O75298	RTN2_HUMAN	RTN2	Reticulon-2
QIFILLFQR	K	L	9	769	777	2	0.989	1	0			sp|P55060|XPO2_HUMAN	P55060	XPO2_HUMAN	CSE1L	Exportin-2
QIFNGTFVK	R	L	9	116	124	2	0.9928	1	0			sp|P18124|RL7_HUMAN	P18124	RL7_HUMAN	RPL7	60S ribosomal protein L7
QIKPYTLMSMVANLLYEKR	R	F	19	81	99	4	0.9954	2	0	10M(15.9949), 8M(15.9949)		sp|P49720|PSB3_HUMAN	P49720	PSB3_HUMAN	PSMB3	Proteasome subunit beta type-3
QINIHNLSAFYDSELFR	R	M	17	871	887	3	0.9998	1	0			sp|P49736|MCM2_HUMAN	P49736	MCM2_HUMAN	MCM2	DNA replication licensing factor MCM2
QINWTVLYR	R	R	9	48	56	2	0.9945	1	0			sp|P83731|RL24_HUMAN	P83731	RL24_HUMAN	RPL24	60S ribosomal protein L24
QINWTVLYRR	R	K	10	48	57	3	0.967	1	0			sp|P83731|RL24_HUMAN	P83731	RL24_HUMAN	RPL24	60S ribosomal protein L24
QISRPSAAGINLMIGSTR	R	Y	18	1137	1154	3	0.9951	1	0	13M(15.9949)		sp|Q08211|DHX9_HUMAN	Q08211	DHX9_HUMAN	DHX9	ATP-dependent RNA helicase A
QITVNDLPVGR	R	S	11	141	151	2	0.9985	2	0			sp|Q06830|PRDX1_HUMAN	Q06830	PRDX1_HUMAN	PRDX1	Peroxiredoxin-1	PRDX2	sp|P32119|PRDX2_HUMAN
QLASGLLLVTGPLVLNR	K	V	17	167	183	2	0.9926	2	0			sp|Q02878|RL6_HUMAN	Q02878	RL6_HUMAN	RPL6	60S ribosomal protein L6
QLASGLLLVTGPLVLNRVPLR	K	R	21	167	187	3	1	1	0			sp|Q02878|RL6_HUMAN	Q02878	RL6_HUMAN	RPL6	60S ribosomal protein L6
QLASGLLLVTGPLVLNRVPLRR	K	T	22	167	188	3, 4	1	2	0			sp|Q02878|RL6_HUMAN	Q02878	RL6_HUMAN	RPL6	60S ribosomal protein L6
QLIAQVMLYSQGFR	R	T	14	2047	2060	2	0.9999	2	0	7M(15.9949)		sp|Q14204|DYHC1_HUMAN	Q14204	DYHC1_HUMAN	DYNC1H1	Cytoplasmic dynein 1 heavy chain 1
QLLAGGIAGAVSR	R	T	13	197	209	2, 3	0.9994	3	0			sp|Q6NUK1|SCMC1_HUMAN	Q6NUK1	SCMC1_HUMAN	SLC25A24	Calcium-binding mitochondrial carrier protein SCaMC-1
QLLIGAYAK	Q	A	9	432	440	2	0.9844	1	0			sp|Q99832|TCPH_HUMAN	Q99832	TCPH_HUMAN	CCT7	T-complex protein 1 subunit eta
QLLLTADDRVNPCIGGVILFHETLYQK	R	A	27	61	87	4	1	2	0	13C(57.0214)		sp|P04075|ALDOA_HUMAN	P04075	ALDOA_HUMAN	ALDOA	Fructose-bisphosphate aldolase A
QLLTLSSELSQAR	R	D	13	530	542	2	0.9977	1	0			sp|P15311|EZRI_HUMAN	P15311	EZRI_HUMAN	EZR	Ezrin
QLQGPEKEPPKPEQVESR	K	A	18	308	325	3, 4	1	3	0			sp|O60664|PLIN3_HUMAN	O60664	PLIN3_HUMAN	PLIN3	Perilipin-3
QMEQISQFLQAAER	K	Y	14	89	102	2	0.9974	1	0	2M(15.9949)		sp|P37802|TAGL2_HUMAN	P37802	TAGL2_HUMAN	TAGLN2	Transgelin-2
QNEQMHALLAIALTMYPMR	K	L	19	363	381	3	0.9643	1	0	15M(15.9949), 18M(15.9949), 5M(15.9949)		sp|Q9Y262|EIF3L_HUMAN	Q9Y262	EIF3L_HUMAN	EIF3L	Eukaryotic translation initiation factor 3 subunit L
QNRPIPQWIR	K	M	10	19	28	3	0.9948	2	0			sp|P62891|RL39_HUMAN	P62891	RL39_HUMAN	RPL39	60S ribosomal protein L39
QQYESVAAK	R	N	9	274	282	2	0.9242	1	0			sp|P08670|VIME_HUMAN	P08670	VIME_HUMAN	VIM	Vimentin
QSILPSPK	K	F	8	235	242	2	0.9812	1	0			sp|Q96JA4|M4A14_HUMAN	Q96JA4	M4A14_HUMAN	MS4A14	Membrane-spanning 4-domains subfamily A member 14
QSLGELIGTLNAAK	K	V	14	57	70	2	1	1	0			sp|P60174|TPIS_HUMAN	P60174	TPIS_HUMAN	TPI1	Triosephosphate isomerase
QTVAVGVIK	R	N	9	431	439	2	0.9917	1	0			sp|P68104|EF1A1_HUMAN	P68104	EF1A1_HUMAN	EEF1A1	Elongation factor 1-alpha 1	EEF1A2	sp|Q05639|EF1A2_HUMAN
QVEDLQATFSSIHSFQDLSSSILAQSR	R	E	27	365	391	3	1	1	0			sp|O60664|PLIN3_HUMAN	O60664	PLIN3_HUMAN	PLIN3	Perilipin-3
QVIDVLETDK	K	H	10	60	69	2, 3	0.9999	4	0			sp|P80303|NUCB2_HUMAN	P80303	NUCB2_HUMAN	NUCB2	Nucleobindin-2
QVIDVLETDKHFR	K	E	13	60	72	3	0.981	2	0			sp|P80303|NUCB2_HUMAN	P80303	NUCB2_HUMAN	NUCB2	Nucleobindin-2
QVTITGSAASISLAQYLINAR	R	L	21	326	346	2	1	2	0			sp|Q15365|PCBP1_HUMAN	Q15365	PCBP1_HUMAN	PCBP1	Poly(rC)-binding protein 1
QVVESAYEVIK	K	L	11	233	243	2	0.9991	1	0			sp|P00338|LDHA_HUMAN	P00338	LDHA_HUMAN	LDHA	L-lactate dehydrogenase A chain
QWGWTQGR	K	W	8	75	82	2	0.9324	1	0			sp|P18621|RL17_HUMAN	P18621	RL17_HUMAN	RPL17	60S ribosomal protein L17
QWLVSIHAIR	R	N	10	154	163	2	0.9317	1	0			sp|P49593|PPM1F_HUMAN	P49593	PPM1F_HUMAN	PPM1F	Protein phosphatase 1F
QWVIPWHLNKR	K	Y	11	183	193	3	0.9637	1	0			sp|Q9HD33|RM47_HUMAN	Q9HD33	RM47_HUMAN	MRPL47	39S ribosomal protein L47, mitochondrial
QYASLTGTQALPPLFSLGYHQSR	R	W	23	378	400	3	0.9588	1	0			sp|Q14697|GANAB_HUMAN	Q14697	GANAB_HUMAN	GANAB	Neutral alpha-glucosidase AB
RAEDGSVIDYELIDQDAR	R	D	18	179	196	3	0.9999	1	0			sp|P07355|ANXA2_HUMAN	P07355	ANXA2_HUMAN	ANXA2	Annexin A2
RALVILAK	K	G	8	5	12	2	0.9269	1	0			sp|Q99497|PARK7_HUMAN	Q99497	PARK7_HUMAN	PARK7	Protein/nucleic acid deglycase DJ-1
RAPFDLFENK	R	K	10	338	347	2	0.9279	1	0			sp|P08238|HS90B_HUMAN	P08238	HS90B_HUMAN	HSP90AB1	Heat shock protein HSP 90-beta
RAPFDLFENKK	R	K	11	338	348	3	0.9806	3	0			sp|P08238|HS90B_HUMAN	P08238	HS90B_HUMAN	HSP90AB1	Heat shock protein HSP 90-beta
RAPFDLFENR	R	K	10	346	355	2	0.9759	2	0			sp|P07900|HS90A_HUMAN	P07900	HS90A_HUMAN	HSP90AA1	Heat shock protein HSP 90-alpha
RAQLAHYNFQFVVGQK	R	E	16	659	674	3	0.9656	1	0			sp|Q9BW92|SYTM_HUMAN	Q9BW92	SYTM_HUMAN	TARS2	Threonine--tRNA ligase, mitochondrial
RDYLHYIR	R	K	8	90	97	3	0.9704	1	0			sp|P62280|RS11_HUMAN	P62280	RS11_HUMAN	RPS11	40S ribosomal protein S11
REHINLGCDMDFDIAGPSIR	K	G	20	120	139	3	0.9941	2	0	10M(15.9949), 8C(57.0214)		sp|P21796|VDAC1_HUMAN	P21796	VDAC1_HUMAN	VDAC1	Voltage-dependent anion-selective channel protein 1
REIISFGSGYGGNSLLGK	R	K	18	226	243	3	1	1	0			sp|P35558|PCKGC_HUMAN	P35558	PCKGC_HUMAN	PCK1	Phosphoenolpyruvate carboxykinase, cytosolic [GTP]	PCK2	sp|Q16822|PCKGM_HUMAN
REIISFGSGYGGNSLLGKK	R	C	19	226	244	3	1	1	0			sp|P35558|PCKGC_HUMAN	P35558	PCKGC_HUMAN	PCK1	Phosphoenolpyruvate carboxykinase, cytosolic [GTP]	PCK2	sp|Q16822|PCKGM_HUMAN
RFDDAVVQSDMK	R	H	12	77	88	2, 3	0.9715	3	0	11M(15.9949)		sp|P11142|HSP7C_HUMAN	P11142	HSP7C_HUMAN	HSPA8	Heat shock cognate 71 kDa protein
RFDVSGYPTLK	K	L	11	246	256	2	0.9911	1	0			sp|P13667|PDIA4_HUMAN	P13667	PDIA4_HUMAN	PDIA4	Protein disulfide-isomerase A4
RFEAEPLPENTNR	R	Q	13	276	288	4	0.9744	1	0			sp|Q9BTU6|P4K2A_HUMAN	Q9BTU6	P4K2A_HUMAN	PI4K2A	Phosphatidylinositol 4-kinase type 2-alpha
RFEELGVK	K	F	8	141	148	2	0.9145	1	0			sp|Q04760|LGUL_HUMAN	Q04760	LGUL_HUMAN	GLO1	Lactoylglutathione lyase
RFELYFQGPSSNKPR	R	V	15	133	147	3, 4	0.9999	2	0			sp|P33993|MCM7_HUMAN	P33993	MCM7_HUMAN	MCM7	DNA replication licensing factor MCM7
RGDIIGVQGNPGK	R	T	13	178	190	3	0.9627	1	0			sp|Q15046|SYK_HUMAN	Q15046	SYK_HUMAN	KARS	Lysine--tRNA ligase
RGFCFITFK	R	E	9	223	231	2	0.9928	1	0	4C(57.0214)		sp|Q14103|HNRPD_HUMAN	Q14103	HNRPD_HUMAN	HNRNPD	Heterogeneous nuclear ribonucleoprotein D0
RGFGFVTFDDHDPVDK	K	L	16	153	168	4	0.9939	1	0			sp|P22626|ROA2_HUMAN	P22626	ROA2_HUMAN	HNRNPA2B1	Heterogeneous nuclear ribonucleoproteins A2/B1
RGFVFITFK	R	E	9	195	203	2	0.9911	1	0			sp|Q99729|ROAA_HUMAN	Q99729	ROAA_HUMAN	HNRNPAB	Heterogeneous nuclear ribonucleoprotein A/B
RGIFVIGFSYPVVPK	K	G	15	369	383	3	1	2	0			sp|O75600|KBL_HUMAN	O75600	KBL_HUMAN	GCAT	2-amino-3-ketobutyrate coenzyme A ligase, mitochondrial
RGILTLK	K	Y	7	62	68	2	0.9714	1	0			sp|P60709|ACTB_HUMAN	P60709	ACTB_HUMAN	ACTB	Actin, cytoplasmic 1	ACTA1, ACTA2, ACTC1, ACTG1, ACTG2, POTEE, POTEF, POTEI, POTEJ	sp|A5A3E0|POTEF_HUMAN, sp|P0CG38|POTEI_HUMAN, sp|P0CG39|POTEJ_HUMAN, sp|P62736|ACTA_HUMAN, sp|P63261|ACTG_HUMAN, sp|P63267|ACTH_HUMAN, sp|P68032|ACTC_HUMAN, sp|P68133|ACTS_HUMAN, sp|Q6S8J3|POTEE_HUMAN
RGNMPQRGGGGGGSGGIGYPYPR	R	A	23	733	755	4	1	1	0	4M(15.9949)	Diethyl(56.062600)	sp|Q00839|HNRPU_HUMAN	Q00839	HNRPU_HUMAN	HNRNPU	Heterogeneous nuclear ribonucleoprotein U
RGNVAGDSK	R	N	9	322	330	2	0.9792	1	0			sp|P68104|EF1A1_HUMAN	P68104	EF1A1_HUMAN	EEF1A1	Elongation factor 1-alpha 1
RGQAALDR	K	L	8	94	101	2	0.9368	1	0			sp|P40429|RL13A_HUMAN	P40429	RL13A_HUMAN	RPL13A	60S ribosomal protein L13a
RGQPFWLTLHFEGR	R	N	14	35	48	3, 4	1	4	0			sp|P21980|TGM2_HUMAN	P21980	TGM2_HUMAN	TGM2	Protein-glutamine gamma-glutamyltransferase 2
RGVLLMLFGGVPK	K	T	13	366	378	3	0.9992	1	0	6M(15.9949)		sp|Q14566|MCM6_HUMAN	Q14566	MCM6_HUMAN	MCM6	DNA replication licensing factor MCM6
RGVMLAVDAVIAELK	R	K	15	142	156	3	0.9977	2	0	4M(15.9949)		sp|P10809|CH60_HUMAN	P10809	CH60_HUMAN	HSPD1	60 kDa heat shock protein, mitochondrial
RGVMLAVDAVIAELKK	R	Q	16	142	157	3, 4	1	6	0	4M(15.9949)		sp|P10809|CH60_HUMAN	P10809	CH60_HUMAN	HSPD1	60 kDa heat shock protein, mitochondrial
RHDYWLLAGIINHGYAR	R	W	17	1732	1748	4	0.9998	2	0			sp|Q14839|CHD4_HUMAN	Q14839	CHD4_HUMAN	CHD4	Chromodomain-helicase-DNA-binding protein 4
RHEILQWVLQTDSQQ	R	-	15	293	307	3	1	5	0			sp|Q96AG4|LRC59_HUMAN	Q96AG4	LRC59_HUMAN	LRRC59	Leucine-rich repeat-containing protein 59
RHWGGNVLGPK	R	S	11	235	245	3	0.9984	1	0			sp|P62424|RL7A_HUMAN	P62424	RL7A_HUMAN	RPL7A	60S ribosomal protein L7a
RLAAVALINAAIQK	R	G	14	388	401	3	0.9983	1	0			sp|P46940|IQGA1_HUMAN	P46940	IQGA1_HUMAN	IQGAP1	Ras GTPase-activating-like protein IQGAP1
RLAIQLGAQALLGAAK	R	M	16	200	215	2, 3	1	3	0			sp|Q96C36|P5CR2_HUMAN	Q96C36	P5CR2_HUMAN	PYCR2	Pyrroline-5-carboxylate reductase 2
RLDVTVQSFGWSDR	K	A	14	228	241	3	0.9656	1	0			sp|Q52LJ0|FA98B_HUMAN	Q52LJ0	FA98B_HUMAN	FAM98B	Protein FAM98B	FAM98A	sp|Q8NCA5|FA98A_HUMAN
RLEAAYLDLQR	R	L	11	70	80	3	0.9691	1	0			sp|O75347|TBCA_HUMAN	O75347	TBCA_HUMAN	TBCA	Tubulin-specific chaperone A
RLEDLIQGLTGEKPR	R	A	15	245	259	3	1	3	0			sp|A5PLL7|TM189_HUMAN	A5PLL7	TM189_HUMAN	TMEM189	Transmembrane protein 189
RLEIYLEPLKDAGDGVR	K	Y	17	46	62	3	1	1	0			sp|Q5T4F4|ZFY27_HUMAN	Q5T4F4	ZFY27_HUMAN	ZFYVE27	Protrudin
RLLLAIVGQ	R	-	9	480	488	2	0.9979	1	0			sp|P20073|ANXA7_HUMAN	P20073	ANXA7_HUMAN	ANXA7	Annexin A7
RLPNNHIGISFIPR	K	E	14	1956	1969	3	0.9647	1	0			sp|O75369|FLNB_HUMAN	O75369	FLNB_HUMAN	FLNB	Filamin-B
RLQTQVFK	R	L	8	109	116	2	0.9298	1	0			sp|P46781|RS9_HUMAN	P46781	RS9_HUMAN	RPS9	40S ribosomal protein S9
RLSELLR	R	Y	7	450	456	2	0.935	1	0			sp|P08238|HS90B_HUMAN	P08238	HS90B_HUMAN	HSP90AB1	Heat shock protein HSP 90-beta	GBF1	sp|Q92538|GBF1_HUMAN
RLSFLVSYIASK	R	K	12	68	79	2, 3	1	2	0			sp|P47897|SYQ_HUMAN	P47897	SYQ_HUMAN	QARS	Glutamine--tRNA ligase
RLSYNTASNK	R	T	10	10	19	2	0.9941	1	0			sp|P49207|RL34_HUMAN	P49207	RL34_HUMAN	RPL34	60S ribosomal protein L34
RMDGGSGGLGSGDNAPTTEALFVALGAGVTALSHPLLYVK	R	L	40	64	103	3	0.9665	1	0	2M(15.9949)		sp|Q9NZJ7|MTCH1_HUMAN	Q9NZJ7	MTCH1_HUMAN	MTCH1	Mitochondrial carrier homolog 1
RNAVLAIYTIYR	R	N	12	153	164	3	0.9999	1	0			sp|P53618|COPB_HUMAN	P53618	COPB_HUMAN	COPB1	Coatomer subunit beta
RNDYVHALVAYFNIEFTR	K	C	18	277	294	3, 4	0.9646	4	0			sp|Q99873|ANM1_HUMAN	Q99873	ANM1_HUMAN	PRMT1	Protein arginine N-methyltransferase 1
RNPDTQWITKPVHK	R	H	14	144	157	3	0.994	1	0			sp|P61313|RL15_HUMAN	P61313	RL15_HUMAN	RPL15	60S ribosomal protein L15
RNQLLLEFSFWNEPQPR	R	M	17	163	179	3	0.9939	2	0			sp|Q9BPW8|NIPS1_HUMAN	Q9BPW8	NIPS1_HUMAN	NIPSNAP1	Protein NipSnap homolog 1
RPDADLK	K	T	7	221	227	2	0.9936	1	0			sp|P27824|CALX_HUMAN	P27824	CALX_HUMAN	CANX	Calnexin
RPDQQLQGEGK	R	L	11	112	122	2	0.9986	1	0			sp|Q8NC51|PAIRB_HUMAN	Q8NC51	PAIRB_HUMAN	SERBP1	Plasminogen activator inhibitor 1 RNA-binding protein
RPFGISALIVGFDFDGTPR	R	L	19	125	143	3	0.9999	2	0			sp|O14818|PSA7_HUMAN	O14818	PSA7_HUMAN	PSMA7	Proteasome subunit alpha type-7
RPFGVSLLYIGWDK	K	H	14	128	141	2, 3	1	2	0			sp|P25789|PSA4_HUMAN	P25789	PSA4_HUMAN	PSMA4	Proteasome subunit alpha type-4
RPIMSNHTATHILNFALR	R	S	18	599	616	4	0.9825	3	0	4M(15.9949)		sp|P49588|SYAC_HUMAN	P49588	SYAC_HUMAN	AARS	Alanine--tRNA ligase, cytoplasmic
RPLILQLIFSK	R	T	11	67	77	2, 3	1	7	0			sp|P50570|DYN2_HUMAN	P50570	DYN2_HUMAN	DNM2	Dynamin-2
RPLNPLASGQGTSEENTFYSWLEGLCVEKR	K	A	30	216	245	4	0.9981	1	0	26C(57.0214)		sp|Q96HE7|ERO1A_HUMAN	Q96HE7	ERO1A_HUMAN	ERO1A	ERO1-like protein alpha
RPMSAYMLWLNASR	K	E	14	549	562	3	0.9986	3	0	3M(15.9949), 7M(15.9949)		sp|Q08945|SSRP1_HUMAN	Q08945	SSRP1_HUMAN	SSRP1	FACT complex subunit SSRP1
RPPPRPPCR	R	L	9	1033	1041	4	0.9991	1	0	8C(57.0214)		sp|Q8N398|VW5B2_HUMAN	Q8N398	VW5B2_HUMAN	VWA5B2	von Willebrand factor A domain-containing protein 5B2
RPPSAFFLFCSEHRPK	K	L	16	97	112	3, 4	1	8	0	10C(57.0214)	DTT(151.996500)	sp|P26583|HMGB2_HUMAN	P26583	HMGB2_HUMAN	HMGB2	High mobility group protein B2
RPPSAFFLFCSEYRPK	K	L	16	97	112	3, 4	1	18	0	10C(57.0214)	DTT(151.996500), DTT(151.996500)	sp|P09429|HMGB1_HUMAN	P09429	HMGB1_HUMAN	HMGB1	High mobility group protein B1
RPPSGFFLFCSEFRPK	K	L	16	95	110	3	1	2	0	10C(57.0214)	DTT(151.996500)	sp|O15347|HMGB3_HUMAN	O15347	HMGB3_HUMAN	HMGB3	High mobility group protein B3
RPTFVPQWYVQQMK	R	R	14	682	695	3	0.9661	1	0	13M(15.9949)		sp|Q7Z2W4|ZCCHV_HUMAN	Q7Z2W4	ZCCHV_HUMAN	ZC3HAV1	Zinc finger CCCH-type antiviral protein 1
RPVLLLHPLGGWTK	R	D	14	446	459	3	0.9661	1	0			sp|O43252|PAPS1_HUMAN	O43252	PAPS1_HUMAN	PAPSS1	Bifunctional 3'-phosphoadenosine 5'-phosphosulfate synthase 1
RPWILTSLHNGVIQLWDYR	K	M	19	21	39	3, 4	0.9874	4	0			sp|P53621|COPA_HUMAN	P53621	COPA_HUMAN	COPA	Coatomer subunit alpha
RQATTIIADNIIFLSDQTK	R	E	19	127	145	3	0.9665	2	0			sp|Q04837|SSBP_HUMAN	Q04837	SSBP_HUMAN	SSBP1	Single-stranded DNA-binding protein, mitochondrial
RQLSLNINKLPGDK	K	L	14	516	529	4	0.9911	1	0			sp|Q58F21|BRDT_HUMAN	Q58F21	BRDT_HUMAN	BRDT	Bromodomain testis-specific protein
RQSSLGMFHLLVAVDGINALWGR	K	T	23	249	271	3, 4	1	2	0	7M(15.9949)		sp|P51398|RT29_HUMAN	P51398	RT29_HUMAN	DAP3	28S ribosomal protein S29, mitochondrial
RSIQFVDWCPTGFK	K	V	14	339	352	3	0.9739	1	0	9C(57.0214)		sp|P68363|TBA1B_HUMAN	P68363	TBA1B_HUMAN	TUBA1B	Tubulin alpha-1B chain	TUBA4A	sp|P68366|TBA4A_HUMAN
RSPPIPLAK	K	V	9	226	234	2	0.9341	1	0			sp|P13667|PDIA4_HUMAN	P13667	PDIA4_HUMAN	PDIA4	Protein disulfide-isomerase A4
RTELFIAAEGIHTGQFVYCGK	K	K	21	72	92	3	0.9625	1	0	19C(57.0214)		sp|P62917|RL8_HUMAN	P62917	RL8_HUMAN	RPL8	60S ribosomal protein L8
RTELFIAAEGIHTGQFVYCGKK	K	A	22	72	93	4	0.9551	1	0	19C(57.0214)		sp|P62917|RL8_HUMAN	P62917	RL8_HUMAN	RPL8	60S ribosomal protein L8
RTNSTFNQVVLK	R	R	12	38	49	2	0.9642	1	0			sp|Q07020|RL18_HUMAN	Q07020	RL18_HUMAN	RPL18	60S ribosomal protein L18
RTQAPTK	K	A	7	150	156	2	0.9937	2	0			sp|P47914|RL29_HUMAN	P47914	RL29_HUMAN	RPL29	60S ribosomal protein L29
RVAIFIEK	R	T	8	311	318	2	0.9384	1	0			sp|Q9P258|RCC2_HUMAN	Q9P258	RCC2_HUMAN	RCC2	Protein RCC2
RVHPVSTMIK	R	G	10	269	278	3	0.9625	1	0	8M(15.9949)		sp|P00338|LDHA_HUMAN	P00338	LDHA_HUMAN	LDHA	L-lactate dehydrogenase A chain
RVNQAIWLLCTGAR	R	E	14	146	159	3, 4	1	3	0	10C(57.0214)		sp|P46782|RS5_HUMAN	P46782	RS5_HUMAN	RPS5	40S ribosomal protein S5
RVQSLPSVPLSCAAYR	R	E	16	401	416	3	1	2	0	12C(57.0214)		sp|Q96AD5|PLPL2_HUMAN	Q96AD5	PLPL2_HUMAN	PNPLA2	Patatin-like phospholipase domain-containing protein 2
RVVGVLLGSWQK	K	K	12	34	45	3	0.9677	1	0			sp|P51665|PSMD7_HUMAN	P51665	PSMD7_HUMAN	PSMD7	26S proteasome non-ATPase regulatory subunit 7
RVYYLSLEFYMGR	K	T	13	82	94	3	0.9967	2	0	11M(15.9949)		sp|P06737|PYGL_HUMAN	P06737	PYGL_HUMAN	PYGL	Glycogen phosphorylase, liver form
RWFVLSNGLLSYYR	R	S	14	108	121	3	0.9993	1	0			sp|P22059|OSBP1_HUMAN	P22059	OSBP1_HUMAN	OSBP	Oxysterol-binding protein 1
[truncated: 712 more rows]

## Sheet: Merged_Data_Comparison_Results
Similarity Protein Matrix	C1	C2	C3	C4	C5	C6
C1	307	254	272	263	273	278
C2	254	368	282	291	308	328
C3	272	282	414	357	354	368
C4	263	291	357	459	379	406
C5	273	308	354	379	486	459
C6	278	328	368	406	459	601
Difference Protein Matrix	C1	C2	C3	C4	C5	C6
C1	0	53	35	44	34	29
C2	114	0	86	77	60	40
C3	142	132	0	57	60	46
C4	196	168	102	0	80	53
C5	213	178	132	107	0	27
C6	323	273	233	195	142	0
Similarity Amino Acid Matrix	C1	C2	C3	C4	C5	C6
C1	793	492	554	516	527	528
C2	492	911	584	552	608	632
C3	554	584	1223	797	806	830
C4	516	552	797	1265	794	848
C5	527	608	806	794	1369	977
C6	528	632	830	848	977	1633
Difference Amino Acid Matrix	C1	C2	C3	C4	C5	C6
C1	0	301	239	277	266	265
C2	419	0	327	359	303	279
C3	669	639	0	426	417	393
C4	749	713	468	0	471	417
C5	842	761	563	575	0	392
C6	1105	1001	803	785	656	0
Similarity Peptide Matrix	C1	C2	C3	C4	C5	C6
C1	870	524	563	534	552	551
C2	524	1007	590	568	629	658
C3	563	590	1323	857	849	866
C4	534	568	857	1376	855	909
C5	552	629	849	855	1504	1040
C6	551	658	866	909	1040	1778
Difference Peptide Matrix	C1	C2	C3	C4	C5	C6
C1	0	346	307	336	318	319
C2	483	0	417	439	378	349
C3	760	733	0	466	474	457
C4	842	808	519	0	521	467
C5	952	875	655	649	0	464
C6	1227	1120	912	869	738	0
Distinct Labeled Proteins	C1	C2	C3	C4	C5	C6
	14	30	17	27	15	89
Distinct Labeled Amino Acids	C1	C2	C3	C4	C5	C6
	94	138	150	211	195	403
Distinct Labeled Peptides	C1	C2	C3	C4	C5	C6
	116	187	174	221	236	453
Total Labeled Proteins	Total Labeled Amino Acids	Total Labeled Peptides
741	2800	3163
Protein Counts	2023_05_11_KB_noFAIMS_ST_B1_085_HCD_3s_NA1	2023_01_24_KB_noFAIMS_ST_B1_049_HCD_3s_NA1	2023_03_02_KB_noFAIMS_ST_B1_056_HCD_3s_NA1	2023_03_02_KB_noFAIMS_ST_B1_056_HCD_3s_NA4	2023_05_11_KB_noFAIMS_ST_B1_085_HCD_3s_NA3	2023_01_24_KB_noFAIMS_ST_B1_049_HCD_3s_NA10	2023_03_02_KB_noFAIMS_ST_B1_056_HCD_3s_NA5	2023_05_11_KB_noFAIMS_ST_B1_085_HCD_3s_NA4	2023_01_24_KB_noFAIMS_ST_B1_049_HCD_3s_NA11	2023_05_11_KB_noFAIMS_ST_B1_085_HCD_3s_NA6	2023_05_11_KB_noFAIMS_ST_B1_085_HCD_3s_NA7	2023_03_02_KB_noFAIMS_ST_B1_056_HCD_3s_NA6	2023_05_11_KB_noFAIMS_ST_B1_085_HCD_3s_NA8	2023_03_02_KB_noFAIMS_ST_B1_056_HCD_3s_NA7
	227	230	166	288	283	333	289	262	388	336	396	378	416	536
Protein Avgs	C1	C2	C3	C4	C5	C6
	207.667	285.5	294.667	362	387	476
Protein Stdevs	C1	C2	C3	C4	C5	C6
	36.1156	3.53553	35.8376	36.7696	12.7279	84.8528
Identifier Counts	2023_05_11_KB_noFAIMS_ST_B1_085_HCD_3s_NA1	2023_01_24_KB_noFAIMS_ST_B1_049_HCD_3s_NA1	2023_03_02_KB_noFAIMS_ST_B1_056_HCD_3s_NA1	2023_03_02_KB_noFAIMS_ST_B1_056_HCD_3s_NA4	2023_05_11_KB_noFAIMS_ST_B1_085_HCD_3s_NA3	2023_01_24_KB_noFAIMS_ST_B1_049_HCD_3s_NA10	2023_03_02_KB_noFAIMS_ST_B1_056_HCD_3s_NA5	2023_05_11_KB_noFAIMS_ST_B1_085_HCD_3s_NA4	2023_01_24_KB_noFAIMS_ST_B1_049_HCD_3s_NA11	2023_05_11_KB_noFAIMS_ST_B1_085_HCD_3s_NA6	2023_05_11_KB_noFAIMS_ST_B1_085_HCD_3s_NA7	2023_03_02_KB_noFAIMS_ST_B1_056_HCD_3s_NA6	2023_05_11_KB_noFAIMS_ST_B1_085_HCD_3s_NA8	2023_03_02_KB_noFAIMS_ST_B1_056_HCD_3s_NA7
	492	465	307	638	618	807	635	544	948	757	990	865	926	1279
Identifier Avgs	C1	C2	C3	C4	C5	C6
	421.333	628	662	852.5	927.5	1102.5
Identifier Stdevs	C1	C2	C3	C4	C5	C6
	99.9316	14.1421	133.563	135.057	88.3883	249.609
PSM Counts	2023_05_11_KB_noFAIMS_ST_B1_085_HCD_3s_NA1	2023_01_24_KB_noFAIMS_ST_B1_049_HCD_3s_NA1	2023_03_02_KB_noFAIMS_ST_B1_056_HCD_3s_NA1	2023_03_02_KB_noFAIMS_ST_B1_056_HCD_3s_NA4	2023_05_11_KB_noFAIMS_ST_B1_085_HCD_3s_NA3	2023_01_24_KB_noFAIMS_ST_B1_049_HCD_3s_NA10	2023_03_02_KB_noFAIMS_ST_B1_056_HCD_3s_NA5	2023_05_11_KB_noFAIMS_ST_B1_085_HCD_3s_NA4	2023_01_24_KB_noFAIMS_ST_B1_049_HCD_3s_NA11	2023_05_11_KB_noFAIMS_ST_B1_085_HCD_3s_NA6	2023_05_11_KB_noFAIMS_ST_B1_085_HCD_3s_NA7	2023_03_02_KB_noFAIMS_ST_B1_056_HCD_3s_NA6	2023_05_11_KB_noFAIMS_ST_B1_085_HCD_3s_NA8	2023_03_02_KB_noFAIMS_ST_B1_056_HCD_3s_NA7
	528	495	329	701	676	875	681	581	1035	817	1091	935	1010	1383
PSM Avgs	C1	C2	C3	C4	C5	C6
	450.667	688.5	712.333	926	1013	1196.5
PSM Stdevs	C1	C2	C3	C4	C5	C6
	106.651	17.6777	149.484	154.149	110.309	263.751

## Sheet: Merged_Compiled_Identifiers
identifier	protein	mapped_proteins	description	gene	mapped_genes	peptides	peptide_count	spectral_count	modifications	modification_count	amino_acids	amino_acid_count	modification_masses	no_of_experiments_count	no_of_replicates_count	C1_experiment_count	C6_experiment_count	C3_experiment_count	C4_experiment_count	C5_experiment_count	C2_experiment_count	C1_2023_01_24_KB_noFAIMS_ST_B1_049_HCD_3s_NA1_replicate_count	C1_2023_05_11_KB_noFAIMS_ST_B1_085_HCD_3s_NA1_replicate_count	C1_2023_03_02_KB_noFAIMS_ST_B1_056_HCD_3s_NA1_replicate_count	C6_2023_05_11_KB_noFAIMS_ST_B1_085_HCD_3s_NA8_replicate_count	C6_2023_03_02_KB_noFAIMS_ST_B1_056_HCD_3s_NA7_replicate_count	C3_2023_01_24_KB_noFAIMS_ST_B1_049_HCD_3s_NA10_replicate_count	C3_2023_03_02_KB_noFAIMS_ST_B1_056_HCD_3s_NA5_replicate_count	C3_2023_05_11_KB_noFAIMS_ST_B1_085_HCD_3s_NA4_replicate_count	C4_2023_01_24_KB_noFAIMS_ST_B1_049_HCD_3s_NA11_replicate_count	C4_2023_05_11_KB_noFAIMS_ST_B1_085_HCD_3s_NA6_replicate_count	C5_2023_05_11_KB_noFAIMS_ST_B1_085_HCD_3s_NA7_replicate_count	C5_2023_03_02_KB_noFAIMS_ST_B1_056_HCD_3s_NA6_replicate_count	C2_2023_05_11_KB_noFAIMS_ST_B1_085_HCD_3s_NA3_replicate_count	C2_2023_03_02_KB_noFAIMS_ST_B1_056_HCD_3s_NA4_replicate_count
Q96HR9_H148	Q96HR9		Receptor expression-enhancing protein 6	REEP6		HH*GAVDR	1	0	2H(436.2256);2H(450.2413)	2	H	1	436.2256;450.2413	5	7	1	2	nan	1	1	2	1	nan	nan	3	2	nan	nan	nan	nan	1	2	nan	1	1
Q16890_T99	Q16890		Tumor protein D53	TPD52L1		T*HETLSHAGQK;KT*HETLSHAGQK	2	0	1T(436.2256);2T(436.2256);2T(450.2413);1T(450.2413)	4	T	1	436.2256;450.2413	6	11	2	2	1	2	2	2	2	3	nan	1	3	1	nan	nan	6	1	2	1	3	4
Q5BJF2_H138	Q5BJF2		Sigma intracellular receptor 2	TMEM97		GQRPETLH*ER	1	0	8H(436.2256);8H(450.2413)	2	H	1	436.2256;450.2413	6	11	3	1	3	2	1	1	1	1	1	1	nan	1	1	1	2	1	3	nan	2	nan
Q00765_H148	Q00765		Receptor expression-enhancing protein 5	REEP5		H*ESQMDSVVK	1	0	1H(436.2256);1H(450.2413)	2	H	1	436.2256;450.2413	6	13	2	2	3	2	2	2	2	1	nan	7	6	4	4	1	7	4	7	3	4	1
O60664_E252	O60664		Perilipin-3	PLIN3		QHAYE*HSLGK;LRQHAYE*HSLGK	2	0	5E(436.2256);5E(450.2413);7E(436.2256)	3	E	1	436.2256;450.2413	6	11	2	2	2	1	2	2	1	1	nan	1	1	nan	1	1	1	nan	1	2	2	3
O60664_H253	O60664		Perilipin-3	PLIN3		QHAYEH*SLGK;LRQHAYEH*SLGK	2	0	6H(436.2256);6H(450.2413);8H(436.2256)	3	H	1	436.2256;450.2413	6	11	1	2	2	2	2	2	2	nan	nan	1	1	3	1	nan	2	2	1	1	1	2
Q8WUM4_Y513	Q8WUM4		Programmed cell death 6-interacting protein	PDCD6IP		ECY*QSHR	1	0	3Y(436.2256)	1	Y	1	436.226	1	1	1	nan	nan	nan	nan	nan	1	nan	nan	nan	nan	nan	nan	nan	nan	nan	nan	nan	nan	nan
O96011_H35	O96011		Peroxisomal membrane protein 11B	PEX11B		H*GASPELQK	1	0	1H(436.2256);1H(450.2413)	2	H	1	436.2256;450.2413	6	13	3	2	3	1	2	2	2	2	1	4	2	1	2	2	nan	3	3	2	2	2
O60664_H249	O60664		Perilipin-3	PLIN3		QH*AYEHSLGK;LRQH*AYEHSLGK	2	0	2H(436.2256);4H(436.2256);2H(450.2413)	3	H	1	436.2256;450.2413	6	9	3	1	1	1	2	1	1	2	1	2	nan	nan	nan	2	1	nan	3	1	2	nan
P49585_E257	P49585		Choline-phosphate cytidylyltransferase A	PCYT1A		VKDVE*EK	1	0	5E(436.2256);5E(450.2413)	2	E	1	436.2256;450.2413	6	10	2	1	2	1	2	2	1	nan	1	nan	2	1	nan	1	nan	1	1	1	1	1
Q9P0T7_V157	Q9P0T7		Transmembrane protein 9	TMEM9		V*EGAQQR	1	0	1V(436.2256);1V(450.2413)	2	V	1	436.2256;450.2413	6	13	2	2	3	2	2	2	1	nan	1	1	1	2	1	1	1	1	2	2	1	1
Q9H8M1_A150	Q9H8M1		Coenzyme Q-binding protein COQ10 homolog B; mitochondrial	COQ10B		A*SCTDGR	1	0	1A(436.2256)	1	A	1	436.226	2	2	1	nan	nan	nan	1	nan	1	nan	nan	nan	nan	nan	nan	nan	nan	nan	1	nan	nan	nan
Q5BJF2_G131	Q5BJF2		Sigma intracellular receptor 2	TMEM97		ASGFKG*QRPETLHER	1	0	6G(436.2256)	1	G	1	436.226	2	2	1	nan	nan	nan	nan	1	1	nan	nan	nan	nan	nan	nan	nan	nan	nan	nan	nan	1	nan
P02649_D169	P02649		Apolipoprotein E	APOE		D*ADDLQKR;D*ADDLQK	2	0	1D(436.2256);1D(450.2413)	2	D	1	436.2256;450.2413	6	10	1	2	2	2	2	1	1	nan	nan	1	2	2	1	nan	2	1	1	1	nan	1
O60664_Y251	O60664		Perilipin-3	PLIN3		LRQHAY*EHSLGK;QHAY*EHSLGK	2	0	6Y(436.2256);4Y(436.2256);4Y(450.2413)	3	Y	1	436.2256;450.2413	4	5	2	1	nan	1	1	nan	1	nan	1	nan	1	nan	nan	nan	nan	1	2	nan	nan	nan
Q8WWV3_V108	Q8WWV3		Reticulon-4-interacting protein 1; mitochondrial	RTN4IP1		RDPLHV*K	1	0	6V(436.2256)	1	V	1	436.226	2	2	1	nan	nan	nan	nan	1	1	nan	nan	nan	nan	nan	nan	nan	nan	nan	nan	nan	nan	1
O60664_L246	O60664		Perilipin-3	PLIN3		L*RQHAYEHSLGK	1	0	1L(436.2256);1L(450.2413)	2	L	1	436.2256;450.2413	4	6	2	1	2	1	nan	nan	1	nan	2	1	nan	1	nan	1	1	nan	nan	nan	nan	nan
Q12999_E170	Q12999		Tetraspanin-31	TSPAN31		HSDE*ALK	1	0	4E(436.2256);4E(450.2413)	2	E	1	436.2256;450.2413	6	11	2	2	2	2	2	1	1	nan	1	1	1	2	1	nan	1	2	1	1	1	nan
Q96MF6_C161	Q96MF6		Coenzyme Q-binding protein COQ10 homolog A; mitochondrial	COQ10A		AVC*TDGK	1	0	3C(436.2256);3C(450.2413)	2	C	1	436.2256;450.2413	6	8	2	1	2	1	1	1	1	1	nan	1	nan	1	nan	1	1	nan	1	nan	1	nan
Q99541_N266	Q99541		Perilipin-2	PLIN2		KN*VYSANQK;N*VYSANQK	2	0	2N(436.2256);1N(436.2256);1N(450.2413)	3	N	1	436.2256;450.2413	4	5	2	1	1	1	nan	nan	1	nan	1	nan	1	nan	2	nan	1	nan	nan	nan	nan	nan
O60664_E323	O60664		Perilipin-3	PLIN3		EPPKPEQVE*SR;QLQGPEKEPPKPEQVE*SR	2	0	9E(436.2256);16E(436.2256);9E(450.2413);16E(450.2413)	4	E	1	436.2256;450.2413	6	14	3	2	3	2	2	2	4	4	3	7	6	7	3	4	3	6	9	7	2	6
Q14254_E394	Q14254		Flotillin-2	FLOT2		VTSE*VNR	1	0	4E(436.2256);4E(450.2413)	2	E	1	436.2256;450.2413	6	12	3	2	2	1	2	2	1	1	1	1	1	nan	1	1	nan	1	2	1	1	1
Q8WWV3_H107	Q8WWV3		Reticulon-4-interacting protein 1; mitochondrial	RTN4IP1		RDPLH*VK	1	0	5H(436.2256);5H(450.2413)	2	H	1	436.2256;450.2413	6	14	3	2	3	2	2	2	1	1	1	2	3	1	1	1	1	2	2	1	1	1
O60664_A63	O60664		Perilipin-3	PLIN3		TVCDAA*EK	1	0	6A(436.2256);6A(450.2413)	2	A	1	436.2256;450.2413	4	4	1	1	nan	1	nan	1	1	nan	nan	1	nan	nan	nan	nan	nan	1	nan	nan	1	nan
Q9NW68_L62	Q9NW68		BSD domain-containing protein 1	BSDC1		L*ATEGSSGATEK;EKL*ATEGSSGATEK	2	0	1L(436.2256);3L(450.2413);1L(450.2413);3L(436.2256)	4	L	1	436.2256;450.2413	6	10	2	2	2	1	1	2	1	1	nan	2	2	2	1	nan	nan	2	nan	1	2	1
Q9NW68_T64	Q9NW68		BSD domain-containing protein 1	BSDC1		LAT*EGSSGATEK	1	0	3T(436.2256);3T(450.2413)	2	T	1	436.2256;450.2413	6	12	3	2	2	1	2	2	1	1	1	2	1	nan	1	1	nan	3	1	1	1	3
P61011_G363	P61011		Signal recognition particle 54 kDa protein	SRP54		G*NEQESMAR	1	0	1G(436.2256);1G(450.2413)	2	G	1	436.2256;450.2413	6	14	3	2	3	2	2	2	1	1	1	2	1	1	1	1	3	3	3	2	2	1
O60814_G76	O60814	sp|P06899|H2B1J_HUMAN; sp|P23527|H2B1O_HUMAN; sp|P33778|H2B1B_HUMAN; sp|P58876|H2B1D_HUMAN; sp|P62807|H2B1C_HUMAN; sp|Q16778|H2B2E_HUMAN; sp|Q5QNW6|H2B2F_HUMAN; sp|Q93079|H2B1H_HUMAN; sp|Q99877|H2B1N_HUMAN; sp|Q99879|H2B1M_HUMAN	Histone H2B type 1-K	HIST1H2BK	HIST1H2BB; HIST1H2BC; HIST1H2BD; HIST1H2BH; HIST1H2BJ; HIST1H2BM; HIST1H2BN; HIST1H2BO; HIST2H2BE; HIST2H2BF	IAG*EASR	1	0	3G(436.2256)	1	G	1	436.226	2	3	2	nan	nan	nan	nan	1	1	nan	1	nan	nan	nan	nan	nan	nan	nan	nan	nan	nan	2
Q8TCT9_E68	Q8TCT9		Minor histocompatibility antigen H13	HM13		GKNASDMPE*TITSR;NASDMPE*TITSR	2	0	9E(436.2256);7E(436.2256);7E(450.2413)	3	E	1	436.2256;450.2413	6	14	3	2	3	2	2	2	3	4	1	8	4	3	2	3	4	2	4	2	5	5
P50995_E376	P50995		Annexin A11	ANXA11		LGTDE*SK	1	0	5E(436.2256);5E(450.2413)	2	E	1	436.2256;450.2413	6	10	1	2	2	2	2	1	1	nan	nan	1	1	1	1	nan	1	1	1	1	1	nan
Q96GZ6_P136	Q96GZ6		Solute carrier family 41 member 3	SLC41A3		LSTAANTGQIDDP*QEQHR	1	0	13P(436.2256)	1	P	1	436.226	1	1	1	nan	nan	nan	nan	nan	1	nan	nan	nan	nan	nan	nan	nan	nan	nan	nan	nan	nan	nan
Q9NRY5_G135	Q9NRY5		Protein FAM114A2	FAM114A2		YVAG*ETNAK	1	0	4G(436.2256)	1	G	1	436.226	3	3	1	nan	1	nan	1	nan	1	nan	nan	nan	nan	2	nan	nan	nan	nan	nan	1	nan	nan
P08238_H442	P08238		Heat shock protein HSP 90-beta	HSP90AB1		LGIH*EDSTNR	1	0	4H(436.2256);4H(450.2413)	2	H	1	436.2256;450.2413	6	10	2	1	1	2	2	2	1	1	nan	1	nan	nan	1	nan	1	1	1	1	1	1
O60664_E292	O60664		Perilipin-3	PLIN3		LVE*GQEK;LVE*GQEKLHQMWLSWNQK	2	0	3E(436.2256);3E(450.2413)	2	E	1	436.2256;450.2413	6	7	1	2	1	1	1	1	1	nan	nan	1	2	nan	1	nan	nan	2	2	nan	1	nan
P02649_E114	P02649		Apolipoprotein E	APOE		E*LQAAQAR	1	0	1E(436.2256);1E(450.2413)	2	E	1	436.2256;450.2413	6	11	1	2	2	2	2	2	1	nan	nan	2	2	2	1	nan	2	1	1	2	1	1
Q96B96_D12	Q96B96		Promethin	TMEM159		D*LQELQKK;D*LQELQK	2	0	1D(436.2256);1D(450.2413)	2	D	1	436.2256;450.2413	6	14	3	2	3	2	2	2	4	4	3	5	4	4	4	4	4	4	4	5	4	3
Q9Y6C9_Q93	Q9Y6C9		Mitochondrial carrier homolog 2	MTCH2		VLQ*HYQESDKGEELGPGNVQK	1	0	3Q(436.2256);3Q(450.2413)	2	Q	1	436.2256;450.2413	6	8	1	1	2	1	2	1	1	nan	nan	nan	2	2	1	nan	2	nan	1	1	nan	1
P30536_H27	P30536		Translocator protein	TSPO		FVH*GEGLR	1	0	3H(436.2256);3H(450.2413)	2	H	1	436.2256;450.2413	5	9	1	1	3	2	nan	2	1	nan	nan	nan	4	3	1	1	1	1	nan	nan	1	2
Q16719_E103	Q16719		Kynureninase	KYNU		IAAYGHE*VGK	1	0	7E(436.2256);7E(450.2413)	2	E	1	436.2256;450.2413	6	13	2	2	3	2	2	2	1	nan	1	3	3	2	2	2	1	3	2	2	2	2
Q15084_A83	Q15084		Protein disulfide-isomerase A6	PDIA6		VGAVDA*DK	1	0	6A(436.2256)	1	A	1	436.226	3	4	1	nan	2	nan	nan	1	1	nan	nan	nan	nan	nan	1	1	nan	nan	nan	nan	1	nan
Q709C8_E184	Q709C8		Vacuolar protein sorting-associated protein 13C	VPS13C		KDTFVE*K	1	0	6E(436.2256);6E(450.2413)	2	E	1	436.2256;450.2413	5	5	1	1	1	1	nan	1	1	nan	nan	nan	2	1	nan	nan	1	nan	nan	nan	nan	1
P49327_A2429	P49327		Fatty acid synthase	FASN		A*AEQYTPK	1	0	1A(436.2256);1A(450.2413)	2	A	1	436.2256;450.2413	6	11	2	2	2	2	1	2	1	1	nan	2	2	nan	1	1	1	1	nan	1	1	1
O60502_F877	O60502		Protein O-GlcNAcase	MGEA5		GAF*CEVRPDDKR	1	0	3F(436.2256)	1	F	1	436.226	4	4	1	1	1	nan	1	nan	2	nan	nan	1	nan	nan	nan	1	nan	nan	1	nan	nan	nan
O43399_Y126	O43399		Tumor protein D54	TPD52L2		VTQSDLY*KK;VTQSDLY*K	2	0	7Y(436.2256);7Y(450.2413)	2	Y	1	436.2256;450.2413	6	14	3	2	3	2	2	2	1	4	2	4	4	4	4	3	6	4	4	3	4	3
P49327_H1056	P49327		Fatty acid synthase	FASN		VTAIH*IDPATHR	1	0	5H(436.2256);5H(450.2413)	2	H	1	436.2256;450.2413	6	7	1	1	1	1	1	2	1	nan	nan	nan	2	nan	1	nan	nan	1	nan	1	2	2
P02649_L261	P02649		Apolipoprotein E	APOE		AKL*EEQAQQIR;L*EEQAQQIR	2	0	3L(436.2256);1L(436.2256);1L(450.2413)	3	L	1	436.2256;450.2413	6	12	2	2	3	2	2	1	3	nan	1	2	3	1	1	1	1	2	2	1	nan	3
Q9BXK5_S455	Q9BXK5		Bcl-2-like protein 13	BCL2L13		LSPAGEMKPMPLS*EGK;SRLSPAGEMKPMPLS*EGK	2	0	13S(436.2256);13S(450.2413);15S(436.2256)	3	S	1	436.2256;450.2413	6	13	3	2	2	2	2	2	2	1	1	3	1	1	1	nan	2	2	3	3	1	4
Q8TDH9_H43	Q8TDH9		Biogenesis of lysosome-related organelles complex 1 subunit 5	BLOC1S5		DLGEIH*SR	1	0	6H(436.2256);6H(450.2413)	2	H	1	436.2256;450.2413	6	11	2	2	1	2	2	2	2	1	nan	1	2	1	nan	nan	1	2	1	1	2	2
O15479_S107	O15479		Melanoma-associated antigen B2	MAGEB2		SPS*EDPLTRK;SPS*EDPLTR	2	0	3S(436.2256);3S(450.2413)	2	S	1	436.2256;450.2413	4	6	2	nan	nan	1	1	2	2	nan	2	nan	nan	nan	nan	nan	nan	1	3	nan	2	1
Q99541_Y268	Q99541		Perilipin-2	PLIN2		NVY*SANQK;KNVY*SANQK	2	0	3Y(436.2256);4Y(436.2256);3Y(450.2413)	3	Y	1	436.2256;450.2413	6	11	2	1	2	2	2	2	1	1	nan	1	nan	3	nan	1	1	1	3	1	1	1
Q92685_A15	Q92685		Dol-P-Man:Man(5)GlcNAc(2)-PP-Dol alpha-1;3-mannosyltransferase	ALG3		SGSAA*QAEGLCK	1	0	5A(436.2256)	1	A	1	436.226	3	3	1	nan	1	nan	1	nan	1	nan	nan	nan	nan	nan	nan	1	nan	nan	1	nan	nan	nan
Q8NBN7_D23	Q8NBN7		Retinol dehydrogenase 13	RDH13		D*YVTGGACPSK	1	0	1D(436.2256);1D(450.2413)	2	D	1	436.2256;450.2413	4	5	1	2	1	1	nan	nan	1	nan	nan	1	1	1	nan	nan	2	nan	nan	nan	nan	nan
Q9HB71_Y199	Q9HB71		Calcyclin-binding protein	CACYBP		IY*EDGDDDMKR	1	0	2Y(436.2256);2Y(450.2413)	2	Y	1	436.2256;450.2413	2	2	1	nan	nan	1	nan	nan	1	nan	nan	nan	nan	nan	nan	nan	1	nan	nan	nan	nan	nan
Q92685_E18	Q92685		Dol-P-Man:Man(5)GlcNAc(2)-PP-Dol alpha-1;3-mannosyltransferase	ALG3		SGSAAQAE*GLCK	1	0	8E(436.2256);8E(450.2413)	2	E	1	436.2256;450.2413	6	14	3	2	3	2	2	2	1	3	1	2	2	4	2	2	3	2	2	2	3	1
Q92685_A17	Q92685		Dol-P-Man:Man(5)GlcNAc(2)-PP-Dol alpha-1;3-mannosyltransferase	ALG3		SGSAAQA*EGLCK	1	0	7A(436.2256)	1	A	1	436.226	3	3	1	nan	1	nan	1	nan	1	nan	nan	nan	nan	nan	1	nan	nan	nan	1	nan	nan	nan
Q13445_R192	Q13445		Transmembrane emp24 domain-containing protein 1	TMED1		DRNLQEGNLER*	1	0	11R(436.2256);11R(450.2413)	2	R	1	436.2256;450.2413	6	10	2	2	1	1	2	2	1	1	nan	1	1	nan	1	nan	nan	1	1	1	1	1
P78417_L153	P78417		Glutathione S-transferase omega-1	GSTO1		L*EEVLTNKK;L*EEVLTNK	2	0	1L(436.2256);1L(450.2413)	2	L	1	436.2256;450.2413	5	6	1	1	nan	2	1	1	1	nan	nan	1	nan	nan	nan	nan	1	2	1	nan	1	nan
P50402_D220	P50402		Emerin	EMD		APGAGLGQD*R	1	0	9D(436.2256);9D(450.2413)	2	D	1	436.2256;450.2413	6	12	2	2	2	2	2	2	1	1	nan	1	1	1	nan	1	1	1	1	1	1	2
Q8TCT9_S64	Q8TCT9		Minor histocompatibility antigen H13	HM13		NAS*DMPETITSR	1	0	3S(436.2256);3S(450.2413)	2	S	1	436.2256;450.2413	6	11	1	2	3	2	2	1	1	nan	nan	1	1	2	1	1	3	1	1	1	1	nan
P62917_G131	P62917		60S ribosomal protein L8	RPL8		ASG*NYATVISHNPETKK;ASG*NYATVISHNPETK	2	0	3G(436.2256);3G(450.2413)	2	G	1	436.2256;450.2413	5	7	2	1	1	2	1	nan	1	1	nan	1	nan	1	nan	nan	2	1	1	nan	nan	nan
Q8TCT9_P67	Q8TCT9		Minor histocompatibility antigen H13	HM13		GKNASDMP*ETITSR;NASDMP*ETITSR	2	0	8P(436.2256);6P(436.2256);6P(450.2413)	3	P	1	436.2256;450.2413	6	14	3	2	3	2	2	2	1	3	1	1	3	2	1	2	2	3	2	4	1	3
Q969V5_H108	Q969V5		Mitochondrial ubiquitin ligase activator of NFKB 1	MUL1		TTH*LWNDCSK	1	0	3H(436.2256);3H(450.2413)	2	H	1	436.2256;450.2413	4	4	1	nan	1	1	1	nan	1	nan	nan	nan	nan	1	nan	nan	1	nan	nan	1	nan	nan
Q99541_E307	Q99541		Perilipin-2	PLIN2		SIGYDDTDESHCAEHIE*SR;RSIGYDDTDESHCAEHIE*SR	2	0	17E(436.2256);17E(450.2413);18E(436.2256)	3	E	1	436.2256;450.2413	6	13	3	2	2	2	2	2	3	4	3	4	2	2	2	nan	3	1	3	3	2	4
Q9NQC3_G1097	Q9NQC3		Reticulon-4	RTN4		YSNSALG*HVNCTIK;YSNSALG*HVNCTIKELR	2	0	7G(436.2256);7G(450.2413)	2	G	1	436.2256;450.2413	6	14	3	2	3	2	2	2	2	2	1	5	2	2	1	3	3	3	3	1	2	1
Q9Y3D7_E27	Q9Y3D7		Mitochondrial import inner membrane translocase subunit TIM16	PAM16		QE*FAASR	1	0	2E(436.2256);2E(450.2413)	2	E	1	436.2256;450.2413	5	6	1	1	1	1	2	nan	1	nan	nan	nan	1	1	nan	nan	1	nan	1	1	nan	nan
O15173_E192	O15173		Membrane-associated progesterone receptor component 2	PGRMC2		E*KYDYVGR	1	0	1E(436.2256)	1	E	1	436.226	3	5	2	nan	nan	nan	1	2	1	1	nan	nan	nan	nan	nan	nan	nan	nan	1	nan	1	1
O43615_E108	O43615		Mitochondrial import inner membrane translocase subunit TIM44	TIMM44		TIE*SETVR	1	0	3E(436.2256)	1	E	1	436.226	3	3	1	1	nan	nan	nan	1	1	nan	nan	1	nan	nan	nan	nan	nan	nan	nan	nan	nan	1
Q99541_S224	Q99541		Perilipin-2	PLIN2		LGSLS*TK;LGSLS*TKLHSR	2	0	5S(436.2256);5S(450.2413)	2	S	1	436.2256;450.2413	6	14	3	2	3	2	2	2	1	1	2	1	1	1	1	1	2	2	1	1	1	1
P30519_G159	P30519		Heme oxygenase 2	HMOX2		YMG*DLSGGQVLKK;YMG*DLSGGQVLK	2	0	3G(436.2256);3G(450.2413)	2	G	1	436.2256;450.2413	6	14	3	2	3	2	2	2	2	2	1	3	3	5	1	1	4	3	3	3	3	4
Q99541_G293	Q99541		Perilipin-2	PLIN2		SIG*YDDTDESHCAEHIESR	1	0	3G(436.2256)	1	G	1	436.226	1	1	1	nan	nan	nan	nan	nan	1	nan	nan	nan	nan	nan	nan	nan	nan	nan	nan	nan	nan	nan
Q92685_C21	Q92685		Dol-P-Man:Man(5)GlcNAc(2)-PP-Dol alpha-1;3-mannosyltransferase	ALG3		SGSAAQAEGLC*K	1	0	11C(436.2256);11C(450.2413)	2	C	1	436.2256;450.2413	6	11	2	2	2	2	2	1	2	1	nan	3	2	2	nan	2	2	2	3	1	1	nan
Q4ZIN3_G248	Q4ZIN3		Membralin	TMEM259		DQCFG*DR	1	0	5G(436.2256);5G(450.2413)	2	G	1	436.2256;450.2413	2	2	1	nan	nan	1	nan	nan	1	nan	nan	nan	nan	nan	nan	nan	1	nan	nan	nan	nan	nan
Q9Y6Y8_A891	Q9Y6Y8		SEC23-interacting protein	SEC23IP		A*HTSSTQLQEELEK	1	0	1A(436.2256);1A(450.2413)	2	A	1	436.2256;450.2413	6	12	2	2	3	1	2	2	1	2	nan	1	1	1	1	1	1	nan	1	1	1	1
Q06136_S239	Q06136		3-ketodihydrosphingosine reductase	KDSR		LIS*ETTSVCKPEQVAK	1	0	3S(436.2256);3S(450.2413)	2	S	1	436.2256;450.2413	6	12	3	2	3	1	1	2	1	2	1	1	3	1	1	2	nan	3	1	nan	3	1
O75955_E409	O75955		Flotillin-1	FLOT1		LPESVE*R;VTGEVLDILTRLPESVE*R	2	0	6E(436.2256);6E(450.2413);17E(436.2256)	3	E	1	436.2256;450.2413	6	11	3	1	1	2	2	2	1	1	1	1	nan	nan	1	nan	1	2	1	1	1	1
Q53GQ0_D248	Q53GQ0		Very-long-chain 3-oxoacyl-CoA reductase	HSD17B12		KPTLD*KPSPETFVK	1	0	5D(436.2256);5D(450.2413)	2	D	1	436.2256;450.2413	6	14	3	2	3	2	2	2	2	2	2	4	4	3	2	4	5	4	5	3	2	2
P30519_A48	P30519		Heme oxygenase 2	HMOX2		A*ENTQFVK;A*ENTQFVKDFLK;A*ENTQFVKDFLKGNIK;EAHDRA*ENTQFVKDFLK	4	0	1A(436.2256);1A(450.2413);6A(436.2256)	3	A	1	436.2256;450.2413	6	14	3	2	3	2	2	2	6	6	5	8	5	5	4	5	8	7	8	6	7	5
Q6NUK1_T280	Q6NUK1		Calcium-binding mitochondrial carrier protein SCaMC-1	SLC25A24		LLT*EEGQK	1	0	3T(436.2256)	1	T	1	436.226	1	1	1	nan	nan	nan	nan	nan	1	nan	nan	nan	nan	nan	nan	nan	nan	nan	nan	nan	nan	nan
P26640_E1249	P26640		Valine--tRNA ligase	VARS		LQQTEAE*LR	1	0	7E(436.2256);7E(450.2413)	2	E	1	436.2256;450.2413	6	13	2	2	3	2	2	2	1	1	nan	2	1	2	1	1	2	2	2	1	1	1
Q99541_G114	Q99541		Perilipin-2	PLIN2		GAVTG*AKDAVTTTVTGAK	1	0	5G(436.2256);5G(450.2413)	2	G	1	436.2256;450.2413	4	6	2	nan	2	1	nan	1	2	nan	1	nan	nan	1	nan	1	1	nan	nan	nan	1	nan
P26640_A1248	P26640		Valine--tRNA ligase	VARS		LQQTEA*ELR	1	0	6A(436.2256)	1	A	1	436.226	3	4	2	1	1	nan	nan	nan	1	nan	1	nan	1	nan	1	nan	nan	nan	nan	nan	nan	nan
Q96HR9_D157	Q96HR9		Receptor expression-enhancing protein 6	REEP6		IMND*LSGR	1	0	4D(436.2256);4D(450.2413)	2	D	1	436.2256;450.2413	6	12	2	2	3	2	2	1	2	1	nan	4	6	6	1	2	2	4	5	4	1	nan
P06748_N35	P06748		Nucleophosmin	NPM1		VDN*DENEHQLSLR	1	0	3N(436.2256)	1	N	1	436.226	3	5	1	nan	2	nan	nan	2	1	nan	nan	nan	nan	1	nan	1	nan	nan	nan	nan	1	1
O14569_T7	O14569		Cytochrome b561 domain-containing protein 2	CYB561D2		ALSAET*ESHIYR	1	0	6T(436.2256);6T(450.2413)	2	T	1	436.2256;450.2413	6	12	2	2	2	2	2	2	2	4	nan	4	3	1	nan	3	2	3	1	2	1	1
P49327_E1177	P49327		Fatty acid synthase	FASN		DPSQQE*LPR;MVVPGLDGAQIPRDPSQQE*LPR	2	0	6E(436.2256);6E(450.2413);19E(436.2256)	3	E	1	436.2256;450.2413	6	13	2	2	3	2	2	2	2	2	nan	3	2	3	2	4	3	4	2	2	4	2
P49327_Q1176	P49327		Fatty acid synthase	FASN		DPSQQ*ELPR	1	0	5Q(436.2256)	1	Q	1	436.226	1	1	1	nan	nan	nan	nan	nan	1	nan	nan	nan	nan	nan	nan	nan	nan	nan	nan	nan	nan	nan
P60709_D25	P60709	sp|A5A3E0|POTEF_HUMAN; sp|P0CG38|POTEI_HUMAN; sp|P0CG39|POTEJ_HUMAN; sp|P62736|ACTA_HUMAN; sp|P63261|ACTG_HUMAN; sp|P63267|ACTH_HUMAN; sp|P68032|ACTC_HUMAN; sp|P68133|ACTS_HUMAN; sp|Q6S8J3|POTEE_HUMAN	Actin; cytoplasmic 1	ACTB	ACTA1; ACTA2; ACTC1; ACTG1; ACTG2; POTEE; POTEF; POTEI; POTEJ	AGFAGDD*APR	1	0	7D(436.2256);7D(450.2413)	2	D	1	436.2256;450.2413	6	8	1	1	2	2	1	1	1	nan	nan	nan	1	1	1	nan	1	2	nan	2	nan	2
Q6RW13_D83	Q6RW13		Type-1 angiotensin II receptor-associated protein	AGTRAP		VSLTD*TGR	1	0	5D(436.2256);5D(450.2413)	2	D	1	436.2256;450.2413	6	13	2	2	3	2	2	2	1	1	nan	1	2	2	1	1	1	2	1	2	1	1
O60664_E244	O60664		Perilipin-3	PLIN3		LGSLSE*R	1	0	6E(436.2256);6E(450.2413)	2	E	1	436.2256;450.2413	6	12	2	2	3	2	1	2	1	1	nan	3	2	2	1	2	1	1	3	nan	2	2
P30519_C265	P30519		Heme oxygenase 2	HMOX2		KC*PFYAAEQDK;C*PFYAAEQDK	2	0	2C(436.2256);1C(436.2256);2C(450.2413)	3	C	1	436.2256;450.2413	6	12	2	2	3	2	2	1	2	nan	1	2	3	3	3	2	2	2	3	2	nan	1
O14569_E6	O14569		Cytochrome b561 domain-containing protein 2	CYB561D2		ALSAE*TESHIYR	1	0	5E(436.2256)	1	E	1	436.226	2	2	1	nan	nan	nan	nan	1	1	nan	nan	nan	nan	nan	nan	nan	nan	nan	nan	nan	nan	1
P32119_T120	P32119		Peroxiredoxin-2	PRDX2		T*DEGIAYR	1	0	1T(436.2256);1T(450.2413)	2	T	1	436.2256;450.2413	6	11	2	2	1	2	2	2	1	1	nan	3	2	nan	nan	1	1	2	1	3	2	1
Q9Y2D2_L73	Q9Y2D2		UDP-N-acetylglucosamine transporter	SLC35A3		VL*HDEILNKPMETLK	1	0	2L(436.2256)	1	L	1	436.226	1	1	1	nan	nan	nan	nan	nan	1	nan	nan	nan	nan	nan	nan	nan	nan	nan	nan	nan	nan	nan
Q16531_E1135	Q16531		DNA damage-binding protein 1	DDB1		VVEE*LTR	1	0	4E(436.2256);4E(450.2413)	2	E	1	436.2256;450.2413	6	14	3	2	3	2	2	2	1	1	1	1	2	1	1	2	1	2	1	1	2	1
Q9Y2D2_V72	Q9Y2D2		UDP-N-acetylglucosamine transporter	SLC35A3		V*LHDEILNKPMETLK	1	0	1V(436.2256);1V(450.2413)	2	V	1	436.2256;450.2413	6	14	3	2	3	2	2	2	2	2	2	2	1	3	4	2	1	2	1	2	3	3
Q13445_E191	Q13445		Transmembrane emp24 domain-containing protein 1	TMED1		NLQEGNLE*R;DRNLQEGNLE*R	2	0	8E(436.2256);10E(436.2256);10E(450.2413);8E(450.2413)	4	E	1	436.2256;450.2413	6	14	3	2	3	2	2	2	1	2	2	2	3	2	2	2	3	1	2	2	2	2
O95197_A1021	O95197		Reticulon-3	RTN3		IQA*KLPGIAK	1	0	3A(436.2256);3A(450.2413)	2	A	1	436.2256;450.2413	6	13	3	2	2	2	2	2	1	1	1	1	1	1	1	nan	1	1	2	1	1	1
P56589_E44	P56589		Peroxisomal biogenesis factor 3	PEX3		E*AAEYIAQAR	1	0	1E(436.2256);1E(450.2413)	2	E	1	436.2256;450.2413	6	6	1	1	1	1	1	1	1	nan	nan	1	nan	1	nan	nan	2	nan	1	nan	1	nan
P16615_N989	P16615		Sarcoplasmic/endoplasmic reticulum calcium ATPase 2	ATP2A2		N*YLEPGKECVQPATK;N*YLEPGK	2	0	1N(436.2256);1N(450.2413)	2	N	1	436.2256;450.2413	5	8	1	2	2	2	1	nan	1	nan	nan	1	2	1	1	nan	1	1	2	nan	nan	nan
Q9NR46_E24	Q9NR46	sp|Q9Y371|SHLB1_HUMAN	Endophilin-B2	SH3GLB2	SH3GLB1	AVQFTE*EK	1	0	6E(436.2256);6E(450.2413)	2	E	1	436.2256;450.2413	6	13	3	2	3	1	2	2	2	3	3	4	4	3	1	3	4	nan	3	4	4	3
P02654_E45	P02654		Apolipoprotein C-I	APOC1		EFGNTLE*DKAR;EFGNTLE*DK;LKEFGNTLE*DK	3	0	7E(436.2256);9E(436.2256);9E(450.2413);7E(450.2413)	4	E	1	436.2256;450.2413	6	14	3	2	3	2	2	2	4	1	2	6	10	9	5	3	7	5	5	5	2	4
Q15057_C53	Q15057		Arf-GAP with coiled-coil; ANK repeat and PH domain-containing protein 2	ACAP2		AFC*VANK	1	0	3C(436.2256);3C(450.2413)	2	C	1	436.2256;450.2413	6	10	2	2	2	1	1	2	1	1	nan	2	1	1	1	nan	1	nan	nan	1	2	1
Q96HR9_V8	Q96HR9		Receptor expression-enhancing protein 6	REEP6		V*EHFLEQR	1	0	1V(436.2256);1V(450.2413)	2	V	1	436.2256;450.2413	6	14	3	2	3	2	2	2	3	4	3	6	6	4	5	3	4	5	4	5	6	2
Q9NQC3_C1101	Q9NQC3		Reticulon-4	RTN4		YSNSALGHVNC*TIK;AYLESEVAISEELVQKYSNSALGHVNC*TIK;YSNSALGHVNC*TIKELR;SDEGHPFRAYLESEVAISEELVQKYSNSALGHVNC*TIK	4	0	11C(436.2256);27C(436.2256);35C(436.2256);11C(450.2413);35C(450.2413)	5	C	1	436.2256;450.2413	6	13	2	2	3	2	2	2	3	5	nan	6	5	7	6	4	4	5	11	3	5	5
O15258_Y19	O15258		Protein RER1	RER1		SEGDSVGESVHGKPSVVY*R	1	0	18Y(436.2256);18Y(450.2413)	2	Y	1	436.2256;450.2413	6	11	2	2	2	2	1	2	1	1	nan	1	1	1	1	nan	1	1	2	nan	1	1
P62917_Y133	P62917		60S ribosomal protein L8	RPL8		ASGNY*ATVISHNPETK;ASGNY*ATVISHNPETKK	2	0	5Y(436.2256);5Y(450.2413)	2	Y	1	436.2256;450.2413	6	10	1	2	2	2	1	2	1	nan	nan	2	2	nan	1	2	1	1	1	nan	2	2
O15258_P15	O15258		Protein RER1	RER1		SEGDSVGESVHGKP*SVVYR	1	0	14P(436.2256)	1	P	1	436.226	1	1	1	nan	nan	nan	nan	nan	1	nan	nan	nan	nan	nan	nan	nan	nan	nan	nan	nan	nan	nan
P62917_A129	P62917		60S ribosomal protein L8	RPL8		A*SGNYATVISHNPETK;A*SGNYATVISHNPETKK	2	0	1A(436.2256)	1	A	1	436.226	5	8	2	1	1	nan	2	2	1	1	nan	nan	1	nan	1	nan	nan	nan	1	1	1	1
P07237_V437	P07237		Protein disulfide-isomerase	P4HB		V*HSFPTLK;MDSTANEVEAVKV*HSFPTLK	2	0	1V(436.2256);13V(436.2256);1V(450.2413)	3	V	1	436.2256;450.2413	6	13	2	2	3	2	2	2	1	5	nan	4	2	2	1	2	3	1	6	2	5	4
O15260_Q23	O15260		Surfeit locus protein 4	SURF4		Q*YLPHVAR	1	0	1Q(436.2256);1Q(450.2413)	2	Q	1	436.2256;450.2413	6	12	2	2	3	2	2	1	1	1	nan	2	2	2	2	1	2	2	2	2	2	nan
Q9NRY5_G191	Q9NRY5		Protein FAM114A2	FAM114A2		TMDVIAEG*DPGFKR;TMDVIAEG*DPGFK	2	0	8G(436.2256);8G(450.2413)	2	G	1	436.2256;450.2413	6	14	3	2	3	2	2	2	2	5	1	3	6	5	4	2	4	4	3	3	6	4
Q9NRY5_E190	Q9NRY5		Protein FAM114A2	FAM114A2		TMDVIAE*GDPGFKR;KTMDVIAE*GDPGFKR;TMDVIAE*GDPGFK	3	0	7E(436.2256);8E(436.2256);7E(450.2413)	3	E	1	436.2256;450.2413	6	14	3	2	3	2	2	2	3	3	1	6	4	4	5	2	5	3	8	4	6	5
Q9Y6K0_P19	Q9Y6K0		Choline/ethanolaminephosphotransferase 1	CEPT1		CGDSHPESP*VGFGHMSTTGCVLNK	1	0	9P(436.2256);9P(450.2413)	2	P	1	436.2256;450.2413	5	6	1	1	1	1	2	nan	1	nan	nan	nan	2	1	nan	nan	nan	1	1	2	nan	nan
P48449_T502	P48449		Lanosterol synthase	LSS		NPDGGFAT*YETKR	1	0	8T(436.2256)	1	T	1	436.226	3	4	1	1	nan	nan	nan	2	1	nan	nan	1	nan	nan	nan	nan	nan	nan	nan	nan	1	1
P48449_Y503	P48449		Lanosterol synthase	LSS		NPDGGFATY*ETKR;NPDGGFATY*ETK	2	0	9Y(436.2256);9Y(450.2413)	2	Y	1	436.2256;450.2413	6	14	3	2	3	2	2	2	3	4	2	3	4	3	4	4	5	4	2	3	2	2
P07437_C12	P07437	sp|P04350|TBB4A_HUMAN; sp|P68371|TBB4B_HUMAN; sp|Q13509|TBB3_HUMAN; sp|Q13885|TBB2A_HUMAN; sp|Q9BVA1|TBB2B_HUMAN	Tubulin beta chain	TUBB	TUBB2A; TUBB2B; TUBB3; TUBB4A; TUBB4B	EIVHIQAGQC*GNQIGAK	1	0	10C(436.2256)	1	C	1	436.226	3	3	1	1	nan	nan	nan	1	1	nan	nan	nan	1	nan	nan	nan	nan	nan	nan	nan	nan	1
P48449_G498	P48449		Lanosterol synthase	LSS		NPDG*GFATYETKR	1	0	4G(436.2256)	1	G	1	436.226	1	1	1	nan	nan	nan	nan	nan	1	nan	nan	nan	nan	nan	nan	nan	nan	nan	nan	nan	nan	nan
P55209_V99	P55209	sp|Q99733|NP1L4_HUMAN	Nucleosome assembly protein 1-like 1	NAP1L1	NAP1L4	FYEEV*HDLERK	1	0	5V(436.2256)	1	V	1	436.226	1	1	1	nan	nan	nan	nan	nan	1	nan	nan	nan	nan	nan	nan	nan	nan	nan	nan	nan	nan	nan
O60610_E48	O60610		Protein diaphanous homolog 1	DIAPH1		LMADE*LER	1	0	5E(436.2256);5E(450.2413)	2	E	1	436.2256;450.2413	6	14	3	2	3	2	2	2	3	1	1	5	6	1	3	5	2	3	4	4	4	3
Q9H5Y7_F821	Q9H5Y7		SLIT and NTRK-like protein 6	SLITRK6		NEYF*ELK	1	0	4F(436.2256)	1	F	1	436.226	1	1	1	nan	nan	nan	nan	nan	1	nan	nan	nan	nan	nan	nan	nan	nan	nan	nan	nan	nan	nan
O00264_G48	O00264		Membrane-associated progesterone receptor component 1	PGRMC1		G*DQPAASGDSDDDEPPPLPR	1	0	1G(436.2256);1G(450.2413)	2	G	1	436.2256;450.2413	3	3	1	nan	1	1	nan	nan	1	nan	nan	nan	nan	5	nan	nan	4	nan	nan	nan	nan	nan
Q9NTJ5_Y272	Q9NTJ5		Phosphatidylinositide phosphatase SAC1	SACM1L		Y*KPLPQISK	1	0	1Y(436.2256);1Y(450.2413)	2	Y	1	436.2256;450.2413	6	14	3	2	3	2	2	2	1	2	1	4	2	3	2	4	2	1	6	2	4	3
P12081_E402	P12081		Histidine--tRNA ligase; cytoplasmic	HARS		LEALEE*K	1	0	6E(436.2256);6E(450.2413)	2	E	1	436.2256;450.2413	6	8	2	1	1	1	1	2	1	1	nan	nan	1	nan	1	nan	nan	1	nan	1	2	1
Q9P035_P139	Q9P035		Very-long-chain (3R)-3-hydroxyacyl-CoA dehydratase 3	HACD3		LESEGSP*ETLTNLRK;LRLESEGSP*ETLTNLR;LESEGSP*ETLTNLR;LRLESEGSP*ETLTNLRK	4	0	7P(436.2256);9P(436.2256);9P(450.2413);7P(450.2413)	4	P	1	436.2256;450.2413	6	11	2	2	1	2	2	2	5	2	nan	4	2	3	nan	nan	2	1	5	2	3	3
P61916_S117	P61916		NPC intracellular cholesterol transporter 2	NPC2		S*EYPSIK	1	0	1S(436.2256);1S(450.2413)	2	S	1	436.2256;450.2413	6	14	3	2	3	2	2	2	2	1	2	3	1	3	2	2	4	1	3	1	1	1
P45880_G183	P45880		Voltage-dependent anion-selective channel protein 2	VDAC2		NNFAVG*YR	1	0	6G(436.2256);6G(450.2413)	2	G	1	436.2256;450.2413	6	10	3	1	2	1	1	2	1	2	1	nan	1	nan	1	1	1	nan	nan	2	1	1
Q9H7Z7_V273	Q9H7Z7		Prostaglandin E synthase 2	PTGES2		FGAV*EGAVAK	1	0	4V(436.2256);4V(450.2413)	2	V	1	436.2256;450.2413	3	6	3	nan	2	1	nan	nan	1	1	1	nan	nan	nan	1	1	1	nan	nan	nan	nan	nan
O15258_H179	O15258		Protein RER1	RER1		YIPFTH*GK;YIPFTH*GKR	2	0	6H(436.2256);6H(450.2413)	2	H	1	436.2256;450.2413	6	14	3	2	3	2	2	2	1	1	1	1	2	1	1	1	2	2	4	2	2	2
P21796_G172	P21796		Voltage-dependent anion-selective channel protein 1	VDAC1		VTQSNFAVG*YK;SRVTQSNFAVG*YK	2	0	9G(436.2256);11G(436.2256)	2	G	1	436.226	5	7	1	1	3	nan	1	1	2	nan	nan	nan	1	2	1	1	nan	nan	1	nan	1	nan
P21796_Y173	P21796		Voltage-dependent anion-selective channel protein 1	VDAC1		SRVTQSNFAVGY*K;VTQSNFAVGY*K	2	0	12Y(436.2256);10Y(436.2256);10Y(450.2413);12Y(450.2413)	4	Y	1	436.2256;450.2413	6	13	3	2	2	2	2	2	3	1	1	3	3	4	nan	1	5	2	1	2	1	1
P78371_E112	P78371		T-complex protein 1 subunit beta	CCT2		E*AESLIAK	1	0	1E(436.2256);1E(450.2413)	2	E	1	436.2256;450.2413	6	12	3	1	3	1	2	2	2	2	1	2	nan	2	1	1	1	nan	2	2	1	2
Q96HR9_A162	Q96HR9		Receptor expression-enhancing protein 6	REEP6		A*LDAAAGITR	1	0	1A(436.2256);1A(450.2413)	2	A	1	436.2256;450.2413	6	12	2	2	3	2	2	1	1	nan	1	1	1	1	1	1	1	1	1	2	1	nan
O60664_L85	O60664		Perilipin-3	PLIN3		L*EPQIASASEYAHR	1	0	1L(436.2256);1L(450.2413)	2	L	1	436.2256;450.2413	6	14	3	2	3	2	2	2	1	2	1	4	4	2	2	1	2	3	3	1	4	4
Q99623_E38	Q99623		Prohibitin-2	PHB2		E*SVFTVEGGHR	1	0	1E(436.2256);1E(450.2413)	2	E	1	436.2256;450.2413	6	13	3	2	3	2	2	1	1	1	1	1	1	2	1	1	1	1	1	2	1	nan
P02649_A272	P02649		Apolipoprotein E	APOE		LQA*EAFQAR	1	0	3A(436.2256)	1	A	1	436.226	2	2	1	1	nan	nan	nan	nan	1	nan	nan	nan	1	nan	nan	nan	nan	nan	nan	nan	nan	nan
Q9UBX3_E101	Q9UBX3		Mitochondrial dicarboxylate carrier	SLC25A10		GSQGPLPFHE*K;GSQGPLPFHE*KVLLGSVSGLAGGFVGTPADLVNVR	2	0	10E(436.2256);10E(450.2413)	2	E	1	436.2256;450.2413	6	14	3	2	3	2	2	2	2	1	2	4	4	5	2	1	4	2	3	3	2	1
Q9Y6Y8_E900	Q9Y6Y8		SEC23-interacting protein	SEC23IP		AHTSSTQLQE*ELEK	1	0	10E(436.2256)	1	E	1	436.226	4	7	1	nan	3	nan	2	1	1	nan	nan	nan	nan	1	1	1	nan	nan	1	1	nan	1
O60664_S93	O60664		Perilipin-3	PLIN3		LEPQIASAS*EYAHR	1	0	9S(436.2256)	1	S	1	436.226	2	3	2	1	nan	nan	nan	nan	1	1	nan	2	nan	nan	nan	nan	nan	nan	nan	nan	nan	nan
P26373_R21	P26373		60S ribosomal protein L13	RPL13		R*VATWFNQPAR	1	0	1R(436.2256)	1	R	1	436.226	1	1	1	nan	nan	nan	nan	nan	1	nan	nan	nan	nan	nan	nan	nan	nan	nan	nan	nan	nan	nan
O60664_Y95	O60664		Perilipin-3	PLIN3		LEPQIASASEY*AHR	1	0	11Y(436.2256);11Y(450.2413)	2	Y	1	436.2256;450.2413	6	14	3	2	3	2	2	2	1	1	1	3	4	2	3	2	4	3	5	2	3	2
Q7KZN9_E317	Q7KZN9		Cytochrome c oxidase assembly protein COX15 homolog	COX15		NVFE*NPTMVQFDHR	1	0	4E(436.2256);4E(450.2413)	2	E	1	436.2256;450.2413	4	5	2	1	1	1	nan	nan	1	nan	1	1	nan	nan	1	nan	2	nan	nan	nan	nan	nan
P35232_E7	P35232		Prohibitin	PHB		VFE*SIGK	1	0	3E(436.2256);3E(450.2413)	2	E	1	436.2256;450.2413	5	6	2	1	1	1	1	nan	1	nan	1	nan	2	2	nan	nan	2	nan	nan	1	nan	nan
Q9GZY8_L310	Q9GZY8		Mitochondrial fission factor	MFF		LQLL*EEENKER	1	0	4L(436.2256)	1	L	1	436.226	1	1	1	nan	nan	nan	nan	nan	1	nan	nan	nan	nan	nan	nan	nan	nan	nan	nan	nan	nan	nan
P07602_D420	P07602		Prosaposin	PSAP		KLVGYLD*R;LVGYLD*R	2	0	7D(436.2256);6D(436.2256);7D(450.2413);6D(450.2413)	4	D	1	436.2256;450.2413	6	14	3	2	3	2	2	2	2	1	1	4	7	12	6	3	6	5	3	4	2	2
P08962_V111	P08962		CD63 antigen	CD63		DKV*MSEFNNNFR;V*MSEFNNNFR	2	0	3V(436.2256);1V(436.2256);3V(450.2413);1V(450.2413)	4	V	1	436.2256;450.2413	6	11	2	1	3	2	2	1	1	1	nan	nan	4	1	2	1	2	3	3	3	1	nan
Q709C8_A1736	Q709C8		Vacuolar protein sorting-associated protein 13C	VPS13C		EALSTATVQA*AER	1	0	10A(436.2256)	1	A	1	436.226	2	3	2	1	nan	nan	nan	nan	1	1	nan	1	nan	nan	nan	nan	nan	nan	nan	nan	nan	nan
Q9NQC3_H1158	Q9NQC3		Reticulon-4	RTN4		H*QAQIDHYLGLANK	1	0	1H(436.2256);1H(450.2413)	2	H	1	436.2256;450.2413	6	14	3	2	3	2	2	2	3	6	3	3	3	4	3	3	3	5	4	3	5	3
Q9UBM7_P467	Q9UBM7		7-dehydrocholesterol reductase	DHCR7		YTAAVP*YR	1	0	6P(436.2256)	1	P	1	436.226	4	6	2	1	2	nan	nan	1	1	1	nan	1	nan	nan	1	1	nan	nan	nan	nan	nan	1
Q6NUQ4_A528	Q6NUQ4		Transmembrane protein 214	TMEM214		SSGFLPASQQA*CAK	1	0	11A(436.2256)	1	A	1	436.226	1	1	1	nan	nan	nan	nan	nan	1	nan	nan	nan	nan	nan	nan	nan	nan	nan	nan	nan	nan	nan
O43399_V102	O43399		Tumor protein D54	TPD52L2		SWHDVQV*SSAYVK	1	0	7V(436.2256)	1	V	1	436.226	2	2	1	nan	1	nan	nan	nan	1	nan	nan	nan	nan	nan	1	nan	nan	nan	nan	nan	nan	nan
Q9H9B4_E200	Q9H9B4		Sideroflexin-1	SFXN1		E*LKVGIPVTDENGNR	1	0	1E(436.2256);1E(450.2413)	2	E	1	436.2256;450.2413	2	2	1	nan	nan	1	nan	nan	1	nan	nan	nan	nan	nan	nan	nan	1	nan	nan	nan	nan	nan
O95197_Y1004	O95197		Reticulon-3	RTN3		TQIDHY*VGIAR	1	0	6Y(436.2256);6Y(450.2413)	2	Y	1	436.2256;450.2413	6	13	2	2	3	2	2	2	2	3	nan	2	2	3	2	2	3	2	2	2	3	2
P60468_T60	P60468		Protein transport protein Sec61 subunit beta	SEC61B		FYT*EDSPGLK	1	0	3T(436.2256);3T(450.2413)	2	T	1	436.2256;450.2413	6	11	2	2	3	1	2	1	1	2	nan	1	1	2	1	1	2	nan	2	2	2	nan
Q9H3M7_V168	Q9H3M7		Thioredoxin-interacting protein	TXNIP		KV*SCMFIPDGR;V*SCMFIPDGR	2	0	2V(436.2256);1V(436.2256);2V(450.2413);1V(450.2413)	4	V	1	436.2256;450.2413	6	12	3	2	2	1	2	2	4	1	1	5	6	5	4	nan	4	nan	1	3	1	1
O43399_S96	O43399		Tumor protein D54	TPD52L2		S*WHDVQVSSAYVK	1	0	1S(436.2256);1S(450.2413)	2	S	1	436.2256;450.2413	5	11	3	2	3	1	nan	2	1	1	1	2	2	1	1	1	5	nan	nan	nan	1	3
Q00765_N17	Q00765		Receptor expression-enhancing protein 5	REEP5		N*CMTDLLAK	1	0	1N(436.2256);1N(450.2413)	2	N	1	436.2256;450.2413	6	14	3	2	3	2	2	2	3	3	1	8	6	5	3	4	6	5	6	4	2	1
P0DN79_E187	P0DN79	sp|P35520|CBS_HUMAN	Cystathionine beta-synthase-like protein	CBSL	CBS	ALGAE*IVR	1	0	5E(436.2256);5E(450.2413)	2	E	1	436.2256;450.2413	6	14	3	2	3	2	2	2	4	3	3	3	4	3	4	3	2	3	3	3	5	3
Q9NQC3_A1160	Q9NQC3		Reticulon-4	RTN4		HQA*QIDHYLGLANK	1	0	3A(436.2256);3A(450.2413)	2	A	1	436.2256;450.2413	2	2	1	nan	nan	1	nan	nan	1	nan	nan	nan	nan	nan	nan	nan	1	nan	nan	nan	nan	nan
P48739_T34	P48739		Phosphatidylinositol transfer protein beta isoform	PITPNB		NET*GGGEGIEVLKNEPYEK;NET*GGGEGIEVLK	2	0	3T(436.2256);3T(450.2413)	2	T	1	436.2256;450.2413	6	10	1	2	2	2	2	1	1	nan	nan	1	3	1	nan	1	1	1	1	1	1	nan
P55209_E103	P55209	sp|Q99733|NP1L4_HUMAN	Nucleosome assembly protein 1-like 1	NAP1L1	NAP1L4	FYEEVHDLE*R;FYEEVHDLE*RK	2	0	9E(436.2256);9E(450.2413)	2	E	1	436.2256;450.2413	6	8	2	1	2	1	1	1	3	2	nan	4	nan	3	nan	4	nan	4	3	nan	7	nan
A0FGR8_G227	A0FGR8		Extended synaptotagmin-2	ESYT2		G*ANTHLSTFSFTK	1	0	1G(436.2256);1G(450.2413)	2	G	1	436.2256;450.2413	6	9	1	2	2	1	2	1	1	nan	nan	1	1	nan	1	1	nan	1	1	1	nan	2
P49069_Q154	P49069		Calcium signal-modulating cyclophilin ligand	CAMLG		HGLEQ*YLSR	1	0	5Q(436.2256)	1	Q	1	436.226	4	5	1	nan	1	nan	2	1	1	nan	nan	nan	nan	3	nan	nan	nan	nan	2	1	2	nan
A0FGR8_H231	A0FGR8		Extended synaptotagmin-2	ESYT2		GANTH*LSTFSFTK	1	0	5H(436.2256);5H(450.2413)	2	H	1	436.2256;450.2413	6	12	3	2	2	2	1	2	1	1	1	1	2	1	nan	1	1	1	nan	1	1	1
P0DN79_A186	P0DN79	sp|P35520|CBS_HUMAN	Cystathionine beta-synthase-like protein	CBSL	CBS	ALGA*EIVR;ALGA*EIVRTPTNAR	2	0	4A(436.2256)	1	A	1	436.226	5	8	2	2	1	nan	2	1	1	nan	1	1	1	nan	1	nan	nan	nan	2	1	nan	1
Q9NQC3_Y1165	Q9NQC3		Reticulon-4	RTN4		HQAQIDHY*LGLANK	1	0	8Y(436.2256);8Y(450.2413)	2	Y	1	436.2256;450.2413	6	12	2	1	3	2	2	2	3	1	nan	1	nan	2	1	2	4	1	2	3	4	1
Q9NQC3_H1164	Q9NQC3		Reticulon-4	RTN4		HQAQIDH*YLGLANK	1	0	7H(436.2256);7H(450.2413)	2	H	1	436.2256;450.2413	5	5	1	nan	1	1	1	1	1	nan	nan	nan	nan	1	nan	nan	1	nan	nan	1	nan	1
Q99541_E365	Q99541		Perilipin-2	PLIN2		E*VSDSLLTSSK	1	0	1E(436.2256);1E(450.2413)	2	E	1	436.2256;450.2413	6	14	3	2	3	2	2	2	2	5	1	2	4	1	3	5	2	4	2	2	4	4
P45880_L238	P45880		Voltage-dependent anion-selective channel protein 2	VDAC2		YQL*DPTASISAK	1	0	3L(436.2256);3L(450.2413)	2	L	1	436.2256;450.2413	4	4	1	1	1	1	nan	nan	1	nan	nan	nan	1	4	nan	nan	3	nan	nan	nan	nan	nan
Q9HD20_E942	Q9HD20		Manganese-transporting ATPase 13A1	ATP13A1		DLE*DESTPIVK	1	0	3E(436.2256);3E(450.2413)	2	E	1	436.2256;450.2413	6	12	1	2	3	2	2	2	1	nan	nan	3	1	1	2	2	3	1	2	3	2	2
P55209_F95	P55209	sp|Q99733|NP1L4_HUMAN	Nucleosome assembly protein 1-like 1	NAP1L1	NAP1L4	F*YEEVHDLER	1	0	1F(436.2256);1F(450.2413)	2	F	1	436.2256;450.2413	5	5	1	nan	1	1	1	1	1	nan	nan	nan	nan	nan	nan	1	nan	1	1	nan	1	nan
O43615_L91	O43615		Mitochondrial import inner membrane translocase subunit TIM44	TIMM44		L*EESDVLQEAR	1	0	1L(436.2256);1L(450.2413)	2	L	1	436.2256;450.2413	6	13	2	2	3	2	2	2	1	1	nan	2	3	3	1	2	1	3	3	3	1	1
O15498_E61	O15498		Synaptobrevin homolog YKT6	YKT6		E*QDYLCHVYVR;ASVKE*QDYLCHVYVRNDSLAGVVIADNEYPSR	2	0	1E(436.2256);5E(436.2256);1E(450.2413)	3	E	1	436.2256;450.2413	6	12	2	2	3	2	2	1	1	1	nan	2	1	2	1	2	2	1	1	2	1	nan
Q9NRY5_A189	Q9NRY5		Protein FAM114A2	FAM114A2		TMDVIA*EGDPGFKR;TMDVIA*EGDPGFK;KTMDVIA*EGDPGFKR	3	0	6A(436.2256);6A(450.2413);7A(436.2256)	3	A	1	436.2256;450.2413	6	14	3	2	3	2	2	2	3	2	4	5	10	2	4	4	3	4	2	5	1	5
Q9H9B4_T32	Q9H9B4		Sideroflexin-1	SFXN1		ANHFFTVT*DPR	1	0	8T(436.2256)	1	T	1	436.226	2	2	1	nan	1	nan	nan	nan	1	nan	nan	nan	nan	2	nan	nan	nan	nan	nan	nan	nan	nan
Q9Y2D2_H74	Q9Y2D2		UDP-N-acetylglucosamine transporter	SLC35A3		VLH*DEILNKPMETLK	1	0	3H(436.2256);3H(450.2413)	2	H	1	436.2256;450.2413	6	12	2	2	3	2	2	1	1	2	nan	2	5	3	2	3	3	3	3	5	1	nan
Q969M3_L111	Q969M3		Protein YIPF5	YIPF5		TLTVL*HPLK	1	0	5L(436.2256);5L(450.2413)	2	L	1	436.2256;450.2413	3	5	2	nan	2	1	nan	nan	1	1	nan	nan	nan	1	nan	1	nan	2	nan	nan	nan	nan
Q969M3_T109	Q969M3		Protein YIPF5	YIPF5		TLT*VLHPLK	1	0	3T(436.2256)	1	T	1	436.226	1	1	1	nan	nan	nan	nan	nan	1	nan	nan	nan	nan	nan	nan	nan	nan	nan	nan	nan	nan	nan
P40855_S66	P40855		Peroxisomal biogenesis factor 19	PEX19		DALFAS*QEK	1	0	6S(436.2256)	1	S	1	436.226	4	4	1	1	1	nan	nan	1	1	nan	nan	1	nan	nan	1	nan	nan	nan	nan	nan	1	nan
P04843_E376	P04843		Dolichyl-diphosphooligosaccharide--protein glycosyltransferase subunit 1	RPN1		IILPE*GAK	1	0	5E(436.2256);5E(450.2413)	2	E	1	436.2256;450.2413	2	2	1	nan	nan	1	nan	nan	1	nan	nan	nan	nan	nan	nan	nan	nan	3	nan	nan	nan	nan
Q99541_S367	Q99541		Perilipin-2	PLIN2		EVS*DSLLTSSK	1	0	3S(436.2256);3S(450.2413)	2	S	1	436.2256;450.2413	5	9	1	nan	2	2	2	2	2	nan	nan	nan	nan	2	2	nan	2	1	1	1	1	1
P04843_P375	P04843		Dolichyl-diphosphooligosaccharide--protein glycosyltransferase subunit 1	RPN1		IILP*EGAK;IILP*EGAKNIEIDSPYEISR	2	0	4P(436.2256);4P(450.2413)	2	P	1	436.2256;450.2413	6	13	3	2	3	1	2	2	1	1	1	3	3	2	2	2	1	nan	2	1	2	1
P57088_H76	P57088		Transmembrane protein 33	TMEM33		LPH*FQLSR	1	0	3H(436.2256);3H(450.2413)	2	H	1	436.2256;450.2413	4	4	1	1	nan	1	1	nan	1	nan	nan	nan	1	nan	nan	nan	1	nan	1	nan	nan	nan
P45880_Y184	P45880		Voltage-dependent anion-selective channel protein 2	VDAC2		NNFAVGY*R	1	0	7Y(436.2256);7Y(450.2413)	2	Y	1	436.2256;450.2413	6	12	2	2	2	2	2	2	2	nan	1	1	4	2	1	nan	4	1	1	2	1	1
O43399_Y106	O43399		Tumor protein D54	TPD52L2		SWHDVQVSSAY*VK	1	0	11Y(436.2256);11Y(450.2413)	2	Y	1	436.2256;450.2413	6	10	2	2	2	1	1	2	1	1	nan	1	2	nan	1	1	nan	3	3	nan	2	2
P07237_A434	P07237		Protein disulfide-isomerase	P4HB		MDSTANEVEA*VKVHSFPTLK	1	0	10A(436.2256);10A(450.2413)	2	A	1	436.2256;450.2413	4	5	2	nan	1	1	1	nan	1	nan	2	nan	nan	1	nan	nan	nan	2	1	nan	nan	nan
P30837_E285	P30837	sp|O94788|AL1A2_HUMAN; sp|P00352|AL1A1_HUMAN; sp|P05091|ALDH2_HUMAN; sp|P47895|AL1A3_HUMAN	Aldehyde dehydrogenase X; mitochondrial	ALDH1B1	ALDH1A1; ALDH1A2; ALDH1A3; ALDH2	VTLE*LGGK	1	0	4E(436.2256);4E(450.2413)	2	E	1	436.2256;450.2413	6	9	2	1	2	1	2	1	1	nan	1	nan	1	1	1	nan	nan	1	1	1	nan	1
Q9Y4L1_E901	Q9Y4L1		Hypoxia up-regulated protein 1	HYOU1		E*VQYLLNK	1	0	1E(436.2256);1E(450.2413)	2	E	1	436.2256;450.2413	6	12	3	2	3	1	1	2	1	1	1	2	2	2	1	1	nan	1	1	nan	1	2
Q06830_A121	Q06830		Peroxiredoxin-1	PRDX1		A*DEGISFR	1	0	1A(436.2256);1A(450.2413)	2	A	1	436.2256;450.2413	6	14	3	2	3	2	2	2	1	1	1	2	2	1	1	1	1	2	1	2	1	1
O43760_G141	O43760		Synaptogyrin-2	SYNGR2		DVLVG*ADSVR	1	0	5G(436.2256)	1	G	1	436.226	1	1	1	nan	nan	nan	nan	nan	1	nan	nan	nan	nan	nan	nan	nan	nan	nan	nan	nan	nan	nan
P07237_E323	P07237		Protein disulfide-isomerase	P4HB		LITLEEE*MTK	1	0	7E(436.2256);7E(450.2413)	2	E	1	436.2256;450.2413	6	14	3	2	3	2	2	2	4	4	1	4	9	3	3	2	5	5	5	5	5	3
P07237_E321	P07237		Protein disulfide-isomerase	P4HB		LITLE*EEMTK;LITLE*EEMTKYKPESEELTAER	2	0	5E(436.2256)	1	E	1	436.226	4	6	3	1	1	nan	1	nan	1	2	1	1	nan	nan	nan	1	nan	nan	nan	2	nan	nan
P30519_C282	P30519		Heme oxygenase 2	HMOX2		GALEGSSC*PFR;KCPFYAAEQDKGALEGSSC*PFR;CPFYAAEQDKGALEGSSC*PFR	3	0	8C(436.2256);19C(436.2256);18C(436.2256);8C(450.2413);19C(450.2413);18C(450.2413)	6	C	1	436.2256;450.2413	6	14	3	2	3	2	2	2	4	5	4	6	13	5	5	8	7	6	9	6	8	6
P30519_G279	P30519		Heme oxygenase 2	HMOX2		GALEG*SSCPFR;CPFYAAEQDKGALEG*SSCPFR;KCPFYAAEQDKGALEG*SSCPFR	3	0	5G(436.2256);15G(436.2256);16G(436.2256);16G(450.2413)	4	G	1	436.2256;450.2413	5	10	3	nan	2	1	2	2	2	1	1	nan	nan	nan	2	1	nan	1	2	2	2	2
Q9NR77_A10	Q9NR77		Peroxisomal membrane protein 2	PXMP2		A*EAGLGALPR	1	0	1A(436.2256);1A(450.2413)	2	A	1	436.2256;450.2413	6	11	2	2	2	1	2	2	1	1	nan	2	1	1	nan	1	1	nan	1	1	1	1
Q9NRY5_V187	Q9NRY5		Protein FAM114A2	FAM114A2		TMDV*IAEGDPGFK;TMDV*IAEGDPGFKR;KTMDV*IAEGDPGFKR	3	0	4V(436.2256);4V(450.2413);5V(436.2256)	3	V	1	436.2256;450.2413	6	11	2	1	3	2	1	2	2	nan	1	nan	1	1	1	2	1	1	nan	3	1	1
Q8N8N7_G111	Q8N8N7		Prostaglandin reductase 2	PTGR2		VILDG*NSLEK	1	0	5G(436.2256)	1	G	1	436.226	1	1	1	nan	nan	nan	nan	nan	1	nan	nan	nan	nan	nan	nan	nan	nan	nan	nan	nan	nan	nan
Q13510_E300	Q13510		Acid ceramidase	ASAH1		KE*SLDVYELDAK;E*SLDVYELDAK	2	0	2E(436.2256);1E(436.2256);2E(450.2413);1E(450.2413)	4	E	1	436.2256;450.2413	6	8	2	1	2	1	1	1	3	nan	1	nan	1	1	2	nan	3	nan	nan	3	nan	3
Q16134_A365	Q16134		Electron transfer flavoprotein-ubiquinone oxidoreductase; mitochondrial	ETFDH		A*LNEGGFQSIPK	1	0	1A(436.2256);1A(450.2413)	2	A	1	436.2256;450.2413	4	5	1	nan	1	2	nan	1	1	nan	nan	nan	nan	nan	2	nan	2	1	nan	nan	1	nan
O75306_P89	O75306		NADH dehydrogenase [ubiquinone] iron-sulfur protein 2; mitochondrial	NDUFS2		NITLNFGPQHP*AAHGVLR	1	0	11P(436.2256)	1	P	1	436.226	1	1	1	nan	nan	nan	nan	nan	1	nan	nan	nan	nan	nan	nan	nan	nan	nan	nan	nan	nan	nan
Q16134_N367	Q16134		Electron transfer flavoprotein-ubiquinone oxidoreductase; mitochondrial	ETFDH		ALN*EGGFQSIPK	1	0	3N(436.2256);3N(450.2413)	2	N	1	436.2256;450.2413	6	12	2	2	2	2	2	2	1	1	nan	1	2	2	1	nan	2	3	1	1	1	1
P16615_G257	P16615	sp|O14983|AT2A1_HUMAN	Sarcoplasmic/endoplasmic reticulum calcium ATPase 2	ATP2A2	ATP2A1	LDEFG*EQLSK	1	0	5G(436.2256);5G(450.2413)	2	G	1	436.2256;450.2413	6	12	3	2	3	1	2	1	1	2	1	1	2	1	3	2	4	nan	1	2	nan	1
Q6UWP7_S268	Q6UWP7		Lysocardiolipin acyltransferase 1	LCLAT1		NLDAVHDITVAYPHNIPQS*EK	1	0	19S(436.2256);19S(450.2413)	2	S	1	436.2256;450.2413	6	10	2	2	1	1	2	2	1	2	nan	1	1	nan	2	nan	nan	1	2	1	2	2
Q9P035_E140	Q9P035		Very-long-chain (3R)-3-hydroxyacyl-CoA dehydratase 3	HACD3		LESEGSPE*TLTNLR;LRLESEGSPE*TLTNLR	2	0	8E(436.2256);10E(436.2256);8E(450.2413)	3	E	1	436.2256;450.2413	6	11	2	2	2	2	1	2	1	2	nan	2	1	1	nan	1	1	1	2	nan	3	1
Q9P035_S135	Q9P035		Very-long-chain (3R)-3-hydroxyacyl-CoA dehydratase 3	HACD3		LES*EGSPETLTNLR	1	0	3S(436.2256)	1	S	1	436.226	5	9	1	2	3	nan	2	1	1	nan	nan	1	1	1	2	1	nan	nan	2	1	1	nan
Q8IXI1_F217	Q8IXI1		Mitochondrial Rho GTPase 2	RHOT2		SCF*GHPLAPQALEDVK	1	0	3F(436.2256)	1	F	1	436.226	3	4	1	nan	2	nan	1	nan	1	nan	nan	nan	nan	2	nan	1	nan	nan	1	nan	nan	nan
Q04828_Y55	Q04828	sp|P42330|AK1C3_HUMAN	Aldo-keto reductase family 1 member C1	AKR1C1	AKR1C3	HIDSAHLY*NNEEQVGLAIR	1	0	8Y(436.2256);8Y(450.2413)	2	Y	1	436.2256;450.2413	6	11	2	1	3	2	2	1	1	1	nan	3	nan	1	2	2	2	2	1	1	nan	2
P0DP23_E105	P0DP23	sp|P0DP24|CALM2_HUMAN; sp|P0DP25|CALM3_HUMAN	Calmodulin-1	CALM1	CALM2; CALM3	VFDKDGNGYISAAE*LR	1	0	14E(436.2256);14E(450.2413)	2	E	1	436.2256;450.2413	6	13	2	2	3	2	2	2	1	nan	1	2	3	1	2	3	4	4	2	1	2	1
Q9Y277_V64	Q9Y277		Voltage-dependent anion-selective channel protein 3	VDAC3		YKV*CNYGLTFTQK;V*CNYGLTFTQK	2	0	3V(436.2256);1V(436.2256);1V(450.2413)	3	V	1	436.2256;450.2413	5	6	1	1	2	1	1	nan	2	nan	nan	nan	3	2	1	nan	1	nan	nan	2	nan	nan
Q9UHB9_Y618	Q9UHB9		Signal recognition particle subunit SRP68	SRP68		SGLTGY*IK	1	0	6Y(436.2256);6Y(450.2413)	2	Y	1	436.2256;450.2413	6	10	1	2	2	2	1	2	1	nan	nan	1	1	1	1	nan	1	1	1	nan	1	1
O15228_C54	O15228		Dihydroxyacetone phosphate acyltransferase	GNPAT		C*YTPLVYK	1	0	1C(436.2256);1C(450.2413)	2	C	1	436.2256;450.2413	4	6	2	2	nan	1	nan	1	1	1	nan	1	2	nan	nan	nan	1	nan	nan	nan	1	nan
Q7KZN9_D325	Q7KZN9		Cytochrome c oxidase assembly protein COX15 homolog	COX15		NVFENPTMVQFD*HR	1	0	12D(436.2256);12D(450.2413)	2	D	1	436.2256;450.2413	6	7	1	1	2	1	1	1	1	nan	nan	nan	2	2	2	nan	3	nan	nan	2	nan	1
O95197_P31	O95197		Reticulon-3	RTN3		AEPSAATQSHSISSSSFGAEPSAPGGGGSP*GACPALGTK	1	0	30P(436.2256)	1	P	1	436.226	4	5	2	1	1	nan	1	nan	1	2	nan	1	nan	1	nan	nan	nan	nan	1	nan	nan	nan
P45880_Y236	P45880		Voltage-dependent anion-selective channel protein 2	VDAC2		Y*QLDPTASISAK	1	0	1Y(436.2256);1Y(450.2413)	2	Y	1	436.2256;450.2413	5	7	1	1	2	1	2	nan	1	nan	nan	nan	1	1	1	nan	2	nan	1	1	nan	nan
Q7KZN9_F324	Q7KZN9		Cytochrome c oxidase assembly protein COX15 homolog	COX15		NVFENPTMVQF*DHR	1	0	11F(436.2256)	1	F	1	436.226	2	3	2	1	nan	nan	nan	nan	2	nan	1	nan	1	nan	nan	nan	nan	nan	nan	nan	nan	nan
O60664_H298	O60664		Perilipin-3	PLIN3		LH*QMWLSWNQK;LVEGQEKLH*QMWLSWNQK	2	0	2H(436.2256);2H(450.2413);9H(450.2413)	3	H	1	436.2256;450.2413	5	8	2	1	nan	1	2	2	1	1	nan	nan	2	nan	nan	nan	nan	2	1	1	1	2
Q96M27_P246	Q96M27		Protein PRRC1	PRRC1		HSVESMITTLDP*GMAPYIK	1	0	12P(436.2256);12P(450.2413)	2	P	1	436.2256;450.2413	5	6	1	2	1	1	nan	1	1	nan	nan	1	1	nan	1	nan	2	nan	nan	nan	1	nan
Q5THJ4_E666	Q5THJ4		Vacuolar protein sorting-associated protein 13D	VPS13D		VHTSGFGYQSELE*LR	1	0	13E(436.2256);13E(450.2413)	2	E	1	436.2256;450.2413	6	12	2	2	3	2	2	1	1	1	nan	1	1	1	1	1	1	1	1	1	1	nan
Q99832_P110	Q99832		T-complex protein 1 subunit eta	CCT7		QVKP*YVEEGLHPQIIIR	1	0	4P(436.2256);4P(450.2413)	2	P	1	436.2256;450.2413	6	10	2	2	1	2	1	2	1	2	nan	2	1	nan	1	nan	2	1	1	nan	1	1
Q99541_Y217	Q99541		Perilipin-2	PLIN2		KVEGFDLVQKPSYY*VR;VEGFDLVQKPSYY*VR	2	0	14Y(436.2256);13Y(436.2256);14Y(450.2413);13Y(450.2413)	4	Y	1	436.2256;450.2413	6	14	3	2	3	2	2	2	2	1	2	3	5	3	3	2	4	3	4	2	2	3
O14569_E8	O14569		Cytochrome b561 domain-containing protein 2	CYB561D2		ALSAETE*SHIYR	1	0	7E(436.2256);7E(450.2413)	2	E	1	436.2256;450.2413	6	12	2	2	2	2	2	2	1	1	nan	3	5	3	3	nan	3	4	5	5	5	3
O14569_S4	O14569		Cytochrome b561 domain-containing protein 2	CYB561D2		ALS*AETESHIYR	1	0	3S(436.2256);3S(450.2413)	2	S	1	436.2256;450.2413	6	7	1	1	1	2	1	1	2	nan	nan	3	nan	nan	2	nan	2	2	3	nan	1	nan
P12956_S475	P12956		X-ray repair cross-complementing protein 6	XRCC6		S*DSFENPVLQQHFR	1	0	1S(436.2256);1S(450.2413)	2	S	1	436.2256;450.2413	3	5	2	1	nan	2	nan	nan	1	nan	1	nan	1	nan	nan	nan	1	1	nan	nan	nan	nan
P12956_F478	P12956		X-ray repair cross-complementing protein 6	XRCC6		SDSF*ENPVLQQHFR	1	0	4F(436.2256);4F(450.2413)	2	F	1	436.2256;450.2413	6	11	2	2	3	1	2	1	1	1	nan	2	2	1	1	1	1	nan	1	1	1	nan
Q15019_E90	Q15019		Septin-2	2025-09-02		TVQIEASTVEIEE*R	1	0	13E(436.2256);13E(450.2413)	2	E	1	436.2256;450.2413	6	8	2	1	1	2	1	1	1	1	nan	nan	2	1	nan	nan	3	1	1	nan	2	nan
P37268_A78	P37268		Squalene synthase	FDFT1		A*LDTLEDDMTISVEK	1	0	1A(436.2256);1A(450.2413)	2	A	1	436.2256;450.2413	5	6	1	nan	2	1	1	1	1	nan	nan	nan	nan	2	1	nan	1	nan	1	nan	1	nan
Q8TDX5_T278	Q8TDX5		2-amino-3-carboxymuconate-6-semialdehyde decarboxylase	ACMSD		LLT*DVIGK	1	0	3T(436.2256)	1	T	1	436.226	1	1	1	nan	nan	nan	nan	nan	1	nan	nan	nan	nan	nan	nan	nan	nan	nan	nan	nan	nan	nan
O60664_L297	O60664		Perilipin-3	PLIN3		L*HQMWLSWNQK;LVEGQEKL*HQMWLSWNQK	2	0	1L(436.2256);8L(436.2256);1L(450.2413);8L(450.2413)	4	L	1	436.2256;450.2413	6	14	3	2	3	2	2	2	1	4	2	10	2	3	6	2	7	5	7	6	2	4
Q96M27_T242	Q96M27		Protein PRRC1	PRRC1		HSVESMIT*TLDPGMAPYIK	1	0	8T(436.2256);8T(450.2413)	2	T	1	436.2256;450.2413	6	11	3	1	1	2	2	2	2	2	1	3	nan	5	nan	nan	3	2	6	2	2	3
P07099_F373	P07099		Epoxide hydrolase 1	EPHX1		F*YKENLGQGWMTQK;F*YKENLGQGWMTQKHER	2	0	1F(436.2256);1F(450.2413)	2	F	1	436.2256;450.2413	6	14	3	2	3	2	2	2	1	3	2	4	3	3	2	1	4	4	5	2	6	4
Q99541_S215	Q99541		Perilipin-2	PLIN2		KVEGFDLVQKPS*YYVR;VEGFDLVQKPS*YYVR	2	0	12S(436.2256);11S(436.2256);12S(450.2413)	3	S	1	436.2256;450.2413	5	8	2	2	1	2	nan	1	1	nan	2	1	1	nan	nan	2	1	1	nan	nan	nan	2
Q9UDW1_Q38	Q9UDW1		Cytochrome b-c1 complex subunit 9	UQCR10		AFDQ*GADAIYDHINEGK	1	0	4Q(436.2256)	1	Q	1	436.226	1	1	1	nan	nan	nan	nan	nan	1	nan	nan	nan	nan	nan	nan	nan	nan	nan	nan	nan	nan	nan
Q96AD5_C412	Q96AD5		Patatin-like phospholipase domain-containing protein 2	PNPLA2		RVQSLPSVPLSC*AAYR;VQSLPSVPLSC*AAYR	2	0	12C(436.2256);11C(436.2256);12C(450.2413);11C(450.2413)	4	C	1	436.2256;450.2413	6	13	2	2	3	2	2	2	2	1	nan	2	2	4	3	3	3	3	4	1	3	3
P21796_R120	P21796		Voltage-dependent anion-selective channel protein 1	VDAC1		R*EHINLGCDMDFDIAGPSIR	1	0	1R(436.2256);1R(450.2413)	2	R	1	436.2256;450.2413	3	3	1	nan	1	1	nan	nan	1	nan	nan	nan	nan	1	nan	nan	1	nan	nan	nan	nan	nan
P02649_S94	P02649		Apolipoprotein E	APOE		S*ELEEQLTPVAEETR	1	0	1S(436.2256);1S(450.2413)	2	S	1	436.2256;450.2413	4	4	1	1	1	1	nan	nan	1	nan	nan	nan	1	1	nan	nan	1	nan	nan	nan	nan	nan
Q96AD5_S411	Q96AD5		Patatin-like phospholipase domain-containing protein 2	PNPLA2		RVQSLPSVPLS*CAAYR;VQSLPSVPLS*CAAYR	2	0	11S(436.2256);10S(436.2256);11S(450.2413);10S(450.2413)	4	S	1	436.2256;450.2413	6	10	2	1	1	2	2	2	1	1	nan	1	nan	nan	1	nan	1	1	1	1	1	1
Q99541_P214	Q99541		Perilipin-2	PLIN2		KVEGFDLVQKP*SYYVR;VEGFDLVQKP*SYYVR	2	0	11P(436.2256);10P(436.2256);10P(450.2413);11P(450.2413)	4	P	1	436.2256;450.2413	3	5	2	nan	1	2	nan	nan	2	nan	1	nan	nan	1	nan	nan	1	1	nan	nan	nan	nan
Q8NI22_D127	Q8NI22		Multiple coagulation factor deficiency protein 2	MCFD2		D*DDKNNDGYIDYAEFAK	1	0	1D(436.2256);1D(450.2413)	2	D	1	436.2256;450.2413	6	14	3	2	3	2	2	2	4	5	2	27	28	4	19	5	5	18	22	17	6	7
P68104_Y85	P68104		Elongation factor 1-alpha 1	EEF1A1		Y*YVTIIDAPGHR	1	0	1Y(436.2256);1Y(450.2413)	2	Y	1	436.2256;450.2413	6	12	2	2	3	2	2	1	1	1	nan	1	2	1	1	1	1	2	1	1	1	nan
Q12981_E176	Q12981		Vesicle transport protein SEC20	BNIP1		TILDANEE*FK	1	0	8E(436.2256);8E(450.2413)	2	E	1	436.2256;450.2413	6	9	2	2	1	1	2	1	1	1	nan	2	2	nan	nan	2	2	nan	1	1	1	nan
Q9Y277_Y173	Q9Y277		Voltage-dependent anion-selective channel protein 3	VDAC3		LSQNNFALGY*K	1	0	10Y(436.2256);10Y(450.2413)	2	Y	1	436.2256;450.2413	5	6	1	1	2	1	1	nan	2	nan	nan	nan	2	1	1	nan	2	nan	nan	1	nan	nan
Q9NR46_V72	Q9NR46		Endophilin-B2	SH3GLB2		V*EEFLYEKLDR;V*EEFLYEK	2	0	1V(436.2256);1V(450.2413)	2	V	1	436.2256;450.2413	6	12	1	2	3	2	2	2	1	nan	nan	3	2	1	1	1	2	2	3	1	3	1
Q8NAT1_E27	Q8NAT1		Protein O-linked-mannose beta-1;4-N-acetylglucosaminyltransferase 2	POMGNT2		E*HAATLEEELALSR	1	0	1E(436.2256);1E(450.2413)	2	E	1	436.2256;450.2413	5	7	2	2	1	1	1	nan	1	1	nan	1	1	1	nan	nan	nan	1	2	nan	nan	nan
P45880_G257	P45880		Voltage-dependent anion-selective channel protein 2	VDAC2		VNNSSLIGVG*YTQTLRPGVK	1	0	10G(436.2256)	1	G	1	436.226	3	3	1	1	1	nan	nan	nan	1	nan	nan	nan	2	1	nan	nan	nan	nan	nan	nan	nan	nan
P21281_Y68	P21281		V-type proton ATPase subunit B; brain isoform	ATP6V1B2		Y*AEIVHLTLPDGTKR;Y*AEIVHLTLPDGTK	2	0	1Y(436.2256);1Y(450.2413)	2	Y	1	436.2256;450.2413	5	6	1	1	nan	1	2	1	1	nan	nan	2	nan	nan	nan	nan	nan	2	1	1	2	nan
P21281_H73	P21281		V-type proton ATPase subunit B; brain isoform	ATP6V1B2		YAEIVH*LTLPDGTKR	1	0	6H(436.2256)	1	H	1	436.226	1	2	2	nan	nan	nan	nan	nan	1	1	nan	nan	nan	nan	nan	nan	nan	nan	nan	nan	nan	nan
P07099_F329	P07099		Epoxide hydrolase 1	EPHX1		F*STWTNTEFR	1	0	1F(436.2256)	1	F	1	436.226	3	3	1	nan	1	nan	1	nan	1	nan	nan	nan	nan	nan	1	nan	nan	nan	1	nan	nan	nan
P08670_Q285	P08670	sp|P41219|PERI_HUMAN	Vimentin	VIM	PRPH	NLQ*EAEEWYK;NLQ*EAEEWYKSK	2	0	3Q(436.2256);3Q(450.2413)	2	Q	1	436.2256;450.2413	5	8	3	1	nan	1	2	1	1	1	1	nan	1	nan	nan	nan	2	nan	1	1	nan	1
P50995_Y398	P50995		Annexin A11	ANXA11		AHLVAVFNEY*QR	1	0	10Y(436.2256);10Y(450.2413)	2	Y	1	436.2256;450.2413	6	9	1	1	1	2	2	2	1	nan	nan	nan	1	nan	1	nan	1	1	1	1	1	1
P07099_T331	P07099		Epoxide hydrolase 1	EPHX1		FST*WTNTEFR	1	0	3T(436.2256);3T(450.2413)	2	T	1	436.2256;450.2413	6	8	1	2	1	1	2	1	1	nan	nan	1	1	nan	nan	2	1	nan	1	1	1	nan
Q9C0E8_E261	Q9C0E8		Endoplasmic reticulum junction formation protein lunapark	LNPK		IVE*YLVGDGPQNR	1	0	3E(436.2256);3E(450.2413)	2	E	1	436.2256;450.2413	5	6	2	1	1	1	1	nan	1	1	nan	1	nan	nan	1	nan	nan	2	nan	1	nan	nan
Q6RW13_H120	Q6RW13		Type-1 angiotensin II receptor-associated protein	AGTRAP		GGELLVH*TGFLGSSQDR	1	0	7H(436.2256);7H(450.2413)	2	H	1	436.2256;450.2413	6	13	2	2	3	2	2	2	1	1	nan	1	3	2	2	1	1	1	2	1	1	1
P08670_E382	P08670	sp|P07196|NFL_HUMAN; sp|P07197|NFM_HUMAN; sp|P17661|DESM_HUMAN; sp|Q16352|AINX_HUMAN	Vimentin	VIM	DES; INA; NEFL; NEFM	E*YQDLLNVK	1	0	1E(436.2256);1E(450.2413)	2	E	1	436.2256;450.2413	6	8	1	1	2	2	1	1	1	nan	nan	nan	4	3	2	nan	3	1	nan	2	nan	4
Q9NRY5_T184	Q9NRY5		Protein FAM114A2	FAM114A2		KT*MDVIAEGDPGFK;T*MDVIAEGDPGFKR;T*MDVIAEGDPGFK	3	0	2T(436.2256);1T(436.2256);1T(450.2413)	3	T	1	436.2256;450.2413	4	4	1	nan	1	1	nan	1	1	nan	nan	nan	nan	1	nan	nan	1	nan	nan	nan	nan	1
Q6UXV4_P58	Q6UXV4		MICOS complex subunit MIC27	APOOL		YVEEQP*GHLQMGFASIR	1	0	6P(436.2256);6P(450.2413)	2	P	1	436.2256;450.2413	2	2	1	nan	nan	1	nan	nan	1	nan	nan	nan	nan	nan	nan	nan	1	nan	nan	nan	nan	nan
P08670_E286	P08670	sp|P41219|PERI_HUMAN	Vimentin	VIM	PRPH	NLQE*AEEWYK	1	0	4E(436.2256);4E(450.2413)	2	E	1	436.2256;450.2413	6	12	3	1	3	1	2	2	1	1	1	3	nan	1	2	2	1	nan	1	1	1	1
A2RRP1_T497	A2RRP1		Neuroblastoma-amplified sequence	NBAS		QGLYLVT*EMER	1	0	7T(436.2256);7T(450.2413)	2	T	1	436.2256;450.2413	6	11	2	2	2	1	2	2	2	nan	1	1	1	1	1	nan	1	nan	1	1	2	1
A2RRP1_Y494	A2RRP1		Neuroblastoma-amplified sequence	NBAS		QGLY*LVTEMER	1	0	4Y(436.2256)	1	Y	1	436.226	1	1	1	nan	nan	nan	nan	nan	1	nan	nan	nan	nan	nan	nan	nan	nan	nan	nan	nan	nan	nan
Q99541_A350	Q99541		Perilipin-2	PLIN2		HMGVMA*GDIYSVFR	1	0	6A(436.2256);6A(450.2413)	2	A	1	436.2256;450.2413	6	11	2	2	2	1	2	2	2	1	nan	1	1	1	2	nan	nan	3	3	3	2	3
P19474_E352	P19474		E3 ubiquitin-protein ligase TRIM21	TRIM21		E*AWDLGVCR	1	0	1E(436.2256)	1	E	1	436.226	1	1	1	nan	nan	nan	nan	nan	1	nan	nan	nan	nan	nan	nan	nan	nan	nan	nan	nan	nan	nan
P07858_E322	P07858		Cathepsin B	CTSB		GQDHCGIE*SEVVAGIPR	1	0	8E(436.2256)	1	E	1	436.226	2	2	1	nan	nan	nan	1	nan	1	nan	nan	nan	nan	nan	nan	nan	nan	nan	1	nan	nan	nan
P80303_E66	P80303		Nucleobindin-2	NUCB2		QVIDVLE*TDK;QVIDVLE*TDKHFR	2	0	7E(436.2256);7E(450.2413)	2	E	1	436.2256;450.2413	6	14	3	2	3	2	2	2	2	1	3	3	3	2	3	3	3	6	4	3	5	3
Q99541_S255	Q99541		Perilipin-2	PLIN2		SQQTISQLHS*TVHLIEFAR	1	0	10S(436.2256);10S(450.2413)	2	S	1	436.2256;450.2413	6	7	2	1	1	1	1	1	1	1	nan	1	nan	nan	1	nan	1	nan	1	nan	nan	1
Q8N6T3_D289	Q8N6T3		ADP-ribosylation factor GTPase-activating protein 1	ARFGAP1		D*VTTFFSGK	1	0	1D(436.2256);1D(450.2413)	2	D	1	436.2256;450.2413	6	14	3	2	3	2	2	2	2	2	2	4	2	1	2	3	2	4	3	2	4	2
P05141_D3	P05141		ADP/ATP translocase 2	SLC25A5		TD*AAVSFAK;TD*AAVSFAKDFLAGGVAAAISKTAVAPIER	2	0	2D(436.2256);2D(450.2413)	2	D	1	436.2256;450.2413	5	7	1	1	2	1	2	nan	1	nan	nan	1	nan	3	1	nan	2	nan	1	1	nan	nan
Q99541_H345	Q99541		Perilipin-2	PLIN2		H*MGVMAGDIYSVFR	1	0	1H(436.2256);1H(450.2413)	2	H	1	436.2256;450.2413	6	14	3	2	3	2	2	2	4	4	4	5	10	8	4	2	13	3	5	8	3	3
P08670_Y291	P08670	sp|P41219|PERI_HUMAN	Vimentin	VIM	PRPH	NLQEAEEWY*K	1	0	9Y(436.2256);9Y(450.2413)	2	Y	1	436.2256;450.2413	6	11	3	2	1	2	1	2	2	1	3	2	3	nan	1	nan	3	1	nan	3	1	2
P23786_S365	P23786		Carnitine O-palmitoyltransferase 2; mitochondrial	CPT2		DGS*TAVHFEHSWGDGVAVLR	1	0	3S(436.2256)	1	S	1	436.226	2	2	1	nan	nan	nan	1	nan	1	nan	nan	nan	nan	nan	nan	nan	nan	nan	nan	1	nan	nan
P37268_P10	P37268		Squalene synthase	FDFT1		CLGHP*EEFYNLVR	1	0	5P(436.2256);5P(450.2413)	2	P	1	436.2256;450.2413	5	10	3	2	nan	1	2	2	1	2	1	1	1	nan	nan	nan	2	nan	1	1	3	1
O60664_E198	O60664		Perilipin-3	PLIN3		SEE*WADNHLPLTDAELAR	1	0	3E(436.2256)	1	E	1	436.226	4	8	2	2	2	nan	2	nan	1	1	nan	3	1	1	nan	2	nan	nan	2	2	nan	nan
Q99541_H254	Q99541		Perilipin-2	PLIN2		SQQTISQLH*STVHLIEFAR;QKSQQTISQLH*STVHLIEFAR	2	0	9H(436.2256);9H(450.2413);11H(436.2256)	3	H	1	436.2256;450.2413	6	12	3	2	2	1	2	2	4	2	3	1	4	1	2	nan	nan	1	1	1	6	3
Q99541_Q248	Q99541		Perilipin-2	PLIN2		SQQ*TISQLHSTVHLIEFAR	1	0	3Q(436.2256);3Q(450.2413)	2	Q	1	436.2256;450.2413	2	4	3	nan	nan	1	nan	nan	3	1	1	nan	nan	nan	nan	nan	1	nan	nan	nan	nan	nan
Q9NTJ5_T466	Q9NTJ5		Phosphatidylinositide phosphatase SAC1	SACM1L		T*HLGLIMDGWNSMIR	1	0	1T(436.2256);1T(450.2413)	2	T	1	436.2256;450.2413	6	14	3	2	3	2	2	2	4	2	2	9	9	7	5	6	12	7	10	10	3	3
Q9NVI7_D293	Q9NVI7		ATPase family AAA domain-containing protein 3A	ATAD3A		AFVTDWD*K	1	0	7D(436.2256);7D(450.2413)	2	D	1	436.2256;450.2413	5	6	1	1	1	2	1	nan	2	nan	nan	nan	1	3	nan	nan	1	1	nan	2	nan	nan
A0FGR8_E168	A0FGR8		Extended synaptotagmin-2	ESYT2		ALALLE*DEER	1	0	6E(436.2256);6E(450.2413)	2	E	1	436.2256;450.2413	6	13	3	2	3	2	2	1	2	1	1	3	2	1	1	2	1	2	2	1	1	nan
O60664_N202	O60664		Perilipin-3	PLIN3		SEEWADN*HLPLTDAELAR	1	0	7N(436.2256);7N(450.2413)	2	N	1	436.2256;450.2413	6	11	3	1	3	1	2	1	1	2	2	nan	1	1	1	1	2	nan	1	2	nan	2
Q99541_T249	Q99541		Perilipin-2	PLIN2		SQQT*ISQLHSTVHLIEFAR	1	0	4T(436.2256)	1	T	1	436.226	2	2	1	nan	nan	nan	1	nan	1	nan	nan	nan	nan	nan	nan	nan	nan	nan	nan	1	nan	nan
P49321_P647	P49321		Nuclear autoantigenic sperm protein	NASP		ELLP*EIR	1	0	4P(436.2256)	1	P	1	436.226	2	3	2	nan	1	nan	nan	nan	1	1	nan	nan	nan	nan	1	nan	nan	nan	nan	nan	nan	nan
O60664_Q299	O60664		Perilipin-3	PLIN3		LHQ*MWLSWNQK	1	0	3Q(436.2256)	1	Q	1	436.226	5	5	1	1	1	nan	1	1	1	nan	nan	nan	1	1	nan	nan	nan	nan	nan	1	1	nan
Q8N6T3_D266	Q8N6T3		ADP-ribosylation factor GTPase-activating protein 1	ARFGAP1		IFD*DVSSGVSQLASK	1	0	3D(436.2256);3D(450.2413)	2	D	1	436.2256;450.2413	6	12	3	2	2	1	2	2	2	1	1	1	1	nan	2	1	nan	1	1	1	2	2
Q86UE4_Q7	Q86UE4		Protein LYRIC	MTDH		SWQ*DELAQQAEEGSAR	1	0	3Q(436.2256);3Q(450.2413)	2	Q	1	436.2256;450.2413	6	13	3	1	3	2	2	2	3	2	2	nan	2	2	1	1	4	1	1	3	2	1
Q86UE4_E9	Q86UE4		Protein LYRIC	MTDH		SWQDE*LAQQAEEGSAR	1	0	5E(436.2256);5E(450.2413)	2	E	1	436.2256;450.2413	3	4	1	nan	nan	1	nan	2	1	nan	nan	nan	nan	nan	nan	nan	nan	1	nan	nan	1	2
P21796_E121	P21796		Voltage-dependent anion-selective channel protein 1	VDAC1		E*HINLGCDMDFDIAGPSIR	1	0	1E(436.2256);1E(450.2413)	2	E	1	436.2256;450.2413	4	4	1	1	1	1	nan	nan	2	nan	nan	nan	1	6	nan	nan	7	nan	nan	nan	nan	nan
P07602_Q430	P07602		Prosaposin	PSAP		Q*EILAALEK;Q*EILAALEKGCSFLPDPYQK	2	0	1Q(436.2256);1Q(450.2413)	2	Q	1	436.2256;450.2413	6	13	3	2	3	2	2	1	1	1	1	4	3	6	5	2	10	2	5	5	1	nan
P30043_H153	P30043		Flavin reductase (NADPH)	BLVRB		YVAVMPPH*IGDQPLTGAYTVTLDGRGPSR;YVAVMPPH*IGDQPLTGAYTVTLDGR	2	0	8H(436.2256);8H(450.2413)	2	H	1	436.2256;450.2413	6	13	2	2	3	2	2	2	1	2	nan	2	2	1	1	1	1	3	2	1	3	1
Q99541_H258	Q99541		Perilipin-2	PLIN2		SQQTISQLHSTVH*LIEFAR	1	0	13H(436.2256);13H(450.2413)	2	H	1	436.2256;450.2413	6	8	2	1	1	1	1	2	2	1	nan	nan	1	1	nan	nan	1	nan	nan	1	2	1
Q5BJF2_E42	Q5BJF2		Sigma intracellular receptor 2	TMEM97		ELYPVE*FR	1	0	6E(436.2256);6E(450.2413)	2	E	1	436.2256;450.2413	6	14	3	2	3	2	2	2	5	3	2	5	3	5	3	2	4	4	3	3	1	2
P07602_E337	P07602		Prosaposin	PSAP		E*ILDAFDK;E*ILDAFDKMCSK;E*ILDAFDKMCSKLPK	3	0	1E(436.2256);1E(450.2413)	2	E	1	436.2256;450.2413	6	13	3	2	3	2	2	1	1	1	1	5	3	4	3	3	9	7	6	3	4	nan
P45880_E84	P45880		Voltage-dependent anion-selective channel protein 2	VDAC2		YKWCEYGLTFTE*K;WCEYGLTFTE*K	2	0	12E(436.2256);10E(436.2256);12E(450.2413);10E(450.2413)	4	E	1	436.2256;450.2413	6	14	3	2	3	2	2	2	10	4	2	5	12	10	5	3	8	4	8	7	4	5
Q9Y5X3_S193	Q9Y5X3		Sorting nexin-5	SNX5		S*ADEVLFTGVK	1	0	1S(436.2256);1S(450.2413)	2	S	1	436.2256;450.2413	6	14	3	2	3	2	2	2	2	1	1	1	1	1	1	1	1	1	1	2	2	1
Q16822_E245	Q16822	sp|P35558|PCKGC_HUMAN	Phosphoenolpyruvate carboxykinase [GTP]; mitochondrial	PCK2	PCK1	E*IISFGSGYGGNSLLGKK;E*IISFGSGYGGNSLLGK;E*IISFGSGYGGNSLLGKKCFALR	3	0	1E(436.2256);1E(450.2413)	2	E	1	436.2256;450.2413	6	14	3	2	3	2	2	2	2	2	1	4	4	2	4	3	8	3	4	3	2	2
P57088_E210	P57088		Transmembrane protein 33	TMEM33		TLFNE*LR	1	0	5E(436.2256);5E(450.2413)	2	E	1	436.2256;450.2413	6	14	3	2	3	2	2	2	4	3	3	3	4	5	3	2	4	2	2	4	3	2
Q3SXM5_C265	Q3SXM5		Inactive hydroxysteroid dehydrogenase-like protein 1	HSDL1		C*SWLVPSPK	1	0	1C(436.2256);1C(450.2413)	2	C	1	436.2256;450.2413	6	14	3	2	3	2	2	2	2	1	1	1	3	2	3	1	1	2	1	2	1	1
P37268_C6	P37268		Squalene synthase	FDFT1		C*LGHPEEFYNLVR	1	0	1C(436.2256);1C(450.2413)	2	C	1	436.2256;450.2413	6	10	1	2	1	2	2	2	1	nan	nan	2	1	nan	1	nan	1	1	2	1	2	1
P30519_T51	P30519		Heme oxygenase 2	HMOX2		AENT*QFVKDFLK	1	0	4T(436.2256)	1	T	1	436.226	1	1	1	nan	nan	nan	nan	nan	1	nan	nan	nan	nan	nan	nan	nan	nan	nan	nan	nan	nan	nan
Q96AD5_P409	Q96AD5		Patatin-like phospholipase domain-containing protein 2	PNPLA2		VQSLPSVP*LSCAAYR	1	0	8P(436.2256);8P(450.2413)	2	P	1	436.2256;450.2413	4	5	2	1	nan	1	1	nan	1	nan	1	1	nan	nan	nan	nan	nan	1	nan	1	nan	nan
P62851_D51	P62851		40S ribosomal protein S25	RPS25		DKLNNLVLFD*K;LNNLVLFD*K	2	0	10D(436.2256);8D(436.2256)	2	D	1	436.226	3	4	1	2	nan	nan	1	nan	1	nan	nan	2	1	nan	nan	nan	nan	nan	1	nan	nan	nan
Q9NRY5_A114	Q9NRY5		Protein FAM114A2	FAM114A2		A*ETSLGIPGPSEISTEVK	1	0	1A(436.2256);1A(450.2413)	2	A	1	436.2256;450.2413	6	14	3	2	3	2	2	2	5	4	4	7	6	5	3	6	7	8	7	6	6	6
P04040_C377	P04040		Catalase	CAT		LGPNYLHIPVNC*PYR	1	0	12C(436.2256);12C(450.2413)	2	C	1	436.2256;450.2413	6	11	2	2	2	2	2	1	1	2	nan	3	1	nan	1	2	1	1	1	1	1	nan
P45880_E77	P45880		Voltage-dependent anion-selective channel protein 2	VDAC2		YKWCE*YGLTFTEK;WCE*YGLTFTEK	2	0	5E(436.2256);3E(436.2256)	2	E	1	436.226	1	1	1	nan	nan	nan	nan	nan	2	nan	nan	nan	nan	nan	nan	nan	nan	nan	nan	nan	nan	nan
Q9UMX5_Y82	Q9UMX5		Neudesin	NENF		GVVFDVTSGKEFY*GR	1	0	13Y(436.2256);13Y(450.2413)	2	Y	1	436.2256;450.2413	6	11	3	2	1	2	1	2	2	2	1	1	1	2	nan	nan	4	1	nan	1	3	3
Q9UMX5_G78	Q9UMX5		Neudesin	NENF		GVVFDVTSG*KEFYGR	1	0	9G(436.2256)	1	G	1	436.226	1	2	2	nan	nan	nan	nan	nan	1	nan	1	nan	nan	nan	nan	nan	nan	nan	nan	nan	nan	nan
O60664_E149	O60664		Perilipin-3	PLIN3		DTVATQLSE*AVDATR	1	0	9E(436.2256);9E(450.2413)	2	E	1	436.2256;450.2413	6	13	2	2	3	2	2	2	3	3	nan	8	4	3	2	5	4	5	6	3	3	3
Q9UJS0_E651	Q9UJS0		Calcium-binding mitochondrial carrier protein Aralar2	SLC25A13		LAVATFAGIE*NK	1	0	10E(436.2256);10E(450.2413)	2	E	1	436.2256;450.2413	3	3	1	nan	1	1	nan	nan	1	nan	nan	nan	nan	1	nan	nan	1	nan	nan	nan	nan	nan
O60664_S148	O60664		Perilipin-3	PLIN3		DTVATQLS*EAVDATR;VSGAQEMVSSAKDTVATQLS*EAVDATR	2	0	8S(436.2256);8S(450.2413);20S(436.2256)	3	S	1	436.2256;450.2413	6	10	2	2	1	1	2	2	3	nan	2	2	2	nan	1	nan	1	nan	1	1	1	1
P21796_N124	P21796		Voltage-dependent anion-selective channel protein 1	VDAC1		EHIN*LGCDMDFDIAGPSIR	1	0	4N(436.2256);4N(450.2413)	2	N	1	436.2256;450.2413	3	3	1	nan	1	1	nan	nan	1	nan	nan	nan	nan	1	nan	nan	2	nan	nan	nan	nan	nan
P37235_Q184	P37235	sp|P84074|HPCA_HUMAN	Hippocalcin-like protein 1	HPCAL1	HPCA	LLQ*CDPSSASQF	1	0	3Q(436.2256)	1	Q	1	436.226	1	1	1	nan	nan	nan	nan	nan	1	nan	nan	nan	nan	nan	nan	nan	nan	nan	nan	nan	nan	nan
P34913_Y466	P34913		Bifunctional epoxide hydrolase 2	EPHX2		GPLNWY*R	1	0	6Y(436.2256);6Y(450.2413)	2	Y	1	436.2256;450.2413	6	12	2	2	3	2	1	2	2	1	nan	2	3	1	2	1	2	1	1	nan	2	1
Q8WTS1_L323	Q8WTS1		1-acylglycerol-3-phosphate O-acyltransferase ABHD5	ABHD5		TIAIL*GAGHYVYADQPEEFNQK;TIAIL*GAGHYVYADQPEEFNQKVK	2	0	5L(436.2256);5L(450.2413)	2	L	1	436.2256;450.2413	5	10	3	2	nan	2	1	2	3	1	4	1	1	nan	nan	nan	2	2	1	nan	1	3
O60664_A144	O60664		Perilipin-3	PLIN3		DTVA*TQLSEAVDATR	1	0	4A(436.2256);4A(450.2413)	2	A	1	436.2256;450.2413	5	8	3	1	2	1	1	nan	2	1	1	1	nan	1	nan	1	1	nan	1	nan	nan	nan
Q96M27_V237	Q96M27		Protein PRRC1	PRRC1		HSV*ESMITTLDPGMAPYIK	1	0	3V(436.2256);3V(450.2413)	2	V	1	436.2256;450.2413	5	7	3	1	1	1	nan	1	1	2	1	1	nan	nan	nan	1	1	nan	nan	nan	1	nan
P09211_L107	P09211		Glutathione S-transferase P	GSTP1		YISL*IYTNYEAGKDDYVK	1	0	4L(436.2256);4L(450.2413)	2	L	1	436.2256;450.2413	6	13	3	2	3	2	2	1	1	1	1	1	2	2	2	1	1	2	3	3	nan	1
Q99541_Y354	Q99541		Perilipin-2	PLIN2		HMGVMAGDIY*SVFR	1	0	10Y(436.2256);10Y(450.2413)	2	Y	1	436.2256;450.2413	6	12	2	2	3	2	2	1	1	2	nan	4	3	2	4	1	2	1	1	1	1	nan
P68104_A140	P68104	sp|Q05639|EF1A2_HUMAN	Elongation factor 1-alpha 1	EEF1A1	EEF1A2	EHALLA*YTLGVK	1	0	6A(436.2256)	1	A	1	436.226	3	6	3	nan	2	nan	1	nan	1	1	1	nan	nan	nan	2	1	nan	nan	nan	1	nan	nan
Q5THJ4_G698	Q5THJ4		Vacuolar protein sorting-associated protein 13D	VPS13D		LLVG*DFIEESKR	1	0	4G(436.2256)	1	G	1	436.226	1	1	1	nan	nan	nan	nan	nan	1	nan	nan	nan	nan	nan	nan	nan	nan	nan	nan	nan	nan	nan
Q63HN8_C614	Q63HN8		E3 ubiquitin-protein ligase RNF213	RNF213		STDFLPVDC*PVR	1	0	9C(436.2256);9C(450.2413)	2	C	1	436.2256;450.2413	6	10	1	1	3	2	2	1	1	nan	nan	2	nan	1	1	2	1	2	3	2	nan	1
P08670_E134	P08670		Vimentin	VIM		ILLAE*LEQLKGQGK;ILLAE*LEQLK	2	0	5E(436.2256);5E(450.2413)	2	E	1	436.2256;450.2413	6	13	2	2	3	2	2	2	2	nan	2	2	3	2	3	1	2	1	3	4	2	3
P21796_T72	P21796		Voltage-dependent anion-selective channel protein 1	VDAC1		YRWTEYGLTFT*EK;WTEYGLTFT*EK;YRWTEYGLTFT*EKWNTDNTLGTEITVEDQLAR	3	0	11T(436.2256);9T(436.2256);9T(450.2413);11T(450.2413)	4	T	1	436.2256;450.2413	6	9	3	1	2	1	1	1	2	2	1	1	nan	2	nan	1	2	nan	1	nan	1	nan
P08670_L135	P08670		Vimentin	VIM		ILLAEL*EQLKGQGK	1	0	6L(436.2256)	1	L	1	436.226	1	1	1	nan	nan	nan	nan	nan	1	nan	nan	nan	nan	nan	nan	nan	nan	nan	nan	nan	nan	nan
Q13011_V200	Q13011		Delta(3;5)-Delta(2;4)-dienoyl-CoA isomerase; mitochondrial	ECH1		EVDV*GLAADVGTLQR;EVDV*GLAADVGTLQRLPK	2	0	4V(436.2256);4V(450.2413)	2	V	1	436.2256;450.2413	6	13	3	2	3	2	2	1	4	2	2	9	12	2	3	9	5	14	7	9	4	nan
Q9BVC6_E48	Q9BVC6		Transmembrane protein 109	TMEM109		E*APVDVLTQIGR	1	0	1E(436.2256);1E(450.2413)	2	E	1	436.2256;450.2413	6	10	1	2	3	1	2	1	1	nan	nan	1	1	1	1	2	nan	1	1	1	nan	2
P21796_E73	P21796		Voltage-dependent anion-selective channel protein 1	VDAC1		YRWTEYGLTFTE*K;WTEYGLTFTE*K;YRWTEYGLTFTE*KWNTDNTLGTEITVEDQLAR	3	0	12E(436.2256);10E(436.2256);12E(450.2413);10E(450.2413)	4	E	1	436.2256;450.2413	6	14	3	2	3	2	2	2	7	2	4	3	5	8	4	2	4	3	2	4	3	6
O43399_G87	O43399		Tumor protein D54	TPD52L2		LGLSTLG*ELK;LGLSTLG*ELKQNLSR	2	0	7G(436.2256);7G(450.2413)	2	G	1	436.2256;450.2413	2	2	1	nan	nan	1	nan	nan	1	nan	nan	nan	nan	nan	nan	nan	nan	2	nan	nan	nan	nan
Q13011_D205	Q13011		Delta(3;5)-Delta(2;4)-dienoyl-CoA isomerase; mitochondrial	ECH1		EVDVGLAAD*VGTLQR;EVDVGLAAD*VGTLQRLPK;YCAQDAFFQVKEVDVGLAAD*VGTLQRLPK	3	0	9D(436.2256);20D(436.2256);9D(450.2413);20D(450.2413)	4	D	1	436.2256;450.2413	6	14	3	2	3	2	2	2	5	17	4	62	84	25	47	44	30	49	59	62	43	24
Q13011_A204	Q13011		Delta(3;5)-Delta(2;4)-dienoyl-CoA isomerase; mitochondrial	ECH1		EVDVGLAA*DVGTLQR;EVDVGLAA*DVGTLQRLPK;YCAQDAFFQVKEVDVGLAA*DVGTLQRLPK;YCAQDAFFQVKEVDVGLAA*DVGTLQR	4	0	8A(436.2256);19A(436.2256);8A(450.2413);19A(450.2413)	4	A	1	436.2256;450.2413	6	14	3	2	3	2	2	2	1	6	1	6	13	3	6	5	12	5	4	17	1	4
P60709_D154	P60709	sp|P63261|ACTG_HUMAN	Actin; cytoplasmic 1	ACTB	ACTG1	TTGIVMD*SGDGVTHTVPIYEGYALPHAILR	1	0	7D(436.2256)	1	D	1	436.226	2	2	1	1	nan	nan	nan	nan	1	nan	nan	nan	1	nan	nan	nan	nan	nan	nan	nan	nan	nan
Q9GZP9_L8	Q9GZP9		Derlin-2	DERL2		L*EYLQIPPVSR;AYQSLRL*EYLQIPPVSR	2	0	1L(436.2256);7L(436.2256);1L(450.2413);7L(450.2413)	4	L	1	436.2256;450.2413	6	14	3	2	3	2	2	2	1	3	1	3	8	4	3	1	4	4	6	5	4	2
Q8NBX0_G243	Q8NBX0		Saccharopine dehydrogenase-like oxidoreductase	SCCPDH		G*YSIPFMGSDVSVVR	1	0	1G(436.2256);1G(450.2413)	2	G	1	436.2256;450.2413	6	12	2	2	3	2	2	1	1	2	nan	1	1	1	1	1	1	1	2	1	1	nan
P30043_V149	P30043		Flavin reductase (NADPH)	BLVRB		YVAV*MPPHIGDQPLTGAYTVTLDGR	1	0	4V(436.2256);4V(450.2413)	2	V	1	436.2256;450.2413	5	8	2	1	2	1	2	nan	1	2	nan	2	nan	3	nan	2	nan	1	4	1	nan	nan
Q9H8H3_E232	Q9H8H3		Methyltransferase-like protein 7A	METTL7A		LQHIQAPLSWE*LVRPHIYGYAVK;LQHIQAPLSWE*LVR;LKLQHIQAPLSWE*LVRPHIYGYAVK;LKLQHIQAPLSWE*LVR	4	0	11E(436.2256);13E(436.2256);11E(450.2413);13E(450.2413)	4	E	1	436.2256;450.2413	6	14	3	2	3	2	2	2	4	3	3	5	11	5	6	3	4	7	7	7	2	6
Q5T4F4_L47	Q5T4F4		Protrudin	ZFYVE27		L*EIYLEPLKDAGDGVR;L*EIYLEPLK	2	0	1L(436.2256);1L(450.2413)	2	L	1	436.2256;450.2413	6	12	2	2	2	2	2	2	1	1	nan	2	2	2	1	nan	1	2	2	2	2	1
P35219_E114	P35219		Carbonic anhydrase-related protein	CA8		SVLSGGPLPQGHEFELYE*VR	1	0	18E(436.2256);18E(450.2413)	2	E	1	436.2256;450.2413	6	10	2	2	1	2	2	1	1	1	nan	1	2	nan	1	nan	1	1	2	1	2	nan
P45880_V209	P45880		Voltage-dependent anion-selective channel protein 2	VDAC2		V*CEDLDTSVNLAWTSGTNCTR	1	0	1V(436.2256);1V(450.2413)	2	V	1	436.2256;450.2413	3	3	1	nan	1	1	nan	nan	2	nan	nan	nan	nan	26	nan	nan	28	nan	nan	nan	nan	nan
P21796_W75	P21796		Voltage-dependent anion-selective channel protein 1	VDAC1		W*NTDNTLGTEITVEDQLAR	1	0	1W(436.2256);1W(450.2413)	2	W	1	436.2256;450.2413	2	2	1	nan	nan	1	nan	nan	1	nan	nan	nan	nan	nan	nan	nan	1	nan	nan	nan	nan	nan
Q99623_Y34	Q99623		Prohibitin-2	PHB2		LLLGAGAVAY*GVR	1	0	10Y(436.2256);10Y(450.2413)	2	Y	1	436.2256;450.2413	4	4	1	1	1	1	nan	nan	1	nan	nan	nan	1	1	nan	nan	2	nan	nan	nan	nan	nan
Q8NEN9_E126	Q8NEN9		PDZ domain-containing protein 8	PDZD8		IKVE*FEELLQTK	1	0	4E(436.2256)	1	E	1	436.226	1	1	1	nan	nan	nan	nan	nan	1	nan	nan	nan	nan	nan	nan	nan	nan	nan	nan	nan	nan	nan
Q9H8H3_P228	Q9H8H3		Methyltransferase-like protein 7A	METTL7A		LQHIQAP*LSWELVRPHIYGYAVK;LQHIQAP*LSWELVR;LKLQHIQAP*LSWELVRPHIYGYAVK	3	0	7P(436.2256);7P(450.2413);9P(450.2413)	3	P	1	436.2256;450.2413	6	10	2	2	2	2	1	1	2	1	nan	1	2	1	nan	1	3	1	1	nan	nan	2
Q9BS26_D324	Q9BS26		Endoplasmic reticulum resident protein 44	ERP44		TPADCPVIAID*SFR	1	0	11D(436.2256);11D(450.2413)	2	D	1	436.2256;450.2413	6	14	3	2	3	2	2	2	3	2	1	3	3	3	2	3	6	4	4	4	2	1
Q99541_E287	Q99541		Perilipin-2	PLIN2		IQDAQDKLYLSWVE*WKR;IQDAQDKLYLSWVE*WK;LYLSWVE*WK	3	0	14E(436.2256);7E(436.2256);14E(450.2413);7E(450.2413)	4	E	1	436.2256;450.2413	6	14	3	2	3	2	2	2	3	1	3	4	6	1	2	2	2	6	3	3	3	3
P21796_T77	P21796		Voltage-dependent anion-selective channel protein 1	VDAC1		WNT*DNTLGTEITVEDQLAR	1	0	3T(436.2256);3T(450.2413)	2	T	1	436.2256;450.2413	2	2	1	nan	nan	1	nan	nan	2	nan	nan	nan	nan	nan	nan	nan	1	nan	nan	nan	nan	nan
P21796_T83	P21796		Voltage-dependent anion-selective channel protein 1	VDAC1		WNTDNTLGT*EITVEDQLAR	1	0	9T(436.2256);9T(450.2413)	2	T	1	436.2256;450.2413	2	2	1	nan	nan	1	nan	nan	1	nan	nan	nan	nan	nan	nan	nan	2	nan	nan	nan	nan	nan
Q13011_D199	Q13011		Delta(3;5)-Delta(2;4)-dienoyl-CoA isomerase; mitochondrial	ECH1		EVD*VGLAADVGTLQRLPK;EVD*VGLAADVGTLQR;YCAQDAFFQVKEVD*VGLAADVGTLQRLPK	3	0	3D(436.2256);3D(450.2413);14D(436.2256)	3	D	1	436.2256;450.2413	6	9	2	2	2	1	1	1	1	1	nan	3	1	1	1	nan	nan	1	nan	1	1	nan
P02649_E288	P02649		Apolipoprotein E	APOE		LKSWFEPLVE*DMQR;SWFEPLVE*DMQR	2	0	10E(436.2256);8E(436.2256)	2	E	1	436.226	4	5	2	1	1	nan	1	nan	1	nan	2	nan	1	nan	2	nan	nan	nan	nan	2	nan	nan
Q9UKT5_L23	Q9UKT5		F-box only protein 4	FBXO4		L*EAAILSGWK	1	0	1L(436.2256);1L(450.2413)	2	L	1	436.2256;450.2413	6	12	1	2	3	2	2	2	1	nan	nan	1	1	1	1	1	2	1	2	1	1	1
Q8IZV5_E259	Q8IZV5		Retinol dehydrogenase 10	RDH10		E*IEPFLPPLKPDYCVK;KE*IEPFLPPLKPDYCVK	2	0	1E(436.2256);2E(436.2256);2E(450.2413);1E(450.2413)	4	E	1	436.2256;450.2413	6	14	3	2	3	2	2	2	1	1	1	3	2	1	1	3	3	4	5	1	2	2
P55884_F234	P55884		Eukaryotic translation initiation factor 3 subunit B	EIF3B		GYIF*LEYASPAHAVDAVK	1	0	4F(436.2256);4F(450.2413)	2	F	1	436.2256;450.2413	6	10	2	1	1	2	2	2	1	nan	1	nan	1	1	nan	nan	2	1	2	1	1	1
P07339_V318	P07339		Cathepsin D	CTSD		AIGAV*PLIQGEYMIPCEK;AIGAV*PLIQGEYMIPCEKVSTLPAITLK	2	0	5V(436.2256);5V(450.2413)	2	V	1	436.2256;450.2413	6	14	3	2	3	2	2	2	5	2	5	5	5	6	1	6	7	8	4	5	2	3
Q8NEN9_V125	Q8NEN9		PDZ domain-containing protein 8	PDZD8		V*EFEELLQTK;IKV*EFEELLQTK	2	0	1V(436.2256);3V(436.2256);3V(450.2413);1V(450.2413)	4	V	1	436.2256;450.2413	6	13	2	2	3	2	2	2	1	2	nan	1	2	3	1	1	2	1	2	1	1	2
Q04828_P17	Q04828	sp|P52895|AK1C2_HUMAN	Aldo-keto reductase family 1 member C1	AKR1C1	AKR1C2	LNDGHFMP*VLGFGTYAPAEVPK	1	0	8P(436.2256)	1	P	1	436.226	4	7	2	2	1	nan	2	nan	1	nan	1	1	1	nan	nan	1	nan	nan	1	1	nan	nan
Q9BUM1_P268	Q9BUM1		Glucose-6-phosphatase 3	G6PC3		DSGAALGLGIALHSP*CYAQVR	1	0	15P(436.2256);15P(450.2413)	2	P	1	436.2256;450.2413	6	13	3	2	3	1	2	2	2	1	2	2	1	2	2	2	nan	1	1	1	1	2
Q9BUM1_L259	Q9BUM1		Glucose-6-phosphatase 3	G6PC3		DSGAAL*GLGIALHSPCYAQVR	1	0	6L(436.2256)	1	L	1	436.226	1	1	1	nan	nan	nan	nan	nan	1	nan	nan	nan	nan	nan	nan	nan	nan	nan	nan	nan	nan	nan
P07339_G323	P07339		Cathepsin D	CTSD		AIGAVPLIQG*EYMIPCEK	1	0	10G(436.2256);10G(450.2413)	2	G	1	436.2256;450.2413	6	14	3	2	3	2	2	2	1	2	2	7	6	5	6	5	2	2	3	6	3	5
Q8N8N7_P264	Q8N8N7		Prostaglandin reductase 2	PTGR2		DVP*YPPPLSPAIEAIQK;DVP*YPPPLSPAIEAIQKER	2	0	3P(436.2256);3P(450.2413)	2	P	1	436.2256;450.2413	6	14	3	2	3	2	2	2	3	2	2	5	4	7	1	3	5	2	5	4	7	5
P08670_V224	P08670		Vimentin	VIM		KV*ESLQEEIAFLK;V*ESLQEEIAFLKK;KV*ESLQEEIAFLKK	3	0	2V(436.2256);1V(436.2256)	2	V	1	436.226	4	4	1	1	1	nan	1	nan	1	nan	nan	nan	1	nan	1	nan	nan	nan	nan	1	nan	nan
P07339_P319	P07339		Cathepsin D	CTSD		AIGAVP*LIQGEYMIPCEK;AIGAVP*LIQGEYMIPCEKVSTLPAITLK	2	0	6P(436.2256);6P(450.2413)	2	P	1	436.2256;450.2413	6	13	3	2	2	2	2	2	2	3	1	1	7	2	2	nan	2	5	2	2	4	2
P07339_L320	P07339		Cathepsin D	CTSD		AIGAVPL*IQGEYMIPCEK	1	0	7L(436.2256);7L(450.2413)	2	L	1	436.2256;450.2413	6	11	2	1	3	2	2	1	1	2	nan	nan	1	4	1	1	2	2	3	1	2	nan
A2RRP1_E498	A2RRP1		Neuroblastoma-amplified sequence	NBAS		QGLYLVTE*MER;YFGYIKQGLYLVTE*MERFAPPR	2	0	8E(436.2256);14E(436.2256);8E(450.2413)	3	E	1	436.2256;450.2413	6	14	3	2	3	2	2	2	1	2	1	2	3	2	2	1	1	3	1	2	1	3
P07339_E324	P07339		Cathepsin D	CTSD		AIGAVPLIQGE*YMIPCEK	1	0	11E(436.2256)	1	E	1	436.226	3	5	2	2	nan	nan	nan	1	1	1	nan	1	1	nan	nan	nan	nan	nan	nan	nan	nan	4
Q9Y5X3_D242	Q9Y5X3		Sorting nexin-5	SNX5		NVAD*DYIHTAACLHSLALEEPTVIKK;NVAD*DYIHTAACLHSLALEEPTVIK	2	0	4D(436.2256)	1	D	1	436.226	3	3	1	nan	1	nan	1	nan	2	nan	nan	nan	nan	nan	1	nan	nan	nan	nan	1	nan	nan
Q8N8N7_D262	Q8N8N7		Prostaglandin reductase 2	PTGR2		D*VPYPPPLSPAIEAIQK;D*VPYPPPLSPAIEAIQKER	2	0	1D(436.2256);1D(450.2413)	2	D	1	436.2256;450.2413	6	14	3	2	3	2	2	2	2	3	1	2	1	1	5	6	2	4	1	1	3	1
Q86UE4_T34	Q86UE4		Protein LYRIC	MTDH		T*ELGLDLGLEPK;T*ELGLDLGLEPKR	2	0	1T(436.2256);1T(450.2413)	2	T	1	436.2256;450.2413	6	14	3	2	3	2	2	2	3	1	2	2	3	4	2	3	2	1	4	5	4	1
P07237_E239	P07237		Protein disulfide-isomerase	P4HB		HNQLPLVIE*FTEQTAPK;NNFEGEVTKENLLDFIKHNQLPLVIE*FTEQTAPK	2	0	9E(436.2256);26E(436.2256);9E(450.2413)	3	E	1	436.2256;450.2413	4	7	2	nan	2	1	2	nan	1	1	nan	nan	nan	1	2	nan	nan	1	1	1	nan	nan
P49327_P2249	P49327		Fatty acid synthase	FASN		LNSVQSSERPLFLVHP*IEGSTTVFHSLASR;PLFLVHP*IEGSTTVFHSLASR;LNSVQSSERPLFLVHP*IEGSTTVFHSLASRLSIPTYGLQCTR	3	0	16P(436.2256);7P(436.2256);16P(450.2413)	3	P	1	436.2256;450.2413	6	13	2	2	3	2	2	2	1	1	nan	1	1	1	2	1	1	1	3	2	1	2
P07237_E242	P07237		Protein disulfide-isomerase	P4HB		HNQLPLVIEFTE*QTAPK;NNFEGEVTKENLLDFIKHNQLPLVIEFTE*QTAPK;ENLLDFIKHNQLPLVIEFTE*QTAPK	3	0	12E(436.2256);29E(436.2256);20E(436.2256);12E(450.2413);20E(450.2413);29E(450.2413)	6	E	1	436.2256;450.2413	6	14	3	2	3	2	2	2	4	8	3	14	12	8	8	9	10	9	11	9	11	7
O95373_W976	O95373		Importin-7	IPO7		NPVW*YQALTHGLNEEQR;NPVW*YQALTHGLNEEQRK	2	0	4W(436.2256);4W(450.2413)	2	W	1	436.2256;450.2413	6	10	1	2	3	2	1	1	1	nan	nan	1	2	1	2	2	1	2	nan	1	1	nan
P07237_V237	P07237		Protein disulfide-isomerase	P4HB		HNQLPLV*IEFTEQTAPK	1	0	7V(436.2256)	1	V	1	436.226	4	7	2	1	2	nan	2	nan	5	1	nan	1	nan	1	nan	3	nan	nan	1	1	nan	nan
P68363_P274	P68363	sp|P68366|TBA4A_HUMAN; sp|Q6PEY2|TBA3E_HUMAN; sp|Q71U36|TBA1A_HUMAN; sp|Q9BQE3|TBA1C_HUMAN	Tubulin alpha-1B chain	TUBA1B	TUBA1A; TUBA1C; TUBA3E; TUBA4A	IHFPLATYAP*VISAEK	1	0	10P(436.2256)	1	P	1	436.226	1	1	1	nan	nan	nan	nan	nan	1	nan	nan	nan	nan	nan	nan	nan	nan	nan	nan	nan	nan	nan
Q9UGJ0_A395	Q9UGJ0		5'-AMP-activated protein kinase subunit gamma-2	PRKAG2		LPVIDPISGNA*LYILTHK	1	0	11A(436.2256)	1	A	1	436.226	1	1	1	nan	nan	nan	nan	nan	1	nan	nan	nan	nan	nan	nan	nan	nan	nan	nan	nan	nan	nan
Q15392_G441	Q15392		Delta(24)-sterol reductase	DHCR24		GNEAELYIDIGAYG*EPR	1	0	14G(436.2256);14G(450.2413)	2	G	1	436.2256;450.2413	3	3	1	nan	1	1	nan	nan	1	nan	nan	nan	nan	3	nan	nan	4	nan	nan	nan	nan	nan
P07237_P235	P07237		Protein disulfide-isomerase	P4HB		HNQLP*LVIEFTEQTAPK	1	0	5P(436.2256);5P(450.2413)	2	P	1	436.2256;450.2413	2	5	3	nan	nan	2	nan	nan	2	1	2	nan	nan	nan	nan	nan	1	1	nan	nan	nan	nan
Q99541_L281	Q99541		Perilipin-2	PLIN2		L*YLSWVEWKR;L*YLSWVEWK	2	0	1L(436.2256);1L(450.2413)	2	L	1	436.2256;450.2413	6	8	1	2	1	2	1	1	1	nan	nan	1	2	nan	2	nan	1	1	1	nan	nan	2
P04083_F13	P04083		Annexin A1	ANXA1		QAWF*IENEEQEYVQTVK	1	0	4F(436.2256);4F(450.2413)	2	F	1	436.2256;450.2413	6	11	2	2	2	2	1	2	1	1	nan	3	1	nan	2	1	1	2	1	nan	1	1
P11142_Y443	P11142		Heat shock cognate 71 kDa protein	HSPA8		QTQTFTTYSDNQPGVLIQVY*EGER	1	0	20Y(436.2256);20Y(450.2413)	2	Y	1	436.2256;450.2413	5	5	1	1	1	1	1	nan	1	nan	nan	1	nan	nan	nan	1	nan	1	1	nan	nan	nan
A5PLL7_G255	A5PLL7		Transmembrane protein 189	TMEM189		RLEDLIQGLTG*EKPR;LEDLIQGLTG*EKPR	2	0	11G(436.2256);10G(436.2256);10G(450.2413);11G(450.2413)	4	G	1	436.2256;450.2413	5	9	2	2	1	2	2	nan	3	nan	1	1	2	nan	3	nan	2	1	2	3	nan	nan
O43681_V183	O43681		ATPase ASNA1	ASNA1		LLNFPTIV*ER	1	0	8V(436.2256)	1	V	1	436.226	1	1	1	nan	nan	nan	nan	nan	1	nan	nan	nan	nan	nan	nan	nan	nan	nan	nan	nan	nan	nan
P00441_S108	P00441		Superoxide dismutase [Cu-Zn]	SOD1		HVGDLGNVTADKDGVADVSIEDSVISLS*GDHCIIGR	1	0	28S(436.2256)	1	S	1	436.226	2	2	1	nan	nan	nan	nan	1	1	nan	nan	nan	nan	nan	nan	nan	nan	nan	nan	nan	nan	1
Q96AD5_D166	Q96AD5		Patatin-like phospholipase domain-containing protein 2	PNPLA2		YVD*GGISDNLPLYELK	1	0	3D(436.2256)	1	D	1	436.226	4	7	1	2	3	nan	1	nan	1	nan	nan	1	2	1	1	1	nan	nan	nan	1	nan	nan
P43490_Y188	P43490		Nicotinamide phosphoribosyltransferase	NAMPT		YLLETSGNLDGLEY*KLHDFGYR;YLLETSGNLDGLEY*K	2	0	14Y(436.2256);14Y(450.2413)	2	Y	1	436.2256;450.2413	6	11	2	2	2	2	2	1	2	1	nan	4	3	2	nan	3	2	5	3	2	3	nan
P43490_G185	P43490		Nicotinamide phosphoribosyltransferase	NAMPT		YLLETSGNLDG*LEYKLHDFGYR	1	0	11G(436.2256);11G(450.2413)	2	G	1	436.2256;450.2413	5	6	1	nan	2	1	1	1	1	nan	nan	nan	nan	nan	2	1	nan	1	nan	1	1	nan
P49720_F100	P49720		Proteasome subunit beta type-3	PSMB3		F*GPYYTEPVIAGLDPK	1	0	1F(436.2256);1F(450.2413)	2	F	1	436.2256;450.2413	6	11	2	2	3	1	2	1	1	1	nan	1	2	2	1	1	nan	2	1	1	2	nan
Q9C0D9_Y4	Q9C0D9		Ethanolaminephosphotransferase 1	SELENOI		AGY*EYVSPEQLAGFDKYK	1	0	3Y(436.2256);3Y(450.2413)	2	Y	1	436.2256;450.2413	6	12	3	2	3	2	1	1	1	2	2	1	4	1	1	2	1	3	1	nan	nan	1
Q96AG4_R293	Q96AG4		Leucine-rich repeat-containing protein 59	LRRC59		R*HEILQWVLQTDSQQ	1	0	1R(436.2256);1R(450.2413)	2	R	1	436.2256;450.2413	6	13	3	2	2	2	2	2	3	2	2	1	3	4	3	nan	6	2	3	4	2	1
Q9C0D9_G3	Q9C0D9		Ethanolaminephosphotransferase 1	SELENOI		AG*YEYVSPEQLAGFDKYK;AG*YEYVSPEQLAGFDK	2	0	2G(436.2256);2G(450.2413)	2	G	1	436.2256;450.2413	6	13	2	2	3	2	2	2	2	3	nan	3	2	3	2	3	1	3	4	4	3	1
Q99720_V171	Q99720		Sigma non-opioid intracellular receptor 1	SIGMAR1		SEVFYPGETVVHGPGEATAVEWGPNTWMV*EYGR	1	0	29V(436.2256)	1	V	1	436.226	1	1	1	nan	nan	nan	nan	nan	1	nan	nan	nan	nan	nan	nan	nan	nan	nan	nan	nan	nan	nan
Q9NRY5_Y84	Q9NRY5		Protein FAM114A2	FAM114A2		WGY*WGSWGK	1	0	3Y(436.2256)	1	Y	1	436.226	5	7	1	1	2	nan	2	1	1	nan	nan	nan	1	1	1	nan	nan	nan	1	2	nan	1
P53007_F107	P53007		Tricarboxylate transport protein; mitochondrial	SLC25A1		FGMFEF*LSNHMR	1	0	6F(436.2256)	1	F	1	436.226	2	2	1	nan	nan	nan	1	nan	1	nan	nan	nan	nan	nan	nan	nan	nan	nan	nan	1	nan	nan
Q9NQC3_A1075	Q9NQC3		Reticulon-4	RTN4		A*YLESEVAISEELVQK	1	0	1A(436.2256);1A(450.2413)	2	A	1	436.2256;450.2413	5	7	1	2	1	2	1	nan	1	nan	nan	2	1	8	nan	nan	9	2	5	nan	nan	nan
P60033_E152	P60033		CD81 antigen	CD81		TFHE*TLDCCGSSTLTALTTSVLK	1	0	4E(436.2256)	1	E	1	436.226	5	7	1	1	2	nan	1	2	1	nan	nan	nan	2	2	2	nan	nan	nan	1	nan	1	1
P67812_L4	P67812		Signal peptidase complex catalytic subunit SEC11A	SEC11A		MLSL*DFLDDVRR	1	0	4L(436.2256)	1	L	1	436.226	1	1	1	nan	nan	nan	nan	nan	1	nan	nan	nan	nan	nan	nan	nan	nan	nan	nan	nan	nan	nan
P61923_V153	P61923		Coatomer subunit zeta-1	COPZ1		GEDV*PLTEQTVSQVLQSAK	1	0	4V(436.2256);4V(450.2413)	2	V	1	436.2256;450.2413	5	10	1	2	3	2	2	nan	1	nan	nan	3	2	4	4	4	3	6	5	3	nan	nan
Q8WU67_W85	Q8WU67		Phospholipase ABHD3	ABHD3		FLQDHCPVVTETYYPTVW*CWEGR	1	0	18W(436.2256)	1	W	1	436.226	1	1	1	nan	nan	nan	nan	nan	1	nan	nan	nan	nan	nan	nan	nan	nan	nan	nan	nan	nan	nan
Q8WU67_W87	Q8WU67		Phospholipase ABHD3	ABHD3		FLQDHCPVVTETYYPTVWCW*EGR	1	0	20W(436.2256);20W(450.2413)	2	W	1	436.2256;450.2413	2	4	2	nan	nan	2	nan	nan	1	nan	1	nan	nan	nan	nan	nan	1	1	nan	nan	nan	nan
P07437_T238	P07437	sp|P04350|TBB4A_HUMAN; sp|P68371|TBB4B_HUMAN; sp|Q13885|TBB2A_HUMAN; sp|Q9BVA1|TBB2B_HUMAN	Tubulin beta chain	TUBB	TUBB2A; TUBB2B; TUBB4A; TUBB4B	LTTPTYGDLNHLVSATMSGVTT*CLR	1	0	22T(436.2256)	1	T	1	436.226	5	7	2	1	2	nan	1	1	1	1	nan	2	nan	2	nan	1	nan	nan	4	nan	1	nan
Q14534_V184	Q14534		Squalene monooxygenase	SQLE		DLGLGDTV*EGLDAQVVNGYMIHDQESK	1	0	8V(436.2256);8V(450.2413)	2	V	1	436.2256;450.2413	4	7	2	nan	2	2	1	nan	1	1	nan	nan	nan	1	nan	1	1	1	2	nan	nan	nan
P08670_L132	P08670		Vimentin	VIM		ILL*AELEQLK;ILL*AELEQLKGQGK	2	0	3L(436.2256);3L(450.2413)	2	L	1	436.2256;450.2413	3	4	2	1	nan	1	nan	nan	1	nan	1	nan	1	nan	nan	nan	1	nan	nan	nan	nan	nan
Q96AG4_Q302	Q96AG4		Leucine-rich repeat-containing protein 59	LRRC59		RHEILQWVLQ*TDSQQ;HEILQWVLQ*TDSQQ	2	0	10Q(436.2256);9Q(436.2256);10Q(450.2413);9Q(450.2413)	4	Q	1	436.2256;450.2413	6	10	3	1	2	1	1	2	1	1	1	1	nan	2	nan	3	2	nan	nan	1	1	2
Q5RI15_G20	Q5RI15		Cytochrome c oxidase assembly protein COX20; mitochondrial	COX20		LLG*FLDVENTPCAR	1	0	3G(436.2256)	1	G	1	436.226	2	2	1	nan	1	nan	nan	nan	1	nan	nan	nan	nan	1	nan	nan	nan	nan	nan	nan	nan	nan
O75298_Q497	O75298		Reticulon-2	RTN2		Q*HQAQIDQYVGLVTNQLSHIK	1	0	1Q(436.2256);1Q(450.2413)	2	Q	1	436.2256;450.2413	6	13	2	2	3	2	2	2	2	nan	1	1	2	3	1	2	1	2	3	1	1	1
O60830_P89	O60830		Mitochondrial import inner membrane translocase subunit Tim17-B	TIMM17B		GKEDP*WNSITSGALTGAVLAAR	1	0	5P(436.2256)	1	P	1	436.226	3	3	1	nan	1	nan	1	nan	1	nan	nan	nan	nan	nan	1	nan	nan	nan	nan	1	nan	nan
Q9Y512_G287	Q9Y512		Sorting and assembly machinery component 50 homolog	SAMM50		VNQELAG*YTGGDVSFIKEDFELQLNK	1	0	7G(436.2256)	1	G	1	436.226	2	2	1	nan	1	nan	nan	nan	1	nan	nan	nan	nan	1	nan	nan	nan	nan	nan	nan	nan	nan
P0DMV8_Y443	P0DMV8	sp|P0DMV9|HS71B_HUMAN; sp|P34931|HS71L_HUMAN	Heat shock 70 kDa protein 1A	HSPA1A	HSPA1B; HSPA1L	QTQIFTTYSDNQPGVLIQVY*EGER	1	0	20Y(436.2256)	1	Y	1	436.226	4	6	2	1	2	nan	1	nan	1	1	nan	1	nan	nan	1	1	nan	nan	1	nan	nan	nan
Q96AG4_H294	Q96AG4		Leucine-rich repeat-containing protein 59	LRRC59		H*EILQWVLQTDSQQ	1	0	1H(436.2256);1H(450.2413)	2	H	1	436.2256;450.2413	6	14	3	2	3	2	2	2	2	3	1	3	3	2	2	3	2	3	4	3	4	5
P23381_E444	P23381		Tryptophan--tRNA ligase; cytoplasmic	WARS		ALIEVLQPLIAE*HQAR	1	0	12E(436.2256);12E(450.2413)	2	E	1	436.2256;450.2413	6	12	2	2	3	2	2	1	1	1	nan	1	1	2	1	1	2	1	3	1	nan	1
Q9BRQ8_A295	Q9BRQ8		Apoptosis-inducing factor 2	AIFM2		MA*YLAGLHANIAVANIVNSVK	1	0	2A(436.2256)	1	A	1	436.226	3	5	2	nan	nan	nan	2	1	1	nan	1	nan	nan	nan	nan	nan	nan	nan	1	1	nan	1
Q96AG4_Q298	Q96AG4		Leucine-rich repeat-containing protein 59	LRRC59		RHEILQ*WVLQTDSQQ;HEILQ*WVLQTDSQQ	2	0	6Q(436.2256);5Q(436.2256);6Q(450.2413)	3	Q	1	436.2256;450.2413	4	6	2	1	nan	2	1	nan	1	1	nan	nan	1	nan	nan	nan	1	4	1	nan	nan	nan
Q9NRY5_S171	Q9NRY5		Protein FAM114A2	FAM114A2		SVIS*GGLDALEFIGKK	1	0	4S(436.2256)	1	S	1	436.226	2	2	1	nan	1	nan	nan	nan	1	nan	nan	nan	nan	1	nan	nan	nan	nan	nan	nan	nan	nan
Q99541_Q319	Q99541		Perilipin-2	PLIN2		NLTQ*QLQTTCHTLLSNIQGVPQNIQDQAK	1	0	4Q(436.2256);4Q(450.2413)	2	Q	1	436.2256;450.2413	5	6	1	1	1	2	nan	1	2	nan	nan	nan	1	1	nan	nan	1	1	nan	nan	nan	1
Q9NRY5_E178	Q9NRY5		Protein FAM114A2	FAM114A2		SVISGGLDALE*FIGKK;SVISGGLDALE*FIGK	2	0	11E(436.2256);11E(450.2413)	2	E	1	436.2256;450.2413	6	13	2	2	3	2	2	2	1	1	nan	2	1	1	2	4	4	3	4	2	3	2
P67812_M1	P67812		Signal peptidase complex catalytic subunit SEC11A	SEC11A		M*LSLDFLDDVRR;M*LSLDFLDDVR	2	0	1M(436.2256);1M(450.2413)	2	M	1	436.2256;450.2413	6	12	2	2	3	2	2	1	3	nan	2	5	4	4	3	2	3	5	3	2	nan	2
O14773_A448	O14773		Tripeptidyl-peptidase 1	TPP1		A*YPDVAALSDGYWVVSNR	1	0	1A(436.2256);1A(450.2413)	2	A	1	436.2256;450.2413	3	3	1	nan	nan	1	1	nan	1	nan	nan	nan	nan	nan	nan	nan	1	nan	nan	1	nan	nan
P02786_G14	P02786		Transferrin receptor protein 1	TFRC		SAFSNLFG*GEPLSYTR	1	0	8G(436.2256);8G(450.2413)	2	G	1	436.2256;450.2413	4	6	3	1	1	1	nan	nan	1	1	2	nan	1	nan	nan	1	nan	2	nan	nan	nan	nan
P02786_S10	P02786		Transferrin receptor protein 1	TFRC		SAFS*NLFGGEPLSYTR	1	0	4S(436.2256)	1	S	1	436.226	4	8	2	nan	2	nan	2	2	1	1	nan	nan	nan	nan	1	1	nan	nan	1	1	1	1
Q99720_E172	Q99720		Sigma non-opioid intracellular receptor 1	SIGMAR1		SEVFYPGETVVHGPGEATAVEWGPNTWMVE*YGR	1	0	30E(436.2256)	1	E	1	436.226	2	4	2	nan	nan	nan	nan	2	2	2	nan	nan	nan	nan	nan	nan	nan	nan	nan	nan	3	1
Q15165_V172	Q15165		Serum paraoxonase/arylesterase 2	PON2		HELLPSVNDITAV*GPAHFYATNDHYFSDPFLK;TVKHELLPSVNDITAV*GPAHFYATNDHYFSDPFLK	2	0	13V(436.2256);13V(450.2413);16V(436.2256)	3	V	1	436.2256;450.2413	6	9	3	1	1	1	2	1	1	1	1	nan	1	1	nan	nan	1	nan	1	1	3	nan
P35579_H1431	P35579		Myosin-9	MYH9		LQQELDDLLVDLDH*QR	1	0	14H(436.2256);14H(450.2413)	2	H	1	436.2256;450.2413	5	9	2	2	1	2	2	nan	2	1	nan	2	1	nan	nan	1	2	2	1	2	nan	nan
Q99541_V286	Q99541		Perilipin-2	PLIN2		LYLSWV*EWK;IQDAQDKLYLSWV*EWKR	2	0	6V(436.2256);13V(436.2256)	2	V	1	436.226	2	2	1	nan	1	nan	nan	nan	1	nan	nan	nan	nan	1	nan	nan	nan	nan	nan	nan	nan	nan
P33897_D397	P33897		ATP-binding cassette sub-family D member 1	ABCD1		NLLTAAAD*AIER	1	0	8D(436.2256)	1	D	1	436.226	3	3	1	nan	1	nan	1	nan	1	nan	nan	nan	nan	nan	1	nan	nan	nan	nan	1	nan	nan
P45880_N90	P45880		Voltage-dependent anion-selective channel protein 2	VDAC2		WNTDN*TLGTEIAIEDQICQGLK	1	0	5N(436.2256)	1	N	1	436.226	2	2	1	nan	1	nan	nan	nan	1	nan	nan	nan	nan	3	nan	nan	nan	nan	nan	nan	nan	nan
P45880_T88	P45880		Voltage-dependent anion-selective channel protein 2	VDAC2		WNT*DNTLGTEIAIEDQICQGLK	1	0	3T(436.2256);3T(450.2413)	2	T	1	436.2256;450.2413	4	4	1	1	nan	1	1	nan	1	nan	nan	nan	1	nan	nan	nan	nan	1	nan	3	nan	nan
O43772_P278	O43772		Mitochondrial carnitine/acylcarnitine carrier protein	SLC25A20		AFP*ANAACFLGFEVAMK	1	0	3P(436.2256);3P(450.2413)	2	P	1	436.2256;450.2413	3	3	1	1	nan	1	nan	nan	1	nan	nan	nan	1	nan	nan	nan	1	nan	nan	nan	nan	nan
P05141_E293	P05141	sp|P12235|ADT1_HUMAN; sp|P12236|ADT3_HUMAN	ADP/ATP translocase 2	SLC25A5	SLC25A4; SLC25A6	GMGGAFVLVLYDE*IKK;GMGGAFVLVLYDE*IK;GMGGAFVLVLYDE*IKKYT	3	0	13E(436.2256);13E(450.2413)	2	E	1	436.2256;450.2413	5	5	1	1	1	1	1	nan	1	nan	nan	nan	1	6	nan	nan	7	nan	nan	1	nan	nan
P16930_Y244	P16930		Fumarylacetoacetase	FAH		DIQKWEY*VPLGPFLGK;WEY*VPLGPFLGK	2	0	7Y(436.2256);3Y(436.2256);7Y(450.2413);3Y(450.2413)	4	Y	1	436.2256;450.2413	6	13	3	2	2	2	2	2	1	1	1	3	1	4	2	nan	4	3	2	3	4	2
P67812_L2	P67812		Signal peptidase complex catalytic subunit SEC11A	SEC11A		ML*SLDFLDDVR;ML*SLDFLDDVRR	2	0	2L(436.2256);2L(450.2413)	2	L	1	436.2256;450.2413	6	13	2	2	3	2	2	2	2	2	nan	4	5	6	3	3	4	4	4	4	4	1
Q8NBX0_D155	Q8NBX0		Saccharopine dehydrogenase-like oxidoreductase	SCCPDH		AADKGVYIIGSSGFD*SIPADLGVIYTR;GVYIIGSSGFD*SIPADLGVIYTR	2	0	15D(436.2256);11D(436.2256);11D(450.2413)	3	D	1	436.2256;450.2413	6	10	2	2	2	1	1	2	2	2	nan	1	2	1	nan	2	2	nan	nan	2	2	1
Q8NBX0_G150	Q8NBX0		Saccharopine dehydrogenase-like oxidoreductase	SCCPDH		AADKGVYIIG*SSGFDSIPADLGVIYTR;GVYIIG*SSGFDSIPADLGVIYTR;YHEKAADKGVYIIG*SSGFDSIPADLGVIYTR	3	0	10G(436.2256);6G(436.2256);14G(436.2256);10G(450.2413);14G(450.2413)	5	G	1	436.2256;450.2413	6	12	3	2	1	2	2	2	1	2	1	1	1	4	nan	nan	2	3	1	3	1	3
O60664_Q338	O60664		Perilipin-3	PLIN3		DIAQQLQ*ATCTSLGSSIQGLPTNVKDQVQQAR;DIAQQLQ*ATCTSLGSSIQGLPTNVK	2	0	7Q(436.2256);7Q(450.2413)	2	Q	1	436.2256;450.2413	6	12	2	2	2	2	2	2	1	1	nan	4	2	nan	2	4	3	1	3	2	6	2
P49327_E1205	P49327		Fatty acid synthase	FASN		LQLNGNLQLELAQVLAQE*RPK	1	0	18E(436.2256);18E(450.2413)	2	E	1	436.2256;450.2413	5	6	1	1	nan	2	1	1	1	nan	nan	nan	3	nan	nan	nan	1	3	4	nan	2	nan
Q02818_E63	Q02818		Nucleobindin-1	NUCB1		YLQEVIDVLE*TDGHFR	1	0	10E(436.2256);10E(450.2413)	2	E	1	436.2256;450.2413	6	12	2	2	3	2	2	1	1	2	nan	2	2	2	1	1	3	4	5	2	1	nan
O15260_G2	O15260		Surfeit locus protein 4	SURF4		G*QNDLMGTAEDFADQFLR	1	0	1G(436.2256);1G(450.2413)	2	G	1	436.2256;450.2413	4	6	1	nan	2	1	2	nan	1	nan	nan	nan	nan	1	1	nan	1	nan	1	1	nan	nan
O15260_N4	O15260		Surfeit locus protein 4	SURF4		GQN*DLMGTAEDFADQFLR	1	0	3N(436.2256);3N(450.2413)	2	N	1	436.2256;450.2413	6	12	3	2	3	2	1	1	6	2	3	4	2	3	2	1	3	3	nan	1	nan	2
O75955_P405	O75955		Flotillin-1	FLOT1		VTGEVLDILTRLP*ESVER	1	0	13P(436.2256)	1	P	1	436.226	1	3	3	nan	nan	nan	nan	nan	1	1	1	nan	nan	nan	nan	nan	nan	nan	nan	nan	nan	nan
P49721_A131	P49721		Proteasome subunit beta type-2	PSMB2		APFAA*HGYGAFLTLSILDR;APFAA*HGYGAFLTLSILDRYYTPTISR	2	0	5A(436.2256);5A(450.2413)	2	A	1	436.2256;450.2413	5	8	2	1	1	2	2	nan	1	1	nan	nan	1	nan	nan	1	1	1	1	1	nan	nan
O15260_G8	O15260		Surfeit locus protein 4	SURF4		GQNDLMG*TAEDFADQFLR	1	0	7G(436.2256)	1	G	1	436.226	4	5	1	1	2	nan	1	nan	1	nan	nan	nan	1	1	1	nan	nan	nan	nan	1	nan	nan
P49721_F129	P49721		Proteasome subunit beta type-2	PSMB2		APF*AAHGYGAFLTLSILDR	1	0	3F(436.2256)	1	F	1	436.226	1	1	1	nan	nan	nan	nan	nan	1	nan	nan	nan	nan	nan	nan	nan	nan	nan	nan	nan	nan	nan
Q99541_V187	Q99541		Perilipin-2	PLIN2		SELLV*EQYLPLTEEELEK;SELLV*EQYLPLTEEELEKEAK	2	0	5V(436.2256);5V(450.2413)	2	V	1	436.2256;450.2413	6	13	3	2	3	2	2	1	3	2	1	2	2	1	2	3	5	1	1	1	1	nan
P49721_H132	P49721		Proteasome subunit beta type-2	PSMB2		APFAAH*GYGAFLTLSILDR	1	0	6H(436.2256);6H(450.2413)	2	H	1	436.2256;450.2413	3	5	2	1	nan	2	nan	nan	1	1	nan	1	nan	nan	nan	nan	1	1	nan	nan	nan	nan
Q99541_E188	Q99541		Perilipin-2	PLIN2		SELLVE*QYLPLTEEELEK;SELLVE*QYLPLTEEELEKEAK	2	0	6E(436.2256);6E(450.2413)	2	E	1	436.2256;450.2413	6	7	1	1	1	1	1	2	1	nan	nan	1	nan	2	nan	nan	1	nan	1	nan	1	1
O75955_L401	O75955		Flotillin-1	FLOT1		VTGEVLDIL*TRLPESVER	1	0	9L(436.2256)	1	L	1	436.226	1	1	1	nan	nan	nan	nan	nan	1	nan	nan	nan	nan	nan	nan	nan	nan	nan	nan	nan	nan	nan
O60664_L337	O60664		Perilipin-3	PLIN3		DIAQQL*QATCTSLGSSIQGLPTNVK;DIAQQL*QATCTSLGSSIQGLPTNVKDQVQQAR	2	0	6L(436.2256);6L(450.2413)	2	L	1	436.2256;450.2413	6	8	2	1	1	1	2	1	1	4	nan	3	nan	nan	nan	2	nan	2	1	1	nan	1
P55010_L280	P55010		Eukaryotic translation initiation factor 5	EIF5		AMGPLVL*TEVLFNEK;AMGPLVL*TEVLFNEKIR	2	0	7L(436.2256);7L(450.2413)	2	L	1	436.2256;450.2413	6	12	3	2	3	1	2	1	2	1	1	3	1	3	4	2	3	nan	2	1	nan	2
O43808_L200	O43808		Peroxisomal membrane protein PMP34	SLC25A17		L*SSLDVFIIGAVAK;MKL*SSLDVFIIGAVAK	2	0	1L(436.2256);1L(450.2413);3L(436.2256)	3	L	1	436.2256;450.2413	5	10	1	2	3	2	2	nan	1	nan	nan	2	3	3	2	1	5	2	1	4	nan	nan
P55010_T281	P55010		Eukaryotic translation initiation factor 5	EIF5		AMGPLVLT*EVLFNEK;AMGPLVLT*EVLFNEKIR	2	0	8T(436.2256);8T(450.2413)	2	T	1	436.2256;450.2413	6	13	2	2	3	2	2	2	1	1	nan	4	3	1	1	2	1	3	3	6	2	1
Q86WK9_T204	Q86WK9		Membrane progestin receptor alpha	PAQR7		T*CQEVPSVLAYALDISPVVHR	1	0	1T(436.2256);1T(450.2413)	2	T	1	436.2256;450.2413	4	9	3	nan	3	1	2	nan	1	2	2	nan	nan	1	1	1	1	nan	1	1	nan	nan
O60664_A371	O60664		Perilipin-3	PLIN3		QVEDLQA*TFSSIHSFQDLSSSILAQSR;RQVEDLQA*TFSSIHSFQDLSSSILAQSR	2	0	7A(436.2256);8A(436.2256);8A(450.2413)	3	A	1	436.2256;450.2413	4	6	2	2	1	1	nan	nan	1	1	nan	2	2	nan	1	nan	nan	1	nan	nan	nan	nan
P50395_P120	P50395		Rab GDP dissociation inhibitor beta	GDI2		IYKVP*STEAEALASSLMGLFEKR;IYKVP*STEAEALASSLMGLFEK	2	0	5P(436.2256);5P(450.2413)	2	P	1	436.2256;450.2413	6	14	3	2	3	2	2	2	2	6	2	10	7	10	5	4	4	10	11	7	5	4
O60664_D402	O60664		Perilipin-3	PLIN3		EALD*HMVEYVAQNTPVTWLVGPFAPGITEK	1	0	4D(436.2256);4D(450.2413)	2	D	1	436.2256;450.2413	4	6	2	1	nan	1	2	nan	1	2	nan	nan	2	nan	nan	nan	nan	2	1	2	nan	nan
O60664_Q365	O60664		Perilipin-3	PLIN3		Q*VEDLQATFSSIHSFQDLSSSILAQSR	1	0	1Q(436.2256);1Q(450.2413)	2	Q	1	436.2256;450.2413	3	3	1	nan	1	1	nan	nan	1	nan	nan	nan	nan	1	nan	nan	nan	1	nan	nan	nan	nan
Q9Y4Y9_D19	Q9Y4Y9		U6 snRNA-associated Sm-like protein LSm5	LSM5		AANATTNPSQLLPLELVD*K	1	0	18D(436.2256);18D(450.2413)	2	D	1	436.2256;450.2413	6	14	3	2	3	2	2	2	1	3	3	6	7	6	5	7	7	4	6	6	3	6
P30536_P15	P30536		Translocator protein	TSPO		APPWVPAMGFTLAP*SLGCFVGSR	1	0	14P(436.2256)	1	P	1	436.226	2	3	2	nan	1	nan	nan	nan	2	nan	1	nan	nan	3	nan	nan	nan	nan	nan	nan	nan	nan
P05141_D292	P05141	sp|P12235|ADT1_HUMAN; sp|P12236|ADT3_HUMAN	ADP/ATP translocase 2	SLC25A5	SLC25A4; SLC25A6	GMGGAFVLVLYD*EIK;GMGGAFVLVLYD*EIKK;GMGGAFVLVLYD*EIKKYT	3	0	12D(436.2256);12D(450.2413)	2	D	1	436.2256;450.2413	5	5	1	1	1	1	1	nan	1	nan	nan	nan	2	2	nan	nan	3	nan	nan	1	nan	nan
O15260_F37	O15260		Surfeit locus protein 4	SURF4		LCLISTF*LEDGIR	1	0	7F(436.2256)	1	F	1	436.226	1	1	1	nan	nan	nan	nan	nan	1	nan	nan	nan	nan	nan	nan	nan	nan	nan	nan	nan	nan	nan
P50897_T75	P50897		Palmitoyl-protein thioesterase 1	PPT1		T*LMEDVENSFFLNVNSQVTTVCQALAKDPK;T*LMEDVENSFFLNVNSQVTTVCQALAK	2	0	1T(436.2256);1T(450.2413)	2	T	1	436.2256;450.2413	6	9	1	1	3	1	2	1	1	nan	nan	nan	2	2	5	2	nan	1	2	1	1	nan
P50395_E123	P50395		Rab GDP dissociation inhibitor beta	GDI2		IYKVPSTE*AEALASSLMGLFEK;VPSTE*AEALASSLMGLFEK;VPSTE*AEALASSLMGLFEKR;IYKVPSTE*AEALASSLMGLFEKR	4	0	8E(436.2256);5E(436.2256);5E(450.2413);8E(450.2413)	4	E	1	436.2256;450.2413	6	13	2	2	3	2	2	2	1	2	nan	2	2	2	2	1	3	1	7	2	4	2
P34913_F381	P34913		Bifunctional epoxide hydrolase 2	EPHX2		ANPVF*DYQLYFQEPGVAEAELEQNLSR	1	0	5F(436.2256);5F(450.2413)	2	F	1	436.2256;450.2413	6	11	2	2	2	2	2	1	1	2	nan	3	2	nan	3	4	2	1	5	3	nan	2
Q8TE73_D4018	Q8TE73		Dynein heavy chain 5; axonemal	DNAH5		KYIVD*SMGEKYAEGVILDLEK	1	0	5D(436.2256)	1	D	1	436.226	1	1	1	nan	nan	nan	nan	nan	1	nan	nan	nan	nan	nan	nan	nan	nan	nan	nan	nan	nan	nan
P17900_V153	P17900		Ganglioside GM2 activator	GM2A		SEFV*VPDLELPSWLTTGNYR	1	0	4V(436.2256);4V(450.2413)	2	V	1	436.2256;450.2413	3	4	2	nan	1	1	nan	nan	1	nan	1	nan	nan	1	nan	nan	1	nan	nan	nan	nan	nan
Q92504_V317	Q92504		Zinc transporter SLC39A7	SLC39A7		V*SGYLNLAADLAHNFTDGLAIGASFR	1	0	1V(436.2256);1V(450.2413)	2	V	1	436.2256;450.2413	5	5	1	1	1	1	1	nan	1	nan	nan	nan	1	1	nan	nan	1	nan	nan	1	nan	nan
Q96HR9_E20	Q96HR9		Receptor expression-enhancing protein 6	REEP6		NLVTE*VLGALEAK	1	0	5E(436.2256)	1	E	1	436.226	5	7	2	1	2	nan	1	1	1	nan	1	nan	3	1	1	nan	nan	nan	nan	2	nan	1
Q96HR9_V18	Q96HR9		Receptor expression-enhancing protein 6	REEP6		NLV*TEVLGALEAK	1	0	3V(436.2256)	1	V	1	436.226	1	1	1	nan	nan	nan	nan	nan	1	nan	nan	nan	nan	nan	nan	nan	nan	nan	nan	nan	nan	nan
Q9NZJ7_G73	Q9NZJ7		Mitochondrial carrier homolog 1	MTCH1		MDGGSGGLG*SGDNAPTTEALFVALGAGVTALSHPLLYVK	1	0	9G(436.2256)	1	G	1	436.226	1	1	1	nan	nan	nan	nan	nan	1	nan	nan	nan	nan	nan	nan	nan	nan	nan	nan	nan	nan	nan
Q96HR9_G149	Q96HR9		Receptor expression-enhancing protein 6	REEP6		HHG*AVDR	1	0	3G(436.2256)	1	G	1	436.226	3	3	1	nan	1	nan	nan	1	nan	1	nan	nan	nan	nan	1	nan	nan	nan	nan	nan	1	nan
O60664_L255	O60664		Perilipin-3	PLIN3		LRQHAYEHSL*GK	1	0	10L(436.2256)	1	L	1	436.226	1	1	1	nan	nan	nan	nan	nan	nan	1	nan	nan	nan	nan	nan	nan	nan	nan	nan	nan	nan	nan
O60664_Q248	O60664		Perilipin-3	PLIN3		Q*HAYEHSLGK;LRQ*HAYEHSLGK	2	0	1Q(436.2256);1Q(450.2413);3Q(436.2256)	3	Q	1	436.2256;450.2413	6	13	2	2	3	2	2	2	nan	4	4	7	4	7	2	5	3	4	5	5	4	2
Q8WUM4_E511	Q8WUM4		Programmed cell death 6-interacting protein	PDCD6IP		E*CYQSHR	1	0	1E(436.2256);1E(450.2413)	2	E	1	436.2256;450.2413	6	12	1	2	3	2	2	2	nan	1	nan	2	3	2	1	1	2	3	3	2	1	1
Q9H8M1_C152	Q9H8M1		Coenzyme Q-binding protein COQ10 homolog B; mitochondrial	COQ10B		ASC*TDGR	1	0	3C(436.2256)	1	C	1	436.226	3	4	1	nan	1	nan	nan	2	nan	1	nan	nan	nan	nan	1	nan	nan	nan	nan	nan	1	1
Q12999_L172	Q12999		Tetraspanin-31	TSPAN31		HSDEAL*K	1	0	6L(436.2256)	1	L	1	436.226	2	2	1	1	nan	nan	nan	nan	nan	1	nan	nan	1	nan	nan	nan	nan	nan	nan	nan	nan	nan
P46977_D434	P46977		Dolichyl-diphosphooligosaccharide--protein glycosyltransferase subunit STT3A	STT3A		NLD*ISRPDKK;NLD*ISRPDK	2	0	3D(436.2256);3D(450.2413)	2	D	1	436.2256;450.2413	6	8	2	1	1	1	2	1	nan	1	1	nan	2	3	nan	nan	1	nan	1	2	nan	1
P07900_H450	P07900		Heat shock protein HSP 90-alpha	HSP90AA1		LGIH*EDSQNR	1	0	4H(436.2256);4H(450.2413)	2	H	1	436.2256;450.2413	4	6	1	nan	nan	2	1	2	nan	1	nan	nan	nan	nan	nan	nan	1	1	1	nan	1	1
O60664_E64	O60664		Perilipin-3	PLIN3		TVCDAAE*K	1	0	7E(436.2256);7E(450.2413)	2	E	1	436.2256;450.2413	6	13	2	2	3	2	2	2	nan	1	1	2	2	1	2	1	2	2	2	2	1	1
Q8TCT9_N62	Q8TCT9		Minor histocompatibility antigen H13	HM13		GKN*ASDMPETITSR	1	0	3N(436.2256);3N(450.2413)	2	N	1	436.2256;450.2413	5	6	1	2	nan	1	1	1	nan	2	nan	1	1	nan	nan	nan	nan	1	2	nan	1	nan
O60664_E295	O60664		Perilipin-3	PLIN3		LVEGQE*K;LVEGQE*KLHQMWLSWNQK	2	0	6E(436.2256);6E(450.2413)	2	E	1	436.2256;450.2413	6	11	2	2	1	2	2	2	nan	1	1	1	2	nan	1	nan	1	1	1	1	1	1
P58876_G76	P58876	sp|O60814|H2B1K_HUMAN; sp|P06899|H2B1J_HUMAN; sp|P23527|H2B1O_HUMAN; sp|P33778|H2B1B_HUMAN; sp|P62807|H2B1C_HUMAN; sp|Q16778|H2B2E_HUMAN; sp|Q5QNW6|H2B2F_HUMAN; sp|Q93079|H2B1H_HUMAN; sp|Q99877|H2B1N_HUMAN; sp|Q99879|H2B1M_HUMAN	Histone H2B type 1-D	HIST1H2BD	HIST1H2BB; HIST1H2BC; HIST1H2BH; HIST1H2BJ; HIST1H2BK; HIST1H2BM; HIST1H2BN; HIST1H2BO; HIST2H2BE; HIST2H2BF	IAG*EASR	1	0	3G(436.2256);3G(450.2413)	2	G	1	436.2256;450.2413	3	3	1	1	nan	1	nan	nan	nan	1	nan	1	nan	nan	nan	nan	nan	1	nan	nan	nan	nan
Q9NQ34_V172	Q9NQ34		Transmembrane protein 9B	TMEM9B		V*EYAQQR	1	0	1V(436.2256)	1	V	1	436.226	4	4	1	1	nan	nan	1	1	nan	1	nan	1	nan	nan	nan	nan	nan	nan	1	nan	1	nan
Q9Y6C9_S98	Q9Y6C9		Mitochondrial carrier homolog 2	MTCH2		VLQHYQES*DKGEELGPGNVQK	1	0	8S(436.2256)	1	S	1	436.226	1	1	1	nan	nan	nan	nan	nan	nan	1	nan	nan	nan	nan	nan	nan	nan	nan	nan	nan	nan	nan
P14625_Y667	P14625		Endoplasmin	HSP90B1		AQAY*QTGK	1	0	4Y(436.2256);4Y(450.2413)	2	Y	1	436.2256;450.2413	6	13	2	2	3	2	2	2	nan	1	1	3	2	1	1	1	1	3	4	1	2	1
Q15392_L377	Q15392		Delta(24)-sterol reductase	DHCR24		KL*YEQHHVVQDMLVPMK;L*YEQHHVVQDMLVPMK	2	0	2L(436.2256);1L(436.2256)	2	L	1	436.226	3	5	2	nan	nan	nan	1	2	nan	1	1	nan	nan	nan	nan	nan	nan	nan	nan	1	4	1
O60502_G875	O60502		Protein O-GlcNAcase	MGEA5		G*AFCEVRPDDKR;G*AFCEVRPDDK	2	0	1G(436.2256);1G(450.2413)	2	G	1	436.2256;450.2413	6	9	1	2	2	1	2	1	nan	1	nan	2	1	1	1	nan	nan	1	1	1	1	nan
P11021_E467	P11021	contaminant_GR78_HUMAN; contaminant_GR78_MESAU; contaminant_GR78_MOUSE; contaminant_GR78_PIG; contaminant_GR78_RAT	Endoplasmic reticulum chaperone BiP	HSPA5		VYE*GERPLTK	1	0	3E(436.2256)	1	E	1	436.226	5	9	1	2	2	nan	2	2	nan	3	nan	3	2	nan	2	1	nan	nan	2	1	1	2
P11021_V465	P11021	contaminant_GR78_HUMAN; contaminant_GR78_MESAU; contaminant_GR78_MOUSE; contaminant_GR78_PIG; contaminant_GR78_RAT	Endoplasmic reticulum chaperone BiP	HSPA5		V*YEGERPLTK	1	0	1V(436.2256)	1	V	1	436.226	5	10	2	2	2	nan	2	2	nan	2	1	1	2	nan	1	3	nan	nan	1	1	2	1
Q99541_A231	Q99541		Perilipin-2	PLIN2		A*YQQALSR	1	0	1A(436.2256);1A(450.2413)	2	A	1	436.2256;450.2413	6	12	2	2	3	1	2	2	nan	2	3	1	2	2	1	1	1	nan	2	2	1	2
Q9NZD2_A47	Q9NZD2		Glycolipid transfer protein	GLTP		A*DISGNITK	1	0	1A(436.2256);1A(450.2413)	2	A	1	436.2256;450.2413	4	7	1	2	nan	2	2	nan	nan	1	nan	1	1	nan	nan	nan	1	1	1	1	nan	nan
P14625_V496	P14625		Endoplasmin	HSP90B1		LGV*IEDHSNR	1	0	3V(436.2256)	1	V	1	436.226	2	2	1	nan	1	nan	nan	nan	nan	1	nan	nan	nan	nan	1	nan	nan	nan	nan	nan	nan	nan
P30519_Y157	P30519		Heme oxygenase 2	HMOX2		Y*MGDLSGGQVLKK;Y*MGDLSGGQVLK	2	0	1Y(436.2256)	1	Y	1	436.226	5	8	1	1	3	nan	2	1	nan	1	nan	nan	1	1	1	1	nan	nan	1	3	nan	1
Q15392_G371	Q15392		Delta(24)-sterol reductase	DHCR24		LTQG*ETLR	1	0	4G(436.2256);4G(450.2413)	2	G	1	436.2256;450.2413	3	3	1	nan	1	1	nan	nan	nan	1	nan	nan	nan	nan	nan	1	nan	1	nan	nan	nan	nan
O43615_S109	O43615		Mitochondrial import inner membrane translocase subunit TIM44	TIMM44		TIES*ETVR	1	0	4S(436.2256)	1	S	1	436.226	2	4	2	nan	2	nan	nan	nan	nan	1	1	nan	nan	nan	1	1	nan	nan	nan	nan	nan	nan
P07437_E325	P07437	sp|P68371|TBB4B_HUMAN; sp|Q13885|TBB2A_HUMAN; sp|Q9BVA1|TBB2B_HUMAN	Tubulin beta chain	TUBB	TUBB2A; TUBB2B; TUBB4B	E*VDEQMLNVQNK	1	0	1E(436.2256)	1	E	1	436.226	2	3	1	nan	nan	nan	nan	2	nan	1	nan	nan	nan	nan	nan	nan	nan	nan	nan	nan	1	1
Q53GQ0_T246	Q53GQ0		Very-long-chain 3-oxoacyl-CoA reductase	HSD17B12		KPT*LDKPSPETFVK	1	0	3T(436.2256)	1	T	1	436.226	4	5	1	nan	2	nan	1	1	nan	1	nan	nan	nan	1	nan	2	nan	nan	2	nan	1	nan
P49327_H1249	P49327		Fatty acid synthase	FASN		VVEVLAGH*GHLYSR	1	0	8H(436.2256)	1	H	1	436.226	2	2	1	nan	nan	nan	nan	1	nan	1	nan	nan	nan	nan	nan	nan	nan	nan	nan	nan	2	nan
P49327_A1247	P49327		Fatty acid synthase	FASN		VVEVLA*GHGHLYSR	1	0	6A(436.2256)	1	A	1	436.226	1	1	1	nan	nan	nan	nan	nan	nan	1	nan	nan	nan	nan	nan	nan	nan	nan	nan	nan	nan	nan
P07437_E3	P07437	sp|P04350|TBB4A_HUMAN; sp|P68371|TBB4B_HUMAN; sp|Q13509|TBB3_HUMAN; sp|Q13885|TBB2A_HUMAN; sp|Q9BVA1|TBB2B_HUMAN	Tubulin beta chain	TUBB	TUBB2A; TUBB2B; TUBB3; TUBB4A; TUBB4B	E*IVHIQAGQCGNQIGAK	1	0	1E(436.2256)	1	E	1	436.226	2	2	1	nan	nan	nan	nan	1	nan	1	nan	nan	nan	nan	nan	nan	nan	nan	nan	nan	nan	1
P06748_D34	P06748		Nucleophosmin	NPM1		VD*NDENEHQLSLR	1	0	2D(436.2256)	1	D	1	436.226	1	1	1	nan	nan	nan	nan	nan	nan	1	nan	nan	nan	nan	nan	nan	nan	nan	nan	nan	nan	nan
Q9NQC3_Y1091	Q9NQC3		Reticulon-4	RTN4		Y*SNSALGHVNCTIK;SDEGHPFRAYLESEVAISEELVQKY*SNSALGHVNCTIK	2	0	1Y(436.2256);25Y(436.2256);1Y(450.2413)	3	Y	1	436.2256;450.2413	6	9	1	2	1	2	2	1	nan	1	nan	1	3	nan	nan	1	1	1	2	2	1	nan
Q6BDS2_Y256	Q6BDS2		UHRF1-binding protein 1	UHRF1BP1		Y*AESLSEAMEK	1	0	1Y(436.2256);1Y(450.2413)	2	Y	1	436.2256;450.2413	6	11	1	2	2	2	2	2	nan	1	nan	3	1	nan	1	4	1	2	4	2	2	1
Q6BDS2_S259	Q6BDS2		UHRF1-binding protein 1	UHRF1BP1		YAES*LSEAMEK	1	0	4S(436.2256)	1	S	1	436.226	1	1	1	nan	nan	nan	nan	nan	nan	1	nan	nan	nan	nan	nan	nan	nan	nan	nan	nan	nan	nan
O14569_A5	O14569		Cytochrome b561 domain-containing protein 2	CYB561D2		ALSA*ETESHIYR	1	0	4A(436.2256);4A(450.2413)	2	A	1	436.2256;450.2413	6	10	2	1	1	2	2	2	nan	1	1	1	nan	nan	nan	1	1	1	1	1	2	2
Q96HR9_N156	Q96HR9		Receptor expression-enhancing protein 6	REEP6		IMN*DLSGR	1	0	3N(436.2256)	1	N	1	436.226	4	4	1	nan	1	nan	1	1	nan	1	nan	nan	nan	nan	nan	1	nan	nan	nan	1	1	nan
Q9NQC3_T1102	Q9NQC3		Reticulon-4	RTN4		YSNSALGHVNCT*IK	1	0	12T(436.2256);12T(450.2413)	2	T	1	436.2256;450.2413	4	4	1	1	1	1	nan	nan	nan	1	nan	2	nan	nan	nan	2	nan	1	nan	nan	nan	nan
P63261_D25	P63261	sp|A5A3E0|POTEF_HUMAN; sp|P0CG38|POTEI_HUMAN; sp|P0CG39|POTEJ_HUMAN; sp|P60709|ACTB_HUMAN; sp|P62736|ACTA_HUMAN; sp|P63267|ACTH_HUMAN; sp|P68032|ACTC_HUMAN; sp|P68133|ACTS_HUMAN; sp|Q6S8J3|POTEE_HUMAN	Actin; cytoplasmic 2	ACTG1	ACTA1; ACTA2; ACTB; ACTC1; ACTG2; POTEE; POTEF; POTEI; POTEJ	AGFAGDD*APR	1	0	7D(436.2256)	1	D	1	436.226	5	5	1	1	1	nan	1	1	nan	1	nan	1	nan	nan	nan	1	nan	nan	2	nan	1	nan
Q96HR9_H10	Q96HR9		Receptor expression-enhancing protein 6	REEP6		VEH*FLEQR;QRVEH*FLEQR	2	0	3H(436.2256);5H(436.2256)	2	H	1	436.226	2	2	1	nan	nan	nan	1	nan	nan	1	nan	nan	nan	nan	nan	nan	nan	nan	2	nan	nan	nan
O60664_S243	O60664		Perilipin-3	PLIN3		LGSLS*ER	1	0	5S(436.2256)	1	S	1	436.226	1	2	2	nan	nan	nan	nan	nan	nan	1	1	nan	nan	nan	nan	nan	nan	nan	nan	nan	nan	nan
P07237_S439	P07237		Protein disulfide-isomerase	P4HB		VHS*FPTLK	1	0	3S(436.2256)	1	S	1	436.226	1	1	1	nan	nan	nan	nan	nan	nan	1	nan	nan	nan	nan	nan	nan	nan	nan	nan	nan	nan	nan
Q16531_E1134	Q16531		DNA damage-binding protein 1	DDB1		VVE*ELTR	1	0	3E(436.2256)	1	E	1	436.226	3	3	1	1	nan	nan	nan	1	nan	1	nan	1	nan	nan	nan	nan	nan	nan	nan	nan	nan	1
O14569_Y12	O14569		Cytochrome b561 domain-containing protein 2	CYB561D2		ALSAETESHIY*R	1	0	11Y(436.2256);11Y(450.2413)	2	Y	1	436.2256;450.2413	6	12	1	2	3	2	2	2	nan	2	nan	3	3	1	1	1	3	1	3	1	2	1
P32119_D121	P32119		Peroxiredoxin-2	PRDX2		TD*EGIAYR	1	0	2D(436.2256)	1	D	1	436.226	2	2	1	nan	nan	nan	nan	1	nan	1	nan	nan	nan	nan	nan	nan	nan	nan	nan	nan	nan	1
O95881_C66	O95881		Thioredoxin domain-containing protein 12	TXNDC12		SWC*GACK	1	0	3C(436.2256);3C(450.2413)	2	C	1	436.2256;450.2413	6	12	2	2	2	2	2	2	nan	1	1	2	2	nan	1	1	1	1	2	1	1	2
Q9Y6K0_H24	Q9Y6K0		Choline/ethanolaminephosphotransferase 1	CEPT1		CGDSHPESPVGFGH*MSTTGCVLNK;RCGDSHPESPVGFGH*MSTTGCVLNK	2	0	14H(436.2256);15H(436.2256);14H(450.2413)	3	H	1	436.2256;450.2413	4	7	1	2	nan	2	nan	2	nan	3	nan	1	2	nan	nan	nan	2	1	nan	nan	2	1
P55209_L102	P55209	sp|Q99733|NP1L4_HUMAN	Nucleosome assembly protein 1-like 1	NAP1L1	NAP1L4	FYEEVHDL*ERK;FYEEVHDL*ER	2	0	8L(436.2256)	1	L	1	436.226	2	2	1	nan	nan	nan	nan	1	nan	2	nan	nan	nan	nan	nan	nan	nan	nan	nan	nan	1	nan
O43765_E149	O43765		Small glutamine-rich tetratricopeptide repeat-containing protein alpha	SGTA		LGNYAGAVQDCE*R	1	0	12E(436.2256);12E(450.2413)	2	E	1	436.2256;450.2413	6	11	1	2	3	2	2	1	nan	1	nan	3	1	1	1	2	2	2	4	2	nan	1
O43865_V252	O43865	sp|Q96HN2|SAHH3_HUMAN	S-adenosylhomocysteine hydrolase-like protein 1	AHCYL1	AHCYL2	GIV*EESVTGVHR	1	0	3V(436.2256)	1	V	1	436.226	2	2	1	nan	nan	nan	nan	1	nan	1	nan	nan	nan	nan	nan	nan	nan	nan	nan	nan	1	nan
Q96AD5_H388	Q96AD5		Patatin-like phospholipase domain-containing protein 2	PNPLA2		H*LPSRLPEQVELR	1	0	1H(436.2256)	1	H	1	436.226	3	4	2	1	nan	nan	nan	1	nan	2	1	1	nan	nan	nan	nan	nan	nan	nan	nan	3	nan
O00299_D127	O00299		Chloride intracellular channel protein 1	CLIC1		NSNPALND*NLEK	1	0	8D(436.2256)	1	D	1	436.226	1	1	1	nan	nan	nan	nan	nan	nan	1	nan	nan	nan	nan	nan	nan	nan	nan	nan	nan	nan	nan
O95197_T999	O95197		Reticulon-3	RTN3		YKT*QIDHYVGIAR;T*QIDHYVGIAR	2	0	3T(436.2256);3T(450.2413);1T(436.2256)	3	T	1	436.2256;450.2413	6	10	1	2	1	2	2	2	nan	1	nan	1	1	1	nan	nan	1	1	2	2	1	1
Q9Y6K0_C30	Q9Y6K0		Choline/ethanolaminephosphotransferase 1	CEPT1		CGDSHPESPVGFGHMSTTGC*VLNK	1	0	20C(436.2256);20C(450.2413)	2	C	1	436.2256;450.2413	4	4	1	1	nan	1	1	nan	nan	1	nan	1	nan	nan	nan	nan	nan	1	1	nan	nan	nan
O15479_E108	O15479		Melanoma-associated antigen B2	MAGEB2		SPSE*DPLTR	1	0	4E(436.2256);4E(450.2413)	2	E	1	436.2256;450.2413	6	8	1	1	2	1	2	1	nan	1	nan	1	nan	1	1	nan	1	nan	1	1	nan	1
Q9H7Z7_E274	Q9H7Z7		Prostaglandin E synthase 2	PTGES2		FGAVE*GAVAK	1	0	5E(436.2256);5E(450.2413)	2	E	1	436.2256;450.2413	6	13	2	2	3	2	2	2	nan	1	1	1	1	1	1	1	1	2	1	2	1	2
O43615_R90	O43615		Mitochondrial import inner membrane translocase subunit TIM44	TIMM44		R*LEESDVLQEAR	1	0	1R(436.2256)	1	R	1	436.226	4	4	1	1	nan	nan	1	1	nan	2	nan	1	nan	nan	nan	nan	nan	nan	1	nan	2	nan
O43399_H98	O43399		Tumor protein D54	TPD52L2		SWH*DVQVSSAYVK	1	0	3H(436.2256);3H(450.2413)	2	H	1	436.2256;450.2413	6	10	1	2	2	1	2	2	nan	2	nan	2	2	1	2	nan	nan	2	2	2	1	1
P35232_V5	P35232		Prohibitin	PHB		V*FESIGK	1	0	1V(436.2256)	1	V	1	436.226	2	2	1	1	nan	nan	nan	nan	nan	1	nan	nan	1	nan	nan	nan	nan	nan	nan	nan	nan	nan
O43399_D99	O43399		Tumor protein D54	TPD52L2		SWHD*VQVSSAYVK	1	0	4D(436.2256);4D(450.2413)	2	D	1	436.2256;450.2413	6	11	2	1	2	2	2	2	nan	2	1	nan	2	1	nan	2	2	2	2	2	3	3
Q9NQC3_H1098	Q9NQC3		Reticulon-4	RTN4		YSNSALGH*VNCTIKELR;YSNSALGH*VNCTIK	2	0	8H(436.2256)	1	H	1	436.226	4	5	1	1	1	nan	2	nan	nan	1	nan	nan	1	1	nan	nan	nan	nan	2	1	nan	nan
P63261_A204	P63261	sp|P60709|ACTB_HUMAN	Actin; cytoplasmic 2	ACTG1	ACTB	GYSFTTTA*ER	1	0	8A(436.2256)	1	A	1	436.226	1	1	1	nan	nan	nan	nan	nan	nan	1	nan	nan	nan	nan	nan	nan	nan	nan	nan	nan	nan	nan
Q8N2K0_S284	Q8N2K0		Monoacylglycerol lipase ABHD12	ABHD12		S*HPFSVIYR	1	0	1S(436.2256);1S(450.2413)	2	S	1	436.2256;450.2413	6	11	1	2	3	2	2	1	nan	1	nan	1	1	2	1	1	1	2	1	1	1	nan
P31948_L508	P31948		Stress-induced-phosphoprotein 1	STIP1		LIL*EQMQKDPQALSEHLKNPVIAQK;LIL*EQMQK	2	0	3L(436.2256)	1	L	1	436.226	3	5	1	nan	nan	nan	2	2	nan	1	nan	nan	nan	nan	nan	nan	nan	nan	1	1	2	1
P48739_N32	P48739		Phosphatidylinositol transfer protein beta isoform	PITPNB		N*ETGGGEGIEVLKNEPYEK;N*ETGGGEGIEVLK	2	0	1N(436.2256);1N(450.2413)	2	N	1	436.2256;450.2413	6	11	1	2	3	1	2	2	nan	2	nan	2	1	1	1	1	nan	3	2	1	1	1
Q14697_D340	Q14697		Neutral alpha-glucosidase AB	GANAB		MMD*YLQGSGETPQTDVR	1	0	3D(436.2256);3D(450.2413)	2	D	1	436.2256;450.2413	3	3	1	nan	nan	1	nan	1	nan	1	nan	nan	nan	nan	nan	nan	1	nan	nan	nan	1	nan
A0FGR8_T230	A0FGR8		Extended synaptotagmin-2	ESYT2		GANT*HLSTFSFTK	1	0	4T(436.2256);4T(450.2413)	2	T	1	436.2256;450.2413	5	5	1	1	nan	1	1	1	nan	1	nan	nan	2	nan	nan	nan	1	nan	1	nan	1	nan
Q8IZ07_S205	Q8IZ07		Ankyrin repeat domain-containing protein 13A	ANKRD13A		FDLS*QEMER	1	0	4S(436.2256)	1	S	1	436.226	1	1	1	nan	nan	nan	nan	nan	nan	1	nan	nan	nan	nan	nan	nan	nan	nan	nan	nan	nan	nan
P08962_S113	P08962		CD63 antigen	CD63		VMS*EFNNNFR;DKVMS*EFNNNFR	2	0	3S(436.2256);5S(436.2256);5S(450.2413);3S(450.2413)	4	S	1	436.2256;450.2413	6	8	1	1	2	2	1	1	nan	1	nan	2	nan	2	nan	2	3	1	2	nan	1	nan
Q9BSJ8_H175	Q9BSJ8		Extended synaptotagmin-1	ESYT1		GSNPH*LQTFTFTR	1	0	5H(436.2256);5H(450.2413)	2	H	1	436.2256;450.2413	6	11	1	1	3	2	2	2	nan	2	nan	nan	3	2	2	1	1	1	2	1	2	2
O43615_E189	O43615		Mitochondrial import inner membrane translocase subunit TIM44	TIMM44		KE*IDDSVLGQTGPYR;E*IDDSVLGQTGPYR	2	0	2E(436.2256);1E(436.2256);1E(450.2413)	3	E	1	436.2256;450.2413	6	10	1	2	2	2	1	2	nan	1	nan	5	3	nan	1	2	2	2	4	nan	2	1
Q9BSJ8_N173	Q9BSJ8		Extended synaptotagmin-1	ESYT1		GSN*PHLQTFTFTR	1	0	3N(436.2256);3N(450.2413)	2	N	1	436.2256;450.2413	3	4	1	nan	nan	1	2	nan	nan	1	nan	nan	nan	nan	nan	nan	1	nan	1	1	nan	nan
Q9UMX5_G85	Q9UMX5		Neudesin	NENF		G*APYNALTGK	1	0	1G(436.2256);1G(450.2413)	2	G	1	436.2256;450.2413	6	9	1	2	2	1	1	2	nan	1	nan	2	2	nan	1	1	nan	2	1	nan	1	1
O43399_S104	O43399		Tumor protein D54	TPD52L2		SWHDVQVSS*AYVK	1	0	9S(436.2256)	1	S	1	436.226	2	3	2	nan	1	nan	nan	nan	nan	1	1	nan	nan	nan	nan	1	nan	nan	nan	nan	nan	nan
P30519_S280	P30519		Heme oxygenase 2	HMOX2		KCPFYAAEQDKGALEGS*SCPFR;CPFYAAEQDKGALEGS*SCPFR	2	0	17S(436.2256);16S(436.2256)	2	S	1	436.226	2	2	1	nan	nan	nan	nan	1	nan	1	nan	nan	nan	nan	nan	nan	nan	nan	nan	nan	1	nan
Q9BT22_V214	Q9BT22		Chitobiosyldiphosphodolichol beta-mannosyltransferase	ALG1		AVTV*YDK	1	0	4V(436.2256)	1	V	1	436.226	1	2	2	nan	nan	nan	nan	nan	nan	1	2	nan	nan	nan	nan	nan	nan	nan	nan	nan	nan	nan
Q9HD20_D943	Q9HD20		Manganese-transporting ATPase 13A1	ATP13A1		DLED*ESTPIVK	1	0	4D(436.2256);4D(450.2413)	2	D	1	436.2256;450.2413	5	6	1	1	2	1	nan	1	nan	1	nan	nan	2	2	nan	1	1	nan	nan	nan	nan	1
P48739_H84	P48739		Phosphatidylinositol transfer protein beta isoform	PITPNB		MIAPEGSLVFH*EK	1	0	11H(436.2256)	1	H	1	436.226	2	2	1	nan	nan	nan	nan	1	nan	1	nan	nan	nan	nan	nan	nan	nan	nan	nan	nan	1	nan
P07237_E431	P07237		Protein disulfide-isomerase	P4HB		MDSTANE*VEAVKVHSFPTLK	1	0	7E(436.2256)	1	E	1	436.226	1	1	1	nan	nan	nan	nan	nan	nan	1	nan	nan	nan	nan	nan	nan	nan	nan	nan	nan	nan	nan
P80303_L65	P80303		Nucleobindin-2	NUCB2		QVIDVL*ETDKHFR;QVIDVL*ETDK;IEPPDTGLYYDEYLKQVIDVL*ETDKHFR	3	0	6L(436.2256);6L(450.2413);21L(436.2256)	3	L	1	436.2256;450.2413	6	9	2	2	2	1	1	1	nan	2	1	2	1	nan	1	1	1	nan	nan	2	nan	2
Q13586_F391	Q13586		Stromal interaction molecule 1	STIM1		NTLF*GTFHVAHSSSLDDVDHK	1	0	4F(436.2256);4F(450.2413)	2	F	1	436.2256;450.2413	3	4	2	nan	nan	1	nan	1	nan	1	1	nan	nan	nan	nan	nan	1	nan	nan	nan	1	nan
Q04828_L54	Q04828	sp|P42330|AK1C3_HUMAN	Aldo-keto reductase family 1 member C1	AKR1C1	AKR1C3	HIDSAHL*YNNEEQVGLAIR	1	0	7L(436.2256)	1	L	1	436.226	5	6	1	1	1	nan	2	1	nan	1	nan	nan	1	1	nan	nan	nan	nan	1	1	1	nan
P80303_D63	P80303		Nucleobindin-2	NUCB2		QVID*VLETDKHFR	1	0	4D(436.2256);4D(450.2413)	2	D	1	436.2256;450.2413	3	4	1	nan	2	1	nan	nan	nan	1	nan	nan	nan	1	1	nan	1	nan	nan	nan	nan	nan
Q04828_D50	Q04828	sp|P42330|AK1C3_HUMAN	Aldo-keto reductase family 1 member C1	AKR1C1	AKR1C3	HID*SAHLYNNEEQVGLAIR	1	0	3D(436.2256)	1	D	1	436.226	1	1	1	nan	nan	nan	nan	nan	nan	1	nan	nan	nan	nan	nan	nan	nan	nan	nan	nan	nan	nan
Q8N8N7_E115	Q8N8N7		Prostaglandin reductase 2	PTGR2		VILDGNSLE*K	1	0	9E(436.2256);9E(450.2413)	2	E	1	436.2256;450.2413	6	13	2	2	3	2	2	2	nan	1	1	2	2	2	1	1	2	2	1	1	2	1
Q9BV40_S18	Q9BV40		Vesicle-associated membrane protein 8	VAMP8		NLQS*EVEGVK	1	0	4S(436.2256)	1	S	1	436.226	4	6	2	1	2	nan	1	nan	nan	1	1	nan	1	nan	1	1	nan	nan	nan	1	nan	nan
Q96TA1_S72	Q96TA1		Niban-like protein 1	FAM129B		IVFS*GNLFQHQEDSKK	1	0	4S(436.2256)	1	S	1	436.226	1	1	1	nan	nan	nan	nan	nan	nan	1	nan	nan	nan	nan	nan	nan	nan	nan	nan	nan	nan	nan
Q13586_G392	Q13586		Stromal interaction molecule 1	STIM1		NTLFG*TFHVAHSSSLDDVDHK	1	0	5G(436.2256)	1	G	1	436.226	2	3	1	nan	nan	nan	nan	2	nan	1	nan	nan	nan	nan	nan	nan	nan	nan	nan	nan	2	2
Q6UWP7_P266	Q6UWP7		Lysocardiolipin acyltransferase 1	LCLAT1		NLDAVHDITVAYPHNIP*QSEK	1	0	17P(436.2256)	1	P	1	436.226	5	8	2	1	1	nan	2	2	nan	2	1	nan	1	nan	nan	1	nan	nan	1	1	1	1
Q9HD20_D940	Q9HD20		Manganese-transporting ATPase 13A1	ATP13A1		D*LEDESTPIVK	1	0	1D(436.2256);1D(450.2413)	2	D	1	436.2256;450.2413	6	11	1	2	2	2	2	2	nan	3	nan	1	2	2	1	nan	1	1	1	1	2	1
Q8IXJ6_H187	Q8IXJ6		NAD-dependent protein deacetylase sirtuin-2	SIRT2		IAGLEQEDLVEAH*GTFYTSHCVSASCR	1	0	13H(436.2256);13H(450.2413)	2	H	1	436.2256;450.2413	6	9	1	2	2	1	1	2	nan	1	nan	2	1	1	nan	1	nan	1	2	nan	1	1
Q8IXJ6_A186	Q8IXJ6		NAD-dependent protein deacetylase sirtuin-2	SIRT2		IAGLEQEDLVEA*HGTFYTSHCVSASCR	1	0	12A(436.2256);12A(450.2413)	2	A	1	436.2256;450.2413	3	4	1	nan	nan	2	nan	1	nan	1	nan	nan	nan	nan	nan	nan	1	1	nan	nan	1	nan
Q8IXJ6_Q180	Q8IXJ6		NAD-dependent protein deacetylase sirtuin-2	SIRT2		IAGLEQ*EDLVEAHGTFYTSHCVSASCR	1	0	6Q(436.2256)	1	Q	1	436.226	1	1	1	nan	nan	nan	nan	nan	nan	1	nan	nan	nan	nan	nan	nan	nan	nan	nan	nan	nan	nan
Q9H6H4_E102	Q9H6H4		Receptor expression-enhancing protein 4	REEP4		E*IDAYIVQAK	1	0	1E(436.2256);1E(450.2413)	2	E	1	436.2256;450.2413	6	11	1	2	3	2	1	2	nan	2	nan	3	2	1	1	2	3	3	nan	2	2	1
P78417_P107	P78417		Glutathione S-transferase omega-1	GSTO1		KLLPDDP*YEK;LLPDDP*YEK	2	0	7P(436.2256);6P(436.2256);6P(450.2413)	3	P	1	436.2256;450.2413	4	7	2	1	3	1	nan	nan	nan	1	1	nan	2	1	1	1	1	nan	nan	nan	nan	nan
P0DP23_A104	P0DP23	sp|P0DP24|CALM2_HUMAN; sp|P0DP25|CALM3_HUMAN	Calmodulin-1	CALM1	CALM2; CALM3	VFDKDGNGYISAA*ELR	1	0	13A(436.2256)	1	A	1	436.226	1	1	1	nan	nan	nan	nan	nan	nan	2	nan	nan	nan	nan	nan	nan	nan	nan	nan	nan	nan	nan
Q99541_L72	Q99541		Perilipin-2	PLIN2		L*EPQIAVANTYACK	1	0	1L(436.2256);1L(450.2413)	2	L	1	436.2256;450.2413	6	13	2	2	3	2	2	2	nan	1	1	3	2	3	1	2	2	2	3	1	2	1
P16615_F256	P16615	sp|O14983|AT2A1_HUMAN	Sarcoplasmic/endoplasmic reticulum calcium ATPase 2	ATP2A2	ATP2A1	LDEF*GEQLSK	1	0	4F(436.2256);4F(450.2413)	2	F	1	436.2256;450.2413	3	3	1	nan	1	1	nan	nan	nan	1	nan	nan	nan	nan	nan	1	nan	1	nan	nan	nan	nan
Q96M27_D245	Q96M27		Protein PRRC1	PRRC1		HSVESMITTLD*PGMAPYIK	1	0	11D(436.2256);11D(450.2413)	2	D	1	436.2256;450.2413	5	6	1	1	nan	1	1	2	nan	2	nan	nan	1	nan	nan	nan	1	nan	nan	1	4	2
Q9UHB9_G617	Q9UHB9		Signal recognition particle subunit SRP68	SRP68		SGLTG*YIK	1	0	5G(436.2256)	1	G	1	436.226	1	1	1	nan	nan	nan	nan	nan	nan	1	nan	nan	nan	nan	nan	nan	nan	nan	nan	nan	nan	nan
Q99541_Y42	Q99541		Perilipin-2	PLIN2		DQYPY*LK	1	0	5Y(436.2256);5Y(450.2413)	2	Y	1	436.2256;450.2413	6	13	2	2	3	2	2	2	nan	2	2	1	2	2	1	2	1	2	2	3	2	1
Q9UHG3_H153	Q9UHG3		Prenylcysteine oxidase 1	PCYOX1		MH*MWVEDVLDK;MH*MWVEDVLDKFMR	2	0	2H(436.2256);2H(450.2413)	2	H	1	436.2256;450.2413	6	11	1	2	3	2	2	1	nan	3	nan	2	10	3	4	2	1	4	5	6	4	nan
P49327_P1173	P49327		Fatty acid synthase	FASN		MVVPGLDGAQIPRDP*SQQELPR	1	0	15P(436.2256)	1	P	1	436.226	2	3	1	nan	nan	nan	nan	2	nan	2	nan	nan	nan	nan	nan	nan	nan	nan	nan	nan	1	2
Q99541_Y82	Q99541		Perilipin-2	PLIN2		LEPQIAVANTY*ACK	1	0	11Y(436.2256);11Y(450.2413)	2	Y	1	436.2256;450.2413	6	12	1	2	3	2	2	2	nan	1	nan	2	3	2	3	1	3	2	2	1	1	2
Q99541_Y40	Q99541		Perilipin-2	PLIN2		DQY*PYLK	1	0	3Y(436.2256);3Y(450.2413)	2	Y	1	436.2256;450.2413	6	10	2	1	3	1	1	2	nan	1	1	2	nan	1	1	1	1	nan	1	nan	1	1
Q99541_D38	Q99541		Perilipin-2	PLIN2		D*QYPYLK	1	0	1D(436.2256)	1	D	1	436.226	4	5	2	nan	1	nan	1	1	nan	1	1	nan	nan	nan	1	nan	nan	nan	nan	2	nan	1
P78417_F31	P78417		Glutathione S-transferase omega-1	GSTO1		F*CPFAER	1	0	1F(436.2256);1F(450.2413)	2	F	1	436.2256;450.2413	5	5	1	1	1	1	1	nan	nan	1	nan	nan	1	nan	1	nan	nan	1	nan	1	nan	nan
P63261_P98	P63261	sp|P60709|ACTB_HUMAN	Actin; cytoplasmic 2	ACTG1	ACTB	VAP*EEHPVLLTEAPLNPK	1	0	3P(436.2256)	1	P	1	436.226	5	5	1	1	1	nan	1	1	nan	2	nan	3	nan	nan	nan	1	nan	nan	2	nan	1	nan
P13674_L137	P13674		Prolyl 4-hydroxylase subunit alpha-1	P4HA1		L*QDTYNLDTDTISK	1	0	1L(436.2256)	1	L	1	436.226	2	2	1	nan	1	nan	nan	nan	nan	1	nan	nan	nan	nan	nan	1	nan	nan	nan	nan	nan	nan
[truncated: 2,194 more rows]

## Sheet: Entry1_replicate-1
Peptide	Prev AA	Next AA	Peptide Length	Protein Start	Protein End	Charges	Probability	Spectral Count	Intensity	Assigned Modifications	Observed Modifications	Protein	Protein ID	Entry Name	Gene	Protein Description	Mapped Genes	Mapped Proteins
[truncated: 3,407 more rows]

[truncated: 53 more sheets: Entry1_replicate-2, Entry1_replicate-3, Entry2_replicate-1, Entry2_replicate-2, Entry3_replicate-1, Entry3_replicate-2, Entry3_replicate-3, Entry4_replicate-1, Entry4_replicate-2, Entry5_replicate-1, Entry5_replicate-2, Entry6_replicate-1, Entry6_replicate-2, 1D_2a-70min_rep1, 1D_2a-70min_rep2, 1D_2a-70min_rep3, 1D_2b-70min_rep1, 1D_2b-70min_rep2, 1D_2b-70min_rep3, 1D_2a-140min_rep1 …]
