# Supplementary material for: Small-molecule binding-site discovery using silyl ether-enabled chemoproteomics
Source: Nat Chem. 2026 Apr 27;18(8):1431–42. doi: 10.1038/s41557-026-02127-4 (PMC13423832; doi:10.1038/s41557-026-02127-4)
Supplement: Supplementary file 4 — Proteomics data for Fig. 2 and related extended and/or supplementary figures. [file 41557_2026_2127_MOESM4_ESM.xlsx]

## Sheet: Table of Contents
Table of Contents
Tab 1	Offset search with hyperscore rep 1
Tab 2	Offset search with hyperscore rep 2
Tab 3	Variable search without hyperscore rep 1
Tab 4	Variable search without hyperscore rep 2
Tab 5	Offset search no deisotoping with hyperscore rep 1
Tab 6	Offset search no deisotoping with hyperscore rep 2
Tab 7	Diagnostic Ion search of SEE-CITE data from Extended Figure 3B treatment condition #6
Tab 8	Labile Ion search of SEE-CITE data from Extended Figure 3B treatment condition #6 Replicate #1
Tab 9	Labile Ion search of SEE-CITE data from Extended Figure 3B treatment condition #6 Replicate #2

## Sheet: offset_search_rep1
Spectrum	Spectrum File	Peptide	Modified Peptide	Extended Peptide	Prev AA	Next AA	Peptide Length	Charge	Retention	Observed Mass	Calibrated Observed Mass	Observed M/Z	Calibrated Observed M/Z	Calculated Peptide Mass	Calculated M/Z	Delta Mass	SpectralSim	RTScore	Expectation	Hyperscore	Nextscore	Probability	Number of Enzymatic Termini	Number of Missed Cleavages	Protein Start	Protein End	Intensity	Assigned Modifications	Observed Modifications	MSFragger Localization	Position Scores	Best Positions	Number Best Positions	Shifted Only Position Scores	Shifted Only Position Ions	Score Best Position	Ions Best Position	Score Second Best Position	Ions Second Best Position	Score All Unshifted	Ions All Unshifted	Score Shifted Best Position	Ions Shifted Best Position	Score Shifted All Positions	Ions Shifted All Positions	Purity	Is Unique	Protein	Protein ID
2023-03-02-KB-noFAIMS-ST-B1-056-HCD-3s-NA7.06494.06494.2	C:\Users\kerib\Desktop\MS_Data\ST-datasets\2023-03-02-KB-noFAIMS-ST-B1-056-HCD-3s-NA7_new_FP_2024\2024-04-28-FP-21-38-33\NA7_NA8_together_offset_alexey_new_v7\7_1\interact-2023-03-02-KB-noFAIMS-ST-B1-056-HCD-3s-NA7.pep.xml	LAHYNKR		RIAGEASR.LAHYNKR.STITSREI	R	S	7	2	534.646	900.495	900.495	451.255	451.255	900.493	451.254	0.0018	0.8041	3.3211	0.230012	9.053	0	0.8879	2	1	81	87	3120290																			0	FALSE	sp|O60814|H2B1K_HUMAN	O60814
2023-03-02-KB-noFAIMS-ST-B1-056-HCD-3s-NA7.06795.06795.3	C:\Users\kerib\Desktop\MS_Data\ST-datasets\2023-03-02-KB-noFAIMS-ST-B1-056-HCD-3s-NA7_new_FP_2024\2024-04-28-FP-21-38-33\NA7_NA8_together_offset_alexey_new_v7\7_1\interact-2023-03-02-KB-noFAIMS-ST-B1-056-HCD-3s-NA7.pep.xml	HGGYKPSDEHK		FDPIIEDR.HGGYKPSDEHK.TDINPDNI	R	T	11	3	549.332	1253.58	1253.59	418.868	418.869	1253.58	418.867	0.0063	0.6837	0.5344	0.0771347	13.951	0	0.9951	2	1	97	107	9.7994328E7																			0	TRUE	sp|P12277|KCRB_HUMAN	P12277
2023-03-02-KB-noFAIMS-ST-B1-056-HCD-3s-NA7.06818.06818.2	C:\Users\kerib\Desktop\MS_Data\ST-datasets\2023-03-02-KB-noFAIMS-ST-B1-056-HCD-3s-NA7_new_FP_2024\2024-04-28-FP-21-38-33\NA7_NA8_together_offset_alexey_new_v7\7_1\interact-2023-03-02-KB-noFAIMS-ST-B1-056-HCD-3s-NA7.pep.xml	KLLSHGK		YPTEDVPR.KLLSHGK.KPFSQHVR	R	K	7	2	550.268	781.481	781.482	391.748	391.748	781.481	391.748	0.0007	0.9423	3.1413	0.0760764	16.975	14.968	0.9461	2	1	124	130	1.2794303E7																			0	TRUE	sp|Q02878|RL6_HUMAN	Q02878
2023-03-02-KB-noFAIMS-ST-B1-056-HCD-3s-NA7.06822.06822.3	C:\Users\kerib\Desktop\MS_Data\ST-datasets\2023-03-02-KB-noFAIMS-ST-B1-056-HCD-3s-NA7_new_FP_2024\2024-04-28-FP-21-38-33\NA7_NA8_together_offset_alexey_new_v7\7_1\interact-2023-03-02-KB-noFAIMS-ST-B1-056-HCD-3s-NA7.pep.xml	HLCRPCHNR	HLC[160]RPC[160]HNR	GFVKNAGR.HLCRPCHNR.EKARGIGK	R	E	9	3	550.691	1248.57	1248.57	417.198	417.198	1248.57	417.198	0.0015	0.9033	1.3375	0.754658	8.989	0	0.9796	2	1	116	124	4372528	3C(57.0215),6C(57.0215)																		0	FALSE	sp|P48059|LIMS1_HUMAN	P48059
2023-03-02-KB-noFAIMS-ST-B1-056-HCD-3s-NA7.06913.06913.2	C:\Users\kerib\Desktop\MS_Data\ST-datasets\2023-03-02-KB-noFAIMS-ST-B1-056-HCD-3s-NA7_new_FP_2024\2024-04-28-FP-21-38-33\NA7_NA8_together_offset_alexey_new_v7\7_1\interact-2023-03-02-KB-noFAIMS-ST-B1-056-HCD-3s-NA7.pep.xml	ASEEHLK		IVAMKFIR.ASEEHLK.QHYIDIKD	R	Q	7	2	554.858	812.403	812.402	407.209	407.208	812.403	407.209	-0.0004	0.8762	3.1674	0.0493174	13.728	8.384	0.951	2	0	43	49	1.1383E7																			0	TRUE	sp|P22392|NDKB_HUMAN	P22392
2023-03-02-KB-noFAIMS-ST-B1-056-HCD-3s-NA7.07008.07008.2	C:\Users\kerib\Desktop\MS_Data\ST-datasets\2023-03-02-KB-noFAIMS-ST-B1-056-HCD-3s-NA7_new_FP_2024\2024-04-28-FP-21-38-33\NA7_NA8_together_offset_alexey_new_v7\7_1\interact-2023-03-02-KB-noFAIMS-ST-B1-056-HCD-3s-NA7.pep.xml	ALSSQHQAR		REVEKAKR.ALSSQHQAR.IEIESFFE	R	I	9	2	559.414	996.512	996.512	499.263	499.263	996.51	499.262	0.0021	0.8504	1.6556	0.0225814	8.085	0	0.995	2	0	298	306	1.7098e+06																			0	FALSE	contaminant_GR78_MESAU	contaminant_GR78_MESAU owl|P07823| 78 KD GLUCOSE REGULATED PROTEIN PRECURSOR (GRP 78) (IMMUNOGLOBULIN...
2023-03-02-KB-noFAIMS-ST-B1-056-HCD-3s-NA7.07067.07067.2	C:\Users\kerib\Desktop\MS_Data\ST-datasets\2023-03-02-KB-noFAIMS-ST-B1-056-HCD-3s-NA7_new_FP_2024\2024-04-28-FP-21-38-33\NA7_NA8_together_offset_alexey_new_v7\7_1\interact-2023-03-02-KB-noFAIMS-ST-B1-056-HCD-3s-NA7.pep.xml	DSKPSSTPR		QKSNQNGK.DSKPSSTPR.SKGQESFK	K	S	9	2	562.059	973.485	973.485	487.75	487.75	973.483	487.749	0.0018	0.9712	1.9789	2.04056	8.261	0	0.9747	2	1	213	221	5.3841e+06																			0	TRUE	sp|P06748|NPM_HUMAN	P06748
2023-03-02-KB-noFAIMS-ST-B1-056-HCD-3s-NA7.07106.07106.2	C:\Users\kerib\Desktop\MS_Data\ST-datasets\2023-03-02-KB-noFAIMS-ST-B1-056-HCD-3s-NA7_new_FP_2024\2024-04-28-FP-21-38-33\NA7_NA8_together_offset_alexey_new_v7\7_1\interact-2023-03-02-KB-noFAIMS-ST-B1-056-HCD-3s-NA7.pep.xml	MKGDYHR		ESKVFYYK.MKGDYHR.YIAEFATG	K	Y	7	2	564.124	905.419	905.419	453.717	453.717	905.418	453.716	0.0012	0.9528	2.8219	0.720692	10.069	0	0.9274	2	1	124	130	2.52053e+06																			0	TRUE	sp|P62258|1433E_HUMAN	P62258
2023-03-02-KB-noFAIMS-ST-B1-056-HCD-3s-NA7.07114.07114.2	C:\Users\kerib\Desktop\MS_Data\ST-datasets\2023-03-02-KB-noFAIMS-ST-B1-056-HCD-3s-NA7_new_FP_2024\2024-04-28-FP-21-38-33\NA7_NA8_together_offset_alexey_new_v7\7_1\interact-2023-03-02-KB-noFAIMS-ST-B1-056-HCD-3s-NA7.pep.xml	AGAHLQGGAK		GVFTTMEK.AGAHLQGGAK.RVIISAPS	K	R	10	2	564.692	908.485	908.485	455.25	455.25	908.483	455.249	0.002	0.8705	1.8467	0.000100641	19.251	10.178	0.9998	2	0	108	117	9032590																			0	TRUE	sp|P04406|G3P_HUMAN	P04406
2023-03-02-KB-noFAIMS-ST-B1-056-HCD-3s-NA7.07161.07161.2	C:\Users\kerib\Desktop\MS_Data\ST-datasets\2023-03-02-KB-noFAIMS-ST-B1-056-HCD-3s-NA7_new_FP_2024\2024-04-28-FP-21-38-33\NA7_NA8_together_offset_alexey_new_v7\7_1\interact-2023-03-02-KB-noFAIMS-ST-B1-056-HCD-3s-NA7.pep.xml	AMQSLKSR	AM[147]QSLKSR	VPNIHVMK.AMQSLKSR.GYVKEQFA	K	G	8	2	567.106	935.487	935.487	468.751	468.751	935.486	468.75	0.0013	0.8606	3.7038	0.0479181	12.778	6.967	0.9728	2	1	48	55	3.29652e+06	2M(15.9949)																		0	TRUE	sp|P46783|RS10_HUMAN	P46783
2023-03-02-KB-noFAIMS-ST-B1-056-HCD-3s-NA7.07273.07273.2	C:\Users\kerib\Desktop\MS_Data\ST-datasets\2023-03-02-KB-noFAIMS-ST-B1-056-HCD-3s-NA7_new_FP_2024\2024-04-28-FP-21-38-33\NA7_NA8_together_offset_alexey_new_v7\7_1\interact-2023-03-02-KB-noFAIMS-ST-B1-056-HCD-3s-NA7.pep.xml	KFGQGSR		QIYWSHPR.KFGQGSR.SCRVCSNR	R	S	7	2	572.907	778.409	778.41	390.212	390.212	778.409	390.212	0.0011	0.9562	2.983	0.136773	8.956	8.725	0.8951	2	1	13	19	3.4305e+06																			0	TRUE	sp|P62273|RS29_HUMAN	P62273
2023-03-02-KB-noFAIMS-ST-B1-056-HCD-3s-NA7.07340.07340.2	C:\Users\kerib\Desktop\MS_Data\ST-datasets\2023-03-02-KB-noFAIMS-ST-B1-056-HCD-3s-NA7_new_FP_2024\2024-04-28-FP-21-38-33\NA7_NA8_together_offset_alexey_new_v7\7_1\interact-2023-03-02-KB-noFAIMS-ST-B1-056-HCD-3s-NA7.pep.xml	SRGVEAAR		RMIVDIAK.SRGVEAAR.ERMFNGEK	K	E	8	2	576.644	844.452	844.453	423.233	423.234	844.452	423.233	0.0015	0.873	2.1675	3.61	9.574	8.292	0.8784	2	1	74	81	8349414																			0	TRUE	sp|P06744|G6PI_HUMAN	P06744
2023-03-02-KB-noFAIMS-ST-B1-056-HCD-3s-NA7.07359.07359.2	C:\Users\kerib\Desktop\MS_Data\ST-datasets\2023-03-02-KB-noFAIMS-ST-B1-056-HCD-3s-NA7_new_FP_2024\2024-04-28-FP-21-38-33\NA7_NA8_together_offset_alexey_new_v7\7_1\interact-2023-03-02-KB-noFAIMS-ST-B1-056-HCD-3s-NA7.pep.xml	KVYASQR		IKAWNDIK.KVYASQR.MRAGKGKM	K	M	7	2	577.701	850.468	850.468	426.241	426.241	850.466	426.24	0.002	0.9746	2.7642	0.30602	11.557	0	0.9591	2	1	182	188	2346998																			0	TRUE	sp|P36578|RL4_HUMAN	P36578
2023-03-02-KB-noFAIMS-ST-B1-056-HCD-3s-NA7.08225.08225.2	C:\Users\kerib\Desktop\MS_Data\ST-datasets\2023-03-02-KB-noFAIMS-ST-B1-056-HCD-3s-NA7_new_FP_2024\2024-04-28-FP-21-38-33\NA7_NA8_together_offset_alexey_new_v7\7_1\interact-2023-03-02-KB-noFAIMS-ST-B1-056-HCD-3s-NA7.pep.xml	QVSDVQKR		KEVRSSIR.QVSDVQKR.VQVDVKMA	R	V	8	2	625.713	958.52	958.521	480.267	480.268	958.52	480.267	0.0011	0.825	1.8358	1.31447	8.025	0	0.9525	2	1	283	290	5335015																			0	TRUE	sp|Q13263|TIF1B_HUMAN	Q13263
2023-03-02-KB-noFAIMS-ST-B1-056-HCD-3s-NA7.08535.08535.3	C:\Users\kerib\Desktop\MS_Data\ST-datasets\2023-03-02-KB-noFAIMS-ST-B1-056-HCD-3s-NA7_new_FP_2024\2024-04-28-FP-21-38-33\NA7_NA8_together_offset_alexey_new_v7\7_1\interact-2023-03-02-KB-noFAIMS-ST-B1-056-HCD-3s-NA7.pep.xml	ASNGKFVTSKK		RDRRITIR.ASNGKFVTSKK.NGQIAASV	R	N	11	3	642.45	1165.65	1165.65	389.556	389.556	1165.65	389.556	0.0006	0.63	1.0539	0.177521	10.503	0	0.9683	2	2	349	359	9939720																			0	TRUE	sp|Q16658|FSCN1_HUMAN	Q16658
2023-03-02-KB-noFAIMS-ST-B1-056-HCD-3s-NA7.08557.08557.2	C:\Users\kerib\Desktop\MS_Data\ST-datasets\2023-03-02-KB-noFAIMS-ST-B1-056-HCD-3s-NA7_new_FP_2024\2024-04-28-FP-21-38-33\NA7_NA8_together_offset_alexey_new_v7\7_1\interact-2023-03-02-KB-noFAIMS-ST-B1-056-HCD-3s-NA7.pep.xml	ASNGKFVTSKK		RDRRITIR.ASNGKFVTSKK.NGQIAASV	R	N	11	2	643.632	1165.64	1165.65	583.83	583.831	1165.65	583.83	0.002	0.494	1.0342	0.165672	12.623	0	0.9474	2	2	349	359	3.11365e+06																			0	TRUE	sp|Q16658|FSCN1_HUMAN	Q16658
2023-03-02-KB-noFAIMS-ST-B1-056-HCD-3s-NA7.08559.08559.2	C:\Users\kerib\Desktop\MS_Data\ST-datasets\2023-03-02-KB-noFAIMS-ST-B1-056-HCD-3s-NA7_new_FP_2024\2024-04-28-FP-21-38-33\NA7_NA8_together_offset_alexey_new_v7\7_1\interact-2023-03-02-KB-noFAIMS-ST-B1-056-HCD-3s-NA7.pep.xml	RVEKHWR		GEKIAISR.RVEKHWR.LIGWGQIR	R	L	7	2	643.71	1009.56	1009.56	505.786	505.786	1009.56	505.786	0.0014	0.6459	1.7308	0.296654	9.611	0	0.8301	2	2	446	452	3.35193e+06																			0	TRUE	sp|P41091|IF2G_HUMAN	P41091
2023-03-02-KB-noFAIMS-ST-B1-056-HCD-3s-NA7.08637.08637.3	C:\Users\kerib\Desktop\MS_Data\ST-datasets\2023-03-02-KB-noFAIMS-ST-B1-056-HCD-3s-NA7_new_FP_2024\2024-04-28-FP-21-38-33\NA7_NA8_together_offset_alexey_new_v7\7_1\interact-2023-03-02-KB-noFAIMS-ST-B1-056-HCD-3s-NA7.pep.xml	HGRPGIGATHSSR		SITYKPVK.HGRPGIGATHSSR.FIPIK	K	F	13	3	648.083	1331.68	1331.68	444.901	444.901	1331.68	444.901	0.0013	0.8998	0.2508	1.37645e-07	19.759	7.866	1	2	1	128	140	1.1756476E8																			0	TRUE	sp|P62841|RS15_HUMAN	P62841
2023-03-02-KB-noFAIMS-ST-B1-056-HCD-3s-NA7.08677.08677.2	C:\Users\kerib\Desktop\MS_Data\ST-datasets\2023-03-02-KB-noFAIMS-ST-B1-056-HCD-3s-NA7_new_FP_2024\2024-04-28-FP-21-38-33\NA7_NA8_together_offset_alexey_new_v7\7_1\interact-2023-03-02-KB-noFAIMS-ST-B1-056-HCD-3s-NA7.pep.xml	HGRPGIGATHSSR		SITYKPVK.HGRPGIGATHSSR.FIPIK	K	F	13	2	650.235	1331.68	1331.68	666.848	666.848	1331.68	666.847	0.0012	0.8025	0.2866	0.0223229	17.105	0	0.9991	2	1	128	140	1.0505475E7																			0	TRUE	sp|P62841|RS15_HUMAN	P62841
2023-03-02-KB-noFAIMS-ST-B1-056-HCD-3s-NA7.08835.08835.2	C:\Users\kerib\Desktop\MS_Data\ST-datasets\2023-03-02-KB-noFAIMS-ST-B1-056-HCD-3s-NA7_new_FP_2024\2024-04-28-FP-21-38-33\NA7_NA8_together_offset_alexey_new_v7\7_1\interact-2023-03-02-KB-noFAIMS-ST-B1-056-HCD-3s-NA7.pep.xml	KQSDVMR		YIQEIWRK.KQSDVMR.FIIRVRCW	K	F	7	2	658.618	862.434	862.434	432.224	432.224	862.433	432.224	0.0013	0.9578	2.0272	0.0875488	13.731	0	0.9868	2	1	14	20	9390041																			0	TRUE	sp|P61313|RL15_HUMAN	P61313
2023-03-02-KB-noFAIMS-ST-B1-056-HCD-3s-NA7.08862.08862.2	C:\Users\kerib\Desktop\MS_Data\ST-datasets\2023-03-02-KB-noFAIMS-ST-B1-056-HCD-3s-NA7_new_FP_2024\2024-04-28-FP-21-38-33\NA7_NA8_together_offset_alexey_new_v7\7_1\interact-2023-03-02-KB-noFAIMS-ST-B1-056-HCD-3s-NA7.pep.xml	EAGISKDR		RRIIEIYK.EAGISKDR.IIIKISST	K	I	8	2	659.975	874.454	874.452	438.235	438.233	874.451	438.233	0.0011	0.7469	1.6514	1.64059	7.64	0	0.9308	2	1	131	138	1.30087e+06																			0	TRUE	sp|P37837|TALDO_HUMAN	P37837
2023-03-02-KB-noFAIMS-ST-B1-056-HCD-3s-NA7.08941.08941.2	C:\Users\kerib\Desktop\MS_Data\ST-datasets\2023-03-02-KB-noFAIMS-ST-B1-056-HCD-3s-NA7_new_FP_2024\2024-04-28-FP-21-38-33\NA7_NA8_together_offset_alexey_new_v7\7_1\interact-2023-03-02-KB-noFAIMS-ST-B1-056-HCD-3s-NA7.pep.xml	ILKPVKK		NNEKVVVK.ILKPVKK.KKIKREIK	K	K	7	2	664.225	824.586	824.586	413.3	413.3	824.585	413.3	0.0008	0.9189	1.782	1.15945	9.243	0	0.9209	2	2	69	75	5.20287e+06																			0	FALSE	sp|P68400|CSK21_HUMAN	P68400
2023-03-02-KB-noFAIMS-ST-B1-056-HCD-3s-NA7.09146.09146.2	C:\Users\kerib\Desktop\MS_Data\ST-datasets\2023-03-02-KB-noFAIMS-ST-B1-056-HCD-3s-NA7_new_FP_2024\2024-04-28-FP-21-38-33\NA7_NA8_together_offset_alexey_new_v7\7_1\interact-2023-03-02-KB-noFAIMS-ST-B1-056-HCD-3s-NA7.pep.xml	GHYKGQQIGK		DDEVQVVR.GHYKGQQIGK.VVQVYRKK	R	V	10	2	675.477	1114.59	1114.59	558.303	558.303	1114.59	558.301	0.0023	0.7056	0.0205	0.0452833	14.329	10.548	0.9887	2	1	60	69	6471562																			0	FALSE	sp|P61254|RL26_HUMAN	P61254
2023-03-02-KB-noFAIMS-ST-B1-056-HCD-3s-NA7.09147.09147.2	C:\Users\kerib\Desktop\MS_Data\ST-datasets\2023-03-02-KB-noFAIMS-ST-B1-056-HCD-3s-NA7_new_FP_2024\2024-04-28-FP-21-38-33\NA7_NA8_together_offset_alexey_new_v7\7_1\interact-2023-03-02-KB-noFAIMS-ST-B1-056-HCD-3s-NA7.pep.xml	AVEHINK		YMGKGVSK.AVEHINK.TIAPAIVS	K	T	7	2	675.738	809.439	809.438	405.727	405.726	809.439	405.727	-0.0011	0.9332	1.223	0.0166629	15.613	10.521	0.995	2	0	65	71	1.3085214E7																			0	TRUE	sp|P06733|ENOA_HUMAN	P06733
2023-03-02-KB-noFAIMS-ST-B1-056-HCD-3s-NA7.09148.09148.2	C:\Users\kerib\Desktop\MS_Data\ST-datasets\2023-03-02-KB-noFAIMS-ST-B1-056-HCD-3s-NA7_new_FP_2024\2024-04-28-FP-21-38-33\NA7_NA8_together_offset_alexey_new_v7\7_1\interact-2023-03-02-KB-noFAIMS-ST-B1-056-HCD-3s-NA7.pep.xml	LRTACER	LRTAC[160]ER	ENKRAVRR.LRTACER.AKRTISSS	R	A	7	2	675.777	904.456	904.457	453.235	453.236	904.455	453.235	0.0015	0.9255	1.4942	0.167013	13.609	9.186	0.9779	2	1	263	269	6.66077e+06	5C(57.0215)																		0	FALSE	sp|P11142|HSP7C_HUMAN	P11142
2023-03-02-KB-noFAIMS-ST-B1-056-HCD-3s-NA7.09193.09193.2	C:\Users\kerib\Desktop\MS_Data\ST-datasets\2023-03-02-KB-noFAIMS-ST-B1-056-HCD-3s-NA7_new_FP_2024\2024-04-28-FP-21-38-33\NA7_NA8_together_offset_alexey_new_v7\7_1\interact-2023-03-02-KB-noFAIMS-ST-B1-056-HCD-3s-NA7.pep.xml	NYDPQKDKR		VEIQISIK.NYDPQKDKR.FSGTVRIK	K	F	9	2	678.125	1162.57	1162.57	582.294	582.294	1162.57	582.294	0.0004	0.7551	0.0465	0.00618372	10.335	0	0.9963	2	2	40	48	885295																			0	TRUE	sp|P62906|RL10A_HUMAN	P62906
2023-03-02-KB-noFAIMS-ST-B1-056-HCD-3s-NA7.09206.09206.3	C:\Users\kerib\Desktop\MS_Data\ST-datasets\2023-03-02-KB-noFAIMS-ST-B1-056-HCD-3s-NA7_new_FP_2024\2024-04-28-FP-21-38-33\NA7_NA8_together_offset_alexey_new_v7\7_1\interact-2023-03-02-KB-noFAIMS-ST-B1-056-HCD-3s-NA7.pep.xml	GHKFHHTIGGSR		RKSRGIGK.GHKFHHTIGGSR.RAAWRRRN	K	R	12	3	678.896	1332.68	1332.68	445.234	445.234	1332.68	445.234	0.0015	0.7087	0.4452	0.0948419	9.592	0	0.9883	2	1	177	188	2.035834E7																			0	TRUE	sp|P61313|RL15_HUMAN	P61313
2023-03-02-KB-noFAIMS-ST-B1-056-HCD-3s-NA7.09208.09208.2	C:\Users\kerib\Desktop\MS_Data\ST-datasets\2023-03-02-KB-noFAIMS-ST-B1-056-HCD-3s-NA7_new_FP_2024\2024-04-28-FP-21-38-33\NA7_NA8_together_offset_alexey_new_v7\7_1\interact-2023-03-02-KB-noFAIMS-ST-B1-056-HCD-3s-NA7.pep.xml	NKYNTPK		KRIVIQDK.NKYNTPK.YRMIVRVT	K	Y	7	2	678.974	863.452	863.452	432.733	432.733	863.45	432.732	0.0018	0.8299	1.0204	3.03564	8.571	0	0.9066	2	1	42	48	1.0937077E7																			0	TRUE	sp|P46777|RL5_HUMAN	P46777
2023-03-02-KB-noFAIMS-ST-B1-056-HCD-3s-NA7.09280.09280.3	C:\Users\kerib\Desktop\MS_Data\ST-datasets\2023-03-02-KB-noFAIMS-ST-B1-056-HCD-3s-NA7_new_FP_2024\2024-04-28-FP-21-38-33\NA7_NA8_together_offset_alexey_new_v7\7_1\interact-2023-03-02-KB-noFAIMS-ST-B1-056-HCD-3s-NA7.pep.xml	YVAQAHDKPR		WQHEEFYR.YVAQAHDKPR.YTIHYKTD	R	Y	10	3	682.88	1183.61	1183.61	395.545	395.545	1183.61	395.544	0.0031	0.6084	0.2806	0.301995	8.58	0	0.9744	2	1	317	326	1.02548e+06																			0	TRUE	sp|Q12931|TRAP1_HUMAN	Q12931
2023-03-02-KB-noFAIMS-ST-B1-056-HCD-3s-NA7.09331.09331.2	C:\Users\kerib\Desktop\MS_Data\ST-datasets\2023-03-02-KB-noFAIMS-ST-B1-056-HCD-3s-NA7_new_FP_2024\2024-04-28-FP-21-38-33\NA7_NA8_together_offset_alexey_new_v7\7_1\interact-2023-03-02-KB-noFAIMS-ST-B1-056-HCD-3s-NA7.pep.xml	IIEVKNKK		PVFPRFIK.IIEVKNKK.LVEIIRRK	K	L	8	2	685.95	970.619	970.619	486.317	486.317	970.617	486.316	0.001	0.9038	2.4234	0.560725	12.505	10.72	0.9262	2	2	141	148	1.86546e+06																			0	TRUE	sp|P36776|LONM_HUMAN	P36776
2023-03-02-KB-noFAIMS-ST-B1-056-HCD-3s-NA7.09370.09370.2	C:\Users\kerib\Desktop\MS_Data\ST-datasets\2023-03-02-KB-noFAIMS-ST-B1-056-HCD-3s-NA7_new_FP_2024\2024-04-28-FP-21-38-33\NA7_NA8_together_offset_alexey_new_v7\7_1\interact-2023-03-02-KB-noFAIMS-ST-B1-056-HCD-3s-NA7.pep.xml	VDIKDRK		PIVICGNK.VDIKDRK.VKAKSIVF	K	V	7	2	688.304	872.509	872.509	437.262	437.262	872.508	437.261	0.0009	0.9687	1.2916	0.0982577	12.803	9.091	0.9608	2	2	124	130	7119392																			0	TRUE	sp|P62826|RAN_HUMAN	P62826
2023-03-02-KB-noFAIMS-ST-B1-056-HCD-3s-NA7.09377.09377.2	C:\Users\kerib\Desktop\MS_Data\ST-datasets\2023-03-02-KB-noFAIMS-ST-B1-056-HCD-3s-NA7_new_FP_2024\2024-04-28-FP-21-38-33\NA7_NA8_together_offset_alexey_new_v7\7_1\interact-2023-03-02-KB-noFAIMS-ST-B1-056-HCD-3s-NA7.pep.xml	NYVPPKGDKK		ARYDREMK.NYVPPKGDKK.GKKKDPNA	K	G	10	2	688.827	1144.63	1144.63	573.321	573.32	1144.62	573.319	0.002	0.8673	0.79	0.0129122	9.056	0	0.9952	2	2	77	86	639944																			0	TRUE	sp|P26583|HMGB2_HUMAN	P26583
2023-03-02-KB-noFAIMS-ST-B1-056-HCD-3s-NA7.09386.09386.2	C:\Users\kerib\Desktop\MS_Data\ST-datasets\2023-03-02-KB-noFAIMS-ST-B1-056-HCD-3s-NA7_new_FP_2024\2024-04-28-FP-21-38-33\NA7_NA8_together_offset_alexey_new_v7\7_1\interact-2023-03-02-KB-noFAIMS-ST-B1-056-HCD-3s-NA7.pep.xml	EVLHGNQR		DTIYEAVR.EVLHGNQR.KRRKFIET	R	K	8	2	689.441	951.489	951.49	476.752	476.752	951.489	476.752	0.0011	0.9492	0.7511	0.183654	9.444	0	0.9967	2	0	16	23	4504116																			0	TRUE	sp|P62906|RL10A_HUMAN	P62906
2023-03-02-KB-noFAIMS-ST-B1-056-HCD-3s-NA7.09387.09387.3	C:\Users\kerib\Desktop\MS_Data\ST-datasets\2023-03-02-KB-noFAIMS-ST-B1-056-HCD-3s-NA7_new_FP_2024\2024-04-28-FP-21-38-33\NA7_NA8_together_offset_alexey_new_v7\7_1\interact-2023-03-02-KB-noFAIMS-ST-B1-056-HCD-3s-NA7.pep.xml	KHNQRPTFR		ISQKKMHR.KHNQRPTFR.QMQIENVS	R	Q	9	3	689.48	1182.64	1182.64	395.22	395.221	1182.64	395.22	0.0035	0.9441	0.057	0.257929	9.854	0	0.9927	2	2	92	100	1.826962E7																			0	TRUE	sp|P21333|FLNA_HUMAN	P21333
2023-03-02-KB-noFAIMS-ST-B1-056-HCD-3s-NA7.09391.09391.2	C:\Users\kerib\Desktop\MS_Data\ST-datasets\2023-03-02-KB-noFAIMS-ST-B1-056-HCD-3s-NA7_new_FP_2024\2024-04-28-FP-21-38-33\NA7_NA8_together_offset_alexey_new_v7\7_1\interact-2023-03-02-KB-noFAIMS-ST-B1-056-HCD-3s-NA7.pep.xml	STVPGHAGR		GEIPNFPR.STVPGHAGR.LVFGFING	R	L	9	2	689.638	880.453	880.453	441.234	441.234	880.452	441.233	0.0014	0.9025	0.567	0.108019	10.366	0	0.9968	2	0	59	67	4994055																			0	TRUE	sp|P00491|PNPH_HUMAN	P00491
2023-03-02-KB-noFAIMS-ST-B1-056-HCD-3s-NA7.09412.09412.2	C:\Users\kerib\Desktop\MS_Data\ST-datasets\2023-03-02-KB-noFAIMS-ST-B1-056-HCD-3s-NA7_new_FP_2024\2024-04-28-FP-21-38-33\NA7_NA8_together_offset_alexey_new_v7\7_1\interact-2023-03-02-KB-noFAIMS-ST-B1-056-HCD-3s-NA7.pep.xml	KLAPTCK	KLAPTC[160]K	ISIPFIIK.KLAPTCK.SEIPRFQE	K	S	7	2	690.988	816.453	816.453	409.234	409.234	816.453	409.234	0.0002	0.8033	1.3408	0.211592	8.198	0	0.9508	2	1	507	513	845499	6C(57.0215)																		0	TRUE	sp|Q96TA1|NIBL1_HUMAN	Q96TA1
2023-03-02-KB-noFAIMS-ST-B1-056-HCD-3s-NA7.09479.09479.3	C:\Users\kerib\Desktop\MS_Data\ST-datasets\2023-03-02-KB-noFAIMS-ST-B1-056-HCD-3s-NA7_new_FP_2024\2024-04-28-FP-21-38-33\NA7_NA8_together_offset_alexey_new_v7\7_1\interact-2023-03-02-KB-noFAIMS-ST-B1-056-HCD-3s-NA7.pep.xml	KTSYAQHQQVR		KKRNNQIR.KTSYAQHQQVR.QIRKKMME	R	Q	11	3	694.698	1344.69	1344.69	449.238	449.238	1344.69	449.237	0.0018	0.9237	0.113	0.0565011	26.695	10.668	0.9993	2	1	152	162	4.14284E7																			0	TRUE	sp|P61247|RS3A_HUMAN	P61247
2023-03-02-KB-noFAIMS-ST-B1-056-HCD-3s-NA7.09489.09489.2	C:\Users\kerib\Desktop\MS_Data\ST-datasets\2023-03-02-KB-noFAIMS-ST-B1-056-HCD-3s-NA7_new_FP_2024\2024-04-28-FP-21-38-33\NA7_NA8_together_offset_alexey_new_v7\7_1\interact-2023-03-02-KB-noFAIMS-ST-B1-056-HCD-3s-NA7.pep.xml	KTSYAQHQQVR		KKRNNQIR.KTSYAQHQQVR.QIRKKMME	R	Q	11	2	695.598	1344.69	1344.69	673.353	673.353	1344.69	673.352	0.0017	0.8916	0.128	0.00490625	19.737	9.497	0.9987	2	1	152	162	7.46523e+06																			0	TRUE	sp|P61247|RS3A_HUMAN	P61247
2023-03-02-KB-noFAIMS-ST-B1-056-HCD-3s-NA7.09490.09490.2	C:\Users\kerib\Desktop\MS_Data\ST-datasets\2023-03-02-KB-noFAIMS-ST-B1-056-HCD-3s-NA7_new_FP_2024\2024-04-28-FP-21-38-33\NA7_NA8_together_offset_alexey_new_v7\7_1\interact-2023-03-02-KB-noFAIMS-ST-B1-056-HCD-3s-NA7.pep.xml	KSSTPEEVK		VFNDMKVR.KSSTPEEVK.KRKKAVIF	R	K	9	2	695.637	1003.52	1003.52	502.768	502.768	1003.52	502.767	0.002	0.8142	0.76	1.68558	11.593	10.597	0.9388	2	1	22	30	1.80153e+06																			0	TRUE	sp|P23528|COF1_HUMAN	P23528
2023-03-02-KB-noFAIMS-ST-B1-056-HCD-3s-NA7.09504.09504.2	C:\Users\kerib\Desktop\MS_Data\ST-datasets\2023-03-02-KB-noFAIMS-ST-B1-056-HCD-3s-NA7_new_FP_2024\2024-04-28-FP-21-38-33\NA7_NA8_together_offset_alexey_new_v7\7_1\interact-2023-03-02-KB-noFAIMS-ST-B1-056-HCD-3s-NA7.pep.xml	KLTPQGQR		EKDQDGGR.KLTPQGQR.DIDRIAGQ	R	D	8	2	696.429	926.531	926.531	464.273	464.273	926.53	464.272	0.0014	0.934	0.9834	0.221437	13.119	11.35	0.9541	2	1	122	129	3142138																			0	TRUE	sp|P39019|RS19_HUMAN	P39019
2023-03-02-KB-noFAIMS-ST-B1-056-HCD-3s-NA7.09618.09618.2	C:\Users\kerib\Desktop\MS_Data\ST-datasets\2023-03-02-KB-noFAIMS-ST-B1-056-HCD-3s-NA7_new_FP_2024\2024-04-28-FP-21-38-33\NA7_NA8_together_offset_alexey_new_v7\7_1\interact-2023-03-02-KB-noFAIMS-ST-B1-056-HCD-3s-NA7.pep.xml	NKPGVYTK		WGSGCAQK.NKPGVYTK.VCNYVSWI	K	V	8	2	703.073	905.499	905.498	453.757	453.756	905.497	453.756	0.0012	0.9437	1.352	0.0668344	15.2	0	0.9979	2	1	207	214	7.4169744E7																			0	FALSE	contaminant_TRYPSIN	contaminant_TRYPSIN
2023-03-02-KB-noFAIMS-ST-B1-056-HCD-3s-NA7.09628.09628.2	C:\Users\kerib\Desktop\MS_Data\ST-datasets\2023-03-02-KB-noFAIMS-ST-B1-056-HCD-3s-NA7_new_FP_2024\2024-04-28-FP-21-38-33\NA7_NA8_together_offset_alexey_new_v7\7_1\interact-2023-03-02-KB-noFAIMS-ST-B1-056-HCD-3s-NA7.pep.xml	NNTVTPGGKPNK		CAYVYKAK.NNTVTPGGKPNK.TRVIWGKV	K	T	12	2	703.472	1225.64	1225.64	613.829	613.828	1225.64	613.828	0	0.8688	0.0712	0.0236048	14.008	0	0.9988	2	1	55	66	4.20053e+06																			0	TRUE	sp|P18077|RL35A_HUMAN	P18077
2023-03-02-KB-noFAIMS-ST-B1-056-HCD-3s-NA7.09631.09631.2	C:\Users\kerib\Desktop\MS_Data\ST-datasets\2023-03-02-KB-noFAIMS-ST-B1-056-HCD-3s-NA7_new_FP_2024\2024-04-28-FP-21-38-33\NA7_NA8_together_offset_alexey_new_v7\7_1\interact-2023-03-02-KB-noFAIMS-ST-B1-056-HCD-3s-NA7.pep.xml	IHGGTNQVTKAR		QAINGHAR.IHGGTNQVTKAR.GAIPSGKQ	R	G	12	2	703.588	1280.7	1280.7	641.356	641.356	1280.69	641.355	0.0017	0.8433	0.5828	1.71297	8.565	0	0.9675	2	1	1036	1047	2.41009e+06																			0	TRUE	sp|Q96PN7|TREF1_HUMAN	Q96PN7
2023-03-02-KB-noFAIMS-ST-B1-056-HCD-3s-NA7.09682.09682.2	C:\Users\kerib\Desktop\MS_Data\ST-datasets\2023-03-02-KB-noFAIMS-ST-B1-056-HCD-3s-NA7_new_FP_2024\2024-04-28-FP-21-38-33\NA7_NA8_together_offset_alexey_new_v7\7_1\interact-2023-03-02-KB-noFAIMS-ST-B1-056-HCD-3s-NA7.pep.xml	KNVYSANQK		VHIIEFAR.KNVYSANQK.IQDAQDKI	R	I	9	2	706.635	1050.55	1050.55	526.281	526.281	1050.55	526.28	0.0011	0.8631	0.1863	0.0913587	12.657	0	0.9981	2	1	265	273	7.54445e+06																			0	TRUE	sp|Q99541|PLIN2_HUMAN	Q99541
2023-03-02-KB-noFAIMS-ST-B1-056-HCD-3s-NA7.09728.09728.3	C:\Users\kerib\Desktop\MS_Data\ST-datasets\2023-03-02-KB-noFAIMS-ST-B1-056-HCD-3s-NA7_new_FP_2024\2024-04-28-FP-21-38-33\NA7_NA8_together_offset_alexey_new_v7\7_1\interact-2023-03-02-KB-noFAIMS-ST-B1-056-HCD-3s-NA7.pep.xml	FKINKQHAR		MAIEAQQK.FKINKQHAR.RVYEIIRI	K	R	9	3	709.235	1140.65	1140.66	381.226	381.226	1140.65	381.224	0.0036	0.7766	0.9592	1.41906	6.892	0	0.9573	2	2	321	329	2812817																			0	TRUE	sp|O14929|HAT1_HUMAN	O14929
2023-03-02-KB-noFAIMS-ST-B1-056-HCD-3s-NA7.09787.09787.3	C:\Users\kerib\Desktop\MS_Data\ST-datasets\2023-03-02-KB-noFAIMS-ST-B1-056-HCD-3s-NA7_new_FP_2024\2024-04-28-FP-21-38-33\NA7_NA8_together_offset_alexey_new_v7\7_1\interact-2023-03-02-KB-noFAIMS-ST-B1-056-HCD-3s-NA7.pep.xml	RGEIQHRMQR		KVIQIMIR.RGEIQHRMQR.KVIYRIK	R	K	10	3	712.638	1309.68	1309.68	437.567	437.567	1309.68	437.567	-0.0004	0.6776	0.9686	2.32541	8.034	0	0.9101	2	2	718	727	3098409																			0	TRUE	sp|P33992|MCM5_HUMAN	P33992
2023-03-02-KB-noFAIMS-ST-B1-056-HCD-3s-NA7.09895.09895.2	C:\Users\kerib\Desktop\MS_Data\ST-datasets\2023-03-02-KB-noFAIMS-ST-B1-056-HCD-3s-NA7_new_FP_2024\2024-04-28-FP-21-38-33\NA7_NA8_together_offset_alexey_new_v7\7_1\interact-2023-03-02-KB-noFAIMS-ST-B1-056-HCD-3s-NA7.pep.xml	KVTAAMGK		AGIDRYPR.KVTAAMGK.KKIAKRSK	R	K	8	2	718.524	804.45	804.45	403.232	403.232	804.453	403.234	-0.0029	0.6522	0.479	0.692628	5.138	0	0.9718	2	1	52	59	1.71848e+06																			0	TRUE	sp|P61353|RL27_HUMAN	P61353
2023-03-02-KB-noFAIMS-ST-B1-056-HCD-3s-NA7.09999.09999.2	C:\Users\kerib\Desktop\MS_Data\ST-datasets\2023-03-02-KB-noFAIMS-ST-B1-056-HCD-3s-NA7_new_FP_2024\2024-04-28-FP-21-38-33\NA7_NA8_together_offset_alexey_new_v7\7_1\interact-2023-03-02-KB-noFAIMS-ST-B1-056-HCD-3s-NA7.pep.xml	GKFMKPGK		.GKFMKPGK.VVIVIAGR	M	V	8	2	724.229	891.5	891.5	446.758	446.757	891.5	446.757	0.0003	0.8517	1.0531	0.300954	11.586	0	0.9808	2	2	2	9	1487800																			0	TRUE	sp|P61353|RL27_HUMAN	P61353
2023-03-02-KB-noFAIMS-ST-B1-056-HCD-3s-NA7.10021.10021.3	C:\Users\kerib\Desktop\MS_Data\ST-datasets\2023-03-02-KB-noFAIMS-ST-B1-056-HCD-3s-NA7_new_FP_2024\2024-04-28-FP-21-38-33\NA7_NA8_together_offset_alexey_new_v7\7_1\interact-2023-03-02-KB-noFAIMS-ST-B1-056-HCD-3s-NA7.pep.xml	TLLVHRKGSTR		HVVDGKER.TLLVHRKGSTR.AFPPHHPI	R	A	11	3	725.411	1265.75	1265.75	422.924	422.924	1266.75	423.258	-1.0024	0.8875	1.3521	0.0385478	13.156	9.787	0.9761	2	2	369	379	4.15798e+06		Mod1: Isotopic peak error (PeakApex: -1.0030, Theoretical: -1.0024); Mod1: Half of a disulfide bridge (Theoretical: -1.0078)																	0	TRUE	sp|Q9Y3I0|RTCB_HUMAN	Q9Y3I0
2023-03-02-KB-noFAIMS-ST-B1-056-HCD-3s-NA7.10051.10051.2	C:\Users\kerib\Desktop\MS_Data\ST-datasets\2023-03-02-KB-noFAIMS-ST-B1-056-HCD-3s-NA7_new_FP_2024\2024-04-28-FP-21-38-33\NA7_NA8_together_offset_alexey_new_v7\7_1\interact-2023-03-02-KB-noFAIMS-ST-B1-056-HCD-3s-NA7.pep.xml	VLKRDLK		AGAMAVRR.VLKRDLK.RIAKASGA	R	R	7	2	727.097	870.567	870.566	436.291	436.29	870.565	436.29	0.0011	0.8649	0.8977	0.163587	12.645	9.145	0.9345	2	2	311	317	2411462																			0	TRUE	sp|P17987|TCPA_HUMAN	P17987
2023-03-02-KB-noFAIMS-ST-B1-056-HCD-3s-NA7.10070.10070.3	C:\Users\kerib\Desktop\MS_Data\ST-datasets\2023-03-02-KB-noFAIMS-ST-B1-056-HCD-3s-NA7_new_FP_2024\2024-04-28-FP-21-38-33\NA7_NA8_together_offset_alexey_new_v7\7_1\interact-2023-03-02-KB-noFAIMS-ST-B1-056-HCD-3s-NA7.pep.xml	HKPNLLSHSK		KECGRRFR.HKPNLLSHSK.IHKRSEGS	R	I	10	3	728.161	1159.65	1159.65	387.556	387.556	1159.65	387.556	0.0007	0.7234	0.3575	4.57034	7.267	6.399	0.9392	2	1	303	312	8703625																			0	TRUE	sp|Q9BWE0|REPI1_HUMAN	Q9BWE0
2023-03-02-KB-noFAIMS-ST-B1-056-HCD-3s-NA7.10093.10093.2	C:\Users\kerib\Desktop\MS_Data\ST-datasets\2023-03-02-KB-noFAIMS-ST-B1-056-HCD-3s-NA7_new_FP_2024\2024-04-28-FP-21-38-33\NA7_NA8_together_offset_alexey_new_v7\7_1\interact-2023-03-02-KB-noFAIMS-ST-B1-056-HCD-3s-NA7.pep.xml	FTEKRYK		QGNVDIVR.FTEKRYK.SIVKYKTA	R	S	7	2	729.34	970.524	970.526	486.269	486.27	970.524	486.269	0.0024	0.9619	1.2398	1.39155	12.926	11.004	0.8676	2	2	254	260	4.67322e+06																			0	TRUE	sp|P14324|FPPS_HUMAN	P14324
2023-03-02-KB-noFAIMS-ST-B1-056-HCD-3s-NA7.10206.10206.2	C:\Users\kerib\Desktop\MS_Data\ST-datasets\2023-03-02-KB-noFAIMS-ST-B1-056-HCD-3s-NA7_new_FP_2024\2024-04-28-FP-21-38-33\NA7_NA8_together_offset_alexey_new_v7\7_1\interact-2023-03-02-KB-noFAIMS-ST-B1-056-HCD-3s-NA7.pep.xml	SIVFHRKK		KDRKVKAK.SIVFHRKK.NIQYYDIS	K	N	8	2	734.941	1013.62	1013.62	507.815	507.815	1013.61	507.814	0.002	0.9504	1.8186	0.090782	15.668	10.887	0.9841	2	2	135	142	1.5350878E7																			0	TRUE	sp|P62826|RAN_HUMAN	P62826
2023-03-02-KB-noFAIMS-ST-B1-056-HCD-3s-NA7.10211.10211.2	C:\Users\kerib\Desktop\MS_Data\ST-datasets\2023-03-02-KB-noFAIMS-ST-B1-056-HCD-3s-NA7_new_FP_2024\2024-04-28-FP-21-38-33\NA7_NA8_together_offset_alexey_new_v7\7_1\interact-2023-03-02-KB-noFAIMS-ST-B1-056-HCD-3s-NA7.pep.xml	KIFQAHK		YVKQKGER.KIFQAHK.NCGQMSEI	R	N	7	2	735.405	870.508	870.508	436.262	436.262	870.508	436.261	0.0009	0.9231	1.8698	0.0521439	15.325	9.9	0.9704	2	1	278	284	6371268																			0	TRUE	sp|Q9Y490|TLN1_HUMAN	Q9Y490
2023-03-02-KB-noFAIMS-ST-B1-056-HCD-3s-NA7.10218.10218.2	C:\Users\kerib\Desktop\MS_Data\ST-datasets\2023-03-02-KB-noFAIMS-ST-B1-056-HCD-3s-NA7_new_FP_2024\2024-04-28-FP-21-38-33\NA7_NA8_together_offset_alexey_new_v7\7_1\interact-2023-03-02-KB-noFAIMS-ST-B1-056-HCD-3s-NA7.pep.xml	SIVFHRKK		KDRKVKAK.SIVFHRKK.NIQYYDIS	K	N	8	2	735.689	1013.62	1013.62	507.815	507.815	1013.61	507.814	0.002	0.8773	1.8061	0.053858	14.575	0	0.9951	2	2	135	142	1.5350878E7																			0	TRUE	sp|P62826|RAN_HUMAN	P62826
2023-03-02-KB-noFAIMS-ST-B1-056-HCD-3s-NA7.10249.10249.2	C:\Users\kerib\Desktop\MS_Data\ST-datasets\2023-03-02-KB-noFAIMS-ST-B1-056-HCD-3s-NA7_new_FP_2024\2024-04-28-FP-21-38-33\NA7_NA8_together_offset_alexey_new_v7\7_1\interact-2023-03-02-KB-noFAIMS-ST-B1-056-HCD-3s-NA7.pep.xml	YIQHTYRK		REIVSGMK.YIQHTYRK.GVKIDKTD	K	G	8	2	737.212	1107.58	1107.58	554.798	554.799	1107.58	554.798	0.0008	0.849	0.1948	1.38995	7.928	0	0.9714	2	1	128	135	2.47108e+06																			0	TRUE	sp|P52565|GDIR1_HUMAN	P52565
2023-03-02-KB-noFAIMS-ST-B1-056-HCD-3s-NA7.10308.10308.2	C:\Users\kerib\Desktop\MS_Data\ST-datasets\2023-03-02-KB-noFAIMS-ST-B1-056-HCD-3s-NA7_new_FP_2024\2024-04-28-FP-21-38-33\NA7_NA8_together_offset_alexey_new_v7\7_1\interact-2023-03-02-KB-noFAIMS-ST-B1-056-HCD-3s-NA7.pep.xml	AQSELAAHQK		AVIVAIKR.AQSELAAHQK.KIIHVDNH	R	K	10	2	740.359	1081.55	1081.55	541.784	541.784	1081.55	541.783	0.0011	0.9125	0.1281	0.0235776	17.01	9.368	0.9986	2	0	52	61	3.55771e+06																			0	TRUE	sp|P25786|PSA1_HUMAN	P25786
2023-03-02-KB-noFAIMS-ST-B1-056-HCD-3s-NA7.10314.10314.2	C:\Users\kerib\Desktop\MS_Data\ST-datasets\2023-03-02-KB-noFAIMS-ST-B1-056-HCD-3s-NA7_new_FP_2024\2024-04-28-FP-21-38-33\NA7_NA8_together_offset_alexey_new_v7\7_1\interact-2023-03-02-KB-noFAIMS-ST-B1-056-HCD-3s-NA7.pep.xml	FFQKDRK		GGVVKGFK.FFQKDRK.MAIIQMGS	K	M	7	2	740.631	967.525	967.525	484.77	484.77	967.524	484.769	0.001	0.9049	2.5102	1.97697	10.316	0	0.8542	2	2	486	492	1.12107e+06																			0	FALSE	sp|P26599|PTBP1_HUMAN	P26599
2023-03-02-KB-noFAIMS-ST-B1-056-HCD-3s-NA7.10337.10337.2	C:\Users\kerib\Desktop\MS_Data\ST-datasets\2023-03-02-KB-noFAIMS-ST-B1-056-HCD-3s-NA7_new_FP_2024\2024-04-28-FP-21-38-33\NA7_NA8_together_offset_alexey_new_v7\7_1\interact-2023-03-02-KB-noFAIMS-ST-B1-056-HCD-3s-NA7.pep.xml	KVQSGNINAAK		NTKRESGR.KVQSGNINAAK.TIADIIRT	R	T	11	2	741.555	1128.63	1128.63	565.32	565.32	1128.62	565.32	0.0006	0.7731	0.3195	0.105439	12.408	7.918	0.9886	2	1	21	31	2.09367e+06																			0	TRUE	sp|P49368|TCPG_HUMAN	P49368
2023-03-02-KB-noFAIMS-ST-B1-056-HCD-3s-NA7.10366.10366.2	C:\Users\kerib\Desktop\MS_Data\ST-datasets\2023-03-02-KB-noFAIMS-ST-B1-056-HCD-3s-NA7_new_FP_2024\2024-04-28-FP-21-38-33\NA7_NA8_together_offset_alexey_new_v7\7_1\interact-2023-03-02-KB-noFAIMS-ST-B1-056-HCD-3s-NA7.pep.xml	AAERFAK		TRGAEKIR.AAERFAK.ERRIRIWR	R	E	7	2	743.217	791.431	791.432	396.723	396.723	791.429	396.722	0.0028	0.9133	0.8341	0.0678575	16.522	11.435	0.9894	2	1	313	319	4404481																			0	TRUE	sp|Q7KZF4|SND1_HUMAN	Q7KZF4
2023-03-02-KB-noFAIMS-ST-B1-056-HCD-3s-NA7.10369.10369.3	C:\Users\kerib\Desktop\MS_Data\ST-datasets\2023-03-02-KB-noFAIMS-ST-B1-056-HCD-3s-NA7_new_FP_2024\2024-04-28-FP-21-38-33\NA7_NA8_together_offset_alexey_new_v7\7_1\interact-2023-03-02-KB-noFAIMS-ST-B1-056-HCD-3s-NA7.pep.xml	HQKPVLTGQR		MNK.HQKPVLTGQR.FKTRKRDE	K	F	10	3	743.384	1162.66	1162.66	388.559	388.56	1162.66	388.56	0	0.8548	0.2665	0.423156	7.994	0	0.9938	2	1	4	13	2098066																			0	TRUE	sp|Q9Y6E2|BZW2_HUMAN	Q9Y6E2
2023-03-02-KB-noFAIMS-ST-B1-056-HCD-3s-NA7.10400.10400.2	C:\Users\kerib\Desktop\MS_Data\ST-datasets\2023-03-02-KB-noFAIMS-ST-B1-056-HCD-3s-NA7_new_FP_2024\2024-04-28-FP-21-38-33\NA7_NA8_together_offset_alexey_new_v7\7_1\interact-2023-03-02-KB-noFAIMS-ST-B1-056-HCD-3s-NA7.pep.xml	VVQVYRKK		YKGQQIGK.VVQVYRKK.YVIYIERV	K	Y	8	2	744.897	1017.63	1017.63	509.823	509.823	1018.63	510.322	-0.9978	0.953	1.2768	0.0259418	16.844	15.036	0.926	2	2	70	77	7409569		Mod1: Isotopic peak error (PeakApex: -1.0030, Theoretical: -1.0024)																	0	FALSE	sp|P61254|RL26_HUMAN	P61254
2023-03-02-KB-noFAIMS-ST-B1-056-HCD-3s-NA7.10413.10413.2	C:\Users\kerib\Desktop\MS_Data\ST-datasets\2023-03-02-KB-noFAIMS-ST-B1-056-HCD-3s-NA7_new_FP_2024\2024-04-28-FP-21-38-33\NA7_NA8_together_offset_alexey_new_v7\7_1\interact-2023-03-02-KB-noFAIMS-ST-B1-056-HCD-3s-NA7.pep.xml	VVQVYRKK		YKGQQIGK.VVQVYRKK.YVIYIERV	K	Y	8	2	745.418	1017.63	1017.63	509.823	509.823	1018.63	510.322	-0.9978	0.955	1.2682	0.091939	15.646	13.795	0.8767	2	2	70	77	7409569		Mod1: Isotopic peak error (PeakApex: -1.0030, Theoretical: -1.0024)																	0	FALSE	sp|P61254|RL26_HUMAN	P61254
2023-03-02-KB-noFAIMS-ST-B1-056-HCD-3s-NA7.10421.10421.2	C:\Users\kerib\Desktop\MS_Data\ST-datasets\2023-03-02-KB-noFAIMS-ST-B1-056-HCD-3s-NA7_new_FP_2024\2024-04-28-FP-21-38-33\NA7_NA8_together_offset_alexey_new_v7\7_1\interact-2023-03-02-KB-noFAIMS-ST-B1-056-HCD-3s-NA7.pep.xml	VVQVYRKK		YKGQQIGK.VVQVYRKK.YVIYIERV	K	Y	8	2	745.969	1018.63	1018.63	510.322	510.322	1018.63	510.322	0.0009	0.9823	1.259	0.00313328	22.516	16.959	0.9986	2	2	70	77	7409569																			0	FALSE	sp|P61254|RL26_HUMAN	P61254
2023-03-02-KB-noFAIMS-ST-B1-056-HCD-3s-NA7.10422.10422.2	C:\Users\kerib\Desktop\MS_Data\ST-datasets\2023-03-02-KB-noFAIMS-ST-B1-056-HCD-3s-NA7_new_FP_2024\2024-04-28-FP-21-38-33\NA7_NA8_together_offset_alexey_new_v7\7_1\interact-2023-03-02-KB-noFAIMS-ST-B1-056-HCD-3s-NA7.pep.xml	KPFSQHVR		RKIISHGK.KPFSQHVR.KIRASITP	K	K	8	2	746.008	997.547	997.547	499.781	499.781	997.546	499.78	0.001	0.948	0.7639	0.0576767	16.456	11.223	0.9958	2	1	131	138	8511561																			0	TRUE	sp|Q02878|RL6_HUMAN	Q02878
2023-03-02-KB-noFAIMS-ST-B1-056-HCD-3s-NA7.10439.10439.2	C:\Users\kerib\Desktop\MS_Data\ST-datasets\2023-03-02-KB-noFAIMS-ST-B1-056-HCD-3s-NA7_new_FP_2024\2024-04-28-FP-21-38-33\NA7_NA8_together_offset_alexey_new_v7\7_1\interact-2023-03-02-KB-noFAIMS-ST-B1-056-HCD-3s-NA7.pep.xml	VVQVYRKK		YKGQQIGK.VVQVYRKK.YVIYIERV	K	Y	8	2	746.739	1018.63	1018.63	510.322	510.322	1018.63	510.322	0.0009	0.7767	1.2462	0.185033	13.431	11.769	0.9526	2	2	70	77	7409569																			0	FALSE	sp|P61254|RL26_HUMAN	P61254
2023-03-02-KB-noFAIMS-ST-B1-056-HCD-3s-NA7.10445.10445.2	C:\Users\kerib\Desktop\MS_Data\ST-datasets\2023-03-02-KB-noFAIMS-ST-B1-056-HCD-3s-NA7_new_FP_2024\2024-04-28-FP-21-38-33\NA7_NA8_together_offset_alexey_new_v7\7_1\interact-2023-03-02-KB-noFAIMS-ST-B1-056-HCD-3s-NA7.pep.xml	HGVYNPNK		ITAEVFKK.HGVYNPNK.IFGVTTID	K	I	8	2	747.212	927.457	927.457	464.736	464.736	927.456	464.735	0.0004	0.9008	0.5482	4.60942e-05	20.503	12.059	0.9998	2	0	158	165	2.5905894E7																			0	TRUE	sp|P40926|MDHM_HUMAN	P40926
2023-03-02-KB-noFAIMS-ST-B1-056-HCD-3s-NA7.10447.10447.4	C:\Users\kerib\Desktop\MS_Data\ST-datasets\2023-03-02-KB-noFAIMS-ST-B1-056-HCD-3s-NA7_new_FP_2024\2024-04-28-FP-21-38-33\NA7_NA8_together_offset_alexey_new_v7\7_1\interact-2023-03-02-KB-noFAIMS-ST-B1-056-HCD-3s-NA7.pep.xml	APGTPHSHTKPYVR		EVYRHFGK.APGTPHSHTKPYVR.SKGRKFER	K	S	14	4	747.335	1546.8	1546.8	387.708	387.707	1546.8	387.707	-0.0019	0.8352	0.0231	0.129643	10.049	0	0.9964	2	1	155	168	6174568																			0	TRUE	sp|Q07020|RL18_HUMAN	Q07020
2023-03-02-KB-noFAIMS-ST-B1-056-HCD-3s-NA7.10457.10457.2	C:\Users\kerib\Desktop\MS_Data\ST-datasets\2023-03-02-KB-noFAIMS-ST-B1-056-HCD-3s-NA7_new_FP_2024\2024-04-28-FP-21-38-33\NA7_NA8_together_offset_alexey_new_v7\7_1\interact-2023-03-02-KB-noFAIMS-ST-B1-056-HCD-3s-NA7.pep.xml	FHHTIGGSR		RGIGKGHK.FHHTIGGSR.RAAWRRRN	K	R	9	2	747.734	1010.51	1010.51	506.261	506.26	1010.5	506.26	0.0018	0.8541	0.3276	0.373465	8.211	0	0.9936	2	0	180	188	3.43608e+06																			0	TRUE	sp|P61313|RL15_HUMAN	P61313
2023-03-02-KB-noFAIMS-ST-B1-056-HCD-3s-NA7.10489.10489.2	C:\Users\kerib\Desktop\MS_Data\ST-datasets\2023-03-02-KB-noFAIMS-ST-B1-056-HCD-3s-NA7_new_FP_2024\2024-04-28-FP-21-38-33\NA7_NA8_together_offset_alexey_new_v7\7_1\interact-2023-03-02-KB-noFAIMS-ST-B1-056-HCD-3s-NA7.pep.xml	KYNRFEK		RDYIHYIR.KYNRFEK.RHKNMSVH	R	R	7	2	749.025	983.52	983.52	492.767	492.767	983.519	492.767	0.0015	0.977	0.1407	0.00862215	19.852	11.754	0.9977	2	2	98	104	1.9922668E7																			0	TRUE	sp|P62280|RS11_HUMAN	P62280
2023-03-02-KB-noFAIMS-ST-B1-056-HCD-3s-NA7.10563.10563.2	C:\Users\kerib\Desktop\MS_Data\ST-datasets\2023-03-02-KB-noFAIMS-ST-B1-056-HCD-3s-NA7_new_FP_2024\2024-04-28-FP-21-38-33\NA7_NA8_together_offset_alexey_new_v7\7_1\interact-2023-03-02-KB-noFAIMS-ST-B1-056-HCD-3s-NA7.pep.xml	TKKPVVIR		HSYPYDWR.TKKPVVIR.ASKQWFIN	R	A	8	2	752.837	939.624	939.623	470.819	470.819	939.623	470.819	0.0004	0.9313	1.312	1.85567	10.426	10.284	0.8843	2	2	469	476	1.79701e+06																			0	TRUE	sp|Q9NSE4|SYIM_HUMAN	Q9NSE4
2023-03-02-KB-noFAIMS-ST-B1-056-HCD-3s-NA7.10566.10566.2	C:\Users\kerib\Desktop\MS_Data\ST-datasets\2023-03-02-KB-noFAIMS-ST-B1-056-HCD-3s-NA7_new_FP_2024\2024-04-28-FP-21-38-33\NA7_NA8_together_offset_alexey_new_v7\7_1\interact-2023-03-02-KB-noFAIMS-ST-B1-056-HCD-3s-NA7.pep.xml	VVVSPTKK		AAATSAKK.VVVSPTKK.VAVATPAK	K	V	8	2	752.959	856.539	856.539	429.277	429.277	856.538	429.276	0.0007	0.8529	1.243	0.790223	8.909	0	0.9756	2	1	64	71	909881																			0	TRUE	sp|P19338|NUCL_HUMAN	P19338
2023-03-02-KB-noFAIMS-ST-B1-056-HCD-3s-NA7.10567.10567.2	C:\Users\kerib\Desktop\MS_Data\ST-datasets\2023-03-02-KB-noFAIMS-ST-B1-056-HCD-3s-NA7_new_FP_2024\2024-04-28-FP-21-38-33\NA7_NA8_together_offset_alexey_new_v7\7_1\interact-2023-03-02-KB-noFAIMS-ST-B1-056-HCD-3s-NA7.pep.xml	MVPTSDKGR		PIMMYISK.MVPTSDKGR.FYAFGRVF	K	F	9	2	752.998	989.497	989.497	495.756	495.756	989.496	495.755	0.0006	0.9434	0.9339	0.0780728	13.93	0	0.9978	2	1	401	409	1.363085E7																			0	TRUE	sp|P13639|EF2_HUMAN	P13639
2023-03-02-KB-noFAIMS-ST-B1-056-HCD-3s-NA7.10598.10598.2	C:\Users\kerib\Desktop\MS_Data\ST-datasets\2023-03-02-KB-noFAIMS-ST-B1-056-HCD-3s-NA7_new_FP_2024\2024-04-28-FP-21-38-33\NA7_NA8_together_offset_alexey_new_v7\7_1\interact-2023-03-02-KB-noFAIMS-ST-B1-056-HCD-3s-NA7.pep.xml	HIAEEADR		EIQIKEAK.HIAEEADR.KYEEVARK	K	K	8	2	754.263	939.442	939.442	470.728	470.728	939.441	470.728	0.0012	0.9536	0.0254	0.0496592	14.716	0	0.9992	2	0	154	161	3.79875e+06																			0	FALSE	sp|P06753|TPM3_HUMAN	P06753
2023-03-02-KB-noFAIMS-ST-B1-056-HCD-3s-NA7.10599.10599.2	C:\Users\kerib\Desktop\MS_Data\ST-datasets\2023-03-02-KB-noFAIMS-ST-B1-056-HCD-3s-NA7_new_FP_2024\2024-04-28-FP-21-38-33\NA7_NA8_together_offset_alexey_new_v7\7_1\interact-2023-03-02-KB-noFAIMS-ST-B1-056-HCD-3s-NA7.pep.xml	NTVVPTKK		VMTKIIPR.NTVVPTKK.SQIFSTAS	R	S	8	2	754.524	885.529	885.529	443.772	443.772	885.528	443.772	0.0006	0.7537	0.8429	2.47788	9.45	9.22	0.9239	2	1	440	447	4958879																			0	FALSE	contaminant_GR78_MESAU	contaminant_GR78_MESAU owl|P07823| 78 KD GLUCOSE REGULATED PROTEIN PRECURSOR (GRP 78) (IMMUNOGLOBULIN...
2023-03-02-KB-noFAIMS-ST-B1-056-HCD-3s-NA7.10603.10603.2	C:\Users\kerib\Desktop\MS_Data\ST-datasets\2023-03-02-KB-noFAIMS-ST-B1-056-HCD-3s-NA7_new_FP_2024\2024-04-28-FP-21-38-33\NA7_NA8_together_offset_alexey_new_v7\7_1\interact-2023-03-02-KB-noFAIMS-ST-B1-056-HCD-3s-NA7.pep.xml	RTIAPCQK	RTIAPC[160]QK	GIVTDIIR.RTIAPCQK.AMQDAEVS	R	A	8	2	754.734	972.519	972.519	487.267	487.267	972.518	487.266	0.0009	0.925	0.6231	0.23299	13.604	13.449	0.9842	2	1	361	368	3.67272e+06	6C(57.0215)																		0	TRUE	sp|P38646|GRP75_HUMAN	P38646
2023-03-02-KB-noFAIMS-ST-B1-056-HCD-3s-NA7.10635.10635.2	C:\Users\kerib\Desktop\MS_Data\ST-datasets\2023-03-02-KB-noFAIMS-ST-B1-056-HCD-3s-NA7_new_FP_2024\2024-04-28-FP-21-38-33\NA7_NA8_together_offset_alexey_new_v7\7_1\interact-2023-03-02-KB-noFAIMS-ST-B1-056-HCD-3s-NA7.pep.xml	HQGVMVGMGQK	HQGVM[147]VGM[147]GQK	PSIVGRPR.HQGVMVGMGQK.DSYVGDEA	R	D	11	2	756.248	1202.56	1202.55	602.285	602.284	1202.55	602.284	0.0001	0.7403	0.1905	0.00609537	18.36	0	0.9993	2	0	42	52	2.1805756E7	5M(15.9949),8M(15.9949)																		0	FALSE	sp|P68032|ACTC_HUMAN	P68032
2023-03-02-KB-noFAIMS-ST-B1-056-HCD-3s-NA7.10640.10640.3	C:\Users\kerib\Desktop\MS_Data\ST-datasets\2023-03-02-KB-noFAIMS-ST-B1-056-HCD-3s-NA7_new_FP_2024\2024-04-28-FP-21-38-33\NA7_NA8_together_offset_alexey_new_v7\7_1\interact-2023-03-02-KB-noFAIMS-ST-B1-056-HCD-3s-NA7.pep.xml	CSKAYIHTR	C[160]SKAYIHTR	DYIHYHIK.CSKAYIHTR.MRAKTSDF	K	M	9	3	756.493	1134.56	1134.57	379.195	379.196	1134.56	379.194	0.0053	0.8353	0.8775	0.130092	11.043	0	0.9974	2	1	257	265	3.20891e+06	1C(57.0215)																		0	TRUE	sp|O15144|ARPC2_HUMAN	O15144
2023-03-02-KB-noFAIMS-ST-B1-056-HCD-3s-NA7.10666.10666.2	C:\Users\kerib\Desktop\MS_Data\ST-datasets\2023-03-02-KB-noFAIMS-ST-B1-056-HCD-3s-NA7_new_FP_2024\2024-04-28-FP-21-38-33\NA7_NA8_together_offset_alexey_new_v7\7_1\interact-2023-03-02-KB-noFAIMS-ST-B1-056-HCD-3s-NA7.pep.xml	NVLHSAR		VFKPMMIK.NVLHSAR.LIGDASVS	K	L	7	2	757.531	795.439	795.438	398.727	398.726	795.435	398.725	0.0031	0.9121	1.4768	0.850648	11.781	0	0.9604	2	0	415	421	2.4857e+06																			0	TRUE	sp|P07954|FUMH_HUMAN	P07954
2023-03-02-KB-noFAIMS-ST-B1-056-HCD-3s-NA7.10675.10675.2	C:\Users\kerib\Desktop\MS_Data\ST-datasets\2023-03-02-KB-noFAIMS-ST-B1-056-HCD-3s-NA7_new_FP_2024\2024-04-28-FP-21-38-33\NA7_NA8_together_offset_alexey_new_v7\7_1\interact-2023-03-02-KB-noFAIMS-ST-B1-056-HCD-3s-NA7.pep.xml	ILPKPTRK		VVFIAQRR.ILPKPTRK.SRTKNKQK	R	S	8	2	757.906	951.626	951.625	476.82	476.82	951.623	476.819	0.0024	0.9553	1.4167	0.8077	7.871	0	0.9829	2	2	100	107	7519288																			0	TRUE	sp|P62081|RS7_HUMAN	P62081
2023-03-02-KB-noFAIMS-ST-B1-056-HCD-3s-NA7.10680.10680.2	C:\Users\kerib\Desktop\MS_Data\ST-datasets\2023-03-02-KB-noFAIMS-ST-B1-056-HCD-3s-NA7_new_FP_2024\2024-04-28-FP-21-38-33\NA7_NA8_together_offset_alexey_new_v7\7_1\interact-2023-03-02-KB-noFAIMS-ST-B1-056-HCD-3s-NA7.pep.xml	IRYGQTK		DYQARRIR.IRYGQTK.KMMDKVEF	R	K	7	2	758.365	864.483	864.481	433.249	433.248	864.482	433.248	-0.001	0.9064	1.5647	0.37876	15.032	12.304	0.9223	2	1	408	414	9702861																			0	TRUE	sp|P49591|SYSC_HUMAN	P49591
2023-03-02-KB-noFAIMS-ST-B1-056-HCD-3s-NA7.10681.10681.3	C:\Users\kerib\Desktop\MS_Data\ST-datasets\2023-03-02-KB-noFAIMS-ST-B1-056-HCD-3s-NA7_new_FP_2024\2024-04-28-FP-21-38-33\NA7_NA8_together_offset_alexey_new_v7\7_1\interact-2023-03-02-KB-noFAIMS-ST-B1-056-HCD-3s-NA7.pep.xml	ATGQRPHHFLRR		EIINRIER.ATGQRPHHFLRR.GIFFSHRD	R	G	12	3	758.405	1474.8	1474.8	492.609	492.608	1474.8	492.608	0.0018	0.6694	0.3709	0.391516	9.129	0	0.9745	2	2	123	134	7849321																			0	TRUE	sp|P23381|SYWC_HUMAN	P23381
2023-03-02-KB-noFAIMS-ST-B1-056-HCD-3s-NA7.10682.10682.2	C:\Users\kerib\Desktop\MS_Data\ST-datasets\2023-03-02-KB-noFAIMS-ST-B1-056-HCD-3s-NA7_new_FP_2024\2024-04-28-FP-21-38-33\NA7_NA8_together_offset_alexey_new_v7\7_1\interact-2023-03-02-KB-noFAIMS-ST-B1-056-HCD-3s-NA7.pep.xml	GYGKINK		VNEIIYKR.GYGKINK.KRIAITDN	R	K	7	2	758.444	778.434	778.435	390.224	390.225	778.434	390.224	0.0014	0.8854	0.7437	1.3638	9.961	9.368	0.8891	2	1	158	164	5282879																			0	TRUE	sp|P18124|RL7_HUMAN	P18124
2023-03-02-KB-noFAIMS-ST-B1-056-HCD-3s-NA7.10714.10714.3	C:\Users\kerib\Desktop\MS_Data\ST-datasets\2023-03-02-KB-noFAIMS-ST-B1-056-HCD-3s-NA7_new_FP_2024\2024-04-28-FP-21-38-33\NA7_NA8_together_offset_alexey_new_v7\7_1\interact-2023-03-02-KB-noFAIMS-ST-B1-056-HCD-3s-NA7.pep.xml	LLTHHKDHFTK		AGTTISSK.LLTHHKDHFTK.LAVEAVIR	K	L	11	3	760	1375.74	1375.74	459.587	459.587	1375.74	459.586	0.0018	0.7593	0.4858	0.0349515	10.3	7.442	0.9916	2	1	171	181	7.98315e+06																			0	TRUE	sp|P78371|TCPB_HUMAN	P78371
2023-03-02-KB-noFAIMS-ST-B1-056-HCD-3s-NA7.10715.10715.2	C:\Users\kerib\Desktop\MS_Data\ST-datasets\2023-03-02-KB-noFAIMS-ST-B1-056-HCD-3s-NA7_new_FP_2024\2024-04-28-FP-21-38-33\NA7_NA8_together_offset_alexey_new_v7\7_1\interact-2023-03-02-KB-noFAIMS-ST-B1-056-HCD-3s-NA7.pep.xml	NTTIPTKK		VFTKIINR.NTTIPTKK.SQVFSTAA	R	S	8	2	760.039	901.525	901.524	451.77	451.769	901.523	451.769	0.0008	0.901	0.6963	0.519259	15.842	10.197	0.9761	2	1	461	468	5128881																			0	TRUE	sp|P38646|GRP75_HUMAN	P38646
2023-03-02-KB-noFAIMS-ST-B1-056-HCD-3s-NA7.10719.10719.2	C:\Users\kerib\Desktop\MS_Data\ST-datasets\2023-03-02-KB-noFAIMS-ST-B1-056-HCD-3s-NA7_new_FP_2024\2024-04-28-FP-21-38-33\NA7_NA8_together_offset_alexey_new_v7\7_1\interact-2023-03-02-KB-noFAIMS-ST-B1-056-HCD-3s-NA7.pep.xml	MRGTISR		MIAREVIR.MRGTISR.EHPWEVMP	R	E	7	2	760.199	819.439	819.438	410.727	410.726	819.438	410.726	-0.0007	0.9517	1.4881	0.175995	15.518	12.664	0.9521	2	1	185	191	1.7378478E7																			0	TRUE	sp|P08865|RSSA_HUMAN	P08865
2023-03-02-KB-noFAIMS-ST-B1-056-HCD-3s-NA7.10731.10731.3	C:\Users\kerib\Desktop\MS_Data\ST-datasets\2023-03-02-KB-noFAIMS-ST-B1-056-HCD-3s-NA7_new_FP_2024\2024-04-28-FP-21-38-33\NA7_NA8_together_offset_alexey_new_v7\7_1\interact-2023-03-02-KB-noFAIMS-ST-B1-056-HCD-3s-NA7.pep.xml	NRVVEHNIR		EKRWKDIK.NRVVEHNIR.IMAKYYTR	K	I	9	3	760.676	1134.63	1134.63	379.216	379.216	1135.62	379.548	-0.9958	0.9612	0.2186	0.00037247	16.744	8.772	0.9989	2	1	356	364	1.3679152E7		Mod1: Isotopic peak error (PeakApex: -1.0030, Theoretical: -1.0024)																	0	TRUE	sp|O00232|PSD12_HUMAN	O00232
2023-03-02-KB-noFAIMS-ST-B1-056-HCD-3s-NA7.10732.10732.2	C:\Users\kerib\Desktop\MS_Data\ST-datasets\2023-03-02-KB-noFAIMS-ST-B1-056-HCD-3s-NA7_new_FP_2024\2024-04-28-FP-21-38-33\NA7_NA8_together_offset_alexey_new_v7\7_1\interact-2023-03-02-KB-noFAIMS-ST-B1-056-HCD-3s-NA7.pep.xml	SGTHNMYR		IWIRYDSR.SGTHNMYR.EYRDITTA	R	E	8	2	760.715	964.42	964.419	483.217	483.217	964.418	483.216	0.0006	0.9004	0.8191	0.156315	11.724	0	0.9973	2	0	88	95	9360886																			0	TRUE	sp|Q02543|RL18A_HUMAN	Q02543
2023-03-02-KB-noFAIMS-ST-B1-056-HCD-3s-NA7.10744.10744.3	C:\Users\kerib\Desktop\MS_Data\ST-datasets\2023-03-02-KB-noFAIMS-ST-B1-056-HCD-3s-NA7_new_FP_2024\2024-04-28-FP-21-38-33\NA7_NA8_together_offset_alexey_new_v7\7_1\interact-2023-03-02-KB-noFAIMS-ST-B1-056-HCD-3s-NA7.pep.xml	GVGTRHKALIR		EKIHQAMK.GVGTRHKALIR.IMVSRSEI	K	I	11	3	761.199	1206.73	1206.73	403.25	403.25	1206.73	403.251	-0.0024	0.9099	0.9451	0.0374757	12.205	0	0.9977	2	2	288	298	3.2869896E7																			0	TRUE	sp|P04083|ANXA1_HUMAN	P04083
2023-03-02-KB-noFAIMS-ST-B1-056-HCD-3s-NA7.10746.10746.3	C:\Users\kerib\Desktop\MS_Data\ST-datasets\2023-03-02-KB-noFAIMS-ST-B1-056-HCD-3s-NA7_new_FP_2024\2024-04-28-FP-21-38-33\NA7_NA8_together_offset_alexey_new_v7\7_1\interact-2023-03-02-KB-noFAIMS-ST-B1-056-HCD-3s-NA7.pep.xml	NRVVEHNIR		EKRWKDIK.NRVVEHNIR.IMAKYYTR	K	I	9	3	761.505	1135.62	1135.62	379.548	379.548	1135.62	379.548	0.0006	0.9553	0.2047	0.00084099	17.158	10.921	0.9997	2	1	356	364	1.3679152E7																			0	TRUE	sp|O00232|PSD12_HUMAN	O00232
2023-03-02-KB-noFAIMS-ST-B1-056-HCD-3s-NA7.10747.10747.2	C:\Users\kerib\Desktop\MS_Data\ST-datasets\2023-03-02-KB-noFAIMS-ST-B1-056-HCD-3s-NA7_new_FP_2024\2024-04-28-FP-21-38-33\NA7_NA8_together_offset_alexey_new_v7\7_1\interact-2023-03-02-KB-noFAIMS-ST-B1-056-HCD-3s-NA7.pep.xml	GRTGNVLK		TIESTRVR.GRTGNVLK.LKVNFIPE	R	L	8	2	761.606	843.492	843.494	422.753	422.754	843.493	422.754	0.0011	0.9192	1.3094	1.34431	7.986	7.986	0.9422	2	1	727	734	2.10021e+06																			0	TRUE	sp|Q14204|DYHC1_HUMAN	Q14204
2023-03-02-KB-noFAIMS-ST-B1-056-HCD-3s-NA7.10750.10750.2	C:\Users\kerib\Desktop\MS_Data\ST-datasets\2023-03-02-KB-noFAIMS-ST-B1-056-HCD-3s-NA7_new_FP_2024\2024-04-28-FP-21-38-33\NA7_NA8_together_offset_alexey_new_v7\7_1\interact-2023-03-02-KB-noFAIMS-ST-B1-056-HCD-3s-NA7.pep.xml	RPVIVHR		SHDGDDKK.RPVIVHR.AIIGSVER	K	A	7	2	761.724	875.545	875.546	438.78	438.78	875.545	438.78	0.0006	0.8972	1.215	1.44212	9.864	0	0.9257	2	1	585	591	9253026																			0	TRUE	sp|P26639|SYTC_HUMAN	P26639
2023-03-02-KB-noFAIMS-ST-B1-056-HCD-3s-NA7.10752.10752.2	C:\Users\kerib\Desktop\MS_Data\ST-datasets\2023-03-02-KB-noFAIMS-ST-B1-056-HCD-3s-NA7_new_FP_2024\2024-04-28-FP-21-38-33\NA7_NA8_together_offset_alexey_new_v7\7_1\interact-2023-03-02-KB-noFAIMS-ST-B1-056-HCD-3s-NA7.pep.xml	HTSALCNSCR	HTSALC[160]NSC[160]R	SAATIVAK.HTSALCNSCR.LASARTTN	K	L	10	2	761.806	1204.51	1204.51	603.261	603.261	1204.51	603.261	0.0006	0.8847	0.0778	0.0634965	12.289	0	0.998	2	0	1501	1510	1.46625e+06	6C(57.0215),9C(57.0215)																		0	TRUE	sp|Q9Y490|TLN1_HUMAN	Q9Y490
2023-03-02-KB-noFAIMS-ST-B1-056-HCD-3s-NA7.10773.10773.3	C:\Users\kerib\Desktop\MS_Data\ST-datasets\2023-03-02-KB-noFAIMS-ST-B1-056-HCD-3s-NA7_new_FP_2024\2024-04-28-FP-21-38-33\NA7_NA8_together_offset_alexey_new_v7\7_1\interact-2023-03-02-KB-noFAIMS-ST-B1-056-HCD-3s-NA7.pep.xml	NRVVEHNIR		EKRWKDIK.NRVVEHNIR.IMAKYYTR	K	I	9	3	762.65	1135.62	1135.62	379.548	379.548	1135.62	379.548	0.0006	0.8218	0.1857	0.00050143	12.645	8.315	0.999	2	1	356	364	1.3679152E7																			0	TRUE	sp|O00232|PSD12_HUMAN	O00232
2023-03-02-KB-noFAIMS-ST-B1-056-HCD-3s-NA7.10786.10786.2	C:\Users\kerib\Desktop\MS_Data\ST-datasets\2023-03-02-KB-noFAIMS-ST-B1-056-HCD-3s-NA7_new_FP_2024\2024-04-28-FP-21-38-33\NA7_NA8_together_offset_alexey_new_v7\7_1\interact-2023-03-02-KB-noFAIMS-ST-B1-056-HCD-3s-NA7.pep.xml	KYIHVAK		MVSAAFMK.KYIHVAK.IIKPVITQ	K	I	7	2	763.447	857.513	857.513	429.764	429.764	857.512	429.763	0.0003	0.8516	0.9232	0.0344143	17.176	11.754	0.9853	2	1	570	576	4859732																			0	TRUE	sp|P25205|MCM3_HUMAN	P25205
2023-03-02-KB-noFAIMS-ST-B1-056-HCD-3s-NA7.10789.10789.3	C:\Users\kerib\Desktop\MS_Data\ST-datasets\2023-03-02-KB-noFAIMS-ST-B1-056-HCD-3s-NA7_new_FP_2024\2024-04-28-FP-21-38-33\NA7_NA8_together_offset_alexey_new_v7\7_1\interact-2023-03-02-KB-noFAIMS-ST-B1-056-HCD-3s-NA7.pep.xml	IQKHQEHILR		RQHWTMTK.IQKHQEHILR.FASWAIES	K	F	10	3	763.569	1300.74	1300.74	434.587	434.586	1300.74	434.586	0.0001	0.8755	0.3834	0.114699	16.858	9.919	0.996	2	1	338	347	9005370																			0	TRUE	sp|Q13263|TIF1B_HUMAN	Q13263
2023-03-02-KB-noFAIMS-ST-B1-056-HCD-3s-NA7.10803.10803.2	C:\Users\kerib\Desktop\MS_Data\ST-datasets\2023-03-02-KB-noFAIMS-ST-B1-056-HCD-3s-NA7_new_FP_2024\2024-04-28-FP-21-38-33\NA7_NA8_together_offset_alexey_new_v7\7_1\interact-2023-03-02-KB-noFAIMS-ST-B1-056-HCD-3s-NA7.pep.xml	KFGGPGAR		DPRRCESK.KFGGPGAR.ARYQKSYR	K	A	8	2	764.13	788.432	788.432	395.223	395.223	788.429	395.222	0.0028	0.9472	1.5186	1.67484	9.871	9.592	0.9264	2	1	131	138	3.8248e+06																			0	TRUE	sp|P62249|RS16_HUMAN	P62249
2023-03-02-KB-noFAIMS-ST-B1-056-HCD-3s-NA7.10827.10827.2	C:\Users\kerib\Desktop\MS_Data\ST-datasets\2023-03-02-KB-noFAIMS-ST-B1-056-HCD-3s-NA7_new_FP_2024\2024-04-28-FP-21-38-33\NA7_NA8_together_offset_alexey_new_v7\7_1\interact-2023-03-02-KB-noFAIMS-ST-B1-056-HCD-3s-NA7.pep.xml	TGSQGQCTQVR	TGSQGQC[160]TQVR	RVTKVIGR.TGSQGQCTQVR.VEFMDDTS	R	V	11	2	765.356	1220.56	1220.56	611.286	611.285	1220.56	611.286	-0.0004	0.794	0.1969	0.0871967	11.738	0	0.9972	2	0	21	31	2.19829e+06	7C(57.0215)																		0	TRUE	sp|P62857|RS28_HUMAN	P62857
2023-03-02-KB-noFAIMS-ST-B1-056-HCD-3s-NA7.10848.10848.2	C:\Users\kerib\Desktop\MS_Data\ST-datasets\2023-03-02-KB-noFAIMS-ST-B1-056-HCD-3s-NA7_new_FP_2024\2024-04-28-FP-21-38-33\NA7_NA8_together_offset_alexey_new_v7\7_1\interact-2023-03-02-KB-noFAIMS-ST-B1-056-HCD-3s-NA7.pep.xml	HSLSGRPLK		KAAEVINK.HSLSGRPLK.VKEDPDGE	K	V	9	2	766.469	993.572	993.573	497.793	497.794	993.572	497.793	0.0007	0.9059	0.4585	0.0468274	13.818	12.081	0.9914	2	1	135	143	9858136																			0	TRUE	sp|P52272|HNRPM_HUMAN	P52272
2023-03-02-KB-noFAIMS-ST-B1-056-HCD-3s-NA7.10853.10853.3	C:\Users\kerib\Desktop\MS_Data\ST-datasets\2023-03-02-KB-noFAIMS-ST-B1-056-HCD-3s-NA7_new_FP_2024\2024-04-28-FP-21-38-33\NA7_NA8_together_offset_alexey_new_v7\7_1\interact-2023-03-02-KB-noFAIMS-ST-B1-056-HCD-3s-NA7.pep.xml	KYHQRPTFR		ISQKRMYR.KYHQRPTFR.QMQIENVS	R	Q	9	3	766.669	1231.66	1231.66	411.559	411.56	1231.66	411.56	-0.0001	0.97	0.2659	0.192341	14.437	11.098	0.9913	2	2	65	73	6.17926e+06																			0	TRUE	sp|O75369|FLNB_HUMAN	O75369
2023-03-02-KB-noFAIMS-ST-B1-056-HCD-3s-NA7.10867.10867.3	C:\Users\kerib\Desktop\MS_Data\ST-datasets\2023-03-02-KB-noFAIMS-ST-B1-056-HCD-3s-NA7_new_FP_2024\2024-04-28-FP-21-38-33\NA7_NA8_together_offset_alexey_new_v7\7_1\interact-2023-03-02-KB-noFAIMS-ST-B1-056-HCD-3s-NA7.pep.xml	KVEKVVVSNR		IMKDIIEK.KVEKVVVSNR.LVTSPCCI	K	L	10	3	767.218	1156.67	1156.69	386.564	386.571	1156.69	386.572	-0.0009	0.857	0.7032	0.337481	6.387	0	0.9919	2	2	582	591	0																			0	TRUE	sp|P07900|HS90A_HUMAN	P07900
2023-03-02-KB-noFAIMS-ST-B1-056-HCD-3s-NA7.10873.10873.2	C:\Users\kerib\Desktop\MS_Data\ST-datasets\2023-03-02-KB-noFAIMS-ST-B1-056-HCD-3s-NA7_new_FP_2024\2024-04-28-FP-21-38-33\NA7_NA8_together_offset_alexey_new_v7\7_1\interact-2023-03-02-KB-noFAIMS-ST-B1-056-HCD-3s-NA7.pep.xml	VVEHNIR		RWKDIKNR.VVEHNIR.IMAKYYTR	R	I	7	2	767.69	865.478	865.481	433.746	433.748	865.477	433.746	0.0043	0.8927	1.0809	1.00751	11.487	9.925	0.8677	2	0	358	364	3.07218e+06																			0	TRUE	sp|O00232|PSD12_HUMAN	O00232
2023-03-02-KB-noFAIMS-ST-B1-056-HCD-3s-NA7.10874.10874.3	C:\Users\kerib\Desktop\MS_Data\ST-datasets\2023-03-02-KB-noFAIMS-ST-B1-056-HCD-3s-NA7_new_FP_2024\2024-04-28-FP-21-38-33\NA7_NA8_together_offset_alexey_new_v7\7_1\interact-2023-03-02-KB-noFAIMS-ST-B1-056-HCD-3s-NA7.pep.xml	KYHQRPTFR		ISQKRMYR.KYHQRPTFR.QMQIENVS	R	Q	9	3	767.73	1230.66	1230.66	411.228	411.228	1231.66	411.56	-0.9954	0.9563	0.2482	0.259269	12.845	0	0.9626	2	2	65	73	6.17926e+06		Mod1: Isotopic peak error (PeakApex: -1.0030, Theoretical: -1.0024)																	0	TRUE	sp|O75369|FLNB_HUMAN	O75369
2023-03-02-KB-noFAIMS-ST-B1-056-HCD-3s-NA7.10875.10875.2	C:\Users\kerib\Desktop\MS_Data\ST-datasets\2023-03-02-KB-noFAIMS-ST-B1-056-HCD-3s-NA7_new_FP_2024\2024-04-28-FP-21-38-33\NA7_NA8_together_offset_alexey_new_v7\7_1\interact-2023-03-02-KB-noFAIMS-ST-B1-056-HCD-3s-NA7.pep.xml	AAVAGEDGR		YDKEKNAR.AAVAGEDGR.MIASQVAV	R	M	9	2	767.811	844.405	844.405	423.21	423.21	844.404	423.209	0.0008	0.9514	0.1462	0.0287078	14.668	7.867	0.9993	2	0	65	73	2689922																			0	FALSE	sp|B2RXH8|HNRC2_HUMAN	B2RXH8
2023-03-02-KB-noFAIMS-ST-B1-056-HCD-3s-NA7.10905.10905.3	C:\Users\kerib\Desktop\MS_Data\ST-datasets\2023-03-02-KB-noFAIMS-ST-B1-056-HCD-3s-NA7_new_FP_2024\2024-04-28-FP-21-38-33\NA7_NA8_together_offset_alexey_new_v7\7_1\interact-2023-03-02-KB-noFAIMS-ST-B1-056-HCD-3s-NA7.pep.xml	KVEKVVVSNR		IMKDIIEK.KVEKVVVSNR.LVTSPCCI	K	L	10	3	769.274	1156.69	1156.69	386.571	386.571	1156.69	386.572	-0.0009	0.9315	0.669	0.00476705	15.787	0	0.9999	2	2	582	591	1.09323528E8																			0	TRUE	sp|P07900|HS90A_HUMAN	P07900
2023-03-02-KB-noFAIMS-ST-B1-056-HCD-3s-NA7.10935.10935.2	C:\Users\kerib\Desktop\MS_Data\ST-datasets\2023-03-02-KB-noFAIMS-ST-B1-056-HCD-3s-NA7_new_FP_2024\2024-04-28-FP-21-38-33\NA7_NA8_together_offset_alexey_new_v7\7_1\interact-2023-03-02-KB-noFAIMS-ST-B1-056-HCD-3s-NA7.pep.xml	KVEKVVVSNR		IMKDIIEK.KVEKVVVSNR.LVTSPCCI	K	L	10	2	770.484	1156.69	1156.69	579.353	579.354	1156.69	579.354	0.0007	0.9803	0.6488	6.5426e-06	33.237	15.396	1	2	2	582	591	3.2077972E7																			0	TRUE	sp|P07900|HS90A_HUMAN	P07900
2023-03-02-KB-noFAIMS-ST-B1-056-HCD-3s-NA7.10951.10951.2	C:\Users\kerib\Desktop\MS_Data\ST-datasets\2023-03-02-KB-noFAIMS-ST-B1-056-HCD-3s-NA7_new_FP_2024\2024-04-28-FP-21-38-33\NA7_NA8_together_offset_alexey_new_v7\7_1\interact-2023-03-02-KB-noFAIMS-ST-B1-056-HCD-3s-NA7.pep.xml	KVEKVVVSNR		IMKDIIEK.KVEKVVVSNR.LVTSPCCI	K	L	10	2	771.386	1156.69	1156.69	579.353	579.354	1156.69	579.354	0.0007	0.87	0.6338	0.000490343	26.738	15.022	0.9997	2	2	582	591	3.2077972E7																			0	TRUE	sp|P07900|HS90A_HUMAN	P07900
2023-03-02-KB-noFAIMS-ST-B1-056-HCD-3s-NA7.10974.10974.2	C:\Users\kerib\Desktop\MS_Data\ST-datasets\2023-03-02-KB-noFAIMS-ST-B1-056-HCD-3s-NA7_new_FP_2024\2024-04-28-FP-21-38-33\NA7_NA8_together_offset_alexey_new_v7\7_1\interact-2023-03-02-KB-noFAIMS-ST-B1-056-HCD-3s-NA7.pep.xml	HQEHILR		WTMTKIQK.HQEHILR.FASWAIES	K	F	7	2	772.588	931.5	931.5	466.757	466.757	931.499	466.757	0.0006	0.8887	0.5868	0.393777	10.119	10.01	0.9568	2	0	341	347	2.51924e+06																			0	TRUE	sp|Q13263|TIF1B_HUMAN	Q13263
2023-03-02-KB-noFAIMS-ST-B1-056-HCD-3s-NA7.10980.10980.2	C:\Users\kerib\Desktop\MS_Data\ST-datasets\2023-03-02-KB-noFAIMS-ST-B1-056-HCD-3s-NA7_new_FP_2024\2024-04-28-FP-21-38-33\NA7_NA8_together_offset_alexey_new_v7\7_1\interact-2023-03-02-KB-noFAIMS-ST-B1-056-HCD-3s-NA7.pep.xml	MVQEAEK		ISKEDIER.MVQEAEK.YKAEDEKQ	R	Y	7	2	772.823	833.396	833.396	417.705	417.705	833.395	417.705	0.0007	0.9509	0.7719	0.0182618	14.064	11.697	0.9939	2	0	518	524	3.71706e+06																			0	FALSE	sp|P11142|HSP7C_HUMAN	P11142
2023-03-02-KB-noFAIMS-ST-B1-056-HCD-3s-NA7.11009.11009.2	C:\Users\kerib\Desktop\MS_Data\ST-datasets\2023-03-02-KB-noFAIMS-ST-B1-056-HCD-3s-NA7_new_FP_2024\2024-04-28-FP-21-38-33\NA7_NA8_together_offset_alexey_new_v7\7_1\interact-2023-03-02-KB-noFAIMS-ST-B1-056-HCD-3s-NA7.pep.xml	GAAVIKAR		FVTTVQQR.GAAVIKAR.KISSAMSA	R	K	8	2	773.996	784.493	784.493	393.254	393.254	784.492	393.253	0.0008	0.9764	1.3053	0.0917276	17.65	13.974	0.9947	2	1	231	238	1.8200922E7																			0	TRUE	sp|P40925|MDHC_HUMAN	P40925
2023-03-02-KB-noFAIMS-ST-B1-056-HCD-3s-NA7.11046.11046.2	C:\Users\kerib\Desktop\MS_Data\ST-datasets\2023-03-02-KB-noFAIMS-ST-B1-056-HCD-3s-NA7_new_FP_2024\2024-04-28-FP-21-38-33\NA7_NA8_together_offset_alexey_new_v7\7_1\interact-2023-03-02-KB-noFAIMS-ST-B1-056-HCD-3s-NA7.pep.xml	GAAVIKAR		FVTTVQQR.GAAVIKAR.KISSAMSA	R	K	8	2	775.745	784.493	784.493	393.254	393.254	784.492	393.253	0.0008	0.8246	1.2761	0.139396	13.923	9.331	0.9875	2	1	231	238	1.8200922E7																			0	TRUE	sp|P40925|MDHC_HUMAN	P40925
2023-03-02-KB-noFAIMS-ST-B1-056-HCD-3s-NA7.11065.11065.2	C:\Users\kerib\Desktop\MS_Data\ST-datasets\2023-03-02-KB-noFAIMS-ST-B1-056-HCD-3s-NA7_new_FP_2024\2024-04-28-FP-21-38-33\NA7_NA8_together_offset_alexey_new_v7\7_1\interact-2023-03-02-KB-noFAIMS-ST-B1-056-HCD-3s-NA7.pep.xml	MMVQKER		FNVAHTIR.MMVQKER.SIDIIKGK	R	S	7	2	776.795	920.459	920.458	461.237	461.236	920.457	461.236	0.0009	0.9817	1.489	0.0409732	12.05	0	0.9943	2	1	1949	1955	3678306																			0	TRUE	sp|P27708|PYR1_HUMAN	P27708
2023-03-02-KB-noFAIMS-ST-B1-056-HCD-3s-NA7.11076.11076.3	C:\Users\kerib\Desktop\MS_Data\ST-datasets\2023-03-02-KB-noFAIMS-ST-B1-056-HCD-3s-NA7_new_FP_2024\2024-04-28-FP-21-38-33\NA7_NA8_together_offset_alexey_new_v7\7_1\interact-2023-03-02-KB-noFAIMS-ST-B1-056-HCD-3s-NA7.pep.xml	YSASKPLKGAR		GIMRMRER.YSASKPLKGAR.IAGCIHMT	R	I	11	3	777.247	1176.66	1176.66	393.228	393.228	1176.66	393.228	0.0014	0.9139	0.1458	6.28707e-05	22.031	12.298	0.9999	2	2	39	49	1.037867E7																			0	TRUE	sp|P23526|SAHH_HUMAN	P23526
2023-03-02-KB-noFAIMS-ST-B1-056-HCD-3s-NA7.11079.11079.2	C:\Users\kerib\Desktop\MS_Data\ST-datasets\2023-03-02-KB-noFAIMS-ST-B1-056-HCD-3s-NA7_new_FP_2024\2024-04-28-FP-21-38-33\NA7_NA8_together_offset_alexey_new_v7\7_1\interact-2023-03-02-KB-noFAIMS-ST-B1-056-HCD-3s-NA7.pep.xml	KLEAAEER		ISIEEIQK.KLEAAEER.RKSHEAEV	K	R	8	2	777.636	944.494	944.494	473.254	473.254	944.493	473.254	0.0015	0.9638	0.0592	0.0683912	15.16	9.894	0.9956	2	1	53	60	3.29748e+06																			0	FALSE	sp|P16949|STMN1_HUMAN	P16949
2023-03-02-KB-noFAIMS-ST-B1-056-HCD-3s-NA7.11089.11089.4	C:\Users\kerib\Desktop\MS_Data\ST-datasets\2023-03-02-KB-noFAIMS-ST-B1-056-HCD-3s-NA7_new_FP_2024\2024-04-28-FP-21-38-33\NA7_NA8_together_offset_alexey_new_v7\7_1\interact-2023-03-02-KB-noFAIMS-ST-B1-056-HCD-3s-NA7.pep.xml	NNQIRKTSYAQHQQVR		CVGFTKKR.NNQIRKTSYAQHQQVR.QIRKKMME	R	Q	16	4	778.03	1970.02	1970.02	493.513	493.513	1970.02	493.512	0.0018	0.862	0.0299	1.19572e-08	25.96	9.67	1	2	2	147	162	6.14772e+06																			0	TRUE	sp|P61247|RS3A_HUMAN	P61247
2023-03-02-KB-noFAIMS-ST-B1-056-HCD-3s-NA7.11118.11118.3	C:\Users\kerib\Desktop\MS_Data\ST-datasets\2023-03-02-KB-noFAIMS-ST-B1-056-HCD-3s-NA7_new_FP_2024\2024-04-28-FP-21-38-33\NA7_NA8_together_offset_alexey_new_v7\7_1\interact-2023-03-02-KB-noFAIMS-ST-B1-056-HCD-3s-NA7.pep.xml	LGIHEDSTNRRR		EAFSKNIK.LGIHEDSTNRRR.LSEIIRYH	K	L	12	3	779.436	1452.76	1452.76	485.259	485.259	1452.75	485.259	0.0008	0.9288	0.0929	0.0200493	17.247	12.412	0.9975	2	2	439	450	1.991238E7																			0	TRUE	sp|P08238|HS90B_HUMAN	P08238
2023-03-02-KB-noFAIMS-ST-B1-056-HCD-3s-NA7.11130.11130.4	C:\Users\kerib\Desktop\MS_Data\ST-datasets\2023-03-02-KB-noFAIMS-ST-B1-056-HCD-3s-NA7_new_FP_2024\2024-04-28-FP-21-38-33\NA7_NA8_together_offset_alexey_new_v7\7_1\interact-2023-03-02-KB-noFAIMS-ST-B1-056-HCD-3s-NA7.pep.xml	LAHYNKRSTITSR		RIAGEASR.LAHYNKRSTITSR.EIQTAVRI	R	E	13	4	779.961	1545.84	1545.84	387.467	387.466	1545.84	387.467	-0.0019	0.9055	0.0838	0.0836084	11.811	6.727	0.9959	2	2	81	93	1.5185394E7																			0	FALSE	sp|O60814|H2B1K_HUMAN	O60814
2023-03-02-KB-noFAIMS-ST-B1-056-HCD-3s-NA7.11138.11138.2	C:\Users\kerib\Desktop\MS_Data\ST-datasets\2023-03-02-KB-noFAIMS-ST-B1-056-HCD-3s-NA7_new_FP_2024\2024-04-28-FP-21-38-33\NA7_NA8_together_offset_alexey_new_v7\7_1\interact-2023-03-02-KB-noFAIMS-ST-B1-056-HCD-3s-NA7.pep.xml	DVGRPQPGR		WITTQCRK.DVGRPQPGR.ENFQNWIK	K	E	9	2	780.285	980.523	980.517	491.269	491.266	980.515	491.265	0.0014	0.8681	0.4927	0.0992545	10.513	5.658	0.9966	2	1	41	49	3338214																			0	TRUE	sp|P37802|TAGL2_HUMAN	P37802
2023-03-02-KB-noFAIMS-ST-B1-056-HCD-3s-NA7.11150.11150.3	C:\Users\kerib\Desktop\MS_Data\ST-datasets\2023-03-02-KB-noFAIMS-ST-B1-056-HCD-3s-NA7_new_FP_2024\2024-04-28-FP-21-38-33\NA7_NA8_together_offset_alexey_new_v7\7_1\interact-2023-03-02-KB-noFAIMS-ST-B1-056-HCD-3s-NA7.pep.xml	DAVTYTEHAKRK		VFIENVIR.DAVTYTEHAKRK.TVTAMDVV	R	T	12	3	780.781	1417.73	1417.73	473.585	473.584	1417.73	473.584	0.0003	0.9202	0.2659	4.34703e-06	25.187	12.19	1	2	2	69	80	3.969494E7																			0	TRUE	sp|P62805|H4_HUMAN	P62805
2023-03-02-KB-noFAIMS-ST-B1-056-HCD-3s-NA7.11153.11153.3	C:\Users\kerib\Desktop\MS_Data\ST-datasets\2023-03-02-KB-noFAIMS-ST-B1-056-HCD-3s-NA7_new_FP_2024\2024-04-28-FP-21-38-33\NA7_NA8_together_offset_alexey_new_v7\7_1\interact-2023-03-02-KB-noFAIMS-ST-B1-056-HCD-3s-NA7.pep.xml	TTDRYIQQKR		VQFYYMWK.TTDRYIQQKR.LKAAEADS	K	L	10	3	781.182	1307.7	1307.7	436.906	436.906	1307.69	436.905	0.0008	0.9335	0.0455	1.50371e-07	16.65	9.706	1	2	2	312	321	6144901																			0	TRUE	sp|O94776|MTA2_HUMAN	O94776
2023-03-02-KB-noFAIMS-ST-B1-056-HCD-3s-NA7.11161.11161.2	C:\Users\kerib\Desktop\MS_Data\ST-datasets\2023-03-02-KB-noFAIMS-ST-B1-056-HCD-3s-NA7_new_FP_2024\2024-04-28-FP-21-38-33\NA7_NA8_together_offset_alexey_new_v7\7_1\interact-2023-03-02-KB-noFAIMS-ST-B1-056-HCD-3s-NA7.pep.xml	HNVIKTGVR		YTIIIRIR.HNVIKTGVR.MISISYSR	R	M	9	2	781.507	1022.6	1022.6	512.307	512.307	1022.6	512.307	0.0009	0.7108	0.7968	0.0742591	12.017	0	0.9898	2	1	400	408	958147																			0	TRUE	sp|O43242|PSMD3_HUMAN	O43242
2023-03-02-KB-noFAIMS-ST-B1-056-HCD-3s-NA7.11165.11165.2	C:\Users\kerib\Desktop\MS_Data\ST-datasets\2023-03-02-KB-noFAIMS-ST-B1-056-HCD-3s-NA7_new_FP_2024\2024-04-28-FP-21-38-33\NA7_NA8_together_offset_alexey_new_v7\7_1\interact-2023-03-02-KB-noFAIMS-ST-B1-056-HCD-3s-NA7.pep.xml	TSPSGKPATLK		YEDPPDQK.TSPSGKPATLK.ICSWNVDG	K	I	11	2	781.673	1085.61	1085.61	543.81	543.81	1085.61	543.811	-0.003	0.9448	0.5145	0.0801217	12.885	0	0.9988	2	1	53	63	830559																			0	TRUE	sp|P27695|APEX1_HUMAN	P27695
2023-03-02-KB-noFAIMS-ST-B1-056-HCD-3s-NA7.11175.11175.3	C:\Users\kerib\Desktop\MS_Data\ST-datasets\2023-03-02-KB-noFAIMS-ST-B1-056-HCD-3s-NA7_new_FP_2024\2024-04-28-FP-21-38-33\NA7_NA8_together_offset_alexey_new_v7\7_1\interact-2023-03-02-KB-noFAIMS-ST-B1-056-HCD-3s-NA7.pep.xml	DAVTYTEHAKRK		VFIENVIR.DAVTYTEHAKRK.TVTAMDVV	R	T	12	3	782.068	1417.73	1417.73	473.585	473.584	1417.73	473.584	0.0002	0.7242	0.2874	1.46806	11.994	10.544	0.9076	2	2	69	80	3.969494E7																			0	TRUE	sp|P62805|H4_HUMAN	P62805
2023-03-02-KB-noFAIMS-ST-B1-056-HCD-3s-NA7.11188.11188.2	C:\Users\kerib\Desktop\MS_Data\ST-datasets\2023-03-02-KB-noFAIMS-ST-B1-056-HCD-3s-NA7_new_FP_2024\2024-04-28-FP-21-38-33\NA7_NA8_together_offset_alexey_new_v7\7_1\interact-2023-03-02-KB-noFAIMS-ST-B1-056-HCD-3s-NA7.pep.xml	ASNGKFVTSK		RDRRITIR.ASNGKFVTSK.KNGQIAAS	R	K	10	2	782.601	1037.55	1037.55	519.783	519.783	1037.55	519.783	0.0012	0.9749	0.4577	2.42487e-06	28.606	14.398	1	2	1	349	358	1.9369644E7																			0	TRUE	sp|Q16658|FSCN1_HUMAN	Q16658
2023-03-02-KB-noFAIMS-ST-B1-056-HCD-3s-NA7.11206.11206.2	C:\Users\kerib\Desktop\MS_Data\ST-datasets\2023-03-02-KB-noFAIMS-ST-B1-056-HCD-3s-NA7_new_FP_2024\2024-04-28-FP-21-38-33\NA7_NA8_together_offset_alexey_new_v7\7_1\interact-2023-03-02-KB-noFAIMS-ST-B1-056-HCD-3s-NA7.pep.xml	ALKEPPR		SASAIIIK.ALKEPPR.DRKKQKNI	K	D	7	2	783.599	809.474	809.475	405.744	405.745	809.476	405.745	-0.0014	0.9643	0.9684	0.838977	6.805	0	0.9681	2	1	84	90	1.73945e+06																			0	TRUE	sp|P30050|RL12_HUMAN	P30050
2023-03-02-KB-noFAIMS-ST-B1-056-HCD-3s-NA7.11211.11211.2	C:\Users\kerib\Desktop\MS_Data\ST-datasets\2023-03-02-KB-noFAIMS-ST-B1-056-HCD-3s-NA7_new_FP_2024\2024-04-28-FP-21-38-33\NA7_NA8_together_offset_alexey_new_v7\7_1\interact-2023-03-02-KB-noFAIMS-ST-B1-056-HCD-3s-NA7.pep.xml	TSYAQHQQVR		KRNNQIRK.TSYAQHQQVR.QIRKKMME	K	Q	10	2	783.8	1216.6	1216.6	609.306	609.305	1216.59	609.305	0.0013	0.9208	0.069	0.00153462	21.756	0	0.9999	2	0	153	162	4.57337e+06																			0	TRUE	sp|P61247|RS3A_HUMAN	P61247
2023-03-02-KB-noFAIMS-ST-B1-056-HCD-3s-NA7.11230.11230.2	C:\Users\kerib\Desktop\MS_Data\ST-datasets\2023-03-02-KB-noFAIMS-ST-B1-056-HCD-3s-NA7_new_FP_2024\2024-04-28-FP-21-38-33\NA7_NA8_together_offset_alexey_new_v7\7_1\interact-2023-03-02-KB-noFAIMS-ST-B1-056-HCD-3s-NA7.pep.xml	ASNGKFVTSK		RDRRITIR.ASNGKFVTSK.KNGQIAAS	R	K	10	2	784.549	1037.55	1037.55	519.783	519.783	1037.55	519.783	0.0012	0.5261	0.4252	0.0523062	15.405	11.554	0.958	2	1	349	358	1.9369644E7																			0	TRUE	sp|Q16658|FSCN1_HUMAN	Q16658
2023-03-02-KB-noFAIMS-ST-B1-056-HCD-3s-NA7.11243.11243.3	C:\Users\kerib\Desktop\MS_Data\ST-datasets\2023-03-02-KB-noFAIMS-ST-B1-056-HCD-3s-NA7_new_FP_2024\2024-04-28-FP-21-38-33\NA7_NA8_together_offset_alexey_new_v7\7_1\interact-2023-03-02-KB-noFAIMS-ST-B1-056-HCD-3s-NA7.pep.xml	TSYAQHQQVR		KRNNQIRK.TSYAQHQQVR.QIRKKMME	K	Q	10	3	785.086	1216.59	1216.59	406.539	406.538	1216.59	406.539	-0.0019	0.9392	0.0905	0.0115878	15.244	0	0.9996	2	0	153	162	6.21395e+06																			0	TRUE	sp|P61247|RS3A_HUMAN	P61247
2023-03-02-KB-noFAIMS-ST-B1-056-HCD-3s-NA7.11245.11245.2	C:\Users\kerib\Desktop\MS_Data\ST-datasets\2023-03-02-KB-noFAIMS-ST-B1-056-HCD-3s-NA7_new_FP_2024\2024-04-28-FP-21-38-33\NA7_NA8_together_offset_alexey_new_v7\7_1\interact-2023-03-02-KB-noFAIMS-ST-B1-056-HCD-3s-NA7.pep.xml	VTGGAASKLSK		ISQIRVAK.VTGGAASKLSK.IRVVRKSI	K	I	11	2	785.394	1017.58	1017.58	509.799	509.798	1017.58	509.798	0.0001	0.9729	0.479	1.67712e-06	32.758	18.107	1	2	1	36	46	6.0188128E7																			0	TRUE	sp|P42766|RL35_HUMAN	P42766
2023-03-02-KB-noFAIMS-ST-B1-056-HCD-3s-NA7.11260.11260.2	C:\Users\kerib\Desktop\MS_Data\ST-datasets\2023-03-02-KB-noFAIMS-ST-B1-056-HCD-3s-NA7_new_FP_2024\2024-04-28-FP-21-38-33\NA7_NA8_together_offset_alexey_new_v7\7_1\interact-2023-03-02-KB-noFAIMS-ST-B1-056-HCD-3s-NA7.pep.xml	VTGGAASKLSK		ISQIRVAK.VTGGAASKLSK.IRVVRKSI	K	I	11	2	786.05	1017.58	1017.58	509.799	509.798	1017.58	509.798	0.0001	0.8972	0.4899	0.000131877	27.19	14.616	0.9998	2	1	36	46	6.0188128E7																			0	TRUE	sp|P42766|RL35_HUMAN	P42766
2023-03-02-KB-noFAIMS-ST-B1-056-HCD-3s-NA7.11297.11297.2	C:\Users\kerib\Desktop\MS_Data\ST-datasets\2023-03-02-KB-noFAIMS-ST-B1-056-HCD-3s-NA7_new_FP_2024\2024-04-28-FP-21-38-33\NA7_NA8_together_offset_alexey_new_v7\7_1\interact-2023-03-02-KB-noFAIMS-ST-B1-056-HCD-3s-NA7.pep.xml	SPYGGGRPGR		KHIDFSIR.SPYGGGRPGR.VKRKNAKK	R	V	10	2	787.77	1002.5	1002.5	502.258	502.258	1002.5	502.257	0.0013	0.7186	0.0361	0.340996	11.369	0	0.9806	2	1	163	172	4342212																			0	TRUE	sp|P46781|RS9_HUMAN	P46781
2023-03-02-KB-noFAIMS-ST-B1-056-HCD-3s-NA7.11299.11299.3	C:\Users\kerib\Desktop\MS_Data\ST-datasets\2023-03-02-KB-noFAIMS-ST-B1-056-HCD-3s-NA7_new_FP_2024\2024-04-28-FP-21-38-33\NA7_NA8_together_offset_alexey_new_v7\7_1\interact-2023-03-02-KB-noFAIMS-ST-B1-056-HCD-3s-NA7.pep.xml	SGQRKPATSYVR		VVVVIKRR.SGQRKPATSYVR.TTINKNAR	R	T	12	3	787.901	1348.72	1348.72	450.582	450.582	1348.72	450.581	0.002	0.7523	0.1241	0.75454	17.399	0	0.9887	2	2	68	79	3.27675e+06																			0	TRUE	sp|P46779|RL28_HUMAN	P46779
2023-03-02-KB-noFAIMS-ST-B1-056-HCD-3s-NA7.11342.11342.2	C:\Users\kerib\Desktop\MS_Data\ST-datasets\2023-03-02-KB-noFAIMS-ST-B1-056-HCD-3s-NA7_new_FP_2024\2024-04-28-FP-21-38-33\NA7_NA8_together_offset_alexey_new_v7\7_1\interact-2023-03-02-KB-noFAIMS-ST-B1-056-HCD-3s-NA7.pep.xml	IRGSLAR		AVVSERIK.IRGSLAR.AAIQEIIS	K	A	7	2	789.852	771.471	771.471	386.743	386.743	771.471	386.743	-0.0009	0.9684	1.3609	0.211227	12.201	8.959	0.9875	2	1	79	85	2.512205E7																			0	TRUE	sp|P62851|RS25_HUMAN	P62851
2023-03-02-KB-noFAIMS-ST-B1-056-HCD-3s-NA7.11348.11348.3	C:\Users\kerib\Desktop\MS_Data\ST-datasets\2023-03-02-KB-noFAIMS-ST-B1-056-HCD-3s-NA7_new_FP_2024\2024-04-28-FP-21-38-33\NA7_NA8_together_offset_alexey_new_v7\7_1\interact-2023-03-02-KB-noFAIMS-ST-B1-056-HCD-3s-NA7.pep.xml	KHINTWVSKK		IRAAEESR.KHINTWVSKK.TEGKIEEI	R	T	10	3	790.137	1239.71	1239.71	414.244	414.243	1239.71	414.243	-0.0017	0.7477	0.7694	1.52581	9.766	0	0.9427	2	2	130	139	3.56214e+06																			0	TRUE	sp|P50453|SPB9_HUMAN	P50453
2023-03-02-KB-noFAIMS-ST-B1-056-HCD-3s-NA7.11355.11355.3	C:\Users\kerib\Desktop\MS_Data\ST-datasets\2023-03-02-KB-noFAIMS-ST-B1-056-HCD-3s-NA7_new_FP_2024\2024-04-28-FP-21-38-33\NA7_NA8_together_offset_alexey_new_v7\7_1\interact-2023-03-02-KB-noFAIMS-ST-B1-056-HCD-3s-NA7.pep.xml	TRQQVFKNDAR		QIFKTIHR.TRQQVFKNDAR.AIEAARIK	R	A	11	3	790.417	1361.72	1361.72	454.913	454.913	1361.72	454.913	-0.0007	0.8638	0.0066	0.00571751	16.605	10.385	0.9968	2	2	17	27	6079914																			0	TRUE	sp|Q5U5X0|LYRM7_HUMAN	Q5U5X0
2023-03-02-KB-noFAIMS-ST-B1-056-HCD-3s-NA7.11364.11364.3	C:\Users\kerib\Desktop\MS_Data\ST-datasets\2023-03-02-KB-noFAIMS-ST-B1-056-HCD-3s-NA7_new_FP_2024\2024-04-28-FP-21-38-33\NA7_NA8_together_offset_alexey_new_v7\7_1\interact-2023-03-02-KB-noFAIMS-ST-B1-056-HCD-3s-NA7.pep.xml	LHQAMKGVGTR		KPAFFAEK.LHQAMKGVGTR.HKAIIRIM	K	H	11	3	790.78	1196.65	1196.65	399.892	399.891	1196.64	399.889	0.007	0.9151	0.4017	2.71895e-08	16.414	6.471	1	2	1	282	292	7412976																			0	TRUE	sp|P04083|ANXA1_HUMAN	P04083
2023-03-02-KB-noFAIMS-ST-B1-056-HCD-3s-NA7.11385.11385.2	C:\Users\kerib\Desktop\MS_Data\ST-datasets\2023-03-02-KB-noFAIMS-ST-B1-056-HCD-3s-NA7_new_FP_2024\2024-04-28-FP-21-38-33\NA7_NA8_together_offset_alexey_new_v7\7_1\interact-2023-03-02-KB-noFAIMS-ST-B1-056-HCD-3s-NA7.pep.xml	AMQSLKSR		VPNIHVMK.AMQSLKSR.GYVKEQFA	K	G	8	2	791.62	919.491	919.491	460.753	460.753	919.491	460.753	0.0003	0.9753	1.2892	0.0131447	18.025	9.671	0.9986	2	1	48	55	3.5706144E7																			0	TRUE	sp|P46783|RS10_HUMAN	P46783
2023-03-02-KB-noFAIMS-ST-B1-056-HCD-3s-NA7.11389.11389.2	C:\Users\kerib\Desktop\MS_Data\ST-datasets\2023-03-02-KB-noFAIMS-ST-B1-056-HCD-3s-NA7_new_FP_2024\2024-04-28-FP-21-38-33\NA7_NA8_together_offset_alexey_new_v7\7_1\interact-2023-03-02-KB-noFAIMS-ST-B1-056-HCD-3s-NA7.pep.xml	SARQIMR		GIAYTMER.SARQIMR.TAMKYNIG	R	T	7	2	791.795	860.466	860.466	431.24	431.24	860.465	431.24	0.0009	0.9332	1.7241	9.62466e-06	18.861	12.44	0.9995	2	1	517	523	9922594																			0	TRUE	sp|P00367|DHE3_HUMAN	P00367
2023-03-02-KB-noFAIMS-ST-B1-056-HCD-3s-NA7.11391.11391.2	C:\Users\kerib\Desktop\MS_Data\ST-datasets\2023-03-02-KB-noFAIMS-ST-B1-056-HCD-3s-NA7_new_FP_2024\2024-04-28-FP-21-38-33\NA7_NA8_together_offset_alexey_new_v7\7_1\interact-2023-03-02-KB-noFAIMS-ST-B1-056-HCD-3s-NA7.pep.xml	KFAETQPK		KMAQFDAK.KFAETQPK.KDTPRKEK	K	K	8	2	792.096	947.509	947.513	474.762	474.764	947.508	474.761	0.0054	0.9004	0.0443	1.87404	9.262	0	0.9887	2	1	220	227	3.56928e+06																			0	TRUE	sp|P26641|EF1G_HUMAN	P26641
2023-03-02-KB-noFAIMS-ST-B1-056-HCD-3s-NA7.11395.11395.2	C:\Users\kerib\Desktop\MS_Data\ST-datasets\2023-03-02-KB-noFAIMS-ST-B1-056-HCD-3s-NA7_new_FP_2024\2024-04-28-FP-21-38-33\NA7_NA8_together_offset_alexey_new_v7\7_1\interact-2023-03-02-KB-noFAIMS-ST-B1-056-HCD-3s-NA7.pep.xml	DAKAAMAGR		IGQFVFAR.DAKAAMAGR.LMIRKIVA	R	L	9	2	792.309	889.444	889.444	445.729	445.729	889.444	445.729	0.0003	0.9849	0.2146	0.0210195	18.004	13.456	0.9989	2	1	56	64	4327760																			0	TRUE	sp|Q9NRN7|ADPPT_HUMAN	Q9NRN7
2023-03-02-KB-noFAIMS-ST-B1-056-HCD-3s-NA7.11396.11396.2	C:\Users\kerib\Desktop\MS_Data\ST-datasets\2023-03-02-KB-noFAIMS-ST-B1-056-HCD-3s-NA7_new_FP_2024\2024-04-28-FP-21-38-33\NA7_NA8_together_offset_alexey_new_v7\7_1\interact-2023-03-02-KB-noFAIMS-ST-B1-056-HCD-3s-NA7.pep.xml	AMQSLKSR	AM[147]QSLKSR	VPNIHVMK.AMQSLKSR.GYVKEQFA	K	G	8	2	792.348	935.487	935.487	468.751	468.751	935.486	468.75	0.0007	0.9348	0.0502	0.0606038	14.37	8.693	0.9942	2	1	48	55	2.09362e+06	2M(15.9949)																		0	TRUE	sp|P46783|RS10_HUMAN	P46783
2023-03-02-KB-noFAIMS-ST-B1-056-HCD-3s-NA7.11400.11400.2	C:\Users\kerib\Desktop\MS_Data\ST-datasets\2023-03-02-KB-noFAIMS-ST-B1-056-HCD-3s-NA7_new_FP_2024\2024-04-28-FP-21-38-33\NA7_NA8_together_offset_alexey_new_v7\7_1\interact-2023-03-02-KB-noFAIMS-ST-B1-056-HCD-3s-NA7.pep.xml	LHQAMKGVGTR		KPAFFAEK.LHQAMKGVGTR.HKAIIRIM	K	H	11	2	792.507	1196.65	1196.65	599.333	599.333	1196.64	599.33	0.0069	0.7221	0.3729	0.850159	9.782	0	0.9768	2	1	282	292	1.50677e+06																			0	TRUE	sp|P04083|ANXA1_HUMAN	P04083
2023-03-02-KB-noFAIMS-ST-B1-056-HCD-3s-NA7.11442.11442.2	C:\Users\kerib\Desktop\MS_Data\ST-datasets\2023-03-02-KB-noFAIMS-ST-B1-056-HCD-3s-NA7_new_FP_2024\2024-04-28-FP-21-38-33\NA7_NA8_together_offset_alexey_new_v7\7_1\interact-2023-03-02-KB-noFAIMS-ST-B1-056-HCD-3s-NA7.pep.xml	VTTHPLAK		HEIGFGSK.VTTHPLAK.DKMMNGGH	K	D	8	2	794.463	865.503	865.503	433.759	433.759	865.502	433.758	0.0006	0.8996	0.3424	0.0215402	17.167	0	0.9995	2	0	123	130	4.53666e+06																			0	TRUE	sp|Q99497|PARK7_HUMAN	Q99497
2023-03-02-KB-noFAIMS-ST-B1-056-HCD-3s-NA7.11443.11443.2	C:\Users\kerib\Desktop\MS_Data\ST-datasets\2023-03-02-KB-noFAIMS-ST-B1-056-HCD-3s-NA7_new_FP_2024\2024-04-28-FP-21-38-33\NA7_NA8_together_offset_alexey_new_v7\7_1\interact-2023-03-02-KB-noFAIMS-ST-B1-056-HCD-3s-NA7.pep.xml	LAEQAER		EDIVYQAK.LAEQAER.YDEMVESM	K	Y	7	2	794.502	815.413	815.413	408.714	408.714	815.414	408.714	-0.0011	0.9915	0.5353	0.531496	12.598	10.85	0.9786	2	0	13	19	3.67633e+06																			0	FALSE	sp|P62258|1433E_HUMAN	P62258
2023-03-02-KB-noFAIMS-ST-B1-056-HCD-3s-NA7.11463.11463.2	C:\Users\kerib\Desktop\MS_Data\ST-datasets\2023-03-02-KB-noFAIMS-ST-B1-056-HCD-3s-NA7_new_FP_2024\2024-04-28-FP-21-38-33\NA7_NA8_together_offset_alexey_new_v7\7_1\interact-2023-03-02-KB-noFAIMS-ST-B1-056-HCD-3s-NA7.pep.xml	IMKAQALR	IM[147]KAQALR	GWTANMER.IMKAQALR.DNSTMGYM	R	D	8	2	795.295	945.544	945.543	473.779	473.779	945.543	473.779	0.0003	0.9568	1.7947	0.0926296	13.633	0	0.9933	2	1	605	612	6601672	2M(15.9949)																		0	FALSE	sp|P08238|HS90B_HUMAN	P08238
2023-03-02-KB-noFAIMS-ST-B1-056-HCD-3s-NA7.11495.11495.3	C:\Users\kerib\Desktop\MS_Data\ST-datasets\2023-03-02-KB-noFAIMS-ST-B1-056-HCD-3s-NA7_new_FP_2024\2024-04-28-FP-21-38-33\NA7_NA8_together_offset_alexey_new_v7\7_1\interact-2023-03-02-KB-noFAIMS-ST-B1-056-HCD-3s-NA7.pep.xml	RESSLKYQTR		NMGYVQQR.RESSLKYQTR.CIRAFPNK	R	C	10	3	796.867	1266.67	1266.67	423.23	423.23	1266.67	423.23	0.0007	0.7942	0.2317	2.11106	8.202	0	0.9641	2	2	174	183	2.07063e+06																			0	TRUE	sp|O43684|BUB3_HUMAN	O43684
2023-03-02-KB-noFAIMS-ST-B1-056-HCD-3s-NA7.11517.11517.2	C:\Users\kerib\Desktop\MS_Data\ST-datasets\2023-03-02-KB-noFAIMS-ST-B1-056-HCD-3s-NA7_new_FP_2024\2024-04-28-FP-21-38-33\NA7_NA8_together_offset_alexey_new_v7\7_1\interact-2023-03-02-KB-noFAIMS-ST-B1-056-HCD-3s-NA7.pep.xml	MCSMVKK	MC[160]SMVKK	GMDITRDK.MCSMVKK.WQTMIEAH	K	W	7	2	797.736	882.414	882.413	442.214	442.214	882.413	442.214	0.0002	0.8043	1.503	0.982313	6.531	0	0.9324	2	1	110	116	1.53495e+06	2C(57.0215)																		0	TRUE	sp|P61247|RS3A_HUMAN	P61247
2023-03-02-KB-noFAIMS-ST-B1-056-HCD-3s-NA7.11521.11521.3	C:\Users\kerib\Desktop\MS_Data\ST-datasets\2023-03-02-KB-noFAIMS-ST-B1-056-HCD-3s-NA7_new_FP_2024\2024-04-28-FP-21-38-33\NA7_NA8_together_offset_alexey_new_v7\7_1\interact-2023-03-02-KB-noFAIMS-ST-B1-056-HCD-3s-NA7.pep.xml	IVIRGDRNTGK		KGVQYNMK.IVIRGDRNTGK.TAIWHRIQ	K	T	11	3	797.908	1227.7	1227.7	410.242	410.242	1227.7	410.242	-0.0006	0.9082	0.0579	4.35859	11.403	10.256	0.9304	2	2	46	56	8194027																			0	TRUE	sp|Q3YEC7|RABL6_HUMAN	Q3YEC7
2023-03-02-KB-noFAIMS-ST-B1-056-HCD-3s-NA7.11525.11525.2	C:\Users\kerib\Desktop\MS_Data\ST-datasets\2023-03-02-KB-noFAIMS-ST-B1-056-HCD-3s-NA7_new_FP_2024\2024-04-28-FP-21-38-33\NA7_NA8_together_offset_alexey_new_v7\7_1\interact-2023-03-02-KB-noFAIMS-ST-B1-056-HCD-3s-NA7.pep.xml	YVQHTYR		RDIVSGIK.YVQHTYR.TGVKVDKA	K	T	7	2	798.34	965.473	965.472	483.744	483.743	965.472	483.743	0.0004	0.9777	0.7103	0.122744	14.144	0	0.9965	2	0	125	131	3.58518e+06																			0	TRUE	sp|P52566|GDIR2_HUMAN	P52566
2023-03-02-KB-noFAIMS-ST-B1-056-HCD-3s-NA7.11526.11526.2	C:\Users\kerib\Desktop\MS_Data\ST-datasets\2023-03-02-KB-noFAIMS-ST-B1-056-HCD-3s-NA7_new_FP_2024\2024-04-28-FP-21-38-33\NA7_NA8_together_offset_alexey_new_v7\7_1\interact-2023-03-02-KB-noFAIMS-ST-B1-056-HCD-3s-NA7.pep.xml	KYEEVAR		HIAEEADR.KYEEVAR.KIVIIEGD	R	K	7	2	798.381	893.461	893.46	447.738	447.737	893.461	447.738	-0.0007	0.9765	0.5425	0.13175	15.021	13.306	0.973	2	1	162	168	2.3416e+06																			0	FALSE	sp|P06753|TPM3_HUMAN	P06753
2023-03-02-KB-noFAIMS-ST-B1-056-HCD-3s-NA7.11534.11534.2	C:\Users\kerib\Desktop\MS_Data\ST-datasets\2023-03-02-KB-noFAIMS-ST-B1-056-HCD-3s-NA7_new_FP_2024\2024-04-28-FP-21-38-33\NA7_NA8_together_offset_alexey_new_v7\7_1\interact-2023-03-02-KB-noFAIMS-ST-B1-056-HCD-3s-NA7.pep.xml	NKIKFGK		QFITIRER.NKIKFGK.RYTIYSPK	R	R	7	2	798.704	833.513	833.513	417.764	417.764	833.512	417.763	0.001	0.8283	0.9572	0.232006	12.038	8.474	0.9219	2	2	229	235	2.01361e+06																			0	TRUE	sp|Q9P2J5|SYLC_HUMAN	Q9P2J5
2023-03-02-KB-noFAIMS-ST-B1-056-HCD-3s-NA7.11562.11562.3	C:\Users\kerib\Desktop\MS_Data\ST-datasets\2023-03-02-KB-noFAIMS-ST-B1-056-HCD-3s-NA7_new_FP_2024\2024-04-28-FP-21-38-33\NA7_NA8_together_offset_alexey_new_v7\7_1\interact-2023-03-02-KB-noFAIMS-ST-B1-056-HCD-3s-NA7.pep.xml	ATGQRPHHFLR		EIINRIER.ATGQRPHHFLR.RGIFFSHR	R	R	11	3	800.06	1318.7	1318.7	440.575	440.574	1318.7	440.574	0.0006	0.9554	0.9638	1.82251e-06	24.637	11.286	1	2	1	123	133	1.04248592E8																			0	TRUE	sp|P23381|SYWC_HUMAN	P23381
2023-03-02-KB-noFAIMS-ST-B1-056-HCD-3s-NA7.11563.11563.2	C:\Users\kerib\Desktop\MS_Data\ST-datasets\2023-03-02-KB-noFAIMS-ST-B1-056-HCD-3s-NA7_new_FP_2024\2024-04-28-FP-21-38-33\NA7_NA8_together_offset_alexey_new_v7\7_1\interact-2023-03-02-KB-noFAIMS-ST-B1-056-HCD-3s-NA7.pep.xml	SQKPVMVK		RRASAIIR.SQKPVMVK.RKRTRPTK	R	R	8	2	800.153	915.522	915.522	458.768	458.768	915.521	458.768	0.0004	0.829	0.6378	2.00365	8.813	7.062	0.9507	2	1	120	127	3.30087e+06																			0	TRUE	sp|P46779|RL28_HUMAN	P46779
2023-03-02-KB-noFAIMS-ST-B1-056-HCD-3s-NA7.11570.11570.2	C:\Users\kerib\Desktop\MS_Data\ST-datasets\2023-03-02-KB-noFAIMS-ST-B1-056-HCD-3s-NA7_new_FP_2024\2024-04-28-FP-21-38-33\NA7_NA8_together_offset_alexey_new_v7\7_1\interact-2023-03-02-KB-noFAIMS-ST-B1-056-HCD-3s-NA7.pep.xml	TPHTATLR		IDFDTVNK.TPHTATLR.DRDSMRQI	K	D	8	2	800.429	895.488	895.488	448.752	448.751	895.488	448.751	0.0007	0.8793	0.9748	2.66839	8.795	0	0.9634	2	0	680	687	2.16801e+06																			0	TRUE	sp|P41250|GARS_HUMAN	P41250
2023-03-02-KB-noFAIMS-ST-B1-056-HCD-3s-NA7.11571.11571.3	C:\Users\kerib\Desktop\MS_Data\ST-datasets\2023-03-02-KB-noFAIMS-ST-B1-056-HCD-3s-NA7_new_FP_2024\2024-04-28-FP-21-38-33\NA7_NA8_together_offset_alexey_new_v7\7_1\interact-2023-03-02-KB-noFAIMS-ST-B1-056-HCD-3s-NA7.pep.xml	KKVHPAVVIR		KKGKPEIR.KKVHPAVVIR.QRKSYRRK	R	Q	10	3	800.471	1145.74	1145.74	382.922	382.921	1145.74	382.921	0.0028	0.943	1.3569	0.000664508	23.21	9.743	0.9998	2	2	74	83	5.3919372E7																			0	TRUE	sp|P62829|RL23_HUMAN	P62829
2023-03-02-KB-noFAIMS-ST-B1-056-HCD-3s-NA7.11584.11584.3	C:\Users\kerib\Desktop\MS_Data\ST-datasets\2023-03-02-KB-noFAIMS-ST-B1-056-HCD-3s-NA7_new_FP_2024\2024-04-28-FP-21-38-33\NA7_NA8_together_offset_alexey_new_v7\7_1\interact-2023-03-02-KB-noFAIMS-ST-B1-056-HCD-3s-NA7.pep.xml	LNKKVTAQDVR		KGFSTWIK.LNKKVTAQDVR.KESPIIFK	K	K	11	3	800.984	1270.74	1270.74	424.587	424.586	1270.74	424.586	0.0002	0.4942	0.1702	2.0773	7.23	0	0.8348	2	2	61	71	933930																			0	TRUE	sp|P26038|MOES_HUMAN	P26038
2023-03-02-KB-noFAIMS-ST-B1-056-HCD-3s-NA7.11601.11601.3	C:\Users\kerib\Desktop\MS_Data\ST-datasets\2023-03-02-KB-noFAIMS-ST-B1-056-HCD-3s-NA7_new_FP_2024\2024-04-28-FP-21-38-33\NA7_NA8_together_offset_alexey_new_v7\7_1\interact-2023-03-02-KB-noFAIMS-ST-B1-056-HCD-3s-NA7.pep.xml	ATGQRPHHFLR		EIINRIER.ATGQRPHHFLR.RGIFFSHR	R	R	11	3	801.663	1318.7	1318.7	440.575	440.574	1318.7	440.574	0.0006	0.7846	0.9371	0.0223586	16.048	11.601	0.992	2	1	123	133	1.04248592E8																			0	TRUE	sp|P23381|SYWC_HUMAN	P23381
2023-03-02-KB-noFAIMS-ST-B1-056-HCD-3s-NA7.11610.11610.2	C:\Users\kerib\Desktop\MS_Data\ST-datasets\2023-03-02-KB-noFAIMS-ST-B1-056-HCD-3s-NA7_new_FP_2024\2024-04-28-FP-21-38-33\NA7_NA8_together_offset_alexey_new_v7\7_1\interact-2023-03-02-KB-noFAIMS-ST-B1-056-HCD-3s-NA7.pep.xml	ATGQRPHHFLR		EIINRIER.ATGQRPHHFLR.RGIFFSHR	R	R	11	2	802.314	1318.7	1318.7	660.358	660.358	1318.7	660.358	0.0009	0.9218	0.9262	0.00336674	21.203	10.686	0.9994	2	1	123	133	5.80654e+06																			0	TRUE	sp|P23381|SYWC_HUMAN	P23381
2023-03-02-KB-noFAIMS-ST-B1-056-HCD-3s-NA7.11611.11611.2	C:\Users\kerib\Desktop\MS_Data\ST-datasets\2023-03-02-KB-noFAIMS-ST-B1-056-HCD-3s-NA7_new_FP_2024\2024-04-28-FP-21-38-33\NA7_NA8_together_offset_alexey_new_v7\7_1\interact-2023-03-02-KB-noFAIMS-ST-B1-056-HCD-3s-NA7.pep.xml	KGAQLPR		HWISMEGR.KGAQLPR.IFHVNWFR	R	I	7	2	802.353	768.463	768.465	385.239	385.24	768.461	385.238	0.0042	0.9455	0.8141	0.176299	8.515	5.19	0.9862	2	1	522	528	6667678																			0	TRUE	sp|Q16822|PCKGM_HUMAN	Q16822
2023-03-02-KB-noFAIMS-ST-B1-056-HCD-3s-NA7.11615.11615.2	C:\Users\kerib\Desktop\MS_Data\ST-datasets\2023-03-02-KB-noFAIMS-ST-B1-056-HCD-3s-NA7_new_FP_2024\2024-04-28-FP-21-38-33\NA7_NA8_together_offset_alexey_new_v7\7_1\interact-2023-03-02-KB-noFAIMS-ST-B1-056-HCD-3s-NA7.pep.xml	EGVMVAKK		AIYEIIFK.EGVMVAKK.DVHMPKHP	K	D	8	2	802.512	860.479	860.479	431.247	431.247	860.479	431.247	0	0.873	1.0972	0.86701	12.576	0	0.9897	2	1	18	25	1.87087e+06																			0	FALSE	sp|P46783|RS10_HUMAN	P46783
2023-03-02-KB-noFAIMS-ST-B1-056-HCD-3s-NA7.11651.11651.2	C:\Users\kerib\Desktop\MS_Data\ST-datasets\2023-03-02-KB-noFAIMS-ST-B1-056-HCD-3s-NA7_new_FP_2024\2024-04-28-FP-21-38-33\NA7_NA8_together_offset_alexey_new_v7\7_1\interact-2023-03-02-KB-noFAIMS-ST-B1-056-HCD-3s-NA7.pep.xml	KKVHPAVVIR		KKGKPEIR.KKVHPAVVIR.QRKSYRRK	R	Q	10	2	804.233	1145.74	1145.74	573.879	573.878	1145.74	573.877	0.0011	0.9387	1.2942	0.0041115	18.044	0	0.9996	2	2	74	83	3.16006e+06																			0	TRUE	sp|P62829|RL23_HUMAN	P62829
2023-03-02-KB-noFAIMS-ST-B1-056-HCD-3s-NA7.11654.11654.3	C:\Users\kerib\Desktop\MS_Data\ST-datasets\2023-03-02-KB-noFAIMS-ST-B1-056-HCD-3s-NA7_new_FP_2024\2024-04-28-FP-21-38-33\NA7_NA8_together_offset_alexey_new_v7\7_1\interact-2023-03-02-KB-noFAIMS-ST-B1-056-HCD-3s-NA7.pep.xml	KPYCNAHYPK	KPYC[160]NAHYPK	KNYKGYEK.KPYCNAHYPK.QSFTMVAD	K	Q	10	3	804.351	1276.6	1276.6	426.542	426.541	1276.6	426.541	0.0006	0.4421	0.0834	0.0873977	13.734	0	0.9714	2	1	50	59	5.89575e+06	4C(57.0215)																		0	TRUE	sp|Q14847|LASP1_HUMAN	Q14847
2023-03-02-KB-noFAIMS-ST-B1-056-HCD-3s-NA7.11655.11655.2	C:\Users\kerib\Desktop\MS_Data\ST-datasets\2023-03-02-KB-noFAIMS-ST-B1-056-HCD-3s-NA7_new_FP_2024\2024-04-28-FP-21-38-33\NA7_NA8_together_offset_alexey_new_v7\7_1\interact-2023-03-02-KB-noFAIMS-ST-B1-056-HCD-3s-NA7.pep.xml	ELLKKVK		TDIKTAAK.ELLKKVK.FIPGSAIN	K	F	7	2	804.39	856.576	856.576	429.295	429.295	856.574	429.295	0.001	0.9204	2.0956	1.19812	14.186	12.806	0.8221	2	2	494	500	3.01341e+06																			0	TRUE	sp|Q9NSE4|SYIM_HUMAN	Q9NSE4
2023-03-02-KB-noFAIMS-ST-B1-056-HCD-3s-NA7.11662.11662.2	C:\Users\kerib\Desktop\MS_Data\ST-datasets\2023-03-02-KB-noFAIMS-ST-B1-056-HCD-3s-NA7_new_FP_2024\2024-04-28-FP-21-38-33\NA7_NA8_together_offset_alexey_new_v7\7_1\interact-2023-03-02-KB-noFAIMS-ST-B1-056-HCD-3s-NA7.pep.xml	SAASLNSR		DIMIIKIK.SAASLNSR.VASISIPT	K	V	8	2	804.673	804.406	804.407	403.21	403.211	804.409	403.212	-0.002	0.9871	0.7003	0.00199579	15.791	8.515	0.9998	2	0	98	105	3.4098768E7																			0	TRUE	contaminant_TRYPSIN	contaminant_TRYPSIN
2023-03-02-KB-noFAIMS-ST-B1-056-HCD-3s-NA7.11700.11700.2	C:\Users\kerib\Desktop\MS_Data\ST-datasets\2023-03-02-KB-noFAIMS-ST-B1-056-HCD-3s-NA7_new_FP_2024\2024-04-28-FP-21-38-33\NA7_NA8_together_offset_alexey_new_v7\7_1\interact-2023-03-02-KB-noFAIMS-ST-B1-056-HCD-3s-NA7.pep.xml	VKLDGSR		EIVGKRIR.VKLDGSR.LIKVHIDK	R	L	7	2	806.477	773.439	773.439	387.727	387.727	773.439	387.727	-0.0008	0.9677	0.8685	0.327529	8.439	0	0.9851	2	1	146	152	3940941																			0	TRUE	sp|P62081|RS7_HUMAN	P62081
2023-03-02-KB-noFAIMS-ST-B1-056-HCD-3s-NA7.11701.11701.3	C:\Users\kerib\Desktop\MS_Data\ST-datasets\2023-03-02-KB-noFAIMS-ST-B1-056-HCD-3s-NA7_new_FP_2024\2024-04-28-FP-21-38-33\NA7_NA8_together_offset_alexey_new_v7\7_1\interact-2023-03-02-KB-noFAIMS-ST-B1-056-HCD-3s-NA7.pep.xml	AWGGKKENLK		AIQASAIK.AWGGKKENLK.AAQEEYVK	K	A	10	3	806.518	1129.63	1129.63	377.549	377.549	1129.62	377.549	0.0012	0.9363	0.6676	0.0796443	17.488	13.656	0.9917	2	2	313	322	4.1139176E7																			0	TRUE	sp|P04075|ALDOA_HUMAN	P04075
2023-03-02-KB-noFAIMS-ST-B1-056-HCD-3s-NA7.11702.11702.3	C:\Users\kerib\Desktop\MS_Data\ST-datasets\2023-03-02-KB-noFAIMS-ST-B1-056-HCD-3s-NA7_new_FP_2024\2024-04-28-FP-21-38-33\NA7_NA8_together_offset_alexey_new_v7\7_1\interact-2023-03-02-KB-noFAIMS-ST-B1-056-HCD-3s-NA7.pep.xml	KVAHSDKPGSTSTASFR		RDEGIRIR.KVAHSDKPGSTSTASFR.DNVTSPIP	R	D	17	3	806.557	1774.9	1774.9	592.64	592.64	1774.9	592.639	0.0015	0.4205	0.2315	0.193531	9.353	0	0.882	2	2	205	221	2.12246e+06																			0	TRUE	sp|Q9P0L0|VAPA_HUMAN	Q9P0L0
2023-03-02-KB-noFAIMS-ST-B1-056-HCD-3s-NA7.11703.11703.3	C:\Users\kerib\Desktop\MS_Data\ST-datasets\2023-03-02-KB-noFAIMS-ST-B1-056-HCD-3s-NA7_new_FP_2024\2024-04-28-FP-21-38-33\NA7_NA8_together_offset_alexey_new_v7\7_1\interact-2023-03-02-KB-noFAIMS-ST-B1-056-HCD-3s-NA7.pep.xml	LTGNKVQQYHR		IFIDHPHR.LTGNKVQQYHR.AIVAVIIS	R	A	11	3	806.598	1342.71	1342.71	448.577	448.578	1342.71	448.577	0.0004	0.8534	0.3034	0.101859	14.468	0	0.9975	2	1	557	567	4.1811e+06																			0	TRUE	sp|Q92616|GCN1_HUMAN	Q92616
2023-03-02-KB-noFAIMS-ST-B1-056-HCD-3s-NA7.11704.11704.3	C:\Users\kerib\Desktop\MS_Data\ST-datasets\2023-03-02-KB-noFAIMS-ST-B1-056-HCD-3s-NA7_new_FP_2024\2024-04-28-FP-21-38-33\NA7_NA8_together_offset_alexey_new_v7\7_1\interact-2023-03-02-KB-noFAIMS-ST-B1-056-HCD-3s-NA7.pep.xml	GLKYLHQEKK		KVAINMAR.GLKYLHQEKK.LIHGDIKS	R	L	10	3	806.637	1242.71	1242.71	415.243	415.243	1242.71	415.243	0.0002	0.8486	1.1003	0.00477529	19.784	9.515	0.9983	2	2	153	162	1.1308954E7																			0	TRUE	sp|Q96KB5|TOPK_HUMAN	Q96KB5
2023-03-02-KB-noFAIMS-ST-B1-056-HCD-3s-NA7.11741.11741.2	C:\Users\kerib\Desktop\MS_Data\ST-datasets\2023-03-02-KB-noFAIMS-ST-B1-056-HCD-3s-NA7_new_FP_2024\2024-04-28-FP-21-38-33\NA7_NA8_together_offset_alexey_new_v7\7_1\interact-2023-03-02-KB-noFAIMS-ST-B1-056-HCD-3s-NA7.pep.xml	AWGGKKENLK		AIQASAIK.AWGGKKENLK.AAQEEYVK	K	A	10	2	808.346	1129.63	1129.63	565.82	565.82	1129.62	565.819	0.0008	0.969	0.6372	5.7923e-05	27.206	14.659	1	2	2	313	322	9288702																			0	TRUE	sp|P04075|ALDOA_HUMAN	P04075
2023-03-02-KB-noFAIMS-ST-B1-056-HCD-3s-NA7.11754.11754.2	C:\Users\kerib\Desktop\MS_Data\ST-datasets\2023-03-02-KB-noFAIMS-ST-B1-056-HCD-3s-NA7_new_FP_2024\2024-04-28-FP-21-38-33\NA7_NA8_together_offset_alexey_new_v7\7_1\interact-2023-03-02-KB-noFAIMS-ST-B1-056-HCD-3s-NA7.pep.xml	NRLYTNSH		ISSVVFIK.NRLYTNSH.	K	-	8	2	808.906	1003.48	1003.48	502.749	502.749	1003.48	502.749	0.0006	0.774	0.6941	0.455775	10.865	0	0.9767	2	1	167	174	1708896																			0	TRUE	sp|O43324|MCA3_HUMAN	O43324
2023-03-02-KB-noFAIMS-ST-B1-056-HCD-3s-NA7.11793.11793.3	C:\Users\kerib\Desktop\MS_Data\ST-datasets\2023-03-02-KB-noFAIMS-ST-B1-056-HCD-3s-NA7_new_FP_2024\2024-04-28-FP-21-38-33\NA7_NA8_together_offset_alexey_new_v7\7_1\interact-2023-03-02-KB-noFAIMS-ST-B1-056-HCD-3s-NA7.pep.xml	LGNDFHTNKR		IIEKYYTR.LGNDFHTNKR.VCEEIAII	R	V	10	3	810.483	1200.6	1200.61	401.208	401.21	1200.6	401.207	0.0091	0.8897	0.3903	0.473696	7.798	0	0.9955	2	1	24	33	0																			0	TRUE	sp|P08708|RS17_HUMAN	P08708
2023-03-02-KB-noFAIMS-ST-B1-056-HCD-3s-NA7.11794.11794.2	C:\Users\kerib\Desktop\MS_Data\ST-datasets\2023-03-02-KB-noFAIMS-ST-B1-056-HCD-3s-NA7_new_FP_2024\2024-04-28-FP-21-38-33\NA7_NA8_together_offset_alexey_new_v7\7_1\interact-2023-03-02-KB-noFAIMS-ST-B1-056-HCD-3s-NA7.pep.xml	KVSVNVK		SKIIEKVR.KVSVNVK.TVRGSIER	R	T	7	2	810.744	772.48	772.48	387.247	387.247	772.481	387.248	-0.0005	0.9597	1.1208	0.0672202	13.19	7.925	0.9904	2	1	116	122	8412043																			0	TRUE	sp|Q6NZI2|CAVN1_HUMAN	Q6NZI2
2023-03-02-KB-noFAIMS-ST-B1-056-HCD-3s-NA7.11801.11801.3	C:\Users\kerib\Desktop\MS_Data\ST-datasets\2023-03-02-KB-noFAIMS-ST-B1-056-HCD-3s-NA7_new_FP_2024\2024-04-28-FP-21-38-33\NA7_NA8_together_offset_alexey_new_v7\7_1\interact-2023-03-02-KB-noFAIMS-ST-B1-056-HCD-3s-NA7.pep.xml	RNEKIAVHCTVR	RNEKIAVHC[160]TVR	TVRSFGIR.RNEKIAVHCTVR.GAKAEEII	R	G	12	3	811.07	1481.79	1481.79	494.937	494.938	1481.79	494.937	0.0022	0.8273	0.1858	0.0549541	15.54	0	0.9971	2	2	64	75	3.76648e+06	9C(57.0215)																		0	TRUE	sp|P62913|RL11_HUMAN	P62913
2023-03-02-KB-noFAIMS-ST-B1-056-HCD-3s-NA7.11802.11802.2	C:\Users\kerib\Desktop\MS_Data\ST-datasets\2023-03-02-KB-noFAIMS-ST-B1-056-HCD-3s-NA7_new_FP_2024\2024-04-28-FP-21-38-33\NA7_NA8_together_offset_alexey_new_v7\7_1\interact-2023-03-02-KB-noFAIMS-ST-B1-056-HCD-3s-NA7.pep.xml	LGNDFHTNKR		IIEKYYTR.LGNDFHTNKR.VCEEIAII	R	V	10	2	811.109	1200.6	1200.6	601.308	601.308	1200.6	601.307	0.0006	0.9456	0.3799	3.23216e-07	23.404	10.403	1	2	1	24	33	1.4305935E7																			0	TRUE	sp|P08708|RS17_HUMAN	P08708
2023-03-02-KB-noFAIMS-ST-B1-056-HCD-3s-NA7.11811.11811.3	C:\Users\kerib\Desktop\MS_Data\ST-datasets\2023-03-02-KB-noFAIMS-ST-B1-056-HCD-3s-NA7_new_FP_2024\2024-04-28-FP-21-38-33\NA7_NA8_together_offset_alexey_new_v7\7_1\interact-2023-03-02-KB-noFAIMS-ST-B1-056-HCD-3s-NA7.pep.xml	LRHNVIKTGVR		GTYTIIIR.LRHNVIKTGVR.MISISYSR	R	M	11	3	811.467	1291.78	1291.78	431.602	431.602	1291.78	431.602	0.0001	0.8623	0.1313	0.20917	12.218	8.838	0.9888	2	2	398	408	1.60714e+06																			0	TRUE	sp|O43242|PSMD3_HUMAN	O43242
2023-03-02-KB-noFAIMS-ST-B1-056-HCD-3s-NA7.11826.11826.2	C:\Users\kerib\Desktop\MS_Data\ST-datasets\2023-03-02-KB-noFAIMS-ST-B1-056-HCD-3s-NA7_new_FP_2024\2024-04-28-FP-21-38-33\NA7_NA8_together_offset_alexey_new_v7\7_1\interact-2023-03-02-KB-noFAIMS-ST-B1-056-HCD-3s-NA7.pep.xml	LGNDFHTNKR		IIEKYYTR.LGNDFHTNKR.VCEEIAII	R	V	10	2	812.069	1200.6	1200.6	601.308	601.308	1200.6	601.307	0.0006	0.6751	0.3639	0.0682732	17.163	11.022	0.9866	2	1	24	33	1.4305935E7																			0	TRUE	sp|P08708|RS17_HUMAN	P08708
2023-03-02-KB-noFAIMS-ST-B1-056-HCD-3s-NA7.11834.11834.2	C:\Users\kerib\Desktop\MS_Data\ST-datasets\2023-03-02-KB-noFAIMS-ST-B1-056-HCD-3s-NA7_new_FP_2024\2024-04-28-FP-21-38-33\NA7_NA8_together_offset_alexey_new_v7\7_1\interact-2023-03-02-KB-noFAIMS-ST-B1-056-HCD-3s-NA7.pep.xml	KTYVTPR		VARSWVCR.KTYVTPR.RPFEKSRI	R	R	7	2	812.405	863.487	863.487	432.751	432.751	863.486	432.75	0.0005	0.9903	1.3388	0.0940906	16.905	11.655	0.9827	2	1	11	17	4950183																			0	TRUE	sp|P46781|RS9_HUMAN	P46781
2023-03-02-KB-noFAIMS-ST-B1-056-HCD-3s-NA7.11836.11836.3	C:\Users\kerib\Desktop\MS_Data\ST-datasets\2023-03-02-KB-noFAIMS-ST-B1-056-HCD-3s-NA7_new_FP_2024\2024-04-28-FP-21-38-33\NA7_NA8_together_offset_alexey_new_v7\7_1\interact-2023-03-02-KB-noFAIMS-ST-B1-056-HCD-3s-NA7.pep.xml	KVEKVTISNR		IMKEIIDK.KVEKVTISNR.LVSSPCCI	K	L	10	3	812.705	1172.69	1172.69	391.904	391.903	1172.69	391.903	0.0003	0.9476	0.3121	0.000351627	21.269	13.325	0.9998	2	2	574	583	2.6559252E7																			0	TRUE	sp|P08238|HS90B_HUMAN	P08238
2023-03-02-KB-noFAIMS-ST-B1-056-HCD-3s-NA7.11855.11855.2	C:\Users\kerib\Desktop\MS_Data\ST-datasets\2023-03-02-KB-noFAIMS-ST-B1-056-HCD-3s-NA7_new_FP_2024\2024-04-28-FP-21-38-33\NA7_NA8_together_offset_alexey_new_v7\7_1\interact-2023-03-02-KB-noFAIMS-ST-B1-056-HCD-3s-NA7.pep.xml	HADIVTTTTHK		KVIPSPFK.HADIVTTTTHK.TIRGARSG	K	T	11	2	813.511	1222.64	1222.63	612.328	612.325	1222.63	612.322	0.0043	0.5546	0.4819	1.04653	9.421	0	0.9447	2	0	270	280	1.84623e+06																			0	TRUE	sp|P34897|GLYM_HUMAN	P34897
2023-03-02-KB-noFAIMS-ST-B1-056-HCD-3s-NA7.11866.11866.2	C:\Users\kerib\Desktop\MS_Data\ST-datasets\2023-03-02-KB-noFAIMS-ST-B1-056-HCD-3s-NA7_new_FP_2024\2024-04-28-FP-21-38-33\NA7_NA8_together_offset_alexey_new_v7\7_1\interact-2023-03-02-KB-noFAIMS-ST-B1-056-HCD-3s-NA7.pep.xml	GYADSPSK		SHTSDMHR.GYADSPSK.AGAAPYVQ	R	A	8	2	813.944	823.371	823.372	412.693	412.693	823.371	412.693	0.0006	0.9036	0.028	0.265308	9.805	0	0.9965	2	0	30	37	1.19241e+06																			0	TRUE	sp|Q01518|CAP1_HUMAN	Q01518
2023-03-02-KB-noFAIMS-ST-B1-056-HCD-3s-NA7.11884.11884.2	C:\Users\kerib\Desktop\MS_Data\ST-datasets\2023-03-02-KB-noFAIMS-ST-B1-056-HCD-3s-NA7_new_FP_2024\2024-04-28-FP-21-38-33\NA7_NA8_together_offset_alexey_new_v7\7_1\interact-2023-03-02-KB-noFAIMS-ST-B1-056-HCD-3s-NA7.pep.xml	KVEKVTISNR		IMKEIIDK.KVEKVTISNR.LVSSPCCI	K	L	10	2	814.95	1172.69	1172.69	587.351	587.351	1172.69	587.351	0.0006	0.9719	0.2747	0.00044617	25.902	14.474	0.9999	2	2	574	583	6.88547e+06																			0	TRUE	sp|P08238|HS90B_HUMAN	P08238
2023-03-02-KB-noFAIMS-ST-B1-056-HCD-3s-NA7.11904.11904.2	C:\Users\kerib\Desktop\MS_Data\ST-datasets\2023-03-02-KB-noFAIMS-ST-B1-056-HCD-3s-NA7_new_FP_2024\2024-04-28-FP-21-38-33\NA7_NA8_together_offset_alexey_new_v7\7_1\interact-2023-03-02-KB-noFAIMS-ST-B1-056-HCD-3s-NA7.pep.xml	VEVYKNR		IIIVRQYR.VEVYKNR.AGNKASKE	R	A	7	2	815.747	906.493	906.492	454.254	454.253	906.492	454.253	0	0.9275	1.3534	0.122956	14.141	0	0.9879	2	1	100	106	1.6473e+06																			0	TRUE	sp|P43246|MSH2_HUMAN	P43246
2023-03-02-KB-noFAIMS-ST-B1-056-HCD-3s-NA7.11909.11909.2	C:\Users\kerib\Desktop\MS_Data\ST-datasets\2023-03-02-KB-noFAIMS-ST-B1-056-HCD-3s-NA7_new_FP_2024\2024-04-28-FP-21-38-33\NA7_NA8_together_offset_alexey_new_v7\7_1\interact-2023-03-02-KB-noFAIMS-ST-B1-056-HCD-3s-NA7.pep.xml	KVEKVTISNR		IMKEIIDK.KVEKVTISNR.LVSSPCCI	K	L	10	2	815.949	1172.69	1172.69	587.351	587.351	1172.69	587.351	0.0006	0.7589	0.2581	0.115945	15.243	10.85	0.9798	2	2	574	583	6.88547e+06																			0	TRUE	sp|P08238|HS90B_HUMAN	P08238
2023-03-02-KB-noFAIMS-ST-B1-056-HCD-3s-NA7.11924.11924.3	C:\Users\kerib\Desktop\MS_Data\ST-datasets\2023-03-02-KB-noFAIMS-ST-B1-056-HCD-3s-NA7_new_FP_2024\2024-04-28-FP-21-38-33\NA7_NA8_together_offset_alexey_new_v7\7_1\interact-2023-03-02-KB-noFAIMS-ST-B1-056-HCD-3s-NA7.pep.xml	RYAHVVLRK		TAIKGVGR.RYAHVVLRK.ADIDITKR	R	A	9	3	816.548	1140.69	1140.69	381.237	381.237	1140.69	381.237	0.002	0.9522	0.1052	0.104954	14.416	9.797	0.9933	2	2	39	47	1.3509834E7																			0	TRUE	sp|P62269|RS18_HUMAN	P62269
2023-03-02-KB-noFAIMS-ST-B1-056-HCD-3s-NA7.11934.11934.3	C:\Users\kerib\Desktop\MS_Data\ST-datasets\2023-03-02-KB-noFAIMS-ST-B1-056-HCD-3s-NA7_new_FP_2024\2024-04-28-FP-21-38-33\NA7_NA8_together_offset_alexey_new_v7\7_1\interact-2023-03-02-KB-noFAIMS-ST-B1-056-HCD-3s-NA7.pep.xml	YTQVGPDHNR		EKIQGEYK.YTQVGPDHNR.SFIAEMTI	K	S	10	3	817.23	1185.56	1185.55	396.192	396.192	1185.55	396.192	0.0023	0.7509	0.1368	1.81343	7.466	0	0.9768	2	0	200	209	3542684																			0	TRUE	sp|Q08211|DHX9_HUMAN	Q08211
2023-03-02-KB-noFAIMS-ST-B1-056-HCD-3s-NA7.11941.11941.3	C:\Users\kerib\Desktop\MS_Data\ST-datasets\2023-03-02-KB-noFAIMS-ST-B1-056-HCD-3s-NA7_new_FP_2024\2024-04-28-FP-21-38-33\NA7_NA8_together_offset_alexey_new_v7\7_1\interact-2023-03-02-KB-noFAIMS-ST-B1-056-HCD-3s-NA7.pep.xml	IAVHCTVRGAK	IAVHC[160]TVRGAK	FGIRRNEK.IAVHCTVRGAK.AEEIIEKG	K	A	11	3	817.512	1210.65	1210.65	404.559	404.559	1210.66	404.561	-0.0063	0.7111	0.3224	1.52669	4.765	0	0.9743	2	1	68	78	4422867	5C(57.0215)																		0	TRUE	sp|P62913|RL11_HUMAN	P62913
2023-03-02-KB-noFAIMS-ST-B1-056-HCD-3s-NA7.11949.11949.2	C:\Users\kerib\Desktop\MS_Data\ST-datasets\2023-03-02-KB-noFAIMS-ST-B1-056-HCD-3s-NA7_new_FP_2024\2024-04-28-FP-21-38-33\NA7_NA8_together_offset_alexey_new_v7\7_1\interact-2023-03-02-KB-noFAIMS-ST-B1-056-HCD-3s-NA7.pep.xml	DSHGVAQVR		SQIGVIIR.DSHGVAQVR.FVTGNKII	R	F	9	2	817.826	967.484	967.484	484.749	484.749	967.484	484.749	0	0.9028	0.1141	0.225294	12.089	0	0.9957	2	0	56	64	2.26451e+06																			0	TRUE	sp|P62277|RS13_HUMAN	P62277
2023-03-02-KB-noFAIMS-ST-B1-056-HCD-3s-NA7.11967.11967.2	C:\Users\kerib\Desktop\MS_Data\ST-datasets\2023-03-02-KB-noFAIMS-ST-B1-056-HCD-3s-NA7_new_FP_2024\2024-04-28-FP-21-38-33\NA7_NA8_together_offset_alexey_new_v7\7_1\interact-2023-03-02-KB-noFAIMS-ST-B1-056-HCD-3s-NA7.pep.xml	YSASKPLK		GIMRMRER.YSASKPLK.GARIAGCI	R	G	8	2	818.541	892.502	892.502	447.259	447.259	892.502	447.258	0.0006	0.8484	0.0603	3.2961	8.428	0	0.9748	2	1	39	46	2.42255e+06																			0	TRUE	sp|P23526|SAHH_HUMAN	P23526
2023-03-02-KB-noFAIMS-ST-B1-056-HCD-3s-NA7.11971.11971.2	C:\Users\kerib\Desktop\MS_Data\ST-datasets\2023-03-02-KB-noFAIMS-ST-B1-056-HCD-3s-NA7_new_FP_2024\2024-04-28-FP-21-38-33\NA7_NA8_together_offset_alexey_new_v7\7_1\interact-2023-03-02-KB-noFAIMS-ST-B1-056-HCD-3s-NA7.pep.xml	VPQCPSGR	VPQC[160]PSGR	PDDCEFKR.VPQCPSGR.VYVIKFKA	R	V	8	2	818.937	899.429	899.428	450.722	450.721	899.428	450.721	0.0001	0.931	1.2466	0.171989	13.558	0	0.9961	2	0	85	92	2.72943e+06	4C(57.0215)																		0	TRUE	sp|Q16186|ADRM1_HUMAN	Q16186
2023-03-02-KB-noFAIMS-ST-B1-056-HCD-3s-NA7.12006.12006.2	C:\Users\kerib\Desktop\MS_Data\ST-datasets\2023-03-02-KB-noFAIMS-ST-B1-056-HCD-3s-NA7_new_FP_2024\2024-04-28-FP-21-38-33\NA7_NA8_together_offset_alexey_new_v7\7_1\interact-2023-03-02-KB-noFAIMS-ST-B1-056-HCD-3s-NA7.pep.xml	VIAHTQMR		KKYCQVIR.VIAHTQMR.LIPIRQKK	R	L	8	2	820.614	954.508	954.507	478.262	478.261	954.507	478.261	0.0003	0.9736	0.8896	0.0108081	18.365	0	0.9994	2	0	162	169	1.2816605E7																			0	TRUE	sp|P39023|RL3_HUMAN	P39023
2023-03-02-KB-noFAIMS-ST-B1-056-HCD-3s-NA7.12007.12007.4	C:\Users\kerib\Desktop\MS_Data\ST-datasets\2023-03-02-KB-noFAIMS-ST-B1-056-HCD-3s-NA7_new_FP_2024\2024-04-28-FP-21-38-33\NA7_NA8_together_offset_alexey_new_v7\7_1\interact-2023-03-02-KB-noFAIMS-ST-B1-056-HCD-3s-NA7.pep.xml	AVRYAHEKLNASR		VIRRIIRR.AVRYAHEKLNASR.GFFATIVD	R	G	13	4	820.654	1513.81	1513.82	379.461	379.461	1513.81	379.46	0.0036	0.9019	0.0969	2.15476e-07	22.686	11.611	1	2	2	331	343	9072582																			0	TRUE	sp|P49588|SYAC_HUMAN	P49588
2023-03-02-KB-noFAIMS-ST-B1-056-HCD-3s-NA7.12012.12012.2	C:\Users\kerib\Desktop\MS_Data\ST-datasets\2023-03-02-KB-noFAIMS-ST-B1-056-HCD-3s-NA7_new_FP_2024\2024-04-28-FP-21-38-33\NA7_NA8_together_offset_alexey_new_v7\7_1\interact-2023-03-02-KB-noFAIMS-ST-B1-056-HCD-3s-NA7.pep.xml	GLQTSQDAR		YGDEEKDK.GLQTSQDAR.FYAISASF	K	F	9	2	820.904	974.48	974.479	488.247	488.247	974.478	488.246	0.0007	0.9141	0.5644	0.0321922	13.469	0	0.9991	2	0	65	73	3.82369e+06																			0	TRUE	sp|P27797|CALR_HUMAN	P27797
2023-03-02-KB-noFAIMS-ST-B1-056-HCD-3s-NA7.12022.12022.2	C:\Users\kerib\Desktop\MS_Data\ST-datasets\2023-03-02-KB-noFAIMS-ST-B1-056-HCD-3s-NA7_new_FP_2024\2024-04-28-FP-21-38-33\NA7_NA8_together_offset_alexey_new_v7\7_1\interact-2023-03-02-KB-noFAIMS-ST-B1-056-HCD-3s-NA7.pep.xml	VIAHTQMR	VIAHTQM[147]R	KKYCQVIR.VIAHTQMR.LIPIRQKK	R	L	8	2	821.302	970.503	970.501	486.259	486.258	970.502	486.258	-0.0009	0.6995	0.5295	1.2582	10.101	0	0.8928	2	0	162	169	2.34914e+06	7M(15.9949)																		0	TRUE	sp|P39023|RL3_HUMAN	P39023
2023-03-02-KB-noFAIMS-ST-B1-056-HCD-3s-NA7.12025.12025.2	C:\Users\kerib\Desktop\MS_Data\ST-datasets\2023-03-02-KB-noFAIMS-ST-B1-056-HCD-3s-NA7_new_FP_2024\2024-04-28-FP-21-38-33\NA7_NA8_together_offset_alexey_new_v7\7_1\interact-2023-03-02-KB-noFAIMS-ST-B1-056-HCD-3s-NA7.pep.xml	QVTGVTR		AMSKIGIR.QVTGVTR.VTIRKSKN	R	V	7	2	821.428	758.419	758.418	380.217	380.216	759.424	380.719	-1.0058	0.9803	1.4153	0.180232	14.505	12.795	0.9508	2	0	1950	1956	1.6498015E7		Mod1: Isotopic peak error (PeakApex: -1.0030, Theoretical: -1.0024); Mod1: Half of a disulfide bridge (Theoretical: -1.0078)																	0	FALSE	sp|E9PAV3|NACAM_HUMAN	E9PAV3
2023-03-02-KB-noFAIMS-ST-B1-056-HCD-3s-NA7.12026.12026.2	C:\Users\kerib\Desktop\MS_Data\ST-datasets\2023-03-02-KB-noFAIMS-ST-B1-056-HCD-3s-NA7_new_FP_2024\2024-04-28-FP-21-38-33\NA7_NA8_together_offset_alexey_new_v7\7_1\interact-2023-03-02-KB-noFAIMS-ST-B1-056-HCD-3s-NA7.pep.xml	VIAHTQMR		KKYCQVIR.VIAHTQMR.LIPIRQKK	R	L	8	2	821.468	954.508	954.507	478.262	478.261	954.507	478.261	0.0003	0.6315	0.8754	1.17761	10.216	0	0.9475	2	0	162	169	1.2816605E7																			0	TRUE	sp|P39023|RL3_HUMAN	P39023
2023-03-02-KB-noFAIMS-ST-B1-056-HCD-3s-NA7.12036.12036.2	C:\Users\kerib\Desktop\MS_Data\ST-datasets\2023-03-02-KB-noFAIMS-ST-B1-056-HCD-3s-NA7_new_FP_2024\2024-04-28-FP-21-38-33\NA7_NA8_together_offset_alexey_new_v7\7_1\interact-2023-03-02-KB-noFAIMS-ST-B1-056-HCD-3s-NA7.pep.xml	QVTGVTR		AMSKIGIR.QVTGVTR.VTIRKSKN	R	V	7	2	821.881	759.425	759.425	380.72	380.72	759.424	380.719	0.0014	0.992	1.4078	0.152378	14.471	12.806	0.9834	2	0	1950	1956	1.8136078E7																			0	FALSE	sp|E9PAV3|NACAM_HUMAN	E9PAV3
2023-03-02-KB-noFAIMS-ST-B1-056-HCD-3s-NA7.12038.12038.3	C:\Users\kerib\Desktop\MS_Data\ST-datasets\2023-03-02-KB-noFAIMS-ST-B1-056-HCD-3s-NA7_new_FP_2024\2024-04-28-FP-21-38-33\NA7_NA8_together_offset_alexey_new_v7\7_1\interact-2023-03-02-KB-noFAIMS-ST-B1-056-HCD-3s-NA7.pep.xml	AVRYAHEKLNASR		VIRRIIRR.AVRYAHEKLNASR.GFFATIVD	R	G	13	3	822.184	1513.81	1513.81	505.612	505.611	1513.81	505.611	0.0009	0.8837	0.1224	6.39575e-06	15.639	9.962	0.9998	2	2	331	343	5.33582e+06																			0	TRUE	sp|P49588|SYAC_HUMAN	P49588
2023-03-02-KB-noFAIMS-ST-B1-056-HCD-3s-NA7.12040.12040.3	C:\Users\kerib\Desktop\MS_Data\ST-datasets\2023-03-02-KB-noFAIMS-ST-B1-056-HCD-3s-NA7_new_FP_2024\2024-04-28-FP-21-38-33\NA7_NA8_together_offset_alexey_new_v7\7_1\interact-2023-03-02-KB-noFAIMS-ST-B1-056-HCD-3s-NA7.pep.xml	LRDDTELRK		IISVSQAR.LRDDTELRK.CAFISQAS	R	C	9	3	822.326	1144.62	1144.62	382.548	382.548	1144.62	382.547	0.0039	0.7814	0.06	1.8197	10.968	9.445	0.9192	2	2	96	104	4.06732e+06																			0	TRUE	sp|P16930|FAAA_HUMAN	P16930
2023-03-02-KB-noFAIMS-ST-B1-056-HCD-3s-NA7.12046.12046.2	C:\Users\kerib\Desktop\MS_Data\ST-datasets\2023-03-02-KB-noFAIMS-ST-B1-056-HCD-3s-NA7_new_FP_2024\2024-04-28-FP-21-38-33\NA7_NA8_together_offset_alexey_new_v7\7_1\interact-2023-03-02-KB-noFAIMS-ST-B1-056-HCD-3s-NA7.pep.xml	VALSTHR		WTVIAAGR.VALSTHR.VRPITKNA	R	V	7	2	822.565	782.441	782.44	392.228	392.227	782.44	392.227	0.0002	0.9384	1.338	0.0468813	14.816	11.03	0.9849	2	0	321	327	4.45162e+06																			0	TRUE	sp|P15735|PHKG2_HUMAN	P15735
2023-03-02-KB-noFAIMS-ST-B1-056-HCD-3s-NA7.12087.12087.2	C:\Users\kerib\Desktop\MS_Data\ST-datasets\2023-03-02-KB-noFAIMS-ST-B1-056-HCD-3s-NA7_new_FP_2024\2024-04-28-FP-21-38-33\NA7_NA8_together_offset_alexey_new_v7\7_1\interact-2023-03-02-KB-noFAIMS-ST-B1-056-HCD-3s-NA7.pep.xml	TIAPCQK	TIAPC[160]QK	IVTDIIRR.TIAPCQK.AMQDAEVS	R	A	7	2	824.441	816.416	816.417	409.216	409.216	816.416	409.216	0.0005	0.9521	1.4193	0.099426	12.51	0	0.9939	2	0	362	368	4.47123e+06	5C(57.0215)																		0	TRUE	sp|P38646|GRP75_HUMAN	P38646
2023-03-02-KB-noFAIMS-ST-B1-056-HCD-3s-NA7.12090.12090.2	C:\Users\kerib\Desktop\MS_Data\ST-datasets\2023-03-02-KB-noFAIMS-ST-B1-056-HCD-3s-NA7_new_FP_2024\2024-04-28-FP-21-38-33\NA7_NA8_together_offset_alexey_new_v7\7_1\interact-2023-03-02-KB-noFAIMS-ST-B1-056-HCD-3s-NA7.pep.xml	YNGLIHRK		IKARNSFR.YNGLIHRK.TVGVEPAA	R	T	8	2	824.61	999.563	999.563	500.789	500.789	999.561	500.788	0.002	0.9667	2.0447	0.000892379	20.861	10.376	0.9995	2	1	40	47	7746593																			0	TRUE	sp|P46779|RL28_HUMAN	P46779
2023-03-02-KB-noFAIMS-ST-B1-056-HCD-3s-NA7.12094.12094.2	C:\Users\kerib\Desktop\MS_Data\ST-datasets\2023-03-02-KB-noFAIMS-ST-B1-056-HCD-3s-NA7_new_FP_2024\2024-04-28-FP-21-38-33\NA7_NA8_together_offset_alexey_new_v7\7_1\interact-2023-03-02-KB-noFAIMS-ST-B1-056-HCD-3s-NA7.pep.xml	HIITTTR		IKEVPAGK.HIITTTR.SHSNKIVT	K	S	7	2	824.771	840.482	840.483	421.248	421.249	840.482	421.248	0.0011	0.9818	1.1332	0.150314	13.792	0	0.9915	2	0	190	196	4915702																			0	TRUE	sp|O95861|BPNT1_HUMAN	O95861
2023-03-02-KB-noFAIMS-ST-B1-056-HCD-3s-NA7.12129.12129.2	C:\Users\kerib\Desktop\MS_Data\ST-datasets\2023-03-02-KB-noFAIMS-ST-B1-056-HCD-3s-NA7_new_FP_2024\2024-04-28-FP-21-38-33\NA7_NA8_together_offset_alexey_new_v7\7_1\interact-2023-03-02-KB-noFAIMS-ST-B1-056-HCD-3s-NA7.pep.xml	EGVHGGLINKK		TIVIIMGK.EGVHGGLINKK.CYEMASHI	K	C	11	2	826.18	1150.65	1150.65	576.331	576.331	1150.65	576.33	0.0013	0.9348	1.2966	7.19806e-07	30.831	12.759	1	2	1	117	127	2.4604412E7																			0	TRUE	sp|P07737|PROF1_HUMAN	P07737
2023-03-02-KB-noFAIMS-ST-B1-056-HCD-3s-NA7.12139.12139.3	C:\Users\kerib\Desktop\MS_Data\ST-datasets\2023-03-02-KB-noFAIMS-ST-B1-056-HCD-3s-NA7_new_FP_2024\2024-04-28-FP-21-38-33\NA7_NA8_together_offset_alexey_new_v7\7_1\interact-2023-03-02-KB-noFAIMS-ST-B1-056-HCD-3s-NA7.pep.xml	VAKVTGGAASKLSK		KVEISQIR.VAKVTGGAASKLSK.IRVVRKSI	R	I	14	3	826.813	1315.78	1315.78	439.602	439.602	1315.78	439.601	0.0009	0.9423	0.0933	1.676e-11	40.432	13.229	1	2	2	33	46	1.27000088E8																			0	TRUE	sp|P42766|RL35_HUMAN	P42766
2023-03-02-KB-noFAIMS-ST-B1-056-HCD-3s-NA7.12140.12140.3	C:\Users\kerib\Desktop\MS_Data\ST-datasets\2023-03-02-KB-noFAIMS-ST-B1-056-HCD-3s-NA7_new_FP_2024\2024-04-28-FP-21-38-33\NA7_NA8_together_offset_alexey_new_v7\7_1\interact-2023-03-02-KB-noFAIMS-ST-B1-056-HCD-3s-NA7.pep.xml	EGVHGGLINKK		TIVIIMGK.EGVHGGLINKK.CYEMASHI	K	C	11	3	826.852	1150.65	1150.65	384.557	384.557	1150.65	384.556	0.0036	0.8533	1.2854	0.649191	10.871	8.05	0.9786	2	1	117	127	3.0766248E7																			0	TRUE	sp|P07737|PROF1_HUMAN	P07737
2023-03-02-KB-noFAIMS-ST-B1-056-HCD-3s-NA7.12144.12144.3	C:\Users\kerib\Desktop\MS_Data\ST-datasets\2023-03-02-KB-noFAIMS-ST-B1-056-HCD-3s-NA7_new_FP_2024\2024-04-28-FP-21-38-33\NA7_NA8_together_offset_alexey_new_v7\7_1\interact-2023-03-02-KB-noFAIMS-ST-B1-056-HCD-3s-NA7.pep.xml	NKYNTPKYR		KRIVIQDK.NKYNTPKYR.MIVRVTNR	K	M	9	3	827.062	1182.62	1182.62	395.213	395.213	1182.61	395.212	0.0023	0.8183	0.0689	0.306725	11.553	7.557	0.9861	2	2	42	50	5.6706208E7																			0	TRUE	sp|P46777|RL5_HUMAN	P46777
2023-03-02-KB-noFAIMS-ST-B1-056-HCD-3s-NA7.12152.12152.2	C:\Users\kerib\Desktop\MS_Data\ST-datasets\2023-03-02-KB-noFAIMS-ST-B1-056-HCD-3s-NA7_new_FP_2024\2024-04-28-FP-21-38-33\NA7_NA8_together_offset_alexey_new_v7\7_1\interact-2023-03-02-KB-noFAIMS-ST-B1-056-HCD-3s-NA7.pep.xml	GTGASGSFK		KGTIVQTK.GTGASGSFK.LNKKAASG	K	L	9	2	827.387	810.386	810.387	406.2	406.201	810.387	406.201	0.0001	0.9102	0.5564	0.286748	10.67	7.371	0.9943	2	0	98	106	1.69393e+06																			0	FALSE	sp|P10412|H14_HUMAN	P10412
2023-03-02-KB-noFAIMS-ST-B1-056-HCD-3s-NA7.12153.12153.2	C:\Users\kerib\Desktop\MS_Data\ST-datasets\2023-03-02-KB-noFAIMS-ST-B1-056-HCD-3s-NA7_new_FP_2024\2024-04-28-FP-21-38-33\NA7_NA8_together_offset_alexey_new_v7\7_1\interact-2023-03-02-KB-noFAIMS-ST-B1-056-HCD-3s-NA7.pep.xml	VAKVTGGAASKLSK		KVEISQIR.VAKVTGGAASKLSK.IRVVRKSI	R	I	14	2	827.426	1315.78	1315.78	658.899	658.899	1315.78	658.898	0.0014	0.942	0.0831	8.68461e-07	35.745	10.898	1	2	2	33	46	2.1952892E7																			0	TRUE	sp|P42766|RL35_HUMAN	P42766
2023-03-02-KB-noFAIMS-ST-B1-056-HCD-3s-NA7.12175.12175.2	C:\Users\kerib\Desktop\MS_Data\ST-datasets\2023-03-02-KB-noFAIMS-ST-B1-056-HCD-3s-NA7_new_FP_2024\2024-04-28-FP-21-38-33\NA7_NA8_together_offset_alexey_new_v7\7_1\interact-2023-03-02-KB-noFAIMS-ST-B1-056-HCD-3s-NA7.pep.xml	VAKVTGGAASKLSK		KVEISQIR.VAKVTGGAASKLSK.IRVVRKSI	R	I	14	2	828.296	1315.78	1315.78	658.899	658.899	1315.78	658.898	0.0014	0.8185	0.0686	7.94328e-05	28.9	11.243	1	2	2	33	46	2.1952892E7																			0	TRUE	sp|P42766|RL35_HUMAN	P42766
2023-03-02-KB-noFAIMS-ST-B1-056-HCD-3s-NA7.12182.12182.2	C:\Users\kerib\Desktop\MS_Data\ST-datasets\2023-03-02-KB-noFAIMS-ST-B1-056-HCD-3s-NA7_new_FP_2024\2024-04-28-FP-21-38-33\NA7_NA8_together_offset_alexey_new_v7\7_1\interact-2023-03-02-KB-noFAIMS-ST-B1-056-HCD-3s-NA7.pep.xml	IKQSELSAK		KAREIISR.IKQSELSAK.MREWFSET	R	M	9	2	828.816	1002.57	1002.57	502.293	502.293	1002.57	502.293	0.0007	0.9746	0.1724	0.0040478	20.613	13.336	0.9993	2	1	55	63	1.3249093E7																			0	TRUE	sp|P02654|APOC1_HUMAN	P02654
2023-03-02-KB-noFAIMS-ST-B1-056-HCD-3s-NA7.12184.12184.3	C:\Users\kerib\Desktop\MS_Data\ST-datasets\2023-03-02-KB-noFAIMS-ST-B1-056-HCD-3s-NA7_new_FP_2024\2024-04-28-FP-21-38-33\NA7_NA8_together_offset_alexey_new_v7\7_1\interact-2023-03-02-KB-noFAIMS-ST-B1-056-HCD-3s-NA7.pep.xml	VFVVKRQNR		IVTVSGQR.VFVVKRQNR.GREPIDV	R	G	9	3	828.956	1144.69	1144.68	382.569	382.569	1144.68	382.568	0.0014	0.969	2.0641	0.0632412	13.296	0	0.9952	2	2	84	92	6.80159e+06																			0	TRUE	sp|Q0VGL1|LTOR4_HUMAN	Q0VGL1
2023-03-02-KB-noFAIMS-ST-B1-056-HCD-3s-NA7.12188.12188.2	C:\Users\kerib\Desktop\MS_Data\ST-datasets\2023-03-02-KB-noFAIMS-ST-B1-056-HCD-3s-NA7_new_FP_2024\2024-04-28-FP-21-38-33\NA7_NA8_together_offset_alexey_new_v7\7_1\interact-2023-03-02-KB-noFAIMS-ST-B1-056-HCD-3s-NA7.pep.xml	LISPYKKK		YRIDIKRR.LISPYKKK.QRDIAKMR	R	Q	8	2	829.113	975.613	975.62	488.814	488.817	975.612	488.813	0.0081	0.9441	1.2969	0.0383266	16.166	10.428	0.9952	2	2	359	366	5.18245e+06																			0	TRUE	sp|O14929|HAT1_HUMAN	O14929
2023-03-02-KB-noFAIMS-ST-B1-056-HCD-3s-NA7.12225.12225.3	C:\Users\kerib\Desktop\MS_Data\ST-datasets\2023-03-02-KB-noFAIMS-ST-B1-056-HCD-3s-NA7_new_FP_2024\2024-04-28-FP-21-38-33\NA7_NA8_together_offset_alexey_new_v7\7_1\interact-2023-03-02-KB-noFAIMS-ST-B1-056-HCD-3s-NA7.pep.xml	RVHPVSTMIK	RVHPVSTM[147]IK	ESIMKNIR.RVHPVSTMIK.GIYGIKDD	R	G	10	3	830.812	1182.66	1182.66	395.226	395.226	1182.65	395.225	0.0014	0.7947	0.7556	3.36293	11.539	10.059	0.9433	2	1	269	278	6.93328e+06	8M(15.9949)																		0	TRUE	sp|P00338|LDHA_HUMAN	P00338
2023-03-02-KB-noFAIMS-ST-B1-056-HCD-3s-NA7.12229.12229.2	C:\Users\kerib\Desktop\MS_Data\ST-datasets\2023-03-02-KB-noFAIMS-ST-B1-056-HCD-3s-NA7_new_FP_2024\2024-04-28-FP-21-38-33\NA7_NA8_together_offset_alexey_new_v7\7_1\interact-2023-03-02-KB-noFAIMS-ST-B1-056-HCD-3s-NA7.pep.xml	HQGVMVGMGQK	HQGVMVGM[147]GQK	PSIVGRPR.HQGVMVGMGQK.DSYVGDEA	R	D	11	2	831.023	1186.56	1186.56	594.288	594.286	1186.56	594.287	-0.0003	0.9037	0.4249	3.70041e-05	27.227	17.563	1	2	0	42	52	2.4644098E7	8M(15.9949)																		0	FALSE	sp|P68032|ACTC_HUMAN	P68032
2023-03-02-KB-noFAIMS-ST-B1-056-HCD-3s-NA7.12248.12248.2	C:\Users\kerib\Desktop\MS_Data\ST-datasets\2023-03-02-KB-noFAIMS-ST-B1-056-HCD-3s-NA7_new_FP_2024\2024-04-28-FP-21-38-33\NA7_NA8_together_offset_alexey_new_v7\7_1\interact-2023-03-02-KB-noFAIMS-ST-B1-056-HCD-3s-NA7.pep.xml	KAVVVCPK	KAVVVC[160]PK	CIFAGFQR.KAVVVCPK.DEDYKQRT	R	D	8	2	831.778	899.528	899.527	450.771	450.771	899.526	450.77	0.0005	0.9203	1.2267	0.0014134	18.929	11.466	0.9987	2	1	602	609	4481302	6C(57.0215)																		0	TRUE	sp|Q00839|HNRPU_HUMAN	Q00839
2023-03-02-KB-noFAIMS-ST-B1-056-HCD-3s-NA7.12260.12260.2	C:\Users\kerib\Desktop\MS_Data\ST-datasets\2023-03-02-KB-noFAIMS-ST-B1-056-HCD-3s-NA7_new_FP_2024\2024-04-28-FP-21-38-33\NA7_NA8_together_offset_alexey_new_v7\7_1\interact-2023-03-02-KB-noFAIMS-ST-B1-056-HCD-3s-NA7.pep.xml	HQGVMVGMGQK	HQGVM[147]VGM[147]GQK	PSIVGRPR.HQGVMVGMGQK.DSYVGDEA	R	D	11	2	832.255	1202.56	1202.55	602.285	602.285	1202.55	602.284	0.0012	0.5622	1.4573	0.303739	10.57	0	0.9175	2	0	42	52	6.39531e+06	5M(15.9949),8M(15.9949)																		0	FALSE	sp|P68032|ACTC_HUMAN	P68032
2023-03-02-KB-noFAIMS-ST-B1-056-HCD-3s-NA7.12263.12263.2	C:\Users\kerib\Desktop\MS_Data\ST-datasets\2023-03-02-KB-noFAIMS-ST-B1-056-HCD-3s-NA7_new_FP_2024\2024-04-28-FP-21-38-33\NA7_NA8_together_offset_alexey_new_v7\7_1\interact-2023-03-02-KB-noFAIMS-ST-B1-056-HCD-3s-NA7.pep.xml	HQGVMVGMGQK	HQGVMVGM[147]GQK	PSIVGRPR.HQGVMVGMGQK.DSYVGDEA	R	D	11	2	832.377	1186.56	1186.56	594.288	594.286	1186.56	594.287	-0.0003	0.4967	0.4024	0.0253659	15.883	12.06	0.9947	2	0	42	52	2.4644098E7	8M(15.9949)																		0	FALSE	sp|P68032|ACTC_HUMAN	P68032
2023-03-02-KB-noFAIMS-ST-B1-056-HCD-3s-NA7.12286.12286.3	C:\Users\kerib\Desktop\MS_Data\ST-datasets\2023-03-02-KB-noFAIMS-ST-B1-056-HCD-3s-NA7_new_FP_2024\2024-04-28-FP-21-38-33\NA7_NA8_together_offset_alexey_new_v7\7_1\interact-2023-03-02-KB-noFAIMS-ST-B1-056-HCD-3s-NA7.pep.xml	HQGVMVGMGQK	HQGVMVGM[147]GQK	PSIVGRPR.HQGVMVGMGQK.DSYVGDEA	R	D	11	3	833.587	1186.56	1186.56	396.528	396.527	1186.56	396.527	0.0014	0.8477	0.3822	0.274789	11.744	8.551	0.9949	2	0	42	52	4.13074e+06	8M(15.9949)																		0	FALSE	sp|P68032|ACTC_HUMAN	P68032
2023-03-02-KB-noFAIMS-ST-B1-056-HCD-3s-NA7.12292.12292.3	C:\Users\kerib\Desktop\MS_Data\ST-datasets\2023-03-02-KB-noFAIMS-ST-B1-056-HCD-3s-NA7_new_FP_2024\2024-04-28-FP-21-38-33\NA7_NA8_together_offset_alexey_new_v7\7_1\interact-2023-03-02-KB-noFAIMS-ST-B1-056-HCD-3s-NA7.pep.xml	KKVQEFEHVNGR		IGVMSIIR.KKVQEFEHVNGR.WSMPEIAE	R	W	12	3	833.826	1469.78	1469.77	490.933	490.932	1469.77	490.932	0.0009	0.522	0.1881	0.42462	7.988	0	0.9291	2	2	1504	1515	2.31263e+06																			0	TRUE	sp|Q14839|CHD4_HUMAN	Q14839
2023-03-02-KB-noFAIMS-ST-B1-056-HCD-3s-NA7.12296.12296.2	C:\Users\kerib\Desktop\MS_Data\ST-datasets\2023-03-02-KB-noFAIMS-ST-B1-056-HCD-3s-NA7_new_FP_2024\2024-04-28-FP-21-38-33\NA7_NA8_together_offset_alexey_new_v7\7_1\interact-2023-03-02-KB-noFAIMS-ST-B1-056-HCD-3s-NA7.pep.xml	NKYNTPKYR		KRIVIQDK.NKYNTPKYR.MIVRVTNR	K	M	9	2	833.982	1182.62	1182.62	592.316	592.315	1182.61	592.314	0.0008	0.9548	0.0464	0.0419759	15.008	0	0.9981	2	2	42	50	8646366																			0	TRUE	sp|P46777|RL5_HUMAN	P46777
2023-03-02-KB-noFAIMS-ST-B1-056-HCD-3s-NA7.12310.12310.2	C:\Users\kerib\Desktop\MS_Data\ST-datasets\2023-03-02-KB-noFAIMS-ST-B1-056-HCD-3s-NA7_new_FP_2024\2024-04-28-FP-21-38-33\NA7_NA8_together_offset_alexey_new_v7\7_1\interact-2023-03-02-KB-noFAIMS-ST-B1-056-HCD-3s-NA7.pep.xml	NKYNTPKYR		KRIVIQDK.NKYNTPKYR.MIVRVTNR	K	M	9	2	834.537	1182.62	1182.62	592.316	592.315	1182.61	592.314	0.0008	0.841	0.0557	0.173181	12.546	0	0.9967	2	2	42	50	8646366																			0	TRUE	sp|P46777|RL5_HUMAN	P46777
2023-03-02-KB-noFAIMS-ST-B1-056-HCD-3s-NA7.12313.12313.2	C:\Users\kerib\Desktop\MS_Data\ST-datasets\2023-03-02-KB-noFAIMS-ST-B1-056-HCD-3s-NA7_new_FP_2024\2024-04-28-FP-21-38-33\NA7_NA8_together_offset_alexey_new_v7\7_1\interact-2023-03-02-KB-noFAIMS-ST-B1-056-HCD-3s-NA7.pep.xml	KPATSYVR		IKRRSGQR.KPATSYVR.TTINKNAR	R	T	8	2	834.894	920.509	920.508	461.262	461.261	920.508	461.261	-0.0002	0.9791	0.6012	0.0641676	15.964	10.777	0.9969	2	1	72	79	1.0447383E7																			0	TRUE	sp|P46779|RL28_HUMAN	P46779
2023-03-02-KB-noFAIMS-ST-B1-056-HCD-3s-NA7.12340.12340.2	C:\Users\kerib\Desktop\MS_Data\ST-datasets\2023-03-02-KB-noFAIMS-ST-B1-056-HCD-3s-NA7_new_FP_2024\2024-04-28-FP-21-38-33\NA7_NA8_together_offset_alexey_new_v7\7_1\interact-2023-03-02-KB-noFAIMS-ST-B1-056-HCD-3s-NA7.pep.xml	KLEAMTNSK		AKVENAAR.KLEAMTNSK.QSIAKKID	R	Q	9	2	836.017	1020.53	1020.53	511.272	511.271	1020.53	511.271	0.0006	0.8511	0.0273	0.0032378	11.459	0	0.9985	2	1	373	381	1485615																			0	TRUE	sp|P18206|VINC_HUMAN	P18206
2023-03-02-KB-noFAIMS-ST-B1-056-HCD-3s-NA7.12349.12349.2	C:\Users\kerib\Desktop\MS_Data\ST-datasets\2023-03-02-KB-noFAIMS-ST-B1-056-HCD-3s-NA7_new_FP_2024\2024-04-28-FP-21-38-33\NA7_NA8_together_offset_alexey_new_v7\7_1\interact-2023-03-02-KB-noFAIMS-ST-B1-056-HCD-3s-NA7.pep.xml	KPATSYVR		IKRRSGQR.KPATSYVR.TTINKNAR	R	T	8	2	836.37	920.509	920.508	461.262	461.261	920.508	461.261	-0.0002	0.8423	0.5766	1.43466	11.873	10.706	0.9376	2	1	72	79	1.0447383E7																			0	TRUE	sp|P46779|RL28_HUMAN	P46779
2023-03-02-KB-noFAIMS-ST-B1-056-HCD-3s-NA7.12364.12364.2	C:\Users\kerib\Desktop\MS_Data\ST-datasets\2023-03-02-KB-noFAIMS-ST-B1-056-HCD-3s-NA7_new_FP_2024\2024-04-28-FP-21-38-33\NA7_NA8_together_offset_alexey_new_v7\7_1\interact-2023-03-02-KB-noFAIMS-ST-B1-056-HCD-3s-NA7.pep.xml	IGQAIARR		VGIIGIGR.IGQAIARR.LKPFGVQR	R	L	8	2	837.255	883.535	883.536	442.775	442.775	883.535	442.775	0.0005	0.8443	1.1435	0.173181	9.546	0	0.9941	2	1	164	171	7.77774e+06																			0	TRUE	sp|Q9UBQ7|GRHPR_HUMAN	Q9UBQ7
2023-03-02-KB-noFAIMS-ST-B1-056-HCD-3s-NA7.12404.12404.3	C:\Users\kerib\Desktop\MS_Data\ST-datasets\2023-03-02-KB-noFAIMS-ST-B1-056-HCD-3s-NA7_new_FP_2024\2024-04-28-FP-21-38-33\NA7_NA8_together_offset_alexey_new_v7\7_1\interact-2023-03-02-KB-noFAIMS-ST-B1-056-HCD-3s-NA7.pep.xml	GATYGKPVHHGVNQLK		GRKRPVPK.GATYGKPVHHGVNQLK.FARSIQSV	K	F	16	3	839.119	1704.91	1704.91	569.31	569.309	1704.91	569.309	0.0008	0.8968	0.4819	3.0934e-10	18.602	7.231	1	2	1	78	93	2.1799578E7																			0	TRUE	sp|P61313|RL15_HUMAN	P61313
2023-03-02-KB-noFAIMS-ST-B1-056-HCD-3s-NA7.12408.12408.3	C:\Users\kerib\Desktop\MS_Data\ST-datasets\2023-03-02-KB-noFAIMS-ST-B1-056-HCD-3s-NA7_new_FP_2024\2024-04-28-FP-21-38-33\NA7_NA8_together_offset_alexey_new_v7\7_1\interact-2023-03-02-KB-noFAIMS-ST-B1-056-HCD-3s-NA7.pep.xml	HLEMNPHFGSHR	HLEM[147]NPHFGSHR	NIIYTMQK.HLEMNPHFGSHR.YQIIPIHS	K	Y	12	3	839.279	1476.67	1476.67	493.23	493.23	1476.67	493.23	0.0004	0.8005	1.6724	0.0193642	13.352	0	0.9981	2	0	669	680	5345183	4M(15.9949)																		0	TRUE	sp|Q08211|DHX9_HUMAN	Q08211
2023-03-02-KB-noFAIMS-ST-B1-056-HCD-3s-NA7.12481.12481.2	C:\Users\kerib\Desktop\MS_Data\ST-datasets\2023-03-02-KB-noFAIMS-ST-B1-056-HCD-3s-NA7_new_FP_2024\2024-04-28-FP-21-38-33\NA7_NA8_together_offset_alexey_new_v7\7_1\interact-2023-03-02-KB-noFAIMS-ST-B1-056-HCD-3s-NA7.pep.xml	FKDPNAPK		PKGETKKK.FKDPNAPK.RPPSAFFI	K	R	8	2	842.745	915.483	915.482	458.749	458.748	915.481	458.748	0.001	0.7969	0.0194	1.71989	6.558	0	0.9585	2	1	89	96	2.25933e+06																			0	FALSE	sp|P09429|HMGB1_HUMAN	P09429
2023-03-02-KB-noFAIMS-ST-B1-056-HCD-3s-NA7.12504.12504.2	C:\Users\kerib\Desktop\MS_Data\ST-datasets\2023-03-02-KB-noFAIMS-ST-B1-056-HCD-3s-NA7_new_FP_2024\2024-04-28-FP-21-38-33\NA7_NA8_together_offset_alexey_new_v7\7_1\interact-2023-03-02-KB-noFAIMS-ST-B1-056-HCD-3s-NA7.pep.xml	HYTEAIK		GDYPQAMK.HYTEAIK.RNPKDAKI	K	R	7	2	843.937	860.439	860.438	431.227	431.226	860.439	431.227	-0.0008	0.8895	0.2472	0.175287	12.525	0	0.9915	2	0	382	388	6323436																			0	TRUE	sp|P31948|STIP1_HUMAN	P31948
2023-03-02-KB-noFAIMS-ST-B1-056-HCD-3s-NA7.12535.12535.3	C:\Users\kerib\Desktop\MS_Data\ST-datasets\2023-03-02-KB-noFAIMS-ST-B1-056-HCD-3s-NA7_new_FP_2024\2024-04-28-FP-21-38-33\NA7_NA8_together_offset_alexey_new_v7\7_1\interact-2023-03-02-KB-noFAIMS-ST-B1-056-HCD-3s-NA7.pep.xml	HAQTISGHALR		NSVAVAAR.HAQTISGHALR.IIIVDWDV	R	I	11	3	845.442	1189.63	1189.63	397.552	397.552	1189.63	397.551	0.0033	0.6997	0.019	0.292921	10.633	0	0.9881	2	0	632	642	1775426																			0	TRUE	sp|Q9UBN7|HDAC6_HUMAN	Q9UBN7
2023-03-02-KB-noFAIMS-ST-B1-056-HCD-3s-NA7.12547.12547.3	C:\Users\kerib\Desktop\MS_Data\ST-datasets\2023-03-02-KB-noFAIMS-ST-B1-056-HCD-3s-NA7_new_FP_2024\2024-04-28-FP-21-38-33\NA7_NA8_together_offset_alexey_new_v7\7_1\interact-2023-03-02-KB-noFAIMS-ST-B1-056-HCD-3s-NA7.pep.xml	HRAQVIYTR		GIIKIVSK.HRAQVIYTR.NTKGGDAP	K	N	9	3	845.928	1142.63	1142.63	381.885	381.885	1142.63	381.884	0.0018	0.9258	0.3717	0.0115014	16.257	7.899	0.9987	2	1	103	111	2.00525E7																			0	TRUE	sp|P62851|RS25_HUMAN	P62851
2023-03-02-KB-noFAIMS-ST-B1-056-HCD-3s-NA7.12593.12593.3	C:\Users\kerib\Desktop\MS_Data\ST-datasets\2023-03-02-KB-noFAIMS-ST-B1-056-HCD-3s-NA7_new_FP_2024\2024-04-28-FP-21-38-33\NA7_NA8_together_offset_alexey_new_v7\7_1\interact-2023-03-02-KB-noFAIMS-ST-B1-056-HCD-3s-NA7.pep.xml	HTNYTMEHIR	HTNYTM[147]EHIR	EAIIFDNK.HTNYTMEHIR.VGWEQIIT	K	V	10	3	848.333	1316.6	1316.59	439.872	439.872	1316.59	439.872	-0.0003	0.6195	0.6706	0.270085	10.774	0	0.9754	2	0	724	733	4207610	6M(15.9949)																		0	FALSE	sp|O43707|ACTN4_HUMAN	O43707
2023-03-02-KB-noFAIMS-ST-B1-056-HCD-3s-NA7.12595.12595.2	C:\Users\kerib\Desktop\MS_Data\ST-datasets\2023-03-02-KB-noFAIMS-ST-B1-056-HCD-3s-NA7_new_FP_2024\2024-04-28-FP-21-38-33\NA7_NA8_together_offset_alexey_new_v7\7_1\interact-2023-03-02-KB-noFAIMS-ST-B1-056-HCD-3s-NA7.pep.xml	KPHTLLQR		ADFSASVK.KPHTLLQR.VKACTTEE	K	V	8	2	848.41	991.594	991.593	496.804	496.804	991.593	496.804	0.0004	0.966	1.3392	0.0448745	15.892	12.385	0.9891	2	1	478	485	6.25493e+06																			0	TRUE	sp|P49915|GUAA_HUMAN	P49915
2023-03-02-KB-noFAIMS-ST-B1-056-HCD-3s-NA7.12639.12639.2	C:\Users\kerib\Desktop\MS_Data\ST-datasets\2023-03-02-KB-noFAIMS-ST-B1-056-HCD-3s-NA7_new_FP_2024\2024-04-28-FP-21-38-33\NA7_NA8_together_offset_alexey_new_v7\7_1\interact-2023-03-02-KB-noFAIMS-ST-B1-056-HCD-3s-NA7.pep.xml	KLNVTEQEK		IAPAIVSK.KLNVTEQEK.IDKIMIEM	K	I	9	2	850.429	1087.59	1087.59	544.802	544.802	1087.59	544.801	0.0013	0.8086	0.1792	0.665894	14.92	12.52	0.9803	2	1	81	89	1.7248832E7																			0	TRUE	sp|P06733|ENOA_HUMAN	P06733
2023-03-02-KB-noFAIMS-ST-B1-056-HCD-3s-NA7.12675.12675.2	C:\Users\kerib\Desktop\MS_Data\ST-datasets\2023-03-02-KB-noFAIMS-ST-B1-056-HCD-3s-NA7_new_FP_2024\2024-04-28-FP-21-38-33\NA7_NA8_together_offset_alexey_new_v7\7_1\interact-2023-03-02-KB-noFAIMS-ST-B1-056-HCD-3s-NA7.pep.xml	HVGHLLR		EKTIVMNK.HVGHLLR.TKAIEHAD	K	T	7	2	852.4	830.488	830.488	416.251	416.251	830.487	416.251	0.0004	0.934	0.6268	0.276217	9.735	0	0.979	2	0	444	450	7233179																			0	TRUE	sp|P48637|GSHB_HUMAN	P48637
2023-03-02-KB-noFAIMS-ST-B1-056-HCD-3s-NA7.12705.12705.2	C:\Users\kerib\Desktop\MS_Data\ST-datasets\2023-03-02-KB-noFAIMS-ST-B1-056-HCD-3s-NA7_new_FP_2024\2024-04-28-FP-21-38-33\NA7_NA8_together_offset_alexey_new_v7\7_1\interact-2023-03-02-KB-noFAIMS-ST-B1-056-HCD-3s-NA7.pep.xml	NSTIPTK		VMTAIIKR.NSTIPTK.QTQIFTTY	R	Q	7	2	853.868	759.415	759.414	380.715	380.714	759.413	380.714	0.0012	0.9072	1.096	1.65672	7.623	0	0.9678	2	0	417	423	2.62631e+06																			0	FALSE	sp|P0DMV8|HS71A_HUMAN	P0DMV8
2023-03-02-KB-noFAIMS-ST-B1-056-HCD-3s-NA7.12731.12731.2	C:\Users\kerib\Desktop\MS_Data\ST-datasets\2023-03-02-KB-noFAIMS-ST-B1-056-HCD-3s-NA7_new_FP_2024\2024-04-28-FP-21-38-33\NA7_NA8_together_offset_alexey_new_v7\7_1\interact-2023-03-02-KB-noFAIMS-ST-B1-056-HCD-3s-NA7.pep.xml	YIQHTYR		REIVSGMK.YIQHTYR.KGVKIDKT	K	K	7	2	855.157	979.489	979.488	490.752	490.751	979.488	490.751	0	0.9174	0.8822	0.047698	11.786	0	0.9967	2	0	128	134	9637056																			0	TRUE	sp|P52565|GDIR1_HUMAN	P52565
2023-03-02-KB-noFAIMS-ST-B1-056-HCD-3s-NA7.12777.12777.2	C:\Users\kerib\Desktop\MS_Data\ST-datasets\2023-03-02-KB-noFAIMS-ST-B1-056-HCD-3s-NA7_new_FP_2024\2024-04-28-FP-21-38-33\NA7_NA8_together_offset_alexey_new_v7\7_1\interact-2023-03-02-KB-noFAIMS-ST-B1-056-HCD-3s-NA7.pep.xml	AICDHVR	AIC[160]DHVR	SSAMSAAK.AICDHVR.DIWFGTPE	K	D	7	2	857.506	869.419	869.418	435.717	435.716	869.418	435.716	0	0.9166	0.3724	1.38995	7.928	0	0.9736	2	0	249	255	2.31448e+06	3C(57.0215)																		0	TRUE	sp|P40925|MDHC_HUMAN	P40925
2023-03-02-KB-noFAIMS-ST-B1-056-HCD-3s-NA7.12778.12778.2	C:\Users\kerib\Desktop\MS_Data\ST-datasets\2023-03-02-KB-noFAIMS-ST-B1-056-HCD-3s-NA7_new_FP_2024\2024-04-28-FP-21-38-33\NA7_NA8_together_offset_alexey_new_v7\7_1\interact-2023-03-02-KB-noFAIMS-ST-B1-056-HCD-3s-NA7.pep.xml	VEKVVVSNR		MKDIIEKK.VEKVVVSNR.LVTSPCCI	K	L	9	2	857.595	1028.6	1028.6	515.307	515.306	1028.6	515.306	0.0003	0.9121	1.2811	0.0730298	13.046	0	0.9977	2	1	583	591	2614981																			0	TRUE	sp|P07900|HS90A_HUMAN	P07900
2023-03-02-KB-noFAIMS-ST-B1-056-HCD-3s-NA7.12801.12801.2	C:\Users\kerib\Desktop\MS_Data\ST-datasets\2023-03-02-KB-noFAIMS-ST-B1-056-HCD-3s-NA7_new_FP_2024\2024-04-28-FP-21-38-33\NA7_NA8_together_offset_alexey_new_v7\7_1\interact-2023-03-02-KB-noFAIMS-ST-B1-056-HCD-3s-NA7.pep.xml	RILPKPTR		HVVFIAQR.RILPKPTR.KSRTKNKQ	R	K	8	2	858.519	980.633	980.633	491.324	491.324	979.629	490.822	1.0038	0.7833	1.0475	0.997126	8.505	0	0.9717	2	2	99	106	4.05908e+06		Mod1: First isotopic peak (PeakApex: 1.0038, Theoretical: 1.0024)																	0	TRUE	sp|P62081|RS7_HUMAN	P62081
2023-03-02-KB-noFAIMS-ST-B1-056-HCD-3s-NA7.12810.12810.2	C:\Users\kerib\Desktop\MS_Data\ST-datasets\2023-03-02-KB-noFAIMS-ST-B1-056-HCD-3s-NA7_new_FP_2024\2024-04-28-FP-21-38-33\NA7_NA8_together_offset_alexey_new_v7\7_1\interact-2023-03-02-KB-noFAIMS-ST-B1-056-HCD-3s-NA7.pep.xml	GRVLVNDAQK		IMKEINKR.GRVLVNDAQK.VTEGQQER	R	V	10	2	859.136	1098.62	1098.62	550.315	550.315	1098.61	550.314	0.0012	0.7633	0.6447	1.45128	11.853	10.62	0.9339	2	1	310	319	1.8730196E7																			0	TRUE	sp|Q13263|TIF1B_HUMAN	Q13263
2023-03-02-KB-noFAIMS-ST-B1-056-HCD-3s-NA7.12815.12815.2	C:\Users\kerib\Desktop\MS_Data\ST-datasets\2023-03-02-KB-noFAIMS-ST-B1-056-HCD-3s-NA7_new_FP_2024\2024-04-28-FP-21-38-33\NA7_NA8_together_offset_alexey_new_v7\7_1\interact-2023-03-02-KB-noFAIMS-ST-B1-056-HCD-3s-NA7.pep.xml	VVQVYRK		YKGQQIGK.VVQVYRK.KYVIYIER	K	K	7	2	859.333	890.534	890.534	446.275	446.274	890.534	446.274	0.0004	0.7832	1.2821	1.61715	9.665	0	0.8658	2	1	70	76	1.5680861E7																			0	FALSE	sp|P61254|RL26_HUMAN	P61254
2023-03-02-KB-noFAIMS-ST-B1-056-HCD-3s-NA7.12816.12816.3	C:\Users\kerib\Desktop\MS_Data\ST-datasets\2023-03-02-KB-noFAIMS-ST-B1-056-HCD-3s-NA7_new_FP_2024\2024-04-28-FP-21-38-33\NA7_NA8_together_offset_alexey_new_v7\7_1\interact-2023-03-02-KB-noFAIMS-ST-B1-056-HCD-3s-NA7.pep.xml	ARAGHCAVAINTR	ARAGHC[160]AVAINTR	TIEDNIPR.ARAGHCAVAINTR.LYIWSGRD	R	L	13	3	859.373	1395.72	1395.72	466.246	466.246	1395.72	466.246	0	0.7271	0.034	2.38506	7.99	0	0.9544	2	1	321	333	1194139	6C(57.0215)																		0	TRUE	sp|P51610|HCFC1_HUMAN	P51610
2023-03-02-KB-noFAIMS-ST-B1-056-HCD-3s-NA7.12849.12849.2	C:\Users\kerib\Desktop\MS_Data\ST-datasets\2023-03-02-KB-noFAIMS-ST-B1-056-HCD-3s-NA7_new_FP_2024\2024-04-28-FP-21-38-33\NA7_NA8_together_offset_alexey_new_v7\7_1\interact-2023-03-02-KB-noFAIMS-ST-B1-056-HCD-3s-NA7.pep.xml	GHYTIGK		DAANNYAR.GHYTIGK.EIIDIVID	R	E	7	2	860.929	774.401	774.402	388.208	388.208	774.402	388.209	-0.0007	0.9395	0.5208	0.0557186	13.516	7.472	0.9967	2	0	106	112	8949635																			0	FALSE	sp|P68363|TBA1B_HUMAN	P68363
2023-03-02-KB-noFAIMS-ST-B1-056-HCD-3s-NA7.12851.12851.4	C:\Users\kerib\Desktop\MS_Data\ST-datasets\2023-03-02-KB-noFAIMS-ST-B1-056-HCD-3s-NA7_new_FP_2024\2024-04-28-FP-21-38-33\NA7_NA8_together_offset_alexey_new_v7\7_1\interact-2023-03-02-KB-noFAIMS-ST-B1-056-HCD-3s-NA7.pep.xml	VQREKANGTTVHVGIHPSK		KYVIYIER.VQREKANGTTVHVGIHPSK.VVITRIKI	R	V	19	4	861.052	2057.11	2057.11	515.286	515.286	2057.11	515.285	0.0014	0.7264	0.8214	0.0509331	12.672	9.281	0.9876	2	2	85	103	8928570																			0	FALSE	sp|P61254|RL26_HUMAN	P61254
2023-03-02-KB-noFAIMS-ST-B1-056-HCD-3s-NA7.12853.12853.2	C:\Users\kerib\Desktop\MS_Data\ST-datasets\2023-03-02-KB-noFAIMS-ST-B1-056-HCD-3s-NA7_new_FP_2024\2024-04-28-FP-21-38-33\NA7_NA8_together_offset_alexey_new_v7\7_1\interact-2023-03-02-KB-noFAIMS-ST-B1-056-HCD-3s-NA7.pep.xml	LKSAASLNSR		NNDIMIIK.LKSAASLNSR.VASISIPT	K	V	10	2	861.134	1045.59	1045.59	523.802	523.801	1045.59	523.801	0.0001	0.9772	0.1341	0.000847069	16.057	10.355	0.9996	2	1	96	105	8683910																			0	TRUE	contaminant_TRYPSIN	contaminant_TRYPSIN
2023-03-02-KB-noFAIMS-ST-B1-056-HCD-3s-NA7.12880.12880.3	C:\Users\kerib\Desktop\MS_Data\ST-datasets\2023-03-02-KB-noFAIMS-ST-B1-056-HCD-3s-NA7_new_FP_2024\2024-04-28-FP-21-38-33\NA7_NA8_together_offset_alexey_new_v7\7_1\interact-2023-03-02-KB-noFAIMS-ST-B1-056-HCD-3s-NA7.pep.xml	LAQHITYVHQHSR		PDRDNDIR.LAQHITYVHQHSR.QPPSQFEP	R	Q	13	3	862.498	1587.83	1587.83	530.283	530.283	1588.82	530.615	-0.9947	0.7544	0.4447	0.0306373	16.555	10.186	0.984	2	0	533	545	3.13793e+06		Mod1: Isotopic peak error (PeakApex: -1.0030, Theoretical: -1.0024); Mod1: Amidation (Theoretical: -0.9840)																	0	TRUE	sp|P33993|MCM7_HUMAN	P33993
2023-03-02-KB-noFAIMS-ST-B1-056-HCD-3s-NA7.12904.12904.2	C:\Users\kerib\Desktop\MS_Data\ST-datasets\2023-03-02-KB-noFAIMS-ST-B1-056-HCD-3s-NA7_new_FP_2024\2024-04-28-FP-21-38-33\NA7_NA8_together_offset_alexey_new_v7\7_1\interact-2023-03-02-KB-noFAIMS-ST-B1-056-HCD-3s-NA7.pep.xml	VKGNVFK		MYHSIYIK.VKGNVFK.NKRIIMEH	K	N	7	2	863.457	790.472	790.472	396.243	396.243	790.47	396.242	0.0021	0.9426	1.3565	3.02169	7.579	0	0.947	2	1	127	133	2.77229e+06																			0	TRUE	sp|P84098|RL19_HUMAN	P84098
2023-03-02-KB-noFAIMS-ST-B1-056-HCD-3s-NA7.12915.12915.3	C:\Users\kerib\Desktop\MS_Data\ST-datasets\2023-03-02-KB-noFAIMS-ST-B1-056-HCD-3s-NA7_new_FP_2024\2024-04-28-FP-21-38-33\NA7_NA8_together_offset_alexey_new_v7\7_1\interact-2023-03-02-KB-noFAIMS-ST-B1-056-HCD-3s-NA7.pep.xml	LAQHITYVHQHSR		PDRDNDIR.LAQHITYVHQHSR.QPPSQFEP	R	Q	13	3	864.175	1588.83	1588.82	530.616	530.615	1588.82	530.615	0.0025	0.7774	0.4168	0.207372	11.233	0	0.9958	2	0	533	545	3.13793e+06																			0	TRUE	sp|P33993|MCM7_HUMAN	P33993
2023-03-02-KB-noFAIMS-ST-B1-056-HCD-3s-NA7.12920.12920.2	C:\Users\kerib\Desktop\MS_Data\ST-datasets\2023-03-02-KB-noFAIMS-ST-B1-056-HCD-3s-NA7_new_FP_2024\2024-04-28-FP-21-38-33\NA7_NA8_together_offset_alexey_new_v7\7_1\interact-2023-03-02-KB-noFAIMS-ST-B1-056-HCD-3s-NA7.pep.xml	IAGQVAAANK		QGQRDIDR.IAGQVAAANK.KH	R	K	10	2	864.377	941.531	941.53	471.773	471.772	941.529	471.772	0.0003	0.7822	0.4553	0.245188	10.942	0	0.9938	2	0	134	143	2.1286e+06																			0	TRUE	sp|P39019|RS19_HUMAN	P39019
2023-03-02-KB-noFAIMS-ST-B1-056-HCD-3s-NA7.12927.12927.3	C:\Users\kerib\Desktop\MS_Data\ST-datasets\2023-03-02-KB-noFAIMS-ST-B1-056-HCD-3s-NA7_new_FP_2024\2024-04-28-FP-21-38-33\NA7_NA8_together_offset_alexey_new_v7\7_1\interact-2023-03-02-KB-noFAIMS-ST-B1-056-HCD-3s-NA7.pep.xml	RNKQTYSTEPNNLK		NCSSFIIK.RNKQTYSTEPNNLK.ARNSFRYN	K	A	14	3	864.651	1691.86	1691.86	564.961	564.961	1691.86	564.96	0.0014	0.683	0.0767	0.235234	10.014	0	0.9778	2	2	20	33	8209639																			0	TRUE	sp|P46779|RL28_HUMAN	P46779
2023-03-02-KB-noFAIMS-ST-B1-056-HCD-3s-NA7.12944.12944.2	C:\Users\kerib\Desktop\MS_Data\ST-datasets\2023-03-02-KB-noFAIMS-ST-B1-056-HCD-3s-NA7_new_FP_2024\2024-04-28-FP-21-38-33\NA7_NA8_together_offset_alexey_new_v7\7_1\interact-2023-03-02-KB-noFAIMS-ST-B1-056-HCD-3s-NA7.pep.xml	FYVKDHR		IGYIAYKR.FYVKDHR.NKAMINIH	R	N	7	2	865.605	963.494	963.494	482.754	482.754	963.493	482.754	0.0012	0.9713	1.6339	0.0303214	17.573	10.472	0.9888	2	1	34	40	4607713																			0	TRUE	sp|Q9NZ45|CISD1_HUMAN	Q9NZ45
2023-03-02-KB-noFAIMS-ST-B1-056-HCD-3s-NA7.12952.12952.2	C:\Users\kerib\Desktop\MS_Data\ST-datasets\2023-03-02-KB-noFAIMS-ST-B1-056-HCD-3s-NA7_new_FP_2024\2024-04-28-FP-21-38-33\NA7_NA8_together_offset_alexey_new_v7\7_1\interact-2023-03-02-KB-noFAIMS-ST-B1-056-HCD-3s-NA7.pep.xml	QECLDSR	QEC[160]LDSR	RIICNFMR.QECLDSR.FVFDRPIP	R	F	7	2	865.923	906.387	906.387	454.201	454.201	906.386	454.2	0.0007	0.9141	0.9022	2.04644	10.256	0	0.981	2	0	90	96	1.56686e+06	3C(57.0215)																		0	TRUE	sp|P25786|PSA1_HUMAN	P25786
2023-03-02-KB-noFAIMS-ST-B1-056-HCD-3s-NA7.12953.12953.2	C:\Users\kerib\Desktop\MS_Data\ST-datasets\2023-03-02-KB-noFAIMS-ST-B1-056-HCD-3s-NA7_new_FP_2024\2024-04-28-FP-21-38-33\NA7_NA8_together_offset_alexey_new_v7\7_1\interact-2023-03-02-KB-noFAIMS-ST-B1-056-HCD-3s-NA7.pep.xml	KVTGTLDANR		EHGFIGCR.KVTGTLDANR.SSYDVFQI	R	S	10	2	865.961	1073.58	1073.58	537.799	537.799	1073.58	537.799	0.0011	0.9354	0.2479	0.0216331	15.071	8.576	0.9986	2	1	399	408	5.43177e+06																			0	TRUE	sp|Q16658|FSCN1_HUMAN	Q16658
2023-03-02-KB-noFAIMS-ST-B1-056-HCD-3s-NA7.12986.12986.2	C:\Users\kerib\Desktop\MS_Data\ST-datasets\2023-03-02-KB-noFAIMS-ST-B1-056-HCD-3s-NA7_new_FP_2024\2024-04-28-FP-21-38-33\NA7_NA8_together_offset_alexey_new_v7\7_1\interact-2023-03-02-KB-noFAIMS-ST-B1-056-HCD-3s-NA7.pep.xml	RVQVDVK		RQVSDVQK.RVQVDVK.MAIIQIMK	K	M	7	2	867.549	842.499	842.498	422.257	422.256	842.497	422.256	0.0004	0.9839	1.1553	1.42345	13.888	12.6	0.8999	2	1	290	296	9110576																			0	TRUE	sp|Q13263|TIF1B_HUMAN	Q13263
2023-03-02-KB-noFAIMS-ST-B1-056-HCD-3s-NA7.12994.12994.2	C:\Users\kerib\Desktop\MS_Data\ST-datasets\2023-03-02-KB-noFAIMS-ST-B1-056-HCD-3s-NA7_new_FP_2024\2024-04-28-FP-21-38-33\NA7_NA8_together_offset_alexey_new_v7\7_1\interact-2023-03-02-KB-noFAIMS-ST-B1-056-HCD-3s-NA7.pep.xml	HLTGEFEKK		GKTTFVKR.HLTGEFEKK.YVATIGVE	R	Y	9	2	867.869	1087.57	1087.57	544.792	544.791	1087.57	544.79	0.0007	0.754	0.196	2.06852	11.915	10.302	0.8993	2	1	30	38	3949889																			0	TRUE	sp|P62826|RAN_HUMAN	P62826
2023-03-02-KB-noFAIMS-ST-B1-056-HCD-3s-NA7.13018.13018.2	C:\Users\kerib\Desktop\MS_Data\ST-datasets\2023-03-02-KB-noFAIMS-ST-B1-056-HCD-3s-NA7_new_FP_2024\2024-04-28-FP-21-38-33\NA7_NA8_together_offset_alexey_new_v7\7_1\interact-2023-03-02-KB-noFAIMS-ST-B1-056-HCD-3s-NA7.pep.xml	YIEKVSSR		TAKSQFIK.YIEKVSSR.AIFTTGQG	K	A	8	2	869.105	980.53	980.53	491.272	491.272	980.529	491.272	0.0007	0.8249	0.7576	0.669885	6.196	0	0.9872	2	1	535	542	1.42101e+06																			0	TRUE	sp|P49736|MCM2_HUMAN	P49736
2023-03-02-KB-noFAIMS-ST-B1-056-HCD-3s-NA7.13038.13038.2	C:\Users\kerib\Desktop\MS_Data\ST-datasets\2023-03-02-KB-noFAIMS-ST-B1-056-HCD-3s-NA7_new_FP_2024\2024-04-28-FP-21-38-33\NA7_NA8_together_offset_alexey_new_v7\7_1\interact-2023-03-02-KB-noFAIMS-ST-B1-056-HCD-3s-NA7.pep.xml	TRLVLKAK		RFCPFAER.TRLVLKAK.GIRHEVIN	R	G	8	2	870.144	927.623	927.624	464.819	464.819	927.623	464.819	0.0009	0.9319	1.4636	0.0414	17.032	11.735	0.9909	2	2	38	45	2.9697468E7																			0	FALSE	sp|P78417|GSTO1_HUMAN	P78417
2023-03-02-KB-noFAIMS-ST-B1-056-HCD-3s-NA7.13039.13039.2	C:\Users\kerib\Desktop\MS_Data\ST-datasets\2023-03-02-KB-noFAIMS-ST-B1-056-HCD-3s-NA7_new_FP_2024\2024-04-28-FP-21-38-33\NA7_NA8_together_offset_alexey_new_v7\7_1\interact-2023-03-02-KB-noFAIMS-ST-B1-056-HCD-3s-NA7.pep.xml	KLSSAMSAAK		GAAVIKAR.KLSSAMSAAK.AICDHVRD	R	A	10	2	870.226	992.534	992.533	497.274	497.274	992.532	497.274	0.0004	0.9041	0.0515	0.030602	19.557	12.232	0.9975	2	1	239	248	1.6137241E7																			0	TRUE	sp|P40925|MDHC_HUMAN	P40925
2023-03-02-KB-noFAIMS-ST-B1-056-HCD-3s-NA7.13040.13040.2	C:\Users\kerib\Desktop\MS_Data\ST-datasets\2023-03-02-KB-noFAIMS-ST-B1-056-HCD-3s-NA7_new_FP_2024\2024-04-28-FP-21-38-33\NA7_NA8_together_offset_alexey_new_v7\7_1\interact-2023-03-02-KB-noFAIMS-ST-B1-056-HCD-3s-NA7.pep.xml	HKYFGLKK		STKEFFTK.HKYFGLKK.ENVIFFQQ	K	E	8	2	870.264	1019.59	1019.59	510.803	510.803	1019.59	510.803	-0.0004	0.6331	1.4738	0.474788	11.794	0	0.9383	2	2	181	188	2.46707e+06																			0	TRUE	sp|Q16222|UAP1_HUMAN	Q16222
2023-03-02-KB-noFAIMS-ST-B1-056-HCD-3s-NA7.13069.13069.2	C:\Users\kerib\Desktop\MS_Data\ST-datasets\2023-03-02-KB-noFAIMS-ST-B1-056-HCD-3s-NA7_new_FP_2024\2024-04-28-FP-21-38-33\NA7_NA8_together_offset_alexey_new_v7\7_1\interact-2023-03-02-KB-noFAIMS-ST-B1-056-HCD-3s-NA7.pep.xml	GFVKVVKNK		.GFVKVVKNK.AYFKRYQV	M	A	9	2	871.684	1017.63	1017.63	509.824	509.824	1017.63	509.824	-0.0007	0.6315	2.7632	0.0940264	13.607	0	0.9631	2	2	2	10	761184																			0	TRUE	sp|P46777|RL5_HUMAN	P46777
2023-03-02-KB-noFAIMS-ST-B1-056-HCD-3s-NA7.13134.13134.2	C:\Users\kerib\Desktop\MS_Data\ST-datasets\2023-03-02-KB-noFAIMS-ST-B1-056-HCD-3s-NA7_new_FP_2024\2024-04-28-FP-21-38-33\NA7_NA8_together_offset_alexey_new_v7\7_1\interact-2023-03-02-KB-noFAIMS-ST-B1-056-HCD-3s-NA7.pep.xml	HLAAVEER		AAAAVKAK.HLAAVEER.KIKSIVAI	K	K	8	2	874.811	923.483	923.483	462.749	462.749	923.482	462.748	0.0003	0.9396	0.4858	0.298841	15.018	12.08	0.986	2	0	875	882	1.84035e+06																			0	FALSE	sp|Q8TAQ2|SMRC2_HUMAN	Q8TAQ2
2023-03-02-KB-noFAIMS-ST-B1-056-HCD-3s-NA7.13139.13139.3	C:\Users\kerib\Desktop\MS_Data\ST-datasets\2023-03-02-KB-noFAIMS-ST-B1-056-HCD-3s-NA7_new_FP_2024\2024-04-28-FP-21-38-33\NA7_NA8_together_offset_alexey_new_v7\7_1\interact-2023-03-02-KB-noFAIMS-ST-B1-056-HCD-3s-NA7.pep.xml	KFHPRPNFR		ISQKRMYR.KFHPRPNFR.QMKIENVS	R	Q	9	3	875.011	1197.66	1197.66	400.227	400.227	1197.65	400.225	0.007	0.9457	0.7142	0.631684	7.298	0	0.9956	2	2	85	93	1.125687E7																			0	TRUE	sp|Q14315|FLNC_HUMAN	Q14315
2023-03-02-KB-noFAIMS-ST-B1-056-HCD-3s-NA7.13174.13174.2	C:\Users\kerib\Desktop\MS_Data\ST-datasets\2023-03-02-KB-noFAIMS-ST-B1-056-HCD-3s-NA7_new_FP_2024\2024-04-28-FP-21-38-33\NA7_NA8_together_offset_alexey_new_v7\7_1\interact-2023-03-02-KB-noFAIMS-ST-B1-056-HCD-3s-NA7.pep.xml	LTQDAVAK		IRIIVQER.LTQDAVAK.ANQTKEGI	R	A	8	2	876.683	844.467	844.466	423.241	423.24	844.465	423.24	0.0007	0.909	0.505	1.64966	11.703	10.492	0.9793	2	0	164	171	2.7964e+06																			0	TRUE	sp|Q9Y224|RTRAF_HUMAN	Q9Y224
2023-03-02-KB-noFAIMS-ST-B1-056-HCD-3s-NA7.13178.13178.2	C:\Users\kerib\Desktop\MS_Data\ST-datasets\2023-03-02-KB-noFAIMS-ST-B1-056-HCD-3s-NA7_new_FP_2024\2024-04-28-FP-21-38-33\NA7_NA8_together_offset_alexey_new_v7\7_1\interact-2023-03-02-KB-noFAIMS-ST-B1-056-HCD-3s-NA7.pep.xml	KLLHGDIK		IKYIHQEK.KLLHGDIK.SSNVVIKG	K	S	8	2	876.846	922.561	922.561	462.288	462.288	922.56	462.287	0.0012	0.8554	0.9273	0.409968	15.049	12.042	0.9764	2	1	162	169	2258895																			0	TRUE	sp|Q96KB5|TOPK_HUMAN	Q96KB5
2023-03-02-KB-noFAIMS-ST-B1-056-HCD-3s-NA7.13205.13205.3	C:\Users\kerib\Desktop\MS_Data\ST-datasets\2023-03-02-KB-noFAIMS-ST-B1-056-HCD-3s-NA7_new_FP_2024\2024-04-28-FP-21-38-33\NA7_NA8_together_offset_alexey_new_v7\7_1\interact-2023-03-02-KB-noFAIMS-ST-B1-056-HCD-3s-NA7.pep.xml	SSIRQVSDVQKR		QKSTKEVR.SSIRQVSDVQKR.VQVDVKMA	R	V	12	3	877.934	1401.77	1401.77	468.264	468.264	1401.77	468.264	-0.0001	0.8773	0.8372	1.072e-11	33.029	12.292	1	2	2	279	290	3.8337968E7																			0	TRUE	sp|Q13263|TIF1B_HUMAN	Q13263
2023-03-02-KB-noFAIMS-ST-B1-056-HCD-3s-NA7.13230.13230.3	C:\Users\kerib\Desktop\MS_Data\ST-datasets\2023-03-02-KB-noFAIMS-ST-B1-056-HCD-3s-NA7_new_FP_2024\2024-04-28-FP-21-38-33\NA7_NA8_together_offset_alexey_new_v7\7_1\interact-2023-03-02-KB-noFAIMS-ST-B1-056-HCD-3s-NA7.pep.xml	SSIRQVSDVQKR		QKSTKEVR.SSIRQVSDVQKR.VQVDVKMA	R	V	12	3	879.194	1401.77	1401.77	468.264	468.264	1401.77	468.264	-0.0001	0.8473	0.8162	6.3917e-06	21.398	11.04	1	2	2	279	290	3.8337968E7																			0	TRUE	sp|Q13263|TIF1B_HUMAN	Q13263
2023-03-02-KB-noFAIMS-ST-B1-056-HCD-3s-NA7.13261.13261.2	C:\Users\kerib\Desktop\MS_Data\ST-datasets\2023-03-02-KB-noFAIMS-ST-B1-056-HCD-3s-NA7_new_FP_2024\2024-04-28-FP-21-38-33\NA7_NA8_together_offset_alexey_new_v7\7_1\interact-2023-03-02-KB-noFAIMS-ST-B1-056-HCD-3s-NA7.pep.xml	SSIRQVSDVQKR		QKSTKEVR.SSIRQVSDVQKR.VQVDVKMA	R	V	12	2	880.717	1401.77	1401.77	701.893	701.892	1401.77	701.892	0.0013	0.8794	0.7908	0.141498	15.897	11.592	0.9909	2	2	279	290	1.79189e+06																			0	TRUE	sp|Q13263|TIF1B_HUMAN	Q13263
2023-03-02-KB-noFAIMS-ST-B1-056-HCD-3s-NA7.13271.13271.3	C:\Users\kerib\Desktop\MS_Data\ST-datasets\2023-03-02-KB-noFAIMS-ST-B1-056-HCD-3s-NA7_new_FP_2024\2024-04-28-FP-21-38-33\NA7_NA8_together_offset_alexey_new_v7\7_1\interact-2023-03-02-KB-noFAIMS-ST-B1-056-HCD-3s-NA7.pep.xml	NNGKKLMTVR		NSMMMHGR.NNGKKLMTVR.IVKHAFEI	R	I	10	3	881.137	1159.65	1159.65	387.557	387.557	1159.65	387.557	-0.0013	0.9498	0.8415	0.0762525	10.581	7.388	0.9918	2	2	82	91	5.052892E7																			0	TRUE	sp|P46782|RS5_HUMAN	P46782
2023-03-02-KB-noFAIMS-ST-B1-056-HCD-3s-NA7.13272.13272.2	C:\Users\kerib\Desktop\MS_Data\ST-datasets\2023-03-02-KB-noFAIMS-ST-B1-056-HCD-3s-NA7_new_FP_2024\2024-04-28-FP-21-38-33\NA7_NA8_together_offset_alexey_new_v7\7_1\interact-2023-03-02-KB-noFAIMS-ST-B1-056-HCD-3s-NA7.pep.xml	SKGGVVGIK		RPFPQVIK.SKGGVVGIK.VDKGVVPI	K	V	9	2	881.399	843.519	843.518	422.767	422.766	843.518	422.766	0.0004	0.9474	1.1921	0.286305	15.324	12.234	0.9876	2	1	100	108	9906247																			0	TRUE	sp|P04075|ALDOA_HUMAN	P04075
2023-03-02-KB-noFAIMS-ST-B1-056-HCD-3s-NA7.13276.13276.3	C:\Users\kerib\Desktop\MS_Data\ST-datasets\2023-03-02-KB-noFAIMS-ST-B1-056-HCD-3s-NA7_new_FP_2024\2024-04-28-FP-21-38-33\NA7_NA8_together_offset_alexey_new_v7\7_1\interact-2023-03-02-KB-noFAIMS-ST-B1-056-HCD-3s-NA7.pep.xml	NNGKKLMTVR		NSMMMHGR.NNGKKLMTVR.IVKHAFEI	R	I	10	3	881.608	1161.65	1161.65	388.224	388.225	1159.65	387.557	2.0028	0.8199	0.8336	1.87254	8.595	7.381	0.8398	2	2	82	91	5.052892E7		Mod1: Second isotopic peak (PeakApex: 2.0058, Theoretical: 2.0047)																	0	TRUE	sp|P46782|RS5_HUMAN	P46782
2023-03-02-KB-noFAIMS-ST-B1-056-HCD-3s-NA7.13291.13291.2	C:\Users\kerib\Desktop\MS_Data\ST-datasets\2023-03-02-KB-noFAIMS-ST-B1-056-HCD-3s-NA7_new_FP_2024\2024-04-28-FP-21-38-33\NA7_NA8_together_offset_alexey_new_v7\7_1\interact-2023-03-02-KB-noFAIMS-ST-B1-056-HCD-3s-NA7.pep.xml	NNGKKLMTVR		NSMMMHGR.NNGKKLMTVR.IVKHAFEI	R	I	10	2	882.215	1159.65	1159.65	580.832	580.832	1159.65	580.832	0.0002	0.8955	0.8235	0.00248313	21.92	10.773	0.9995	2	2	82	91	6966417																			0	TRUE	sp|P46782|RS5_HUMAN	P46782
2023-03-02-KB-noFAIMS-ST-B1-056-HCD-3s-NA7.13296.13296.3	C:\Users\kerib\Desktop\MS_Data\ST-datasets\2023-03-02-KB-noFAIMS-ST-B1-056-HCD-3s-NA7_new_FP_2024\2024-04-28-FP-21-38-33\NA7_NA8_together_offset_alexey_new_v7\7_1\interact-2023-03-02-KB-noFAIMS-ST-B1-056-HCD-3s-NA7.pep.xml	SGIRTGYQAKQVR		QKIVITSR.SGIRTGYQAKQVR.RWRRQGVQ	R	R	13	3	882.412	1462.8	1462.8	488.608	488.608	1462.8	488.607	0.0009	0.8099	1.0174	0.024632	14.934	7.908	0.9969	2	2	1918	1930	7035339																			0	TRUE	sp|P49327|FAS_HUMAN	P49327
2023-03-02-KB-noFAIMS-ST-B1-056-HCD-3s-NA7.13307.13307.2	C:\Users\kerib\Desktop\MS_Data\ST-datasets\2023-03-02-KB-noFAIMS-ST-B1-056-HCD-3s-NA7_new_FP_2024\2024-04-28-FP-21-38-33\NA7_NA8_together_offset_alexey_new_v7\7_1\interact-2023-03-02-KB-noFAIMS-ST-B1-056-HCD-3s-NA7.pep.xml	YKAEDEVQR		RMVQEAEK.YKAEDEVQR.ERVSAKNA	K	E	9	2	882.851	1136.55	1136.55	569.281	569.281	1136.55	569.28	0.0007	0.8845	0.236	1.33199	7.002	0	0.9838	2	1	525	533	1.47093e+06																			0	FALSE	sp|P0DMV8|HS71A_HUMAN	P0DMV8
2023-03-02-KB-noFAIMS-ST-B1-056-HCD-3s-NA7.13316.13316.2	C:\Users\kerib\Desktop\MS_Data\ST-datasets\2023-03-02-KB-noFAIMS-ST-B1-056-HCD-3s-NA7_new_FP_2024\2024-04-28-FP-21-38-33\NA7_NA8_together_offset_alexey_new_v7\7_1\interact-2023-03-02-KB-noFAIMS-ST-B1-056-HCD-3s-NA7.pep.xml	HAYGDQYR		VKPIIIGR.HAYGDQYR.ATDFVVPG	R	A	8	2	883.448	1008.44	1008.44	505.228	505.228	1008.44	505.228	0.0005	0.9614	0.2794	0.0417109	14.019	0	0.9987	2	0	133	140	3905961																			0	TRUE	sp|O75874|IDHC_HUMAN	O75874
2023-03-02-KB-noFAIMS-ST-B1-056-HCD-3s-NA7.13317.13317.3	C:\Users\kerib\Desktop\MS_Data\ST-datasets\2023-03-02-KB-noFAIMS-ST-B1-056-HCD-3s-NA7_new_FP_2024\2024-04-28-FP-21-38-33\NA7_NA8_together_offset_alexey_new_v7\7_1\interact-2023-03-02-KB-noFAIMS-ST-B1-056-HCD-3s-NA7.pep.xml	NNGKKLMTVR	NNGKKLM[147]TVR	NSMMMHGR.NNGKKLMTVR.IVKHAFEI	R	I	10	3	883.496	1175.65	1175.65	392.889	392.889	1175.64	392.889	0.0012	0.8009	0.9773	1.58763	9.697	0	0.9355	2	2	82	91	8707604	7M(15.9949)																		0	TRUE	sp|P46782|RS5_HUMAN	P46782
2023-03-02-KB-noFAIMS-ST-B1-056-HCD-3s-NA7.13351.13351.3	C:\Users\kerib\Desktop\MS_Data\ST-datasets\2023-03-02-KB-noFAIMS-ST-B1-056-HCD-3s-NA7_new_FP_2024\2024-04-28-FP-21-38-33\NA7_NA8_together_offset_alexey_new_v7\7_1\interact-2023-03-02-KB-noFAIMS-ST-B1-056-HCD-3s-NA7.pep.xml	EQGLSRHQLGR		VVEKKIWR.EQGLSRHQLGR.EAFIQEVW	R	E	11	3	885.221	1279.68	1279.67	427.566	427.565	1279.67	427.565	-0.0008	0.9645	0.2822	6.27339e-06	15.575	8.567	0.9999	2	1	399	409	8017387																			0	TRUE	sp|P26640|SYVC_HUMAN	P26640
2023-03-02-KB-noFAIMS-ST-B1-056-HCD-3s-NA7.13359.13359.3	C:\Users\kerib\Desktop\MS_Data\ST-datasets\2023-03-02-KB-noFAIMS-ST-B1-056-HCD-3s-NA7_new_FP_2024\2024-04-28-FP-21-38-33\NA7_NA8_together_offset_alexey_new_v7\7_1\interact-2023-03-02-KB-noFAIMS-ST-B1-056-HCD-3s-NA7.pep.xml	RDPSKQYGLK		GQRTTIYK.RDPSKQYGLK.MKTSRAFF	K	M	10	3	885.544	1190.64	1190.64	397.889	397.889	1190.64	397.887	0.0031	0.7369	0.5449	0.0350147	16.323	10.532	0.9868	2	2	249	258	5.80544e+06																			0	TRUE	sp|Q9UQ80|PA2G4_HUMAN	Q9UQ80
2023-03-02-KB-noFAIMS-ST-B1-056-HCD-3s-NA7.13367.13367.3	C:\Users\kerib\Desktop\MS_Data\ST-datasets\2023-03-02-KB-noFAIMS-ST-B1-056-HCD-3s-NA7_new_FP_2024\2024-04-28-FP-21-38-33\NA7_NA8_together_offset_alexey_new_v7\7_1\interact-2023-03-02-KB-noFAIMS-ST-B1-056-HCD-3s-NA7.pep.xml	KIENVPTGPNNKPK		IDGIIVMR.KIENVPTGPNNKPK.LPVVISQC	R	L	14	3	885.861	1534.85	1534.85	512.623	512.623	1534.85	512.623	0.0012	0.7389	0.3249	0.0746879	15.007	10.109	0.984	2	2	153	166	2.2285e+06																			0	TRUE	sp|O43447|PPIH_HUMAN	O43447
2023-03-02-KB-noFAIMS-ST-B1-056-HCD-3s-NA7.13390.13390.3	C:\Users\kerib\Desktop\MS_Data\ST-datasets\2023-03-02-KB-noFAIMS-ST-B1-056-HCD-3s-NA7_new_FP_2024\2024-04-28-FP-21-38-33\NA7_NA8_together_offset_alexey_new_v7\7_1\interact-2023-03-02-KB-noFAIMS-ST-B1-056-HCD-3s-NA7.pep.xml	VAHSDKPGSTSTASFR		DEGIRIRK.VAHSDKPGSTSTASFR.DNVTSPIP	K	D	16	3	886.771	1647.8	1647.81	550.273	550.276	1646.8	549.941	1.0048	0.715	0.4332	0.0942975	12.602	0	0.9896	2	1	206	221	2622408		Mod1: First isotopic peak (PeakApex: 1.0038, Theoretical: 1.0024)																	0	TRUE	sp|Q9P0L0|VAPA_HUMAN	Q9P0L0
2023-03-02-KB-noFAIMS-ST-B1-056-HCD-3s-NA7.13412.13412.3	C:\Users\kerib\Desktop\MS_Data\ST-datasets\2023-03-02-KB-noFAIMS-ST-B1-056-HCD-3s-NA7_new_FP_2024\2024-04-28-FP-21-38-33\NA7_NA8_together_offset_alexey_new_v7\7_1\interact-2023-03-02-KB-noFAIMS-ST-B1-056-HCD-3s-NA7.pep.xml	HHGAVDR	H[573]HGAVDR	VVRPIFIR.HHGAVDR.IMNDISGR	R	I	7	3	887.665	1226.61	1226.61	409.877	409.876	1226.61	409.877	436.224	0.4071	3.1276	0.000769893	16.948	9.97	0.973	2	0	147	153	2.202158E7	1H(436.2256)	Mod1: Unannotated mass-shift 436.2254 (PeakApex: 436.2254)	hHGAVDR	H(16.95)H(16.23)G(14.32)A(11.15)V(9.71)D(8.68)R(4.65)	H1	1	H(4.83)H(4.83)G(3.36)A(0.00)V(0.00)D(0.00)R(0.00)	H(2)H(2)G(1)A(0)V(0)D(0)R(0)	16.9485	8	16.2278	8	16.764	8	4.83426	2	4.83426	2	0	TRUE	sp|Q96HR9|REEP6_HUMAN	Q96HR9
2023-03-02-KB-noFAIMS-ST-B1-056-HCD-3s-NA7.13422.13422.3	C:\Users\kerib\Desktop\MS_Data\ST-datasets\2023-03-02-KB-noFAIMS-ST-B1-056-HCD-3s-NA7_new_FP_2024\2024-04-28-FP-21-38-33\NA7_NA8_together_offset_alexey_new_v7\7_1\interact-2023-03-02-KB-noFAIMS-ST-B1-056-HCD-3s-NA7.pep.xml	VYTDVNTHRPR		GPVPSRAR.VYTDVNTHRPR.EYWDYESH	R	E	11	3	888.332	1356.69	1356.69	453.238	453.238	1356.69	453.237	0.0012	0.907	0.0045	6.44454	10.24	0	0.9872	2	1	11	21	2660421																			0	TRUE	sp|P68400|CSK21_HUMAN	P68400
2023-03-02-KB-noFAIMS-ST-B1-056-HCD-3s-NA7.13439.13439.3	C:\Users\kerib\Desktop\MS_Data\ST-datasets\2023-03-02-KB-noFAIMS-ST-B1-056-HCD-3s-NA7_new_FP_2024\2024-04-28-FP-21-38-33\NA7_NA8_together_offset_alexey_new_v7\7_1\interact-2023-03-02-KB-noFAIMS-ST-B1-056-HCD-3s-NA7.pep.xml	RNKSTESLQANVQR		GISVDPRR.RNKSTESLQANVQR.LKEYRSKI	R	L	14	3	889.019	1629.86	1629.86	544.293	544.293	1629.85	544.292	0.0011	0.6944	0.1407	0.109459	13.343	8.141	0.9597	2	2	103	116	2.2009e+06																			0	TRUE	sp|P26373|RL13_HUMAN	P26373
2023-03-02-KB-noFAIMS-ST-B1-056-HCD-3s-NA7.13472.13472.2	C:\Users\kerib\Desktop\MS_Data\ST-datasets\2023-03-02-KB-noFAIMS-ST-B1-056-HCD-3s-NA7_new_FP_2024\2024-04-28-FP-21-38-33\NA7_NA8_together_offset_alexey_new_v7\7_1\interact-2023-03-02-KB-noFAIMS-ST-B1-056-HCD-3s-NA7.pep.xml	LLKVIRK		REMIQQSK.LLKVIRK.NIVKKCIE	K	N	7	2	890.369	868.623	868.622	435.319	435.318	868.622	435.318	0	0.983	2.8368	0.0357478	18.287	14.902	0.9655	2	2	400	406	1.36939056E8																			0	FALSE	sp|P08238|HS90B_HUMAN	P08238
2023-03-02-KB-noFAIMS-ST-B1-056-HCD-3s-NA7.13477.13477.2	C:\Users\kerib\Desktop\MS_Data\ST-datasets\2023-03-02-KB-noFAIMS-ST-B1-056-HCD-3s-NA7_new_FP_2024\2024-04-28-FP-21-38-33\NA7_NA8_together_offset_alexey_new_v7\7_1\interact-2023-03-02-KB-noFAIMS-ST-B1-056-HCD-3s-NA7.pep.xml	VFQKYTK		RSYPQIRR.VFQKYTK.YSKHDMNK	R	Y	7	2	890.862	912.508	912.507	457.261	457.261	912.507	457.261	0.0003	0.9617	1.0092	0.026256	15.12	10.183	0.9886	2	1	236	242	9352544																			0	TRUE	sp|P04083|ANXA1_HUMAN	P04083
2023-03-02-KB-noFAIMS-ST-B1-056-HCD-3s-NA7.13478.13478.2	C:\Users\kerib\Desktop\MS_Data\ST-datasets\2023-03-02-KB-noFAIMS-ST-B1-056-HCD-3s-NA7_new_FP_2024\2024-04-28-FP-21-38-33\NA7_NA8_together_offset_alexey_new_v7\7_1\interact-2023-03-02-KB-noFAIMS-ST-B1-056-HCD-3s-NA7.pep.xml	KVLIQTK		SSVAIYSR.KVLIQTK.ATDIIPKW	R	A	7	2	890.903	828.543	828.543	415.279	415.279	828.543	415.279	0.0001	0.9457	1.123	0.0961612	17.568	13.784	0.9828	2	1	369	375	1.1652187E7																			0	TRUE	sp|Q12931|TRAP1_HUMAN	Q12931
2023-03-02-KB-noFAIMS-ST-B1-056-HCD-3s-NA7.13480.13480.3	C:\Users\kerib\Desktop\MS_Data\ST-datasets\2023-03-02-KB-noFAIMS-ST-B1-056-HCD-3s-NA7_new_FP_2024\2024-04-28-FP-21-38-33\NA7_NA8_together_offset_alexey_new_v7\7_1\interact-2023-03-02-KB-noFAIMS-ST-B1-056-HCD-3s-NA7.pep.xml	HLVLAGGSKPR		GMFVCKTR.HLVLAGGSKPR.DVTNFTVG	R	D	11	3	890.983	1133.67	1133.67	378.897	378.896	1133.67	378.896	0.0002	0.9486	0.553	1.05087e-05	23.576	11.693	1	2	1	642	652	1.736898E7																			0	TRUE	sp|O00267|SPT5H_HUMAN	O00267
2023-03-02-KB-noFAIMS-ST-B1-056-HCD-3s-NA7.13482.13482.3	C:\Users\kerib\Desktop\MS_Data\ST-datasets\2023-03-02-KB-noFAIMS-ST-B1-056-HCD-3s-NA7_new_FP_2024\2024-04-28-FP-21-38-33\NA7_NA8_together_offset_alexey_new_v7\7_1\interact-2023-03-02-KB-noFAIMS-ST-B1-056-HCD-3s-NA7.pep.xml	DAVTYTEHAKR		VFIENVIR.DAVTYTEHAKR.KTVTAMDV	R	K	11	3	891.064	1289.64	1289.64	430.886	430.886	1289.64	430.886	0	0.888	0.4957	0.560463	14.615	10.772	0.9817	2	1	69	79	6.16424e+06																			0	TRUE	sp|P62805|H4_HUMAN	P62805
2023-03-02-KB-noFAIMS-ST-B1-056-HCD-3s-NA7.13483.13483.2	C:\Users\kerib\Desktop\MS_Data\ST-datasets\2023-03-02-KB-noFAIMS-ST-B1-056-HCD-3s-NA7_new_FP_2024\2024-04-28-FP-21-38-33\NA7_NA8_together_offset_alexey_new_v7\7_1\interact-2023-03-02-KB-noFAIMS-ST-B1-056-HCD-3s-NA7.pep.xml	LLKVIRK		REMIQQSK.LLKVIRK.NIVKKCIE	K	N	7	2	891.104	868.623	868.622	435.319	435.318	868.622	435.318	0	0.9384	2.8246	0.0562989	16.498	13.463	0.9587	2	2	400	406	1.36939056E8																			0	FALSE	sp|P08238|HS90B_HUMAN	P08238
2023-03-02-KB-noFAIMS-ST-B1-056-HCD-3s-NA7.13487.13487.2	C:\Users\kerib\Desktop\MS_Data\ST-datasets\2023-03-02-KB-noFAIMS-ST-B1-056-HCD-3s-NA7_new_FP_2024\2024-04-28-FP-21-38-33\NA7_NA8_together_offset_alexey_new_v7\7_1\interact-2023-03-02-KB-noFAIMS-ST-B1-056-HCD-3s-NA7.pep.xml	DAVTYTEHAKR		VFIENVIR.DAVTYTEHAKR.KTVTAMDV	R	K	11	2	891.261	1289.64	1289.63	645.826	645.824	1289.64	645.826	-0.0031	0.7229	0.4989	0.0701859	14.115	0	0.9928	2	1	69	79	448373																			0	TRUE	sp|P62805|H4_HUMAN	P62805
2023-03-02-KB-noFAIMS-ST-B1-056-HCD-3s-NA7.13493.13493.2	C:\Users\kerib\Desktop\MS_Data\ST-datasets\2023-03-02-KB-noFAIMS-ST-B1-056-HCD-3s-NA7_new_FP_2024\2024-04-28-FP-21-38-33\NA7_NA8_together_offset_alexey_new_v7\7_1\interact-2023-03-02-KB-noFAIMS-ST-B1-056-HCD-3s-NA7.pep.xml	ALVATPGKK		KKGATPGK.ALVATPGKK.GAAIPAKG	K	G	9	2	891.505	883.55	883.549	442.782	442.782	883.549	442.782	0.0002	0.8389	0.1903	1.80717	7.472	7.436	0.9648	2	1	117	125	2.40479e+06																			0	TRUE	sp|P19338|NUCL_HUMAN	P19338
2023-03-02-KB-noFAIMS-ST-B1-056-HCD-3s-NA7.13502.13502.2	C:\Users\kerib\Desktop\MS_Data\ST-datasets\2023-03-02-KB-noFAIMS-ST-B1-056-HCD-3s-NA7_new_FP_2024\2024-04-28-FP-21-38-33\NA7_NA8_together_offset_alexey_new_v7\7_1\interact-2023-03-02-KB-noFAIMS-ST-B1-056-HCD-3s-NA7.pep.xml	HLVLAGGSKPR		GMFVCKTR.HLVLAGGSKPR.DVTNFTVG	R	D	11	2	891.869	1133.67	1133.67	567.841	567.841	1133.67	567.841	0.0001	0.9591	0.5382	0.00439542	17.928	8.081	0.9997	2	1	642	652	6.23889e+06																			0	TRUE	sp|O00267|SPT5H_HUMAN	O00267
2023-03-02-KB-noFAIMS-ST-B1-056-HCD-3s-NA7.13503.13503.3	C:\Users\kerib\Desktop\MS_Data\ST-datasets\2023-03-02-KB-noFAIMS-ST-B1-056-HCD-3s-NA7_new_FP_2024\2024-04-28-FP-21-38-33\NA7_NA8_together_offset_alexey_new_v7\7_1\interact-2023-03-02-KB-noFAIMS-ST-B1-056-HCD-3s-NA7.pep.xml	AANGVVLATEKKQK		GAPSVGIK.AANGVVLATEKKQK.SIIYDERS	K	S	14	3	891.908	1455.84	1455.84	486.288	486.288	1455.84	486.288	-0.0002	0.8462	1.0596	0.0154526	16.744	0	0.9983	2	2	40	53	6.63898e+06																			0	TRUE	sp|P25787|PSA2_HUMAN	P25787
2023-03-02-KB-noFAIMS-ST-B1-056-HCD-3s-NA7.13529.13529.3	C:\Users\kerib\Desktop\MS_Data\ST-datasets\2023-03-02-KB-noFAIMS-ST-B1-056-HCD-3s-NA7_new_FP_2024\2024-04-28-FP-21-38-33\NA7_NA8_together_offset_alexey_new_v7\7_1\interact-2023-03-02-KB-noFAIMS-ST-B1-056-HCD-3s-NA7.pep.xml	LVSKHRAQVIYTR		IISKGIIK.LVSKHRAQVIYTR.NTKGGDAP	K	N	13	3	893.169	1569.91	1569.91	524.311	524.312	1569.91	524.311	0.0037	0.9734	0.5812	0.000557507	22.515	0	0.9999	2	2	99	111	1.0236968E7																			0	TRUE	sp|P62851|RS25_HUMAN	P62851
2023-03-02-KB-noFAIMS-ST-B1-056-HCD-3s-NA7.13531.13531.2	C:\Users\kerib\Desktop\MS_Data\ST-datasets\2023-03-02-KB-noFAIMS-ST-B1-056-HCD-3s-NA7_new_FP_2024\2024-04-28-FP-21-38-33\NA7_NA8_together_offset_alexey_new_v7\7_1\interact-2023-03-02-KB-noFAIMS-ST-B1-056-HCD-3s-NA7.pep.xml	SLEKISR		FRKIGDFR.SLEKISR.EVKSITII	R	E	7	2	893.313	831.482	831.482	416.748	416.748	831.481	416.748	0.0003	0.9756	1.4433	1.64991	13.937	12.074	0.9191	2	1	292	298	9441480																			0	TRUE	sp|O95831|AIFM1_HUMAN	O95831
2023-03-02-KB-noFAIMS-ST-B1-056-HCD-3s-NA7.13535.13535.2	C:\Users\kerib\Desktop\MS_Data\ST-datasets\2023-03-02-KB-noFAIMS-ST-B1-056-HCD-3s-NA7_new_FP_2024\2024-04-28-FP-21-38-33\NA7_NA8_together_offset_alexey_new_v7\7_1\interact-2023-03-02-KB-noFAIMS-ST-B1-056-HCD-3s-NA7.pep.xml	SIRGNLNTR		KFPHIEFR.SIRGNLNTR.LRKIDEQQ	R	L	9	2	893.475	1029.57	1029.57	515.792	515.791	1029.57	515.791	-0.0003	0.7482	0.8828	0.286088	9.674	0	0.9868	2	1	165	173	4450041																			0	TRUE	sp|P08397|HEM3_HUMAN	P08397
2023-03-02-KB-noFAIMS-ST-B1-056-HCD-3s-NA7.13542.13542.3	C:\Users\kerib\Desktop\MS_Data\ST-datasets\2023-03-02-KB-noFAIMS-ST-B1-056-HCD-3s-NA7_new_FP_2024\2024-04-28-FP-21-38-33\NA7_NA8_together_offset_alexey_new_v7\7_1\interact-2023-03-02-KB-noFAIMS-ST-B1-056-HCD-3s-NA7.pep.xml	HLLVHAPEDKK		INPEDIKK.HLLVHAPEDKK.EIIASFIS	K	E	11	3	893.758	1285.71	1285.71	429.579	429.578	1285.71	429.579	-0.0009	0.6866	0.2392	1.30918	9.032	0	0.9619	2	1	168	178	1.7121e+06																			0	TRUE	sp|P53396|ACLY_HUMAN	P53396
2023-03-02-KB-noFAIMS-ST-B1-056-HCD-3s-NA7.13546.13546.3	C:\Users\kerib\Desktop\MS_Data\ST-datasets\2023-03-02-KB-noFAIMS-ST-B1-056-HCD-3s-NA7_new_FP_2024\2024-04-28-FP-21-38-33\NA7_NA8_together_offset_alexey_new_v7\7_1\interact-2023-03-02-KB-noFAIMS-ST-B1-056-HCD-3s-NA7.pep.xml	HWHHNCFSCAR	HWHHNC[160]FSC[160]AR	KYVSFEDR.HWHHNCFSCAR.CSTSIVGQ	R	C	11	3	893.919	1510.61	1510.61	504.544	504.544	1510.61	504.544	-0.0001	0.8105	0.6865	0.0127791	14.074	0	0.9988	2	0	243	253	3407369	6C(57.0215),9C(57.0215)																		0	TRUE	sp|Q13643|FHL3_HUMAN	Q13643
2023-03-02-KB-noFAIMS-ST-B1-056-HCD-3s-NA7.13550.13550.3	C:\Users\kerib\Desktop\MS_Data\ST-datasets\2023-03-02-KB-noFAIMS-ST-B1-056-HCD-3s-NA7_new_FP_2024\2024-04-28-FP-21-38-33\NA7_NA8_together_offset_alexey_new_v7\7_1\interact-2023-03-02-KB-noFAIMS-ST-B1-056-HCD-3s-NA7.pep.xml	CHTTHSMALIHNR	C[160]HTTHSMALIHNR	AEPSVCGR.CHTTHSMALIHNR.SIFSDKQM	R	S	13	3	894.076	1577.74	1577.74	526.92	526.92	1576.74	526.586	1.0026	0.7066	0.4803	0.0179887	8.48	0	0.9952	2	0	331	343	1.84696e+06	1C(57.0215)	Mod1: First isotopic peak (PeakApex: 1.0038, Theoretical: 1.0024)																	0	TRUE	sp|P33991|MCM4_HUMAN	P33991
2023-03-02-KB-noFAIMS-ST-B1-056-HCD-3s-NA7.13567.13567.2	C:\Users\kerib\Desktop\MS_Data\ST-datasets\2023-03-02-KB-noFAIMS-ST-B1-056-HCD-3s-NA7_new_FP_2024\2024-04-28-FP-21-38-33\NA7_NA8_together_offset_alexey_new_v7\7_1\interact-2023-03-02-KB-noFAIMS-ST-B1-056-HCD-3s-NA7.pep.xml	SLEKISR		FRKIGDFR.SLEKISR.EVKSITII	R	E	7	2	894.76	831.482	831.482	416.748	416.748	831.481	416.748	0.0003	0.8912	1.4192	1.08039	12.441	10.629	0.882	2	1	292	298	9441480																			0	TRUE	sp|O95831|AIFM1_HUMAN	O95831
2023-03-02-KB-noFAIMS-ST-B1-056-HCD-3s-NA7.13581.13581.2	C:\Users\kerib\Desktop\MS_Data\ST-datasets\2023-03-02-KB-noFAIMS-ST-B1-056-HCD-3s-NA7_new_FP_2024\2024-04-28-FP-21-38-33\NA7_NA8_together_offset_alexey_new_v7\7_1\interact-2023-03-02-KB-noFAIMS-ST-B1-056-HCD-3s-NA7.pep.xml	GRIPVNTR		IGIEIDPR.GRIPVNTR.FQTKIPNI	R	F	8	2	895.611	911.531	911.531	456.773	456.773	911.53	456.772	0.0011	0.777	1.1299	1.21759	10.158	8.561	0.947	2	1	335	342	2.32166e+06																			0	TRUE	sp|P09622|DLDH_HUMAN	P09622
2023-03-02-KB-noFAIMS-ST-B1-056-HCD-3s-NA7.13586.13586.3	C:\Users\kerib\Desktop\MS_Data\ST-datasets\2023-03-02-KB-noFAIMS-ST-B1-056-HCD-3s-NA7_new_FP_2024\2024-04-28-FP-21-38-33\NA7_NA8_together_offset_alexey_new_v7\7_1\interact-2023-03-02-KB-noFAIMS-ST-B1-056-HCD-3s-NA7.pep.xml	TFSGQTHGFVHRK		CKVEYQIK.TFSGQTHGFVHRK.REDCSPAD	K	R	13	3	895.814	1499.76	1499.76	500.927	500.926	1500.76	501.26	-1.0028	0.8908	0.4942	0.285924	11.675	0	0.9833	2	1	206	218	3.22847e+06		Mod1: Isotopic peak error (PeakApex: -1.0030, Theoretical: -1.0024); Mod1: Half of a disulfide bridge (Theoretical: -1.0078)																	0	TRUE	sp|Q96DG6|CMBL_HUMAN	Q96DG6
2023-03-02-KB-noFAIMS-ST-B1-056-HCD-3s-NA7.13596.13596.2	C:\Users\kerib\Desktop\MS_Data\ST-datasets\2023-03-02-KB-noFAIMS-ST-B1-056-HCD-3s-NA7_new_FP_2024\2024-04-28-FP-21-38-33\NA7_NA8_together_offset_alexey_new_v7\7_1\interact-2023-03-02-KB-noFAIMS-ST-B1-056-HCD-3s-NA7.pep.xml	GTRDKVLIR		IYDSMKGK.GTRDKVLIR.IMVSRSEV	K	I	9	2	896.213	1056.64	1056.64	529.328	529.327	1056.64	529.327	0.0002	0.5838	1.2955	1.33429	9.999	0	0.8482	2	2	282	290	3.41059e+06																			0	TRUE	sp|P07355|ANXA2_HUMAN	P07355
2023-03-02-KB-noFAIMS-ST-B1-056-HCD-3s-NA7.13604.13604.2	C:\Users\kerib\Desktop\MS_Data\ST-datasets\2023-03-02-KB-noFAIMS-ST-B1-056-HCD-3s-NA7_new_FP_2024\2024-04-28-FP-21-38-33\NA7_NA8_together_offset_alexey_new_v7\7_1\interact-2023-03-02-KB-noFAIMS-ST-B1-056-HCD-3s-NA7.pep.xml	EMLQQSK	EM[147]LQQSK	DIPINISR.EMLQQSK.IIKVIRKN	R	I	7	2	896.53	878.417	878.417	440.216	440.216	878.417	440.216	0.0003	0.8041	2.4491	0.298023	9.603	0	0.8906	2	0	393	399	3523477	2M(15.9949)																		0	FALSE	sp|P08238|HS90B_HUMAN	P08238
2023-03-02-KB-noFAIMS-ST-B1-056-HCD-3s-NA7.13626.13626.3	C:\Users\kerib\Desktop\MS_Data\ST-datasets\2023-03-02-KB-noFAIMS-ST-B1-056-HCD-3s-NA7_new_FP_2024\2024-04-28-FP-21-38-33\NA7_NA8_together_offset_alexey_new_v7\7_1\interact-2023-03-02-KB-noFAIMS-ST-B1-056-HCD-3s-NA7.pep.xml	LSVDYGKKSK		FTSIIMER.LSVDYGKKSK.LEFSIYPA	R	L	10	3	897.421	1124.63	1124.63	375.884	375.883	1123.62	375.548	1.0043	0.9586	0.3364	3.70329e-09	20.63	10.075	1	2	2	157	166	166623		Mod1: First isotopic peak (PeakApex: 1.0038, Theoretical: 1.0024)																	0	FALSE	sp|P68363|TBA1B_HUMAN	P68363
2023-03-02-KB-noFAIMS-ST-B1-056-HCD-3s-NA7.13642.13642.3	C:\Users\kerib\Desktop\MS_Data\ST-datasets\2023-03-02-KB-noFAIMS-ST-B1-056-HCD-3s-NA7_new_FP_2024\2024-04-28-FP-21-38-33\NA7_NA8_together_offset_alexey_new_v7\7_1\interact-2023-03-02-KB-noFAIMS-ST-B1-056-HCD-3s-NA7.pep.xml	LSVDYGKKSK		FTSIIMER.LSVDYGKKSK.LEFSIYPA	R	L	10	3	898.346	1125.63	1125.63	376.217	376.218	1123.62	375.548	2.0076	0.9371	0.321	4.41977e-05	18.295	11.492	0.9988	2	2	157	166	166623		Mod1: Second isotopic peak (PeakApex: 2.0058, Theoretical: 2.0047)																	0	FALSE	sp|P68363|TBA1B_HUMAN	P68363
2023-03-02-KB-noFAIMS-ST-B1-056-HCD-3s-NA7.13665.13665.2	C:\Users\kerib\Desktop\MS_Data\ST-datasets\2023-03-02-KB-noFAIMS-ST-B1-056-HCD-3s-NA7_new_FP_2024\2024-04-28-FP-21-38-33\NA7_NA8_together_offset_alexey_new_v7\7_1\interact-2023-03-02-KB-noFAIMS-ST-B1-056-HCD-3s-NA7.pep.xml	LSVDYGKKSK		FTSIIMER.LSVDYGKKSK.LEFSIYPA	R	L	10	2	899.498	1123.63	1123.63	562.82	562.82	1123.62	562.819	0.0017	0.9729	0.3018	0.000544816	23.555	12.192	0.9998	2	2	157	166	1.1096496E7																			0	FALSE	sp|P68363|TBA1B_HUMAN	P68363
2023-03-02-KB-noFAIMS-ST-B1-056-HCD-3s-NA7.13669.13669.2	C:\Users\kerib\Desktop\MS_Data\ST-datasets\2023-03-02-KB-noFAIMS-ST-B1-056-HCD-3s-NA7_new_FP_2024\2024-04-28-FP-21-38-33\NA7_NA8_together_offset_alexey_new_v7\7_1\interact-2023-03-02-KB-noFAIMS-ST-B1-056-HCD-3s-NA7.pep.xml	ILPKPTR		VVFIAQRR.ILPKPTR.KSRTKNKQ	R	K	7	2	899.714	823.529	823.528	412.772	412.771	823.528	412.771	-0.0004	0.9847	1.304	0.385478	13.156	11.169	0.9626	2	1	100	106	8.1298464E7																			0	TRUE	sp|P62081|RS7_HUMAN	P62081
2023-03-02-KB-noFAIMS-ST-B1-056-HCD-3s-NA7.13682.13682.2	C:\Users\kerib\Desktop\MS_Data\ST-datasets\2023-03-02-KB-noFAIMS-ST-B1-056-HCD-3s-NA7_new_FP_2024\2024-04-28-FP-21-38-33\NA7_NA8_together_offset_alexey_new_v7\7_1\interact-2023-03-02-KB-noFAIMS-ST-B1-056-HCD-3s-NA7.pep.xml	VNKPPYPK		KVPVDWNR.VNKPPYPK.LGGNMKKI	R	L	8	2	900.231	941.534	941.533	471.774	471.774	941.533	471.774	-0.0001	0.8134	0.0127	2.2413	8.098	0	0.9692	2	1	442	449	6518732																			0	FALSE	sp|P13796|PLSL_HUMAN	P13796
2023-03-02-KB-noFAIMS-ST-B1-056-HCD-3s-NA7.13748.13748.2	C:\Users\kerib\Desktop\MS_Data\ST-datasets\2023-03-02-KB-noFAIMS-ST-B1-056-HCD-3s-NA7_new_FP_2024\2024-04-28-FP-21-38-33\NA7_NA8_together_offset_alexey_new_v7\7_1\interact-2023-03-02-KB-noFAIMS-ST-B1-056-HCD-3s-NA7.pep.xml	AVVLHPR		TNHKKSVR.AVVLHPR.HYTFASGS	R	H	7	2	903.163	790.482	790.481	396.248	396.248	790.481	396.248	0	0.8671	1.4682	0.101976	12.466	8.972	0.9766	2	0	377	383	1.40043e+06																			0	TRUE	sp|O43660|PLRG1_HUMAN	O43660
2023-03-02-KB-noFAIMS-ST-B1-056-HCD-3s-NA7.13753.13753.3	C:\Users\kerib\Desktop\MS_Data\ST-datasets\2023-03-02-KB-noFAIMS-ST-B1-056-HCD-3s-NA7_new_FP_2024\2024-04-28-FP-21-38-33\NA7_NA8_together_offset_alexey_new_v7\7_1\interact-2023-03-02-KB-noFAIMS-ST-B1-056-HCD-3s-NA7.pep.xml	LAQKKPFTPVK		ASARAIYR.LAQKKPFTPVK.YFSIDRVF	R	Y	11	3	903.602	1255.77	1255.77	419.596	419.596	1255.77	419.596	0.0004	0.7709	1.9486	0.812363	11.861	9.414	0.8954	2	2	339	349	7.68989e+06																			0	TRUE	sp|Q9Y285|SYFA_HUMAN	Q9Y285
2023-03-02-KB-noFAIMS-ST-B1-056-HCD-3s-NA7.13756.13756.2	C:\Users\kerib\Desktop\MS_Data\ST-datasets\2023-03-02-KB-noFAIMS-ST-B1-056-HCD-3s-NA7_new_FP_2024\2024-04-28-FP-21-38-33\NA7_NA8_together_offset_alexey_new_v7\7_1\interact-2023-03-02-KB-noFAIMS-ST-B1-056-HCD-3s-NA7.pep.xml	LLPLRQKK		VIAHTQMR.LLPLRQKK.AHIMEIQV	R	A	8	2	903.786	994.666	994.665	498.34	498.34	994.665	498.34	0	0.9803	2.7087	1.72484	11.553	10.284	0.8973	2	2	170	177	7.4017e+06																			0	TRUE	sp|P39023|RL3_HUMAN	P39023
2023-03-02-KB-noFAIMS-ST-B1-056-HCD-3s-NA7.13764.13764.3	C:\Users\kerib\Desktop\MS_Data\ST-datasets\2023-03-02-KB-noFAIMS-ST-B1-056-HCD-3s-NA7_new_FP_2024\2024-04-28-FP-21-38-33\NA7_NA8_together_offset_alexey_new_v7\7_1\interact-2023-03-02-KB-noFAIMS-ST-B1-056-HCD-3s-NA7.pep.xml	AIMDKKANIR		NFTVDQIR.AIMDKKANIR.NMSVIAHV	R	N	10	3	904.102	1158.65	1158.64	387.225	387.222	1158.65	387.225	-0.0095	0.8735	0.4976	0.375621	8.201	0	0.9923	2	2	11	20	1.9615e+06																			0	TRUE	sp|P13639|EF2_HUMAN	P13639
2023-03-02-KB-noFAIMS-ST-B1-056-HCD-3s-NA7.13767.13767.3	C:\Users\kerib\Desktop\MS_Data\ST-datasets\2023-03-02-KB-noFAIMS-ST-B1-056-HCD-3s-NA7_new_FP_2024\2024-04-28-FP-21-38-33\NA7_NA8_together_offset_alexey_new_v7\7_1\interact-2023-03-02-KB-noFAIMS-ST-B1-056-HCD-3s-NA7.pep.xml	NEKIAVHCTVR	NEKIAVHC[160]TVR	VRSFGIRR.NEKIAVHCTVR.GAKAEEII	R	G	11	3	904.219	1325.69	1325.69	442.903	442.903	1325.69	442.903	-0.0006	0.881	0.5603	0.335544	8.397	0	0.9947	2	1	65	75	2.07315e+06	8C(57.0215)																		0	TRUE	sp|P62913|RL11_HUMAN	P62913
2023-03-02-KB-noFAIMS-ST-B1-056-HCD-3s-NA7.13783.13783.3	C:\Users\kerib\Desktop\MS_Data\ST-datasets\2023-03-02-KB-noFAIMS-ST-B1-056-HCD-3s-NA7_new_FP_2024\2024-04-28-FP-21-38-33\NA7_NA8_together_offset_alexey_new_v7\7_1\interact-2023-03-02-KB-noFAIMS-ST-B1-056-HCD-3s-NA7.pep.xml	EKANGTTVHVGIHPSK		IYIERVQR.EKANGTTVHVGIHPSK.VVITRIKI	R	V	16	3	904.852	1673.89	1673.89	558.97	558.969	1673.88	558.969	0.0004	0.7899	0.6015	0.051805	16.579	11.537	0.994	2	1	88	103	1.1200668E7																			0	FALSE	sp|P61254|RL26_HUMAN	P61254
2023-03-02-KB-noFAIMS-ST-B1-056-HCD-3s-NA7.13810.13810.2	C:\Users\kerib\Desktop\MS_Data\ST-datasets\2023-03-02-KB-noFAIMS-ST-B1-056-HCD-3s-NA7_new_FP_2024\2024-04-28-FP-21-38-33\NA7_NA8_together_offset_alexey_new_v7\7_1\interact-2023-03-02-KB-noFAIMS-ST-B1-056-HCD-3s-NA7.pep.xml	HTLTQIK		IIIKGPNK.HTLTQIK.DAVRDGIR	K	D	7	2	906.224	839.487	839.484	420.751	420.749	839.486	420.75	-0.0024	0.9361	0.5007	0.139536	15.457	9.821	0.9906	2	0	382	388	7.13264e+06																			0	TRUE	sp|P40227|TCPZ_HUMAN	P40227
2023-03-02-KB-noFAIMS-ST-B1-056-HCD-3s-NA7.13813.13813.4	C:\Users\kerib\Desktop\MS_Data\ST-datasets\2023-03-02-KB-noFAIMS-ST-B1-056-HCD-3s-NA7_new_FP_2024\2024-04-28-FP-21-38-33\NA7_NA8_together_offset_alexey_new_v7\7_1\interact-2023-03-02-KB-noFAIMS-ST-B1-056-HCD-3s-NA7.pep.xml	EKANGTTVHVGIHPSK		IYIERVQR.EKANGTTVHVGIHPSK.VVITRIKI	R	V	16	4	906.348	1673.89	1673.88	419.479	419.478	1673.88	419.478	-0.0002	0.8305	0.5766	0.00314552	13.444	9.721	0.9984	2	1	88	103	1.0213444E7																			0	FALSE	sp|P61254|RL26_HUMAN	P61254
2023-03-02-KB-noFAIMS-ST-B1-056-HCD-3s-NA7.13840.13840.3	C:\Users\kerib\Desktop\MS_Data\ST-datasets\2023-03-02-KB-noFAIMS-ST-B1-056-HCD-3s-NA7_new_FP_2024\2024-04-28-FP-21-38-33\NA7_NA8_together_offset_alexey_new_v7\7_1\interact-2023-03-02-KB-noFAIMS-ST-B1-056-HCD-3s-NA7.pep.xml	GGREDRTLYER		IYFCGSIR.GGREDRTLYER.IVSRIRRF	R	I	11	3	907.428	1349.66	1349.66	450.894	450.894	1350.66	451.229	-1.0023	0.8777	0.349	0.170608	14.572	10.957	0.9144	2	2	31	41	1.2289454E7		Mod1: Isotopic peak error (PeakApex: -1.0030, Theoretical: -1.0024); Mod1: Half of a disulfide bridge (Theoretical: -1.0078)																	0	TRUE	sp|O43598|DNPH1_HUMAN	O43598
2023-03-02-KB-noFAIMS-ST-B1-056-HCD-3s-NA7.13865.13865.4	C:\Users\kerib\Desktop\MS_Data\ST-datasets\2023-03-02-KB-noFAIMS-ST-B1-056-HCD-3s-NA7_new_FP_2024\2024-04-28-FP-21-38-33\NA7_NA8_together_offset_alexey_new_v7\7_1\interact-2023-03-02-KB-noFAIMS-ST-B1-056-HCD-3s-NA7.pep.xml	HVLHVQLNRPNKR		IRVTSAQK.HVLHVQLNRPNKR.NAMNKVFW	K	N	13	4	908.721	1609.93	1609.93	403.489	403.489	1609.93	403.489	-0.002	0.9516	0.0102	3.2825e-10	24.603	9.062	1	2	2	66	78	2.22702768E8																			0	TRUE	sp|Q13011|ECH1_HUMAN	Q13011
2023-03-02-KB-noFAIMS-ST-B1-056-HCD-3s-NA7.13866.13866.2	C:\Users\kerib\Desktop\MS_Data\ST-datasets\2023-03-02-KB-noFAIMS-ST-B1-056-HCD-3s-NA7_new_FP_2024\2024-04-28-FP-21-38-33\NA7_NA8_together_offset_alexey_new_v7\7_1\interact-2023-03-02-KB-noFAIMS-ST-B1-056-HCD-3s-NA7.pep.xml	HVVFGHVK		KTDWIDGK.HVVFGHVK.EGMDVVKK	K	E	8	2	908.755	921.519	921.518	461.767	461.766	921.518	461.767	-0.0001	0.9332	0.7182	0.000154506	26.033	16.73	0.9999	2	0	168	175	7.4477472E7																			0	TRUE	sp|P30405|PPIF_HUMAN	P30405
2023-03-02-KB-noFAIMS-ST-B1-056-HCD-3s-NA7.13867.13867.2	C:\Users\kerib\Desktop\MS_Data\ST-datasets\2023-03-02-KB-noFAIMS-ST-B1-056-HCD-3s-NA7_new_FP_2024\2024-04-28-FP-21-38-33\NA7_NA8_together_offset_alexey_new_v7\7_1\interact-2023-03-02-KB-noFAIMS-ST-B1-056-HCD-3s-NA7.pep.xml	NNSYKLAR		AVIATEIK.NNSYKLAR.WTCCAIIA	K	W	8	2	908.795	964.51	964.51	483.262	483.262	964.509	483.262	0.0009	0.8265	0.7527	0.00230817	16.458	11.355	0.9976	2	1	427	434	8858455																			0	TRUE	sp|O15371|EIF3D_HUMAN	O15371
2023-03-02-KB-noFAIMS-ST-B1-056-HCD-3s-NA7.13868.13868.3	C:\Users\kerib\Desktop\MS_Data\ST-datasets\2023-03-02-KB-noFAIMS-ST-B1-056-HCD-3s-NA7_new_FP_2024\2024-04-28-FP-21-38-33\NA7_NA8_together_offset_alexey_new_v7\7_1\interact-2023-03-02-KB-noFAIMS-ST-B1-056-HCD-3s-NA7.pep.xml	GGREDRTLYER		IYFCGSIR.GGREDRTLYER.IVSRIRRF	R	I	11	3	908.834	1350.67	1350.66	451.229	451.228	1350.66	451.229	-0.0001	0.9096	0.3724	2.9e-13	27.241	12.937	1	2	2	31	41	1.2289454E7																			0	TRUE	sp|O43598|DNPH1_HUMAN	O43598
2023-03-02-KB-noFAIMS-ST-B1-056-HCD-3s-NA7.13876.13876.2	C:\Users\kerib\Desktop\MS_Data\ST-datasets\2023-03-02-KB-noFAIMS-ST-B1-056-HCD-3s-NA7_new_FP_2024\2024-04-28-FP-21-38-33\NA7_NA8_together_offset_alexey_new_v7\7_1\interact-2023-03-02-KB-noFAIMS-ST-B1-056-HCD-3s-NA7.pep.xml	AMQDAEVSK		RTIAPCQK.AMQDAEVSK.SDIGEVII	K	S	9	2	909.157	977.45	977.449	489.732	489.732	977.449	489.732	0.0003	0.9075	0.222	0.0661454	15.218	9.48	0.9958	2	0	369	377	4.86234e+06																			0	TRUE	sp|P38646|GRP75_HUMAN	P38646
2023-03-02-KB-noFAIMS-ST-B1-056-HCD-3s-NA7.13899.13899.2	C:\Users\kerib\Desktop\MS_Data\ST-datasets\2023-03-02-KB-noFAIMS-ST-B1-056-HCD-3s-NA7_new_FP_2024\2024-04-28-FP-21-38-33\NA7_NA8_together_offset_alexey_new_v7\7_1\interact-2023-03-02-KB-noFAIMS-ST-B1-056-HCD-3s-NA7.pep.xml	HVVFGHVK		KTDWIDGK.HVVFGHVK.EGMDVVKK	K	E	8	2	910.09	921.519	921.518	461.767	461.766	921.518	461.767	-0.0001	0.8541	0.6959	0.000985712	23.525	16.089	0.9997	2	0	168	175	7.4477472E7																			0	TRUE	sp|P30405|PPIF_HUMAN	P30405
2023-03-02-KB-noFAIMS-ST-B1-056-HCD-3s-NA7.13915.13915.3	C:\Users\kerib\Desktop\MS_Data\ST-datasets\2023-03-02-KB-noFAIMS-ST-B1-056-HCD-3s-NA7_new_FP_2024\2024-04-28-FP-21-38-33\NA7_NA8_together_offset_alexey_new_v7\7_1\interact-2023-03-02-KB-noFAIMS-ST-B1-056-HCD-3s-NA7.pep.xml	HVLHVQLNRPNKR		IRVTSAQK.HVLHVQLNRPNKR.NAMNKVFW	K	N	13	3	910.729	1610.93	1610.93	537.985	537.984	1609.93	537.65	1.0028	0.9794	0.0233	7.50977e-08	27.965	14.984	1	2	2	66	78	5.3897852E7		Mod1: First isotopic peak (PeakApex: 1.0038, Theoretical: 1.0024)																	0	TRUE	sp|Q13011|ECH1_HUMAN	Q13011
2023-03-02-KB-noFAIMS-ST-B1-056-HCD-3s-NA7.13917.13917.2	C:\Users\kerib\Desktop\MS_Data\ST-datasets\2023-03-02-KB-noFAIMS-ST-B1-056-HCD-3s-NA7_new_FP_2024\2024-04-28-FP-21-38-33\NA7_NA8_together_offset_alexey_new_v7\7_1\interact-2023-03-02-KB-noFAIMS-ST-B1-056-HCD-3s-NA7.pep.xml	KYIPGTK		MEYIENPK.KYIPGTK.MIFVGIKK	K	M	7	2	910.826	805.466	805.464	403.74	403.739	805.47	403.742	-0.0059	0.888	0.6178	2.01641	8.858	7.891	0.9204	2	1	74	80	1.00670136E8																			0	TRUE	sp|P99999|CYC_HUMAN	P99999
2023-03-02-KB-noFAIMS-ST-B1-056-HCD-3s-NA7.13918.13918.3	C:\Users\kerib\Desktop\MS_Data\ST-datasets\2023-03-02-KB-noFAIMS-ST-B1-056-HCD-3s-NA7_new_FP_2024\2024-04-28-FP-21-38-33\NA7_NA8_together_offset_alexey_new_v7\7_1\interact-2023-03-02-KB-noFAIMS-ST-B1-056-HCD-3s-NA7.pep.xml	KTKFENLCK	KTKFENLC[160]K	EKKKQEEK.KTKFENLCK.IMKDIIEK	K	I	9	3	911.087	1166.61	1166.61	389.878	389.877	1166.61	389.878	-0.0013	0.9432	0.1803	0.00162017	21.833	12.719	0.9997	2	2	565	573	4.9693812E7	8C(57.0215)																		0	TRUE	sp|P07900|HS90A_HUMAN	P07900
2023-03-02-KB-noFAIMS-ST-B1-056-HCD-3s-NA7.13920.13920.3	C:\Users\kerib\Desktop\MS_Data\ST-datasets\2023-03-02-KB-noFAIMS-ST-B1-056-HCD-3s-NA7_new_FP_2024\2024-04-28-FP-21-38-33\NA7_NA8_together_offset_alexey_new_v7\7_1\interact-2023-03-02-KB-noFAIMS-ST-B1-056-HCD-3s-NA7.pep.xml	SGTHNMYREYR		IWIRYDSR.SGTHNMYREYR.DITTAGAV	R	D	11	3	911.222	1412.63	1412.62	471.883	471.882	1412.63	471.882	-0.0009	0.927	0.2232	0.00318363	18.258	10.036	0.9993	2	1	88	98	1.7771562E7																			0	TRUE	sp|Q02543|RL18A_HUMAN	Q02543
2023-03-02-KB-noFAIMS-ST-B1-056-HCD-3s-NA7.13921.13921.2	C:\Users\kerib\Desktop\MS_Data\ST-datasets\2023-03-02-KB-noFAIMS-ST-B1-056-HCD-3s-NA7_new_FP_2024\2024-04-28-FP-21-38-33\NA7_NA8_together_offset_alexey_new_v7\7_1\interact-2023-03-02-KB-noFAIMS-ST-B1-056-HCD-3s-NA7.pep.xml	LMVAKEAR		KFHSQIMR.LMVAKEAR.NVTMETE	R	N	8	2	911.261	916.517	916.517	459.266	459.266	916.516	459.265	0.0005	0.9257	0.733	0.0330747	13.294	9.635	0.9947	2	1	72	79	5.19273e+06																			0	TRUE	sp|P49458|SRP09_HUMAN	P49458
2023-03-02-KB-noFAIMS-ST-B1-056-HCD-3s-NA7.13928.13928.2	C:\Users\kerib\Desktop\MS_Data\ST-datasets\2023-03-02-KB-noFAIMS-ST-B1-056-HCD-3s-NA7_new_FP_2024\2024-04-28-FP-21-38-33\NA7_NA8_together_offset_alexey_new_v7\7_1\interact-2023-03-02-KB-noFAIMS-ST-B1-056-HCD-3s-NA7.pep.xml	KTKFENLCK	KTKFENLC[160]K	EKKKQEEK.KTKFENLCK.IMKDIIEK	K	I	9	2	911.547	1166.61	1166.61	584.313	584.313	1166.61	584.313	-0.0008	0.9524	0.1727	1.13984e-05	28.692	12.554	1	2	2	565	573	1.0398694E7	8C(57.0215)																		0	TRUE	sp|P07900|HS90A_HUMAN	P07900
2023-03-02-KB-noFAIMS-ST-B1-056-HCD-3s-NA7.13936.13936.3	C:\Users\kerib\Desktop\MS_Data\ST-datasets\2023-03-02-KB-noFAIMS-ST-B1-056-HCD-3s-NA7_new_FP_2024\2024-04-28-FP-21-38-33\NA7_NA8_together_offset_alexey_new_v7\7_1\interact-2023-03-02-KB-noFAIMS-ST-B1-056-HCD-3s-NA7.pep.xml	SRPLANGHPILNNNHR		AAAGGGAK.SRPLANGHPILNNNHR.KND	K	K	16	3	911.863	1808.95	1808.95	603.992	603.991	1808.95	603.991	0.0001	0.8982	0.8341	0.0170412	17.574	0	0.9992	2	1	362	377	4786139																			0	TRUE	sp|Q96G23|CERS2_HUMAN	Q96G23
2023-03-02-KB-noFAIMS-ST-B1-056-HCD-3s-NA7.13947.13947.3	C:\Users\kerib\Desktop\MS_Data\ST-datasets\2023-03-02-KB-noFAIMS-ST-B1-056-HCD-3s-NA7_new_FP_2024\2024-04-28-FP-21-38-33\NA7_NA8_together_offset_alexey_new_v7\7_1\interact-2023-03-02-KB-noFAIMS-ST-B1-056-HCD-3s-NA7.pep.xml	VLNTNIDGRRK		EKFQHIIR.VLNTNIDGRRK.IAFAITAI	R	I	11	3	912.302	1284.73	1284.73	429.249	429.249	1284.73	429.249	-0.0011	0.9699	0.3009	0.0173157	18.048	13.53	0.9965	2	2	15	25	9.1108224E7																			0	TRUE	sp|P62269|RS18_HUMAN	P62269
2023-03-02-KB-noFAIMS-ST-B1-056-HCD-3s-NA7.13953.13953.3	C:\Users\kerib\Desktop\MS_Data\ST-datasets\2023-03-02-KB-noFAIMS-ST-B1-056-HCD-3s-NA7_new_FP_2024\2024-04-28-FP-21-38-33\NA7_NA8_together_offset_alexey_new_v7\7_1\interact-2023-03-02-KB-noFAIMS-ST-B1-056-HCD-3s-NA7.pep.xml	KTKFENLCK	KTKFENLC[160]K	EKKKQEEK.KTKFENLCK.IMKDIIEK	K	I	9	3	912.546	1166.61	1166.61	389.878	389.877	1166.61	389.878	-0.0013	0.8101	0.156	0.0562501	16.523	11.221	0.9869	2	2	565	573	4.9693812E7	8C(57.0215)																		0	TRUE	sp|P07900|HS90A_HUMAN	P07900
2023-03-02-KB-noFAIMS-ST-B1-056-HCD-3s-NA7.13957.13957.2	C:\Users\kerib\Desktop\MS_Data\ST-datasets\2023-03-02-KB-noFAIMS-ST-B1-056-HCD-3s-NA7_new_FP_2024\2024-04-28-FP-21-38-33\NA7_NA8_together_offset_alexey_new_v7\7_1\interact-2023-03-02-KB-noFAIMS-ST-B1-056-HCD-3s-NA7.pep.xml	VTGTLETK		SSNTDTGK.VTGTLETK.YKWCEYGI	K	Y	8	2	912.707	847.483	847.467	424.749	424.741	847.465	424.74	0.0023	0.9133	1.1104	2.32006	7.038	0	0.9879	2	0	65	72	485942																			0	TRUE	sp|P45880|VDAC2_HUMAN	P45880
2023-03-02-KB-noFAIMS-ST-B1-056-HCD-3s-NA7.13973.13973.2	C:\Users\kerib\Desktop\MS_Data\ST-datasets\2023-03-02-KB-noFAIMS-ST-B1-056-HCD-3s-NA7_new_FP_2024\2024-04-28-FP-21-38-33\NA7_NA8_together_offset_alexey_new_v7\7_1\interact-2023-03-02-KB-noFAIMS-ST-B1-056-HCD-3s-NA7.pep.xml	KTKFENLCK	KTKFENLC[160]K	EKKKQEEK.KTKFENLCK.IMKDIIEK	K	I	9	2	913.341	1166.61	1166.61	584.313	584.313	1166.61	584.313	-0.0008	0.5329	0.1427	0.294951	15.621	12.423	0.8839	2	2	565	573	1.0398694E7	8C(57.0215)																		0	TRUE	sp|P07900|HS90A_HUMAN	P07900
2023-03-02-KB-noFAIMS-ST-B1-056-HCD-3s-NA7.13978.13978.3	C:\Users\kerib\Desktop\MS_Data\ST-datasets\2023-03-02-KB-noFAIMS-ST-B1-056-HCD-3s-NA7_new_FP_2024\2024-04-28-FP-21-38-33\NA7_NA8_together_offset_alexey_new_v7\7_1\interact-2023-03-02-KB-noFAIMS-ST-B1-056-HCD-3s-NA7.pep.xml	HVLHVQLNRPNKR		IRVTSAQK.HVLHVQLNRPNKR.NAMNKVFW	K	N	13	3	913.56	1609.93	1609.93	537.65	537.65	1609.93	537.65	-0.0001	0.9809	0.0705	2.40414e-08	30.116	14.926	1	2	2	66	78	5.3897852E7																			0	TRUE	sp|Q13011|ECH1_HUMAN	Q13011
2023-03-02-KB-noFAIMS-ST-B1-056-HCD-3s-NA7.13980.13980.2	C:\Users\kerib\Desktop\MS_Data\ST-datasets\2023-03-02-KB-noFAIMS-ST-B1-056-HCD-3s-NA7_new_FP_2024\2024-04-28-FP-21-38-33\NA7_NA8_together_offset_alexey_new_v7\7_1\interact-2023-03-02-KB-noFAIMS-ST-B1-056-HCD-3s-NA7.pep.xml	YAHVVLRK		AIKGVGRR.YAHVVLRK.ADIDITKR	R	A	8	2	913.862	984.588	984.587	493.301	493.301	984.587	493.301	0.0003	0.9793	0.0788	0.00465318	17.829	7.772	0.9996	2	1	40	47	8543044																			0	TRUE	sp|P62269|RS18_HUMAN	P62269
2023-03-02-KB-noFAIMS-ST-B1-056-HCD-3s-NA7.13981.13981.4	C:\Users\kerib\Desktop\MS_Data\ST-datasets\2023-03-02-KB-noFAIMS-ST-B1-056-HCD-3s-NA7_new_FP_2024\2024-04-28-FP-21-38-33\NA7_NA8_together_offset_alexey_new_v7\7_1\interact-2023-03-02-KB-noFAIMS-ST-B1-056-HCD-3s-NA7.pep.xml	SRPLANGHPILNNNHR		AAAGGGAK.SRPLANGHPILNNNHR.KND	K	K	16	4	913.955	1808.95	1808.95	453.245	453.245	1808.95	453.245	0.0017	0.692	0.7992	0.0916748	14.651	9.797	0.9822	2	1	362	377	9237308																			0	TRUE	sp|Q96G23|CERS2_HUMAN	Q96G23
2023-03-02-KB-noFAIMS-ST-B1-056-HCD-3s-NA7.13982.13982.3	C:\Users\kerib\Desktop\MS_Data\ST-datasets\2023-03-02-KB-noFAIMS-ST-B1-056-HCD-3s-NA7_new_FP_2024\2024-04-28-FP-21-38-33\NA7_NA8_together_offset_alexey_new_v7\7_1\interact-2023-03-02-KB-noFAIMS-ST-B1-056-HCD-3s-NA7.pep.xml	KTHETLSHAGQK	KT[537]HETLSHAGQK	MQTTTAYK.KTHETLSHAGQK.ATAAFSNV	K	A	12	3	913.995	1771.92	1771.92	591.646	591.646	1771.91	591.646	436.226	0.6648	1.5935	1.23859e-08	31.273	13.428	1	2	1	98	109	1.5668584E7	2T(436.2256)	Mod1: Unannotated mass-shift 436.2254 (PeakApex: 436.2254)	KthETLSHAGQK	K(26.89)T(31.27)H(31.27)E(28.88)T(26.56)L(24.37)S(22.23)H(20.30)A(16.63)G(13.32)Q(10.55)K(7.81)	T2;H3	2	K(8.24)T(11.78)H(11.78)E(11.78)T(11.78)L(11.78)S(11.78)H(11.78)A(10.10)G(8.64)Q(7.26)K(3.54)	K(4)T(5)H(5)E(5)T(5)L(5)S(5)H(5)A(4)G(3)Q(2)K(1)	31.274	15	28.8764	14	22.9231	10	11.7787	5	11.7787	5	0	TRUE	sp|Q16890|TPD53_HUMAN	Q16890
2023-03-02-KB-noFAIMS-ST-B1-056-HCD-3s-NA7.13993.13993.2	C:\Users\kerib\Desktop\MS_Data\ST-datasets\2023-03-02-KB-noFAIMS-ST-B1-056-HCD-3s-NA7_new_FP_2024\2024-04-28-FP-21-38-33\NA7_NA8_together_offset_alexey_new_v7\7_1\interact-2023-03-02-KB-noFAIMS-ST-B1-056-HCD-3s-NA7.pep.xml	VLNTNIDGRRK		EKFQHIIR.VLNTNIDGRRK.IAFAITAI	R	I	11	2	914.438	1284.73	1284.73	643.371	643.37	1284.73	643.37	-0.0004	0.8092	0.2653	0.859554	10.676	0	0.9834	2	2	15	25	6235706																			0	TRUE	sp|P62269|RS18_HUMAN	P62269
2023-03-02-KB-noFAIMS-ST-B1-056-HCD-3s-NA7.14012.14012.3	C:\Users\kerib\Desktop\MS_Data\ST-datasets\2023-03-02-KB-noFAIMS-ST-B1-056-HCD-3s-NA7_new_FP_2024\2024-04-28-FP-21-38-33\NA7_NA8_together_offset_alexey_new_v7\7_1\interact-2023-03-02-KB-noFAIMS-ST-B1-056-HCD-3s-NA7.pep.xml	EVIKAMTKAR		TSMTQSIR.EVIKAMTKAR.NFERVIGK	R	N	10	3	915.188	1145.66	1145.66	382.894	382.893	1145.66	382.894	-0.002	0.9039	2.0285	1.97655	11.796	10.939	0.9078	2	2	10	19	8443530																			0	TRUE	sp|Q9NPJ3|ACO13_HUMAN	Q9NPJ3
2023-03-02-KB-noFAIMS-ST-B1-056-HCD-3s-NA7.14030.14030.2	C:\Users\kerib\Desktop\MS_Data\ST-datasets\2023-03-02-KB-noFAIMS-ST-B1-056-HCD-3s-NA7_new_FP_2024\2024-04-28-FP-21-38-33\NA7_NA8_together_offset_alexey_new_v7\7_1\interact-2023-03-02-KB-noFAIMS-ST-B1-056-HCD-3s-NA7.pep.xml	SKEYFSK		TIKPDVQK.SKEYFSK.QK	K	Q	7	2	916.212	887.438	887.439	444.726	444.727	887.439	444.727	-0.0001	0.8642	0.1731	0.483337	12.763	10.953	0.9362	2	1	191	197	8424459																			0	TRUE	sp|Q06830|PRDX1_HUMAN	Q06830
2023-03-02-KB-noFAIMS-ST-B1-056-HCD-3s-NA7.14032.14032.3	C:\Users\kerib\Desktop\MS_Data\ST-datasets\2023-03-02-KB-noFAIMS-ST-B1-056-HCD-3s-NA7_new_FP_2024\2024-04-28-FP-21-38-33\NA7_NA8_together_offset_alexey_new_v7\7_1\interact-2023-03-02-KB-noFAIMS-ST-B1-056-HCD-3s-NA7.pep.xml	KAIRGHLENNPALEK		MGKNTMMR.KAIRGHLENNPALEK.LIPHIRGN	R	L	15	3	916.291	1688.93	1688.93	563.985	563.985	1688.93	563.985	-0.0004	0.9498	1.4742	1.474e-11	41.168	13.823	1	2	2	63	77	2.6520886E7																			0	TRUE	sp|P05388|RLA0_HUMAN	P05388
2023-03-02-KB-noFAIMS-ST-B1-056-HCD-3s-NA7.14036.14036.2	C:\Users\kerib\Desktop\MS_Data\ST-datasets\2023-03-02-KB-noFAIMS-ST-B1-056-HCD-3s-NA7_new_FP_2024\2024-04-28-FP-21-38-33\NA7_NA8_together_offset_alexey_new_v7\7_1\interact-2023-03-02-KB-noFAIMS-ST-B1-056-HCD-3s-NA7.pep.xml	MKGDYYR		ESKVFYIK.MKGDYYR.YIAEVAAG	K	Y	7	2	916.45	931.422	931.422	466.718	466.718	931.422	466.718	-0.0002	0.973	0.9877	0.0229879	15.054	0	0.9981	2	1	121	127	6424534																			0	FALSE	sp|P63104|1433Z_HUMAN	P63104
2023-03-02-KB-noFAIMS-ST-B1-056-HCD-3s-NA7.14037.14037.2	C:\Users\kerib\Desktop\MS_Data\ST-datasets\2023-03-02-KB-noFAIMS-ST-B1-056-HCD-3s-NA7_new_FP_2024\2024-04-28-FP-21-38-33\NA7_NA8_together_offset_alexey_new_v7\7_1\interact-2023-03-02-KB-noFAIMS-ST-B1-056-HCD-3s-NA7.pep.xml	VTGTLETK		SSNTDTGK.VTGTLETK.YKWCEYGI	K	Y	8	2	916.489	847.466	847.466	424.74	424.74	847.465	424.74	0.0012	0.8386	1.0474	0.00483183	14.328	9.374	0.9983	2	0	65	72	9737862																			0	TRUE	sp|P45880|VDAC2_HUMAN	P45880
2023-03-02-KB-noFAIMS-ST-B1-056-HCD-3s-NA7.14038.14038.2	C:\Users\kerib\Desktop\MS_Data\ST-datasets\2023-03-02-KB-noFAIMS-ST-B1-056-HCD-3s-NA7_new_FP_2024\2024-04-28-FP-21-38-33\NA7_NA8_together_offset_alexey_new_v7\7_1\interact-2023-03-02-KB-noFAIMS-ST-B1-056-HCD-3s-NA7.pep.xml	NTTIPTK		VMTVIIKR.NTTIPTK.QTQTFTTY	R	Q	7	2	916.528	773.428	773.428	387.721	387.721	773.428	387.721	-0.0003	0.9072	0.5901	1.99641	6.299	6.299	0.9104	2	0	417	423	4.61532e+06																			0	FALSE	sp|P11142|HSP7C_HUMAN	P11142
2023-03-02-KB-noFAIMS-ST-B1-056-HCD-3s-NA7.14042.14042.2	C:\Users\kerib\Desktop\MS_Data\ST-datasets\2023-03-02-KB-noFAIMS-ST-B1-056-HCD-3s-NA7_new_FP_2024\2024-04-28-FP-21-38-33\NA7_NA8_together_offset_alexey_new_v7\7_1\interact-2023-03-02-KB-noFAIMS-ST-B1-056-HCD-3s-NA7.pep.xml	AAEQYTPK		RSFYYKIR.AAEQYTPK.AKYHGNVM	R	A	8	2	916.686	906.445	906.445	454.23	454.23	906.445	454.23	0.0003	0.8558	0.1511	0.0559758	16.508	11.072	0.9943	2	0	2429	2436	4725376																			0	TRUE	sp|P49327|FAS_HUMAN	P49327
2023-03-02-KB-noFAIMS-ST-B1-056-HCD-3s-NA7.14054.14054.2	C:\Users\kerib\Desktop\MS_Data\ST-datasets\2023-03-02-KB-noFAIMS-ST-B1-056-HCD-3s-NA7_new_FP_2024\2024-04-28-FP-21-38-33\NA7_NA8_together_offset_alexey_new_v7\7_1\interact-2023-03-02-KB-noFAIMS-ST-B1-056-HCD-3s-NA7.pep.xml	SSSLASNRLK		VEAAASQR.SSSLASNRLK.IAIQNIEI	R	I	10	2	917.163	1061.58	1061.58	531.799	531.796	1061.58	531.799	-0.0062	0.8095	0.3134	0.414	10.032	0	0.9906	2	1	838	847	2.20633e+06																			0	TRUE	sp|Q70J99|UN13D_HUMAN	Q70J99
2023-03-02-KB-noFAIMS-ST-B1-056-HCD-3s-NA7.14086.14086.2	C:\Users\kerib\Desktop\MS_Data\ST-datasets\2023-03-02-KB-noFAIMS-ST-B1-056-HCD-3s-NA7_new_FP_2024\2024-04-28-FP-21-38-33\NA7_NA8_together_offset_alexey_new_v7\7_1\interact-2023-03-02-KB-noFAIMS-ST-B1-056-HCD-3s-NA7.pep.xml	SQGAALDKYAKK		KANVKIFK.SQGAALDKYAKK.SVKVIVVG	K	S	12	2	918.722	1278.69	1278.69	640.354	640.354	1278.69	640.354	-0.0001	0.8186	0.3615	0.0159221	17.692	0	0.9976	2	2	111	122	3.05452e+06																			0	TRUE	sp|P40925|MDHC_HUMAN	P40925
2023-03-02-KB-noFAIMS-ST-B1-056-HCD-3s-NA7.14087.14087.4	C:\Users\kerib\Desktop\MS_Data\ST-datasets\2023-03-02-KB-noFAIMS-ST-B1-056-HCD-3s-NA7_new_FP_2024\2024-04-28-FP-21-38-33\NA7_NA8_together_offset_alexey_new_v7\7_1\interact-2023-03-02-KB-noFAIMS-ST-B1-056-HCD-3s-NA7.pep.xml	KAIRGHLENNPALEK		MGKNTMMR.KAIRGHLENNPALEK.LIPHIRGN	R	L	15	4	918.761	1688.93	1688.93	423.241	423.241	1688.93	423.24	0.0019	0.9337	1.433	3.5479e-06	17.949	10.304	0.9999	2	2	63	77	6196088																			0	TRUE	sp|P05388|RLA0_HUMAN	P05388
2023-03-02-KB-noFAIMS-ST-B1-056-HCD-3s-NA7.14088.14088.3	C:\Users\kerib\Desktop\MS_Data\ST-datasets\2023-03-02-KB-noFAIMS-ST-B1-056-HCD-3s-NA7_new_FP_2024\2024-04-28-FP-21-38-33\NA7_NA8_together_offset_alexey_new_v7\7_1\interact-2023-03-02-KB-noFAIMS-ST-B1-056-HCD-3s-NA7.pep.xml	KVSVNVKTVR		SKIIEKVR.KVSVNVKTVR.GSIERQAG	R	G	10	3	918.802	1128.7	1128.7	377.24	377.24	1128.7	377.24	-0.0004	0.8638	0.3635	0.0474242	17.796	11.313	0.9929	2	2	116	125	4060217																			0	TRUE	sp|Q6NZI2|CAVN1_HUMAN	Q6NZI2
2023-03-02-KB-noFAIMS-ST-B1-056-HCD-3s-NA7.14096.14096.2	C:\Users\kerib\Desktop\MS_Data\ST-datasets\2023-03-02-KB-noFAIMS-ST-B1-056-HCD-3s-NA7_new_FP_2024\2024-04-28-FP-21-38-33\NA7_NA8_together_offset_alexey_new_v7\7_1\interact-2023-03-02-KB-noFAIMS-ST-B1-056-HCD-3s-NA7.pep.xml	NMACVQR	NMAC[160]VQR	TVDIWEGK.NMACVQR.TIMNIGGI	K	T	7	2	919.121	877.391	877.39	439.703	439.702	877.39	439.702	-0.0002	0.9715	1.2804	0.108518	15.358	10.736	0.9828	2	0	121	127	9733372	4C(57.0215)																		0	TRUE	sp|P37802|TAGL2_HUMAN	P37802
2023-03-02-KB-noFAIMS-ST-B1-056-HCD-3s-NA7.14110.14110.3	C:\Users\kerib\Desktop\MS_Data\ST-datasets\2023-03-02-KB-noFAIMS-ST-B1-056-HCD-3s-NA7_new_FP_2024\2024-04-28-FP-21-38-33\NA7_NA8_together_offset_alexey_new_v7\7_1\interact-2023-03-02-KB-noFAIMS-ST-B1-056-HCD-3s-NA7.pep.xml	AEVRTHYDPPR		IEIFKSSR.AEVRTHYDPPR.KIMAMQRP	R	K	11	3	919.696	1339.66	1339.66	447.562	447.562	1339.66	447.562	0.0001	0.7292	0.2091	1.67109	10.608	0	0.968	2	1	189	199	4651428																			0	FALSE	sp|P31943|HNRH1_HUMAN	P31943
2023-03-02-KB-noFAIMS-ST-B1-056-HCD-3s-NA7.14142.14142.3	C:\Users\kerib\Desktop\MS_Data\ST-datasets\2023-03-02-KB-noFAIMS-ST-B1-056-HCD-3s-NA7_new_FP_2024\2024-04-28-FP-21-38-33\NA7_NA8_together_offset_alexey_new_v7\7_1\interact-2023-03-02-KB-noFAIMS-ST-B1-056-HCD-3s-NA7.pep.xml	HHGAVDR	HH[573]GAVDR	VVRPIFIR.HHGAVDR.IMNDISGR	R	I	7	3	921.208	1226.61	1226.61	409.877	409.877	1226.61	409.877	436.224	0.4244	2.5685	0.00016659	21.301	10.738	0.9943	2	0	147	153	2.9228224E8	2H(436.2256)	Mod1: Unannotated mass-shift 436.2254 (PeakApex: 436.2254)	HhGAVDR	H(19.58)H(21.30)G(19.11)A(15.55)V(12.40)D(11.17)R(9.31)	H2	1	H(7.49)H(11.08)G(9.20)A(7.79)V(6.50)D(6.50)R(3.59)	H(4)H(5)G(4)A(3)V(2)D(2)R(1)	21.3013	11	19.5827	10	17.8084	9	11.0807	5	11.0807	5	0	TRUE	sp|Q96HR9|REEP6_HUMAN	Q96HR9
2023-03-02-KB-noFAIMS-ST-B1-056-HCD-3s-NA7.14143.14143.2	C:\Users\kerib\Desktop\MS_Data\ST-datasets\2023-03-02-KB-noFAIMS-ST-B1-056-HCD-3s-NA7_new_FP_2024\2024-04-28-FP-21-38-33\NA7_NA8_together_offset_alexey_new_v7\7_1\interact-2023-03-02-KB-noFAIMS-ST-B1-056-HCD-3s-NA7.pep.xml	IAVHCTVR	IAVHC[160]TVR	FGIRRNEK.IAVHCTVR.GAKAEEII	K	G	8	2	921.249	954.507	954.509	478.261	478.262	954.507	478.261	0.0024	0.9672	0.9909	0.047698	16.786	11.307	0.9969	2	0	68	75	7.75154e+06	5C(57.0215)																		0	TRUE	sp|P62913|RL11_HUMAN	P62913
2023-03-02-KB-noFAIMS-ST-B1-056-HCD-3s-NA7.14144.14144.3	C:\Users\kerib\Desktop\MS_Data\ST-datasets\2023-03-02-KB-noFAIMS-ST-B1-056-HCD-3s-NA7_new_FP_2024\2024-04-28-FP-21-38-33\NA7_NA8_together_offset_alexey_new_v7\7_1\interact-2023-03-02-KB-noFAIMS-ST-B1-056-HCD-3s-NA7.pep.xml	KYELGRPAANTK		RKPYHKKR.KYELGRPAANTK.IGPRRIHT	R	I	12	3	921.362	1346.73	1346.73	449.918	449.917	1346.73	449.918	-0.0003	0.7613	0.0209	1.64475	12.06	10.441	0.8677	2	2	26	37	5.72324e+06																			0	TRUE	sp|P62241|RS8_HUMAN	P62241
2023-03-02-KB-noFAIMS-ST-B1-056-HCD-3s-NA7.14160.14160.3	C:\Users\kerib\Desktop\MS_Data\ST-datasets\2023-03-02-KB-noFAIMS-ST-B1-056-HCD-3s-NA7_new_FP_2024\2024-04-28-FP-21-38-33\NA7_NA8_together_offset_alexey_new_v7\7_1\interact-2023-03-02-KB-noFAIMS-ST-B1-056-HCD-3s-NA7.pep.xml	AQVIYTRNTK		IKIVSKHR.AQVIYTRNTK.GGDAPAAG	R	G	10	3	922.002	1192.66	1192.66	398.56	398.56	1192.66	398.559	0.0034	0.7737	0.8366	1.16279	9.238	0	0.9756	2	1	105	114	2.38636e+06																			0	TRUE	sp|P62851|RS25_HUMAN	P62851
2023-03-02-KB-noFAIMS-ST-B1-056-HCD-3s-NA7.14174.14174.3	C:\Users\kerib\Desktop\MS_Data\ST-datasets\2023-03-02-KB-noFAIMS-ST-B1-056-HCD-3s-NA7_new_FP_2024\2024-04-28-FP-21-38-33\NA7_NA8_together_offset_alexey_new_v7\7_1\interact-2023-03-02-KB-noFAIMS-ST-B1-056-HCD-3s-NA7.pep.xml	HHGAVDR	HH[573]GAVDR	VVRPIFIR.HHGAVDR.IMNDISGR	R	I	7	3	922.553	1226.61	1226.61	409.877	409.877	1226.61	409.877	436.224	0.5552	2.5461	0.00387161	16.709	10.085	0.9722	2	0	147	153	2.9228224E8	2H(436.2256)	Mod1: Unannotated mass-shift 436.2254 (PeakApex: 436.2254)	HhGAVDR	H(12.12)H(12.79)G(12.70)A(11.10)V(9.83)D(8.90)R(4.59)	H2	1	H(0.00)H(0.00)G(0.00)A(0.00)V(0.00)D(0.00)R(0.00)	H(0)H(0)G(0)A(0)V(0)D(0)R(0)	12.7875	6	12.7009	6	16.7096	8	0	0	0	0	0	TRUE	sp|Q96HR9|REEP6_HUMAN	Q96HR9
2023-03-02-KB-noFAIMS-ST-B1-056-HCD-3s-NA7.14188.14188.2	C:\Users\kerib\Desktop\MS_Data\ST-datasets\2023-03-02-KB-noFAIMS-ST-B1-056-HCD-3s-NA7_new_FP_2024\2024-04-28-FP-21-38-33\NA7_NA8_together_offset_alexey_new_v7\7_1\interact-2023-03-02-KB-noFAIMS-ST-B1-056-HCD-3s-NA7.pep.xml	HHGAVDR	HH[573]GAVDR	VVRPIFIR.HHGAVDR.IMNDISGR	R	I	7	2	923.126	1226.61	1226.61	614.312	614.312	1226.61	614.312	436.226	0.9178	2.5366	0.000133646	22.137	12.755	0.9997	2	0	147	153	1.111356E8	2H(436.2256)	Mod1: Unannotated mass-shift 436.2254 (PeakApex: 436.2254)	HhGAVDR	H(22.07)H(22.14)G(19.49)A(15.99)V(12.90)D(10.30)R(6.49)	H2	1	H(9.99)H(13.67)G(11.49)A(9.94)V(8.58)D(7.58)R(3.68)	H(5)H(6)G(5)A(4)V(3)D(2)R(1)	22.1375	11	22.0731	11	14.8928	7	13.6668	6	13.6668	6	0	TRUE	sp|Q96HR9|REEP6_HUMAN	Q96HR9
2023-03-02-KB-noFAIMS-ST-B1-056-HCD-3s-NA7.14189.14189.2	C:\Users\kerib\Desktop\MS_Data\ST-datasets\2023-03-02-KB-noFAIMS-ST-B1-056-HCD-3s-NA7_new_FP_2024\2024-04-28-FP-21-38-33\NA7_NA8_together_offset_alexey_new_v7\7_1\interact-2023-03-02-KB-noFAIMS-ST-B1-056-HCD-3s-NA7.pep.xml	LGNDFHTNK		IIEKYYTR.LGNDFHTNK.RVCEEIAI	R	R	9	2	923.388	1044.5	1044.5	523.257	523.258	1044.5	523.257	0.0029	0.9324	0.0155	0.00714908	18.083	8.371	0.9994	2	0	24	32	6719204																			0	TRUE	sp|P08708|RS17_HUMAN	P08708
2023-03-02-KB-noFAIMS-ST-B1-056-HCD-3s-NA7.14190.14190.2	C:\Users\kerib\Desktop\MS_Data\ST-datasets\2023-03-02-KB-noFAIMS-ST-B1-056-HCD-3s-NA7_new_FP_2024\2024-04-28-FP-21-38-33\NA7_NA8_together_offset_alexey_new_v7\7_1\interact-2023-03-02-KB-noFAIMS-ST-B1-056-HCD-3s-NA7.pep.xml	TVIVKGPR		VDITIKGR.TVIVKGPR.GTIRRDFN	R	G	8	2	923.434	868.55	868.549	435.282	435.282	868.549	435.282	-0.0002	0.9878	0.6384	0.00196902	20.323	9.111	0.9997	2	1	24	31	3.0105214E7																			0	TRUE	sp|P32969|RL9_HUMAN	P32969
2023-03-02-KB-noFAIMS-ST-B1-056-HCD-3s-NA7.14191.14191.2	C:\Users\kerib\Desktop\MS_Data\ST-datasets\2023-03-02-KB-noFAIMS-ST-B1-056-HCD-3s-NA7_new_FP_2024\2024-04-28-FP-21-38-33\NA7_NA8_together_offset_alexey_new_v7\7_1\interact-2023-03-02-KB-noFAIMS-ST-B1-056-HCD-3s-NA7.pep.xml	HHGAVDR	H[573]HGAVDR	VVRPIFIR.HHGAVDR.IMNDISGR	R	I	7	2	923.539	1226.61	1226.61	614.312	614.312	1226.61	614.312	436.226	0.6204	2.5297	0.0691655	14.121	12.696	0.9	2	0	147	153	1.111356E8	1H(436.2256)	Mod1: Unannotated mass-shift 436.2254 (PeakApex: 436.2254)	hHGAVDR	H(14.12)H(12.40)G(6.50)A(5.20)V(5.20)D(4.31)R(0.00)	H1	1	H(3.99)H(3.99)G(0.00)A(0.00)V(0.00)D(0.00)R(0.00)	H(1)H(1)G(0)A(0)V(0)D(0)R(0)	14.1214	6	12.4028	5	10.1342	5	3.98717	1	3.98717	1	0	TRUE	sp|Q96HR9|REEP6_HUMAN	Q96HR9
2023-03-02-KB-noFAIMS-ST-B1-056-HCD-3s-NA7.14193.14193.2	C:\Users\kerib\Desktop\MS_Data\ST-datasets\2023-03-02-KB-noFAIMS-ST-B1-056-HCD-3s-NA7_new_FP_2024\2024-04-28-FP-21-38-33\NA7_NA8_together_offset_alexey_new_v7\7_1\interact-2023-03-02-KB-noFAIMS-ST-B1-056-HCD-3s-NA7.pep.xml	IGVNQPK		EGFIIDKK.IGVNQPK.RIENAKII	K	R	7	2	923.617	754.434	754.434	378.224	378.224	754.434	378.224	0.0007	0.9754	0.8054	0.321922	13.469	10.354	0.9815	2	0	224	230	5986294																			0	TRUE	sp|P78371|TCPB_HUMAN	P78371
2023-03-02-KB-noFAIMS-ST-B1-056-HCD-3s-NA7.14200.14200.2	C:\Users\kerib\Desktop\MS_Data\ST-datasets\2023-03-02-KB-noFAIMS-ST-B1-056-HCD-3s-NA7_new_FP_2024\2024-04-28-FP-21-38-33\NA7_NA8_together_offset_alexey_new_v7\7_1\interact-2023-03-02-KB-noFAIMS-ST-B1-056-HCD-3s-NA7.pep.xml	KGFVLHK		EGADGQWK.KGFVLHK.SKSEEAHA	K	S	7	2	923.902	827.502	827.502	414.758	414.758	827.502	414.758	-0.0001	0.8008	0.5611	0.787953	11.914	9.935	0.8911	2	1	321	327	4.8346e+06																			0	TRUE	sp|Q8NC51|PAIRB_HUMAN	Q8NC51
2023-03-02-KB-noFAIMS-ST-B1-056-HCD-3s-NA7.14203.14203.3	C:\Users\kerib\Desktop\MS_Data\ST-datasets\2023-03-02-KB-noFAIMS-ST-B1-056-HCD-3s-NA7_new_FP_2024\2024-04-28-FP-21-38-33\NA7_NA8_together_offset_alexey_new_v7\7_1\interact-2023-03-02-KB-noFAIMS-ST-B1-056-HCD-3s-NA7.pep.xml	LGIHEDSQNR		EQFSKNIK.LGIHEDSQNR.KKISEIIR	K	K	10	3	924.021	1167.56	1167.56	390.195	390.195	1167.56	390.195	-0.0009	0.9569	0.2416	2.43258	9.673	0	0.9937	2	0	447	456	4.0501e+06																			0	TRUE	sp|P07900|HS90A_HUMAN	P07900
2023-03-02-KB-noFAIMS-ST-B1-056-HCD-3s-NA7.14218.14218.2	C:\Users\kerib\Desktop\MS_Data\ST-datasets\2023-03-02-KB-noFAIMS-ST-B1-056-HCD-3s-NA7_new_FP_2024\2024-04-28-FP-21-38-33\NA7_NA8_together_offset_alexey_new_v7\7_1\interact-2023-03-02-KB-noFAIMS-ST-B1-056-HCD-3s-NA7.pep.xml	KFLVHNVK		HMIPSGFR.KFLVHNVK.EIEVIIMC	R	E	8	2	924.618	983.593	983.592	492.804	492.803	983.592	492.803	0.0004	0.8602	1.381	0.0272427	15.759	9.304	0.9963	2	1	76	83	3.69511e+06																			0	TRUE	sp|P62910|RL32_HUMAN	P62910
2023-03-02-KB-noFAIMS-ST-B1-056-HCD-3s-NA7.14225.14225.2	C:\Users\kerib\Desktop\MS_Data\ST-datasets\2023-03-02-KB-noFAIMS-ST-B1-056-HCD-3s-NA7_new_FP_2024\2024-04-28-FP-21-38-33\NA7_NA8_together_offset_alexey_new_v7\7_1\interact-2023-03-02-KB-noFAIMS-ST-B1-056-HCD-3s-NA7.pep.xml	LGIHEDSQNR		EQFSKNIK.LGIHEDSQNR.KKISEIIR	K	K	10	2	924.899	1167.57	1167.56	584.79	584.79	1167.56	584.789	0.0017	0.8979	0.2562	1.10599	10.325	0	0.9941	2	0	447	456	2352347																			0	TRUE	sp|P07900|HS90A_HUMAN	P07900
2023-03-02-KB-noFAIMS-ST-B1-056-HCD-3s-NA7.14226.14226.2	C:\Users\kerib\Desktop\MS_Data\ST-datasets\2023-03-02-KB-noFAIMS-ST-B1-056-HCD-3s-NA7_new_FP_2024\2024-04-28-FP-21-38-33\NA7_NA8_together_offset_alexey_new_v7\7_1\interact-2023-03-02-KB-noFAIMS-ST-B1-056-HCD-3s-NA7.pep.xml	TVIVKGPR		VDITIKGR.TVIVKGPR.GTIRRDFN	R	G	8	2	924.939	868.55	868.549	435.282	435.282	868.549	435.282	-0.0002	0.9189	0.6133	0.0963275	13.565	0	0.9976	2	1	24	31	3.0105214E7																			0	TRUE	sp|P32969|RL9_HUMAN	P32969
2023-03-02-KB-noFAIMS-ST-B1-056-HCD-3s-NA7.14261.14261.2	C:\Users\kerib\Desktop\MS_Data\ST-datasets\2023-03-02-KB-noFAIMS-ST-B1-056-HCD-3s-NA7_new_FP_2024\2024-04-28-FP-21-38-33\NA7_NA8_together_offset_alexey_new_v7\7_1\interact-2023-03-02-KB-noFAIMS-ST-B1-056-HCD-3s-NA7.pep.xml	CAYVYKAK	C[160]AYVYKAK	TEFYIGKR.CAYVYKAK.NNTVTPGG	R	N	8	2	926.642	1001.5	1001.5	501.758	501.757	1001.5	501.757	-0.001	0.9608	1.0304	0.012218	20.152	11.225	0.9983	2	1	47	54	3.82322e+06	1C(57.0215)																		0	TRUE	sp|P18077|RL35A_HUMAN	P18077
2023-03-02-KB-noFAIMS-ST-B1-056-HCD-3s-NA7.14266.14266.2	C:\Users\kerib\Desktop\MS_Data\ST-datasets\2023-03-02-KB-noFAIMS-ST-B1-056-HCD-3s-NA7_new_FP_2024\2024-04-28-FP-21-38-33\NA7_NA8_together_offset_alexey_new_v7\7_1\interact-2023-03-02-KB-noFAIMS-ST-B1-056-HCD-3s-NA7.pep.xml	KSLESINSR		MVAAKKTK.KSLESINSR.LQIVMKSG	K	L	9	2	926.839	1032.56	1032.56	517.286	517.286	1032.56	517.285	0.0009	0.9446	0.6732	0.0470435	15.81	12.376	0.9964	2	1	9	17	4.87379e+06																			0	TRUE	sp|P62888|RL30_HUMAN	P62888
2023-03-02-KB-noFAIMS-ST-B1-056-HCD-3s-NA7.14270.14270.2	C:\Users\kerib\Desktop\MS_Data\ST-datasets\2023-03-02-KB-noFAIMS-ST-B1-056-HCD-3s-NA7_new_FP_2024\2024-04-28-FP-21-38-33\NA7_NA8_together_offset_alexey_new_v7\7_1\interact-2023-03-02-KB-noFAIMS-ST-B1-056-HCD-3s-NA7.pep.xml	QMSGAQIK		GANINEIR.QMSGAQIK.IANPVEGS	R	I	8	2	926.996	861.438	861.436	431.726	431.726	861.438	431.726	-0.0014	0.922	0.5239	0.92159	11.582	0	0.9963	2	0	307	314	3.31372e+06																			0	FALSE	sp|Q15365|PCBP1_HUMAN	Q15365
2023-03-02-KB-noFAIMS-ST-B1-056-HCD-3s-NA7.14315.14315.3	C:\Users\kerib\Desktop\MS_Data\ST-datasets\2023-03-02-KB-noFAIMS-ST-B1-056-HCD-3s-NA7_new_FP_2024\2024-04-28-FP-21-38-33\NA7_NA8_together_offset_alexey_new_v7\7_1\interact-2023-03-02-KB-noFAIMS-ST-B1-056-HCD-3s-NA7.pep.xml	HMNGYGSHTFK		RGIPDGHR.HMNGYGSHTFK.LVNANGEA	R	L	11	3	929.095	1277.56	1277.56	426.861	426.861	1277.56	426.861	-0.0008	0.7337	0.3069	1.22885	11.142	0	0.9802	2	0	211	221	5890654																			0	TRUE	sp|P04040|CATA_HUMAN	P04040
2023-03-02-KB-noFAIMS-ST-B1-056-HCD-3s-NA7.14330.14330.2	C:\Users\kerib\Desktop\MS_Data\ST-datasets\2023-03-02-KB-noFAIMS-ST-B1-056-HCD-3s-NA7_new_FP_2024\2024-04-28-FP-21-38-33\NA7_NA8_together_offset_alexey_new_v7\7_1\interact-2023-03-02-KB-noFAIMS-ST-B1-056-HCD-3s-NA7.pep.xml	IKAAMPR		QVKYAMTR.IKAAMPR.IYEIAAGG	R	I	7	2	929.692	785.459	785.459	393.737	393.737	785.458	393.736	0.0006	0.9725	0.8268	0.342768	12.36	9.578	0.9667	2	1	262	268	9634921																			0	TRUE	sp|P07954|FUMH_HUMAN	P07954
2023-03-02-KB-noFAIMS-ST-B1-056-HCD-3s-NA7.14351.14351.2	C:\Users\kerib\Desktop\MS_Data\ST-datasets\2023-03-02-KB-noFAIMS-ST-B1-056-HCD-3s-NA7_new_FP_2024\2024-04-28-FP-21-38-33\NA7_NA8_together_offset_alexey_new_v7\7_1\interact-2023-03-02-KB-noFAIMS-ST-B1-056-HCD-3s-NA7.pep.xml	IGKFEAR		DVTTTSTR.IGKFEAR.FFHIAFEE	R	F	7	2	930.53	819.459	819.457	410.737	410.736	819.46	410.737	-0.0031	0.7643	0.8355	1.43632	8.871	0	0.9224	2	1	262	268	1.87969e+06																			0	TRUE	sp|Q13347|EIF3I_HUMAN	Q13347
2023-03-02-KB-noFAIMS-ST-B1-056-HCD-3s-NA7.14374.14374.3	C:\Users\kerib\Desktop\MS_Data\ST-datasets\2023-03-02-KB-noFAIMS-ST-B1-056-HCD-3s-NA7_new_FP_2024\2024-04-28-FP-21-38-33\NA7_NA8_together_offset_alexey_new_v7\7_1\interact-2023-03-02-KB-noFAIMS-ST-B1-056-HCD-3s-NA7.pep.xml	HKPNIYFKPK		SVGIRINK.HKPNIYFKPK.KGGGISFN	K	K	10	3	931.475	1270.72	1270.72	424.58	424.58	1270.72	424.58	0.0004	0.8191	0.4341	0.0121168	15.045	10.629	0.9953	2	2	173	182	2.198726E7																			0	TRUE	sp|P55039|DRG2_HUMAN	P55039
2023-03-02-KB-noFAIMS-ST-B1-056-HCD-3s-NA7.14381.14381.2	C:\Users\kerib\Desktop\MS_Data\ST-datasets\2023-03-02-KB-noFAIMS-ST-B1-056-HCD-3s-NA7_new_FP_2024\2024-04-28-FP-21-38-33\NA7_NA8_together_offset_alexey_new_v7\7_1\interact-2023-03-02-KB-noFAIMS-ST-B1-056-HCD-3s-NA7.pep.xml	KDLLKANVK		PRREGMER.KDLLKANVK.IFKSQGAA	R	I	9	2	932.043	1027.64	1027.64	514.827	514.827	1027.64	514.827	0.0004	0.938	1.6609	0.000812363	26.861	13.886	0.9997	2	2	99	107	9891785																			0	TRUE	sp|P40925|MDHC_HUMAN	P40925
2023-03-02-KB-noFAIMS-ST-B1-056-HCD-3s-NA7.14387.14387.2	C:\Users\kerib\Desktop\MS_Data\ST-datasets\2023-03-02-KB-noFAIMS-ST-B1-056-HCD-3s-NA7_new_FP_2024\2024-04-28-FP-21-38-33\NA7_NA8_together_offset_alexey_new_v7\7_1\interact-2023-03-02-KB-noFAIMS-ST-B1-056-HCD-3s-NA7.pep.xml	ISAPQER		APKDVKIR.ISAPQER.LYSTWIGG	R	L	7	2	932.282	799.424	799.422	400.719	400.718	799.419	400.717	0.0034	0.9723	0.3598	1.28086	6.07	0	0.9793	2	0	330	336	3120474																			0	FALSE	sp|P61163|ACTZ_HUMAN	P61163
2023-03-02-KB-noFAIMS-ST-B1-056-HCD-3s-NA7.14388.14388.2	C:\Users\kerib\Desktop\MS_Data\ST-datasets\2023-03-02-KB-noFAIMS-ST-B1-056-HCD-3s-NA7_new_FP_2024\2024-04-28-FP-21-38-33\NA7_NA8_together_offset_alexey_new_v7\7_1\interact-2023-03-02-KB-noFAIMS-ST-B1-056-HCD-3s-NA7.pep.xml	GGAGVGSMTK		TARHIYIR.GGAGVGSMTK.IYGGRQRN	R	I	10	2	932.322	863.417	863.421	432.716	432.718	863.417	432.716	0.0037	0.817	0.0327	2.17145	10.153	0	0.9844	2	0	68	77	3.17503e+06																			0	TRUE	sp|P39019|RS19_HUMAN	P39019
2023-03-02-KB-noFAIMS-ST-B1-056-HCD-3s-NA7.14394.14394.3	C:\Users\kerib\Desktop\MS_Data\ST-datasets\2023-03-02-KB-noFAIMS-ST-B1-056-HCD-3s-NA7_new_FP_2024\2024-04-28-FP-21-38-33\NA7_NA8_together_offset_alexey_new_v7\7_1\interact-2023-03-02-KB-noFAIMS-ST-B1-056-HCD-3s-NA7.pep.xml	RRNPAGSVVMER		IIVIGSQR.RRNPAGSVVMER.IRMDIRKV	R	I	12	3	932.56	1370.72	1370.72	457.914	457.913	1370.72	457.914	-0.0014	0.7948	0.0465	0.191977	10.367	0	0.9957	2	2	207	218	7.89768e+06																			0	TRUE	sp|O00764|PDXK_HUMAN	O00764
2023-03-02-KB-noFAIMS-ST-B1-056-HCD-3s-NA7.14402.14402.2	C:\Users\kerib\Desktop\MS_Data\ST-datasets\2023-03-02-KB-noFAIMS-ST-B1-056-HCD-3s-NA7_new_FP_2024\2024-04-28-FP-21-38-33\NA7_NA8_together_offset_alexey_new_v7\7_1\interact-2023-03-02-KB-noFAIMS-ST-B1-056-HCD-3s-NA7.pep.xml	HYYHGFR		QRVIDEIK.HYYHGFR.LIWIDTKI	K	L	7	2	932.878	978.447	978.446	490.231	490.231	978.446	490.23	0.0004	0.8039	0.0357	0.253659	8.883	0	0.9765	2	0	163	169	3.67348e+06																			0	TRUE	sp|O95202|LETM1_HUMAN	O95202
2023-03-02-KB-noFAIMS-ST-B1-056-HCD-3s-NA7.14416.14416.2	C:\Users\kerib\Desktop\MS_Data\ST-datasets\2023-03-02-KB-noFAIMS-ST-B1-056-HCD-3s-NA7_new_FP_2024\2024-04-28-FP-21-38-33\NA7_NA8_together_offset_alexey_new_v7\7_1\interact-2023-03-02-KB-noFAIMS-ST-B1-056-HCD-3s-NA7.pep.xml	HMLPSGFRK	HM[147]LPSGFRK	YGSNKKTK.HMLPSGFRK.FIVHNVKE	K	F	9	2	933.445	1087.56	1087.56	544.788	544.787	1087.56	544.787	0.0002	0.6211	2.0898	0.30903	11.54	0	0.9407	2	1	68	76	2.1568892E7	2M(15.9949)																		0	TRUE	sp|P62910|RL32_HUMAN	P62910
2023-03-02-KB-noFAIMS-ST-B1-056-HCD-3s-NA7.14441.14441.2	C:\Users\kerib\Desktop\MS_Data\ST-datasets\2023-03-02-KB-noFAIMS-ST-B1-056-HCD-3s-NA7_new_FP_2024\2024-04-28-FP-21-38-33\NA7_NA8_together_offset_alexey_new_v7\7_1\interact-2023-03-02-KB-noFAIMS-ST-B1-056-HCD-3s-NA7.pep.xml	SKVLEVAK		RAATQFWR.SKVLEVAK.DFPEYTFA	R	D	8	2	934.669	872.534	872.533	437.274	437.274	872.533	437.274	0.0001	0.9613	1.4648	0.000985047	18.247	11.039	0.9991	2	1	436	443	1.6505466E7																			0	TRUE	sp|P13667|PDIA4_HUMAN	P13667
2023-03-02-KB-noFAIMS-ST-B1-056-HCD-3s-NA7.14442.14442.2	C:\Users\kerib\Desktop\MS_Data\ST-datasets\2023-03-02-KB-noFAIMS-ST-B1-056-HCD-3s-NA7_new_FP_2024\2024-04-28-FP-21-38-33\NA7_NA8_together_offset_alexey_new_v7\7_1\interact-2023-03-02-KB-noFAIMS-ST-B1-056-HCD-3s-NA7.pep.xml	HQGVMVGMGQK	HQGVM[147]VGMGQK	PSIVGRPR.HQGVMVGMGQK.DSYVGDEA	R	D	11	2	934.709	1186.56	1186.56	594.288	594.287	1186.56	594.287	-0.0001	0.9467	0.0721	5.88e-12	39.48	25.913	1	2	0	42	52	3.5681916E7	5M(15.9949)																		0	FALSE	sp|P68032|ACTC_HUMAN	P68032
2023-03-02-KB-noFAIMS-ST-B1-056-HCD-3s-NA7.14444.14444.2	C:\Users\kerib\Desktop\MS_Data\ST-datasets\2023-03-02-KB-noFAIMS-ST-B1-056-HCD-3s-NA7_new_FP_2024\2024-04-28-FP-21-38-33\NA7_NA8_together_offset_alexey_new_v7\7_1\interact-2023-03-02-KB-noFAIMS-ST-B1-056-HCD-3s-NA7.pep.xml	SVTKGEMLK		IYKYKIKK.SVTKGEMLK.IVGKRFRE	K	I	9	2	934.856	991.539	991.538	496.777	496.776	991.537	496.776	0.0007	0.9365	1.0966	2.42554e-05	18.723	11.957	0.9999	2	1	131	139	9495317																			0	TRUE	sp|O15479|MAGB2_HUMAN	O15479
2023-03-02-KB-noFAIMS-ST-B1-056-HCD-3s-NA7.14445.14445.2	C:\Users\kerib\Desktop\MS_Data\ST-datasets\2023-03-02-KB-noFAIMS-ST-B1-056-HCD-3s-NA7_new_FP_2024\2024-04-28-FP-21-38-33\NA7_NA8_together_offset_alexey_new_v7\7_1\interact-2023-03-02-KB-noFAIMS-ST-B1-056-HCD-3s-NA7.pep.xml	CQYVTEK	C[160]QYVTEK	DGDHDIKR.CQYVTEK.VIAAVYKA	R	V	7	2	934.895	926.418	926.416	464.216	464.216	926.417	464.216	-0.0004	0.9441	0.1955	0.0511387	15.665	0	0.9979	2	0	202	208	5759772	1C(57.0215)																		0	FALSE	sp|P04075|ALDOA_HUMAN	P04075
2023-03-02-KB-noFAIMS-ST-B1-056-HCD-3s-NA7.14449.14449.2	C:\Users\kerib\Desktop\MS_Data\ST-datasets\2023-03-02-KB-noFAIMS-ST-B1-056-HCD-3s-NA7_new_FP_2024\2024-04-28-FP-21-38-33\NA7_NA8_together_offset_alexey_new_v7\7_1\interact-2023-03-02-KB-noFAIMS-ST-B1-056-HCD-3s-NA7.pep.xml	AKSIVFHR		DIKDRKVK.AKSIVFHR.KKNIQYYD	K	K	8	2	935.053	956.556	956.557	479.285	479.286	956.556	479.285	0.0011	0.9474	1.9687	0.0441947	16.852	10.923	0.995	2	1	133	140	5316857																			0	TRUE	sp|P62826|RAN_HUMAN	P62826
2023-03-02-KB-noFAIMS-ST-B1-056-HCD-3s-NA7.14473.14473.2	C:\Users\kerib\Desktop\MS_Data\ST-datasets\2023-03-02-KB-noFAIMS-ST-B1-056-HCD-3s-NA7_new_FP_2024\2024-04-28-FP-21-38-33\NA7_NA8_together_offset_alexey_new_v7\7_1\interact-2023-03-02-KB-noFAIMS-ST-B1-056-HCD-3s-NA7.pep.xml	HQGVMVGMGQK	HQGVM[147]VGM[147]GQK	PSIVGRPR.HQGVMVGMGQK.DSYVGDEA	R	D	11	2	936.006	1202.55	1202.55	602.285	602.284	1202.55	602.284	0.0007	0.6198	3.1865	0.418553	10.013	0	0.8375	2	0	42	52	6.17696e+06	5M(15.9949),8M(15.9949)																		0	FALSE	sp|P68032|ACTC_HUMAN	P68032
2023-03-02-KB-noFAIMS-ST-B1-056-HCD-3s-NA7.14503.14503.2	C:\Users\kerib\Desktop\MS_Data\ST-datasets\2023-03-02-KB-noFAIMS-ST-B1-056-HCD-3s-NA7_new_FP_2024\2024-04-28-FP-21-38-33\NA7_NA8_together_offset_alexey_new_v7\7_1\interact-2023-03-02-KB-noFAIMS-ST-B1-056-HCD-3s-NA7.pep.xml	IIAPPERK		APSTMKIK.IIAPPERK.YSVWIGGS	K	Y	8	2	937.473	922.561	922.56	462.288	462.287	922.56	462.287	0	0.9876	0.8119	0.0166341	19.616	15.766	0.9977	2	1	331	338	2.48883408E8																			0	FALSE	sp|P68032|ACTC_HUMAN	P68032
2023-03-02-KB-noFAIMS-ST-B1-056-HCD-3s-NA7.14505.14505.2	C:\Users\kerib\Desktop\MS_Data\ST-datasets\2023-03-02-KB-noFAIMS-ST-B1-056-HCD-3s-NA7_new_FP_2024\2024-04-28-FP-21-38-33\NA7_NA8_together_offset_alexey_new_v7\7_1\interact-2023-03-02-KB-noFAIMS-ST-B1-056-HCD-3s-NA7.pep.xml	NTKPLLQSR		PDHRIIIR.NTKPLLQSR.NAAVVMAV	R	N	9	2	937.619	1055.61	1055.61	528.812	528.812	1055.61	528.812	0.0012	0.9487	1.1108	1.30392	10.039	0	0.9944	2	1	303	311	1.0017748E7																			0	FALSE	sp|O00203|AP3B1_HUMAN	O00203
2023-03-02-KB-noFAIMS-ST-B1-056-HCD-3s-NA7.14507.14507.3	C:\Users\kerib\Desktop\MS_Data\ST-datasets\2023-03-02-KB-noFAIMS-ST-B1-056-HCD-3s-NA7_new_FP_2024\2024-04-28-FP-21-38-33\NA7_NA8_together_offset_alexey_new_v7\7_1\interact-2023-03-02-KB-noFAIMS-ST-B1-056-HCD-3s-NA7.pep.xml	STTLFSRHTK		SPRSIQGK.STTLFSRHTK.AIVWGMQT	K	A	10	3	937.698	1176.63	1176.63	393.216	393.216	1176.62	393.216	0.0025	0.9287	2.1131	0.325871	12.748	9.671	0.9787	2	1	489	498	1.1538213E7																			0	TRUE	sp|P53396|ACLY_HUMAN	P53396
2023-03-02-KB-noFAIMS-ST-B1-056-HCD-3s-NA7.14509.14509.2	C:\Users\kerib\Desktop\MS_Data\ST-datasets\2023-03-02-KB-noFAIMS-ST-B1-056-HCD-3s-NA7_new_FP_2024\2024-04-28-FP-21-38-33\NA7_NA8_together_offset_alexey_new_v7\7_1\interact-2023-03-02-KB-noFAIMS-ST-B1-056-HCD-3s-NA7.pep.xml	STTLFSRHTK		SPRSIQGK.STTLFSRHTK.AIVWGMQT	K	A	10	2	937.776	1176.63	1176.63	589.321	589.321	1176.62	589.32	0.0022	0.8495	2.1118	0.0023745	17.023	9.663	0.9983	2	1	489	498	1.4286668E7																			0	TRUE	sp|P53396|ACLY_HUMAN	P53396
2023-03-02-KB-noFAIMS-ST-B1-056-HCD-3s-NA7.14516.14516.2	C:\Users\kerib\Desktop\MS_Data\ST-datasets\2023-03-02-KB-noFAIMS-ST-B1-056-HCD-3s-NA7_new_FP_2024\2024-04-28-FP-21-38-33\NA7_NA8_together_offset_alexey_new_v7\7_1\interact-2023-03-02-KB-noFAIMS-ST-B1-056-HCD-3s-NA7.pep.xml	VEKVTISNR		MKEIIDKK.VEKVTISNR.LVSSPCCI	K	L	9	2	938.052	1044.59	1044.59	523.304	523.303	1044.59	523.304	-0.0014	0.7883	0.5234	1.12915	9.289	7.456	0.9614	2	1	575	583	3518553																			0	TRUE	sp|P08238|HS90B_HUMAN	P08238
2023-03-02-KB-noFAIMS-ST-B1-056-HCD-3s-NA7.14522.14522.2	C:\Users\kerib\Desktop\MS_Data\ST-datasets\2023-03-02-KB-noFAIMS-ST-B1-056-HCD-3s-NA7_new_FP_2024\2024-04-28-FP-21-38-33\NA7_NA8_together_offset_alexey_new_v7\7_1\interact-2023-03-02-KB-noFAIMS-ST-B1-056-HCD-3s-NA7.pep.xml	YNTPKYR		IVIQDKNK.YNTPKYR.MIVRVTNR	K	M	7	2	938.289	940.477	940.477	471.246	471.246	940.477	471.246	0	0.9899	0.2983	0.0366438	17.244	11.141	0.9955	2	1	44	50	4.9304232E7																			0	TRUE	sp|P46777|RL5_HUMAN	P46777
2023-03-02-KB-noFAIMS-ST-B1-056-HCD-3s-NA7.14543.14543.2	C:\Users\kerib\Desktop\MS_Data\ST-datasets\2023-03-02-KB-noFAIMS-ST-B1-056-HCD-3s-NA7_new_FP_2024\2024-04-28-FP-21-38-33\NA7_NA8_together_offset_alexey_new_v7\7_1\interact-2023-03-02-KB-noFAIMS-ST-B1-056-HCD-3s-NA7.pep.xml	IIAPPERK		APSTMKIK.IIAPPERK.YSVWIGGS	K	Y	8	2	939.12	922.561	922.56	462.288	462.287	922.56	462.287	0	0.9567	0.7845	0.0214043	19.178	15.268	0.9976	2	1	331	338	2.48883408E8																			0	FALSE	sp|P68032|ACTC_HUMAN	P68032
2023-03-02-KB-noFAIMS-ST-B1-056-HCD-3s-NA7.14563.14563.2	C:\Users\kerib\Desktop\MS_Data\ST-datasets\2023-03-02-KB-noFAIMS-ST-B1-056-HCD-3s-NA7_new_FP_2024\2024-04-28-FP-21-38-33\NA7_NA8_together_offset_alexey_new_v7\7_1\interact-2023-03-02-KB-noFAIMS-ST-B1-056-HCD-3s-NA7.pep.xml	IREEYPDR		MGTIIISK.IREEYPDR.IMNTFSVV	K	I	8	2	940.155	1076.53	1076.53	539.27	539.27	1076.52	539.27	0.0007	0.9525	0.1016	0.0742591	15.017	9.037	0.9973	2	1	155	162	5345190																			0	FALSE	sp|P07437|TBB5_HUMAN	P07437
2023-03-02-KB-noFAIMS-ST-B1-056-HCD-3s-NA7.14567.14567.2	C:\Users\kerib\Desktop\MS_Data\ST-datasets\2023-03-02-KB-noFAIMS-ST-B1-056-HCD-3s-NA7_new_FP_2024\2024-04-28-FP-21-38-33\NA7_NA8_together_offset_alexey_new_v7\7_1\interact-2023-03-02-KB-noFAIMS-ST-B1-056-HCD-3s-NA7.pep.xml	KTLDMIKK		VIRKKIVR.KTLDMIKK.IADDKYND	R	I	8	2	940.385	975.58	975.579	488.797	488.797	975.579	488.797	0.0006	0.9766	0.4885	0.000528735	23.226	14.109	0.9998	2	2	467	474	1.0170996E7																			0	TRUE	sp|P14625|ENPL_HUMAN	P14625
2023-03-02-KB-noFAIMS-ST-B1-056-HCD-3s-NA7.14620.14620.2	C:\Users\kerib\Desktop\MS_Data\ST-datasets\2023-03-02-KB-noFAIMS-ST-B1-056-HCD-3s-NA7_new_FP_2024\2024-04-28-FP-21-38-33\NA7_NA8_together_offset_alexey_new_v7\7_1\interact-2023-03-02-KB-noFAIMS-ST-B1-056-HCD-3s-NA7.pep.xml	LQKPNAAIR		KRASVFVK.LQKPNAAIR.DCDRAIEI	K	D	9	2	942.857	1009.6	1009.6	505.809	505.809	1009.6	505.809	0.0001	0.9527	0.4538	0.405509	10.068	0	0.9898	2	1	161	169	4.46757e+06																			0	TRUE	sp|P50502|F10A1_HUMAN	P50502
2023-03-02-KB-noFAIMS-ST-B1-056-HCD-3s-NA7.14623.14623.2	C:\Users\kerib\Desktop\MS_Data\ST-datasets\2023-03-02-KB-noFAIMS-ST-B1-056-HCD-3s-NA7_new_FP_2024\2024-04-28-FP-21-38-33\NA7_NA8_together_offset_alexey_new_v7\7_1\interact-2023-03-02-KB-noFAIMS-ST-B1-056-HCD-3s-NA7.pep.xml	ELEVQHPAAK		NDAATIIR.ELEVQHPAAK.MIVMASHM	R	M	10	2	942.977	1120.59	1120.59	561.302	561.301	1120.59	561.301	0.0002	0.8825	0.6672	2.08624e-05	18.795	9.679	0.9999	2	0	75	84	3.88878e+06																			0	TRUE	sp|P50990|TCPQ_HUMAN	P50990
2023-03-02-KB-noFAIMS-ST-B1-056-HCD-3s-NA7.14627.14627.2	C:\Users\kerib\Desktop\MS_Data\ST-datasets\2023-03-02-KB-noFAIMS-ST-B1-056-HCD-3s-NA7_new_FP_2024\2024-04-28-FP-21-38-33\NA7_NA8_together_offset_alexey_new_v7\7_1\interact-2023-03-02-KB-noFAIMS-ST-B1-056-HCD-3s-NA7.pep.xml	ISGQVVR		SRIGIITR.ISGQVVR.THPVHPEI	R	T	7	2	943.138	757.446	757.445	379.73	379.73	757.445	379.73	0.0007	0.9756	1.1888	1.54882	7.74	0	0.9787	2	0	137	143	3.14773e+06																			0	TRUE	sp|Q14566|MCM6_HUMAN	Q14566
2023-03-02-KB-noFAIMS-ST-B1-056-HCD-3s-NA7.14629.14629.2	C:\Users\kerib\Desktop\MS_Data\ST-datasets\2023-03-02-KB-noFAIMS-ST-B1-056-HCD-3s-NA7_new_FP_2024\2024-04-28-FP-21-38-33\NA7_NA8_together_offset_alexey_new_v7\7_1\interact-2023-03-02-KB-noFAIMS-ST-B1-056-HCD-3s-NA7.pep.xml	VFISKTAR		QRKGITGR.VFISKTAR.MKWQIIER	R	M	8	2	943.22	920.546	920.545	461.28	461.28	920.544	461.279	0.0005	0.8676	1.8401	0.311172	10.528	0	0.9886	2	1	913	920	3058225																			0	TRUE	sp|Q7Z4S6|KI21A_HUMAN	Q7Z4S6
2023-03-02-KB-noFAIMS-ST-B1-056-HCD-3s-NA7.14649.14649.3	C:\Users\kerib\Desktop\MS_Data\ST-datasets\2023-03-02-KB-noFAIMS-ST-B1-056-HCD-3s-NA7_new_FP_2024\2024-04-28-FP-21-38-33\NA7_NA8_together_offset_alexey_new_v7\7_1\interact-2023-03-02-KB-noFAIMS-ST-B1-056-HCD-3s-NA7.pep.xml	VKPDRTGVVTDGVK		IDYAVKIR.VKPDRTGVVTDGVK.HSMNPFCE	R	H	14	3	944.029	1469.82	1469.82	490.948	490.947	1469.82	490.947	-0.0001	0.9632	0.2275	8.99608e-06	20.42	9.997	1	2	2	22	35	2.690791E7																			0	TRUE	sp|P38117|ETFB_HUMAN	P38117
2023-03-02-KB-noFAIMS-ST-B1-056-HCD-3s-NA7.14661.14661.2	C:\Users\kerib\Desktop\MS_Data\ST-datasets\2023-03-02-KB-noFAIMS-ST-B1-056-HCD-3s-NA7_new_FP_2024\2024-04-28-FP-21-38-33\NA7_NA8_together_offset_alexey_new_v7\7_1\interact-2023-03-02-KB-noFAIMS-ST-B1-056-HCD-3s-NA7.pep.xml	GINGVSPK		IAFVIRIR.GINGVSPK.VRKVIQII	R	V	8	2	944.506	769.42	769.419	385.717	385.717	770.429	386.222	-1.0094	0.9211	0.7243	0.217771	9.148	5.713	0.9458	2	0	97	104	1.3233633E7		Mod1: Half of a disulfide bridge (Theoretical: -1.0078)																	0	TRUE	sp|P18124|RL7_HUMAN	P18124
2023-03-02-KB-noFAIMS-ST-B1-056-HCD-3s-NA7.14674.14674.2	C:\Users\kerib\Desktop\MS_Data\ST-datasets\2023-03-02-KB-noFAIMS-ST-B1-056-HCD-3s-NA7_new_FP_2024\2024-04-28-FP-21-38-33\NA7_NA8_together_offset_alexey_new_v7\7_1\interact-2023-03-02-KB-noFAIMS-ST-B1-056-HCD-3s-NA7.pep.xml	TIEKFEK		KCGGIDKR.TIEKFEK.EAAEMGKG	R	E	7	2	945.08	893.487	893.486	447.751	447.75	893.486	447.75	-0.0003	0.9867	0.8414	0.00147889	22.869	18.992	0.999	2	1	38	44	8.56126E7																			0	FALSE	sp|P68104|EF1A1_HUMAN	P68104
2023-03-02-KB-noFAIMS-ST-B1-056-HCD-3s-NA7.14676.14676.2	C:\Users\kerib\Desktop\MS_Data\ST-datasets\2023-03-02-KB-noFAIMS-ST-B1-056-HCD-3s-NA7_new_FP_2024\2024-04-28-FP-21-38-33\NA7_NA8_together_offset_alexey_new_v7\7_1\interact-2023-03-02-KB-noFAIMS-ST-B1-056-HCD-3s-NA7.pep.xml	KADIDLTKR		RYAHVVIR.KADIDLTKR.AGEITEDE	R	A	9	2	945.391	1058.61	1058.61	530.312	530.312	1058.61	530.311	0.0003	0.9573	0.304	0.000691035	25.142	11.533	0.9998	2	2	47	55	1.1579406E7																			0	TRUE	sp|P62269|RS18_HUMAN	P62269
2023-03-02-KB-noFAIMS-ST-B1-056-HCD-3s-NA7.14677.14677.2	C:\Users\kerib\Desktop\MS_Data\ST-datasets\2023-03-02-KB-noFAIMS-ST-B1-056-HCD-3s-NA7_new_FP_2024\2024-04-28-FP-21-38-33\NA7_NA8_together_offset_alexey_new_v7\7_1\interact-2023-03-02-KB-noFAIMS-ST-B1-056-HCD-3s-NA7.pep.xml	GINGVSPK		IAFVIRIR.GINGVSPK.VRKVIQII	R	V	8	2	945.532	770.428	770.427	386.221	386.221	770.429	386.222	-0.0014	0.9203	0.7072	0.25912	8.846	5.384	0.9969	2	0	97	104	1.3233633E7																			0	TRUE	sp|P18124|RL7_HUMAN	P18124
2023-03-02-KB-noFAIMS-ST-B1-056-HCD-3s-NA7.14682.14682.3	C:\Users\kerib\Desktop\MS_Data\ST-datasets\2023-03-02-KB-noFAIMS-ST-B1-056-HCD-3s-NA7_new_FP_2024\2024-04-28-FP-21-38-33\NA7_NA8_together_offset_alexey_new_v7\7_1\interact-2023-03-02-KB-noFAIMS-ST-B1-056-HCD-3s-NA7.pep.xml	LGIHEDSTNR		EAFSKNIK.LGIHEDSTNR.RRISEIIR	K	R	10	3	945.729	1140.55	1140.55	381.192	381.191	1140.55	381.191	-0.0001	0.9062	0.0172	1.39637	9.92	9.278	0.9823	2	0	439	448	7.42835e+06																			0	TRUE	sp|P08238|HS90B_HUMAN	P08238
2023-03-02-KB-noFAIMS-ST-B1-056-HCD-3s-NA7.14684.14684.2	C:\Users\kerib\Desktop\MS_Data\ST-datasets\2023-03-02-KB-noFAIMS-ST-B1-056-HCD-3s-NA7_new_FP_2024\2024-04-28-FP-21-38-33\NA7_NA8_together_offset_alexey_new_v7\7_1\interact-2023-03-02-KB-noFAIMS-ST-B1-056-HCD-3s-NA7.pep.xml	KAMSKLGLR		SRSEKKAR.KAMSKLGLR.QVTGVTRV	R	Q	9	2	945.809	1002.6	1002.6	502.308	502.308	1002.6	502.308	0.0007	0.8703	2.1126	0.0303739	15.57	0	0.9981	2	2	1941	1949	2.46773e+06																			0	FALSE	sp|E9PAV3|NACAM_HUMAN	E9PAV3
2023-03-02-KB-noFAIMS-ST-B1-056-HCD-3s-NA7.14688.14688.2	C:\Users\kerib\Desktop\MS_Data\ST-datasets\2023-03-02-KB-noFAIMS-ST-B1-056-HCD-3s-NA7_new_FP_2024\2024-04-28-FP-21-38-33\NA7_NA8_together_offset_alexey_new_v7\7_1\interact-2023-03-02-KB-noFAIMS-ST-B1-056-HCD-3s-NA7.pep.xml	LGIHEDSTNR		EAFSKNIK.LGIHEDSTNR.RRISEIIR	K	R	10	2	945.971	1140.55	1140.55	571.285	571.283	1140.55	571.283	0	0.945	0.0132	0.0268999	14.781	0	0.9997	2	0	439	448	5933904																			0	TRUE	sp|P08238|HS90B_HUMAN	P08238
2023-03-02-KB-noFAIMS-ST-B1-056-HCD-3s-NA7.14690.14690.2	C:\Users\kerib\Desktop\MS_Data\ST-datasets\2023-03-02-KB-noFAIMS-ST-B1-056-HCD-3s-NA7_new_FP_2024\2024-04-28-FP-21-38-33\NA7_NA8_together_offset_alexey_new_v7\7_1\interact-2023-03-02-KB-noFAIMS-ST-B1-056-HCD-3s-NA7.pep.xml	QLSALHR		RVRCWQYR.QLSALHR.APRPTRPD	R	A	7	2	946.052	823.466	823.466	412.741	412.74	823.466	412.74	-0.0008	0.9868	1.0267	0.134276	14.988	11.501	0.9893	2	0	32	38	1.8986004E7																			0	TRUE	sp|P61313|RL15_HUMAN	P61313
2023-03-02-KB-noFAIMS-ST-B1-056-HCD-3s-NA7.14692.14692.2	C:\Users\kerib\Desktop\MS_Data\ST-datasets\2023-03-02-KB-noFAIMS-ST-B1-056-HCD-3s-NA7_new_FP_2024\2024-04-28-FP-21-38-33\NA7_NA8_together_offset_alexey_new_v7\7_1\interact-2023-03-02-KB-noFAIMS-ST-B1-056-HCD-3s-NA7.pep.xml	FEQKGFR		IVGEIIKR.FEQKGFR.LVAMKFIR	R	L	7	2	946.134	910.467	910.466	456.241	456.24	910.466	456.24	0.0004	0.981	1.4552	0.00190484	18.425	10.597	0.9985	2	1	28	34	3.7386364E7																			0	FALSE	sp|P22392|NDKB_HUMAN	P22392
2023-03-02-KB-noFAIMS-ST-B1-056-HCD-3s-NA7.14711.14711.3	C:\Users\kerib\Desktop\MS_Data\ST-datasets\2023-03-02-KB-noFAIMS-ST-B1-056-HCD-3s-NA7_new_FP_2024\2024-04-28-FP-21-38-33\NA7_NA8_together_offset_alexey_new_v7\7_1\interact-2023-03-02-KB-noFAIMS-ST-B1-056-HCD-3s-NA7.pep.xml	RPGIGLSPSHR		AIRIIYAK.RPGIGLSPSHR.RYIGYMCD	K	R	11	3	946.905	1175.65	1175.65	392.892	392.891	1175.65	392.891	-0.0022	0.8029	0.9118	0.801217	10.885	0	0.9823	2	1	199	209	2.15734e+06																			0	TRUE	sp|O75061|AUXI_HUMAN	O75061
2023-03-02-KB-noFAIMS-ST-B1-056-HCD-3s-NA7.14715.14715.2	C:\Users\kerib\Desktop\MS_Data\ST-datasets\2023-03-02-KB-noFAIMS-ST-B1-056-HCD-3s-NA7_new_FP_2024\2024-04-28-FP-21-38-33\NA7_NA8_together_offset_alexey_new_v7\7_1\interact-2023-03-02-KB-noFAIMS-ST-B1-056-HCD-3s-NA7.pep.xml	TIEKFEK		KCGGIDKR.TIEKFEK.EAAEMGKG	R	E	7	2	947.066	893.487	893.486	447.751	447.75	893.486	447.75	-0.0003	0.8701	0.8083	0.0222992	16.061	14.123	0.9845	2	1	38	44	8.56126E7																			0	FALSE	sp|P68104|EF1A1_HUMAN	P68104
2023-03-02-KB-noFAIMS-ST-B1-056-HCD-3s-NA7.14739.14739.2	C:\Users\kerib\Desktop\MS_Data\ST-datasets\2023-03-02-KB-noFAIMS-ST-B1-056-HCD-3s-NA7_new_FP_2024\2024-04-28-FP-21-38-33\NA7_NA8_together_offset_alexey_new_v7\7_1\interact-2023-03-02-KB-noFAIMS-ST-B1-056-HCD-3s-NA7.pep.xml	HGVIVAADSR		TTIAFKFR.HGVIVAADSR.ATAGAYIA	R	A	10	2	948.319	1023.55	1023.54	512.781	512.779	1023.55	512.78	-0.0018	0.9673	0.4986	0.000375189	24.203	9.947	1	2	0	69	78	6387832																			0	TRUE	sp|P28074|PSB5_HUMAN	P28074
2023-03-02-KB-noFAIMS-ST-B1-056-HCD-3s-NA7.14740.14740.3	C:\Users\kerib\Desktop\MS_Data\ST-datasets\2023-03-02-KB-noFAIMS-ST-B1-056-HCD-3s-NA7_new_FP_2024\2024-04-28-FP-21-38-33\NA7_NA8_together_offset_alexey_new_v7\7_1\interact-2023-03-02-KB-noFAIMS-ST-B1-056-HCD-3s-NA7.pep.xml	SKHEEEAVQK	SKH[573]EEEAVQK	ASGWIGWK.SKHEEEAVQK.QKPKVEPA	K	Q	10	3	948.36	1619.81	1619.81	540.944	540.944	1619.81	540.943	436.226	0.4023	1.7453	0.0672106	16.967	13.774	0.9469	2	1	354	363	1.1468562E7	3H(436.2256)	Mod1: Unannotated mass-shift 436.2254 (PeakApex: 436.2254)	SKheeeAVQK	S(13.76)K(13.76)H(16.97)E(16.97)E(16.97)E(16.97)A(15.18)V(13.32)Q(10.23)K(7.13)	H3;E4;E5;E6	4	S(8.59)K(8.59)H(12.26)E(12.26)E(12.26)E(12.26)A(10.67)V(8.98)Q(7.30)K(3.67)	S(4)K(4)H(5)E(5)E(5)E(5)A(4)V(3)Q(2)K(1)	16.9678	8	15.1834	7	8.63133	3	12.2591	5	12.2591	5	0	TRUE	sp|Q9H2M9|RBGPR_HUMAN	Q9H2M9
2023-03-02-KB-noFAIMS-ST-B1-056-HCD-3s-NA7.14744.14744.2	C:\Users\kerib\Desktop\MS_Data\ST-datasets\2023-03-02-KB-noFAIMS-ST-B1-056-HCD-3s-NA7_new_FP_2024\2024-04-28-FP-21-38-33\NA7_NA8_together_offset_alexey_new_v7\7_1\interact-2023-03-02-KB-noFAIMS-ST-B1-056-HCD-3s-NA7.pep.xml	DSYVGDEAQSKR		VMVGMGQK.DSYVGDEAQSKR.GIITIKYP	K	G	12	2	948.622	1353.62	1353.62	677.816	677.815	1353.62	677.815	-0.0002	0.8929	0.3267	0.00762957	17.97	0	0.9997	2	1	51	62	3.42618e+06																			0	FALSE	sp|P60709|ACTB_HUMAN	P60709
2023-03-02-KB-noFAIMS-ST-B1-056-HCD-3s-NA7.14754.14754.2	C:\Users\kerib\Desktop\MS_Data\ST-datasets\2023-03-02-KB-noFAIMS-ST-B1-056-HCD-3s-NA7_new_FP_2024\2024-04-28-FP-21-38-33\NA7_NA8_together_offset_alexey_new_v7\7_1\interact-2023-03-02-KB-noFAIMS-ST-B1-056-HCD-3s-NA7.pep.xml	FRSNLPAK		NSGMVRAK.FRSNLPAK.AIGHRIRV	K	A	8	2	949.026	931.524	931.532	466.769	466.773	931.524	466.769	0.0076	0.9147	0.5667	1.78759	12.991	11.836	0.9651	2	1	88	95	2153007																			0	TRUE	sp|P18077|RL35A_HUMAN	P18077
2023-03-02-KB-noFAIMS-ST-B1-056-HCD-3s-NA7.14759.14759.2	C:\Users\kerib\Desktop\MS_Data\ST-datasets\2023-03-02-KB-noFAIMS-ST-B1-056-HCD-3s-NA7_new_FP_2024\2024-04-28-FP-21-38-33\NA7_NA8_together_offset_alexey_new_v7\7_1\interact-2023-03-02-KB-noFAIMS-ST-B1-056-HCD-3s-NA7.pep.xml	VKPDRTGVVTDGVK		IDYAVKIR.VKPDRTGVVTDGVK.HSMNPFCE	R	H	14	2	949.227	1469.82	1469.82	735.918	735.918	1469.82	735.917	0.0003	0.7892	0.1409	1.76299	10.515	0	0.9768	2	2	22	35	1.43422e+06																			0	TRUE	sp|P38117|ETFB_HUMAN	P38117
2023-03-02-KB-noFAIMS-ST-B1-056-HCD-3s-NA7.14777.14777.2	C:\Users\kerib\Desktop\MS_Data\ST-datasets\2023-03-02-KB-noFAIMS-ST-B1-056-HCD-3s-NA7_new_FP_2024\2024-04-28-FP-21-38-33\NA7_NA8_together_offset_alexey_new_v7\7_1\interact-2023-03-02-KB-noFAIMS-ST-B1-056-HCD-3s-NA7.pep.xml	IGRLVTR		VGVNGFGR.IGRLVTR.AAFNSGKV	R	A	7	2	950.003	813.518	813.517	407.766	407.766	813.518	407.767	-0.0011	0.9703	1.8198	0.155548	18.16	14.896	0.9712	2	1	14	20	6.1517688E7																			0	FALSE	sp|P04406|G3P_HUMAN	P04406
2023-03-02-KB-noFAIMS-ST-B1-056-HCD-3s-NA7.14782.14782.2	C:\Users\kerib\Desktop\MS_Data\ST-datasets\2023-03-02-KB-noFAIMS-ST-B1-056-HCD-3s-NA7_new_FP_2024\2024-04-28-FP-21-38-33\NA7_NA8_together_offset_alexey_new_v7\7_1\interact-2023-03-02-KB-noFAIMS-ST-B1-056-HCD-3s-NA7.pep.xml	TYFTDKK		KRPDADIK.TYFTDKK.THIYTIII	K	T	7	2	950.499	901.455	901.455	451.735	451.735	901.455	451.735	0	0.9602	0.9424	0.0544816	15.555	10.158	0.985	2	1	228	234	7.85443e+06																			0	TRUE	sp|P27824|CALX_HUMAN	P27824
2023-03-02-KB-noFAIMS-ST-B1-056-HCD-3s-NA7.14783.14783.2	C:\Users\kerib\Desktop\MS_Data\ST-datasets\2023-03-02-KB-noFAIMS-ST-B1-056-HCD-3s-NA7_new_FP_2024\2024-04-28-FP-21-38-33\NA7_NA8_together_offset_alexey_new_v7\7_1\interact-2023-03-02-KB-noFAIMS-ST-B1-056-HCD-3s-NA7.pep.xml	HQPTAIIAK		CKAFGQAK.HQPTAIIAK.TFKGRGIT	K	T	9	2	950.539	977.567	977.567	489.791	489.791	977.566	489.79	0.0006	0.8585	0.9814	0.0863475	15.755	10.944	0.9925	2	0	233	241	9934639																			0	TRUE	sp|P29401|TKT_HUMAN	P29401
2023-03-02-KB-noFAIMS-ST-B1-056-HCD-3s-NA7.14784.14784.2	C:\Users\kerib\Desktop\MS_Data\ST-datasets\2023-03-02-KB-noFAIMS-ST-B1-056-HCD-3s-NA7_new_FP_2024\2024-04-28-FP-21-38-33\NA7_NA8_together_offset_alexey_new_v7\7_1\interact-2023-03-02-KB-noFAIMS-ST-B1-056-HCD-3s-NA7.pep.xml	IGRLVTR		VGVNGFGR.IGRLVTR.AAFNSGKV	R	A	7	2	950.578	813.518	813.517	407.766	407.766	813.518	407.767	-0.0011	0.8672	1.8102	0.522402	15.261	13.657	0.9186	2	1	14	20	6.1517688E7																			0	FALSE	sp|P04406|G3P_HUMAN	P04406
2023-03-02-KB-noFAIMS-ST-B1-056-HCD-3s-NA7.14793.14793.2	C:\Users\kerib\Desktop\MS_Data\ST-datasets\2023-03-02-KB-noFAIMS-ST-B1-056-HCD-3s-NA7_new_FP_2024\2024-04-28-FP-21-38-33\NA7_NA8_together_offset_alexey_new_v7\7_1\interact-2023-03-02-KB-noFAIMS-ST-B1-056-HCD-3s-NA7.pep.xml	HVFGQAVK		VVRQSKFR.HVFGQAVK.NDQCYDDI	R	N	8	2	950.944	884.487	884.487	443.251	443.251	884.487	443.251	0.0001	0.8716	0.3479	0.24533	9.941	7.172	0.9933	2	0	12	19	5.11871e+06																			0	TRUE	sp|Q9ULV4|COR1C_HUMAN	Q9ULV4
2023-03-02-KB-noFAIMS-ST-B1-056-HCD-3s-NA7.14852.14852.3	C:\Users\kerib\Desktop\MS_Data\ST-datasets\2023-03-02-KB-noFAIMS-ST-B1-056-HCD-3s-NA7_new_FP_2024\2024-04-28-FP-21-38-33\NA7_NA8_together_offset_alexey_new_v7\7_1\interact-2023-03-02-KB-noFAIMS-ST-B1-056-HCD-3s-NA7.pep.xml	KPLTSSSAAPQRPISTQR		APAINKPK.KPLTSSSAAPQRPISTQR.TAAAPKAG	K	T	18	3	953.715	1925.06	1925.05	642.693	642.692	1924.05	642.357	1.005	0.8126	1.0946	0.294442	8.624	0	0.9864	2	2	151	168	5284867		Mod1: First isotopic peak (PeakApex: 1.0038, Theoretical: 1.0024)																	0	TRUE	sp|Q15691|MARE1_HUMAN	Q15691
2023-03-02-KB-noFAIMS-ST-B1-056-HCD-3s-NA7.14874.14874.3	C:\Users\kerib\Desktop\MS_Data\ST-datasets\2023-03-02-KB-noFAIMS-ST-B1-056-HCD-3s-NA7_new_FP_2024\2024-04-28-FP-21-38-33\NA7_NA8_together_offset_alexey_new_v7\7_1\interact-2023-03-02-KB-noFAIMS-ST-B1-056-HCD-3s-NA7.pep.xml	KPLTSSSAAPQRPISTQR		APAINKPK.KPLTSSSAAPQRPISTQR.TAAAPKAG	K	T	18	3	954.934	1924.05	1924.05	642.358	642.357	1924.05	642.357	0.0009	0.8417	1.0742	0.181552	11.464	0	0.9959	2	2	151	168	5284867																			0	TRUE	sp|Q15691|MARE1_HUMAN	Q15691
2023-03-02-KB-noFAIMS-ST-B1-056-HCD-3s-NA7.14881.14881.2	C:\Users\kerib\Desktop\MS_Data\ST-datasets\2023-03-02-KB-noFAIMS-ST-B1-056-HCD-3s-NA7_new_FP_2024\2024-04-28-FP-21-38-33\NA7_NA8_together_offset_alexey_new_v7\7_1\interact-2023-03-02-KB-noFAIMS-ST-B1-056-HCD-3s-NA7.pep.xml	ISSPTETER		MAK.ISSPTETER.CIESIIAV	K	C	9	2	955.215	1019.5	1019.5	510.755	510.755	1018.49	510.254	1.0026	0.903	0.0587	0.420969	14.003	12.17	0.9846	2	0	4	12	1993552		Mod1: First isotopic peak (PeakApex: 1.0038, Theoretical: 1.0024)																	0	TRUE	sp|P31949|S10AB_HUMAN	P31949
2023-03-02-KB-noFAIMS-ST-B1-056-HCD-3s-NA7.14952.14952.2	C:\Users\kerib\Desktop\MS_Data\ST-datasets\2023-03-02-KB-noFAIMS-ST-B1-056-HCD-3s-NA7_new_FP_2024\2024-04-28-FP-21-38-33\NA7_NA8_together_offset_alexey_new_v7\7_1\interact-2023-03-02-KB-noFAIMS-ST-B1-056-HCD-3s-NA7.pep.xml	TQIPTQR		IVSIIGSK.TQIPTQR.YGRRPYGV	K	Y	7	2	958.995	842.462	842.461	422.238	422.238	842.461	422.238	0.0002	0.9466	0.8871	1.03693	9.437	0	0.9813	2	0	116	122	2749704																			0	TRUE	sp|P25786|PSA1_HUMAN	P25786
2023-03-02-KB-noFAIMS-ST-B1-056-HCD-3s-NA7.15027.15027.2	C:\Users\kerib\Desktop\MS_Data\ST-datasets\2023-03-02-KB-noFAIMS-ST-B1-056-HCD-3s-NA7_new_FP_2024\2024-04-28-FP-21-38-33\NA7_NA8_together_offset_alexey_new_v7\7_1\interact-2023-03-02-KB-noFAIMS-ST-B1-056-HCD-3s-NA7.pep.xml	RASVFVK		RIAIIYAK.RASVFVK.LQKPNAAI	K	L	7	2	962.929	805.481	805.479	403.748	403.747	805.481	403.748	-0.002	0.9454	1.0482	1.11109	5.317	5.317	0.9453	2	1	154	160	6436329																			0	TRUE	sp|P50502|F10A1_HUMAN	P50502
2023-03-02-KB-noFAIMS-ST-B1-056-HCD-3s-NA7.15050.15050.2	C:\Users\kerib\Desktop\MS_Data\ST-datasets\2023-03-02-KB-noFAIMS-ST-B1-056-HCD-3s-NA7_new_FP_2024\2024-04-28-FP-21-38-33\NA7_NA8_together_offset_alexey_new_v7\7_1\interact-2023-03-02-KB-noFAIMS-ST-B1-056-HCD-3s-NA7.pep.xml	RYAHVVLR		TAIKGVGR.RYAHVVLR.KADIDITK	R	K	8	2	963.943	1012.59	1012.59	507.304	507.304	1012.59	507.304	0.0003	0.9196	0.22	0.0488934	14.743	8.513	0.9982	2	1	39	46	1.782516E7																			0	TRUE	sp|P62269|RS18_HUMAN	P62269
2023-03-02-KB-noFAIMS-ST-B1-056-HCD-3s-NA7.15067.15067.3	C:\Users\kerib\Desktop\MS_Data\ST-datasets\2023-03-02-KB-noFAIMS-ST-B1-056-HCD-3s-NA7_new_FP_2024\2024-04-28-FP-21-38-33\NA7_NA8_together_offset_alexey_new_v7\7_1\interact-2023-03-02-KB-noFAIMS-ST-B1-056-HCD-3s-NA7.pep.xml	ANGTTVHVGIHPSK		IERVQREK.ANGTTVHVGIHPSK.VVITRIKI	K	V	14	3	965.234	1416.75	1416.75	473.258	473.257	1416.75	473.256	0.0015	0.7271	0.8354	0.00661056	16.339	9.936	0.9968	2	0	90	103	1.8294392E7																			0	FALSE	sp|P61254|RL26_HUMAN	P61254
2023-03-02-KB-noFAIMS-ST-B1-056-HCD-3s-NA7.15069.15069.2	C:\Users\kerib\Desktop\MS_Data\ST-datasets\2023-03-02-KB-noFAIMS-ST-B1-056-HCD-3s-NA7_new_FP_2024\2024-04-28-FP-21-38-33\NA7_NA8_together_offset_alexey_new_v7\7_1\interact-2023-03-02-KB-noFAIMS-ST-B1-056-HCD-3s-NA7.pep.xml	AGMTHIVR		ITAFIGYK.AGMTHIVR.EVDRPGSK	K	E	8	2	965.313	883.47	883.469	442.742	442.742	883.47	442.742	-0.0006	0.8267	1.3306	1.5758	6.71	0	0.9778	2	0	51	58	2.79485e+06																			0	TRUE	sp|P39023|RL3_HUMAN	P39023
2023-03-02-KB-noFAIMS-ST-B1-056-HCD-3s-NA7.15074.15074.2	C:\Users\kerib\Desktop\MS_Data\ST-datasets\2023-03-02-KB-noFAIMS-ST-B1-056-HCD-3s-NA7_new_FP_2024\2024-04-28-FP-21-38-33\NA7_NA8_together_offset_alexey_new_v7\7_1\interact-2023-03-02-KB-noFAIMS-ST-B1-056-HCD-3s-NA7.pep.xml	MVAAAKYAR		QKITKSMK.MVAAAKYAR.AEREIKPA	K	A	9	2	965.515	979.528	979.528	490.771	490.771	979.527	490.771	0.0009	0.8508	0.1115	0.135052	9.978	0	0.9964	2	1	50	58	2.17319e+06																			0	TRUE	sp|P36542|ATPG_HUMAN	P36542
2023-03-02-KB-noFAIMS-ST-B1-056-HCD-3s-NA7.15087.15087.2	C:\Users\kerib\Desktop\MS_Data\ST-datasets\2023-03-02-KB-noFAIMS-ST-B1-056-HCD-3s-NA7_new_FP_2024\2024-04-28-FP-21-38-33\NA7_NA8_together_offset_alexey_new_v7\7_1\interact-2023-03-02-KB-noFAIMS-ST-B1-056-HCD-3s-NA7.pep.xml	DAVTYTEHAK		VFIENVIR.DAVTYTEHAK.RKTVTAMD	R	R	10	2	966.034	1134.54	1134.54	568.277	568.277	1133.54	567.775	1.0039	0.8722	0.3264	0.104232	10.428	0	0.9976	2	0	69	78	4.02305e+06		Mod1: First isotopic peak (PeakApex: 1.0038, Theoretical: 1.0024)																	0	TRUE	sp|P62805|H4_HUMAN	P62805
2023-03-02-KB-noFAIMS-ST-B1-056-HCD-3s-NA7.15097.15097.2	C:\Users\kerib\Desktop\MS_Data\ST-datasets\2023-03-02-KB-noFAIMS-ST-B1-056-HCD-3s-NA7_new_FP_2024\2024-04-28-FP-21-38-33\NA7_NA8_together_offset_alexey_new_v7\7_1\interact-2023-03-02-KB-noFAIMS-ST-B1-056-HCD-3s-NA7.pep.xml	HVEQVLQR		FCYEAVVR.HVEQVLQR.HGVPPPCK	R	H	8	2	966.429	1007.55	1007.55	504.783	504.783	1007.55	504.783	0.0003	0.9024	0.387	0.228955	11.061	0	0.9941	2	0	1452	1459	1.82001e+06																			0	TRUE	sp|Q9H3S7|PTN23_HUMAN	Q9H3S7
2023-03-02-KB-noFAIMS-ST-B1-056-HCD-3s-NA7.15104.15104.2	C:\Users\kerib\Desktop\MS_Data\ST-datasets\2023-03-02-KB-noFAIMS-ST-B1-056-HCD-3s-NA7_new_FP_2024\2024-04-28-FP-21-38-33\NA7_NA8_together_offset_alexey_new_v7\7_1\interact-2023-03-02-KB-noFAIMS-ST-B1-056-HCD-3s-NA7.pep.xml	DAVTYTEHAK		VFIENVIR.DAVTYTEHAK.RKTVTAMD	R	R	10	2	966.949	1133.54	1133.54	567.775	567.775	1133.54	567.775	0.0004	0.8975	0.3416	0.0813298	12.859	0	0.9976	2	0	69	78	4.02305e+06																			0	TRUE	sp|P62805|H4_HUMAN	P62805
2023-03-02-KB-noFAIMS-ST-B1-056-HCD-3s-NA7.15116.15116.2	C:\Users\kerib\Desktop\MS_Data\ST-datasets\2023-03-02-KB-noFAIMS-ST-B1-056-HCD-3s-NA7_new_FP_2024\2024-04-28-FP-21-38-33\NA7_NA8_together_offset_alexey_new_v7\7_1\interact-2023-03-02-KB-noFAIMS-ST-B1-056-HCD-3s-NA7.pep.xml	RYAHVVLR		TAIKGVGR.RYAHVVLR.KADIDITK	R	K	8	2	967.495	1011.59	1011.59	506.803	506.802	1012.59	507.304	-1.0027	0.9068	0.1608	0.130542	13.037	8.975	0.9816	2	1	39	46	1.782516E7		Mod1: Isotopic peak error (PeakApex: -1.0030, Theoretical: -1.0024); Mod1: Half of a disulfide bridge (Theoretical: -1.0078)																	0	TRUE	sp|P62269|RS18_HUMAN	P62269
2023-03-02-KB-noFAIMS-ST-B1-056-HCD-3s-NA7.15117.15117.2	C:\Users\kerib\Desktop\MS_Data\ST-datasets\2023-03-02-KB-noFAIMS-ST-B1-056-HCD-3s-NA7_new_FP_2024\2024-04-28-FP-21-38-33\NA7_NA8_together_offset_alexey_new_v7\7_1\interact-2023-03-02-KB-noFAIMS-ST-B1-056-HCD-3s-NA7.pep.xml	IMKAQALR	IM[147]KAQALR	GWTANMER.IMKAQALR.DNSTMGYM	R	D	8	2	967.755	945.546	945.545	473.78	473.78	945.543	473.779	0.002	0.9779	1.0797	0.00851312	16.206	10.69	0.9971	2	1	605	612	1.3890423E7	2M(15.9949)																		0	FALSE	sp|P08238|HS90B_HUMAN	P08238
2023-03-02-KB-noFAIMS-ST-B1-056-HCD-3s-NA7.15125.15125.2	C:\Users\kerib\Desktop\MS_Data\ST-datasets\2023-03-02-KB-noFAIMS-ST-B1-056-HCD-3s-NA7_new_FP_2024\2024-04-28-FP-21-38-33\NA7_NA8_together_offset_alexey_new_v7\7_1\interact-2023-03-02-KB-noFAIMS-ST-B1-056-HCD-3s-NA7.pep.xml	NKQTYSTEPNNLK		CSSFIIKR.NKQTYSTEPNNLK.ARNSFRYN	R	A	13	2	968.131	1535.76	1535.76	768.887	768.886	1535.76	768.886	-0.0001	0.6529	0.1897	0.00350147	11.323	0	0.9944	2	1	21	33	5.32323e+06																			0	TRUE	sp|P46779|RL28_HUMAN	P46779
2023-03-02-KB-noFAIMS-ST-B1-056-HCD-3s-NA7.15189.15189.2	C:\Users\kerib\Desktop\MS_Data\ST-datasets\2023-03-02-KB-noFAIMS-ST-B1-056-HCD-3s-NA7_new_FP_2024\2024-04-28-FP-21-38-33\NA7_NA8_together_offset_alexey_new_v7\7_1\interact-2023-03-02-KB-noFAIMS-ST-B1-056-HCD-3s-NA7.pep.xml	GTVQALHATGAR		GAGKGIGR.GTVQALHATGAR.VVAVSRTQ	R	V	12	2	970.975	1180.63	1180.63	591.324	591.323	1180.63	591.323	0.0004	0.7859	0.8184	0.297338	12.607	0	0.9952	2	0	22	33	2858594																			0	TRUE	sp|Q7Z4W1|DCXR_HUMAN	Q7Z4W1
2023-03-02-KB-noFAIMS-ST-B1-056-HCD-3s-NA7.15261.15261.2	C:\Users\kerib\Desktop\MS_Data\ST-datasets\2023-03-02-KB-noFAIMS-ST-B1-056-HCD-3s-NA7_new_FP_2024\2024-04-28-FP-21-38-33\NA7_NA8_together_offset_alexey_new_v7\7_1\interact-2023-03-02-KB-noFAIMS-ST-B1-056-HCD-3s-NA7.pep.xml	GKDCAVIVTQK	GKDC[160]AVIVTQK	GITSVAVR.GKDCAVIVTQK.KVPDKIID	R	K	11	2	974.691	1217.64	1217.64	609.829	609.829	1217.64	609.829	-0.0001	0.5917	0.5674	0.310456	13.532	10.609	0.9399	2	1	44	54	5921117	4C(57.0215)																		0	TRUE	sp|P60900|PSA6_HUMAN	P60900
2023-03-02-KB-noFAIMS-ST-B1-056-HCD-3s-NA7.15262.15262.2	C:\Users\kerib\Desktop\MS_Data\ST-datasets\2023-03-02-KB-noFAIMS-ST-B1-056-HCD-3s-NA7_new_FP_2024\2024-04-28-FP-21-38-33\NA7_NA8_together_offset_alexey_new_v7\7_1\interact-2023-03-02-KB-noFAIMS-ST-B1-056-HCD-3s-NA7.pep.xml	AMEAVAAQGK		GDEETVRK.AMEAVAAQGK.AKK	K	A	10	2	974.731	974.486	974.486	488.25	488.25	974.486	488.25	0.0003	0.7871	0.1557	0.284282	9.685	0	0.994	2	0	242	251	2270052																			0	FALSE	sp|P18669|PGAM1_HUMAN	P18669
2023-03-02-KB-noFAIMS-ST-B1-056-HCD-3s-NA7.15268.15268.3	C:\Users\kerib\Desktop\MS_Data\ST-datasets\2023-03-02-KB-noFAIMS-ST-B1-056-HCD-3s-NA7_new_FP_2024\2024-04-28-FP-21-38-33\NA7_NA8_together_offset_alexey_new_v7\7_1\interact-2023-03-02-KB-noFAIMS-ST-B1-056-HCD-3s-NA7.pep.xml	GAFGKPQGTVAR		DRIQTGMR.GAFGKPQGTVAR.VHIGQVIM	R	V	12	3	974.97	1187.64	1187.64	396.889	396.889	1187.64	396.888	0.0031	0.8287	0.3591	1.61436	7.668	0	0.9858	2	1	117	128	4.7902128E7																			0	FALSE	sp|P27635|RL10_HUMAN	P27635
2023-03-02-KB-noFAIMS-ST-B1-056-HCD-3s-NA7.15289.15289.2	C:\Users\kerib\Desktop\MS_Data\ST-datasets\2023-03-02-KB-noFAIMS-ST-B1-056-HCD-3s-NA7_new_FP_2024\2024-04-28-FP-21-38-33\NA7_NA8_together_offset_alexey_new_v7\7_1\interact-2023-03-02-KB-noFAIMS-ST-B1-056-HCD-3s-NA7.pep.xml	KGESGQSWPR		RSIICCIR.KGESGQSWPR.LTKERAKI	R	L	10	2	976.05	1130.55	1130.55	566.281	566.281	1130.55	566.281	0.0003	0.7112	0.7924	2.33077	9.03	8.947	0.8296	2	1	79	88	2609610																			0	TRUE	sp|Q15185|TEBP_HUMAN	Q15185
2023-03-02-KB-noFAIMS-ST-B1-056-HCD-3s-NA7.15327.15327.2	C:\Users\kerib\Desktop\MS_Data\ST-datasets\2023-03-02-KB-noFAIMS-ST-B1-056-HCD-3s-NA7_new_FP_2024\2024-04-28-FP-21-38-33\NA7_NA8_together_offset_alexey_new_v7\7_1\interact-2023-03-02-KB-noFAIMS-ST-B1-056-HCD-3s-NA7.pep.xml	GAFGKPQGTVAR		DRIQTGMR.GAFGKPQGTVAR.VHIGQVIM	R	V	12	2	977.884	1187.64	1187.64	594.829	594.828	1187.64	594.828	0.0004	0.8981	0.3105	0.968278	9.556	0	0.992	2	1	117	128	2.551653E7																			0	FALSE	sp|P27635|RL10_HUMAN	P27635
2023-03-02-KB-noFAIMS-ST-B1-056-HCD-3s-NA7.15332.15332.2	C:\Users\kerib\Desktop\MS_Data\ST-datasets\2023-03-02-KB-noFAIMS-ST-B1-056-HCD-3s-NA7_new_FP_2024\2024-04-28-FP-21-38-33\NA7_NA8_together_offset_alexey_new_v7\7_1\interact-2023-03-02-KB-noFAIMS-ST-B1-056-HCD-3s-NA7.pep.xml	LSYNTASNK		QRITYRRR.LSYNTASNK.TRISRTPG	R	T	9	2	978.083	996.488	996.487	499.251	499.251	996.488	499.251	-0.0001	0.8432	0.2672	1.78135	7.497	0	0.9837	2	0	11	19	1.40851e+06																			0	TRUE	sp|P49207|RL34_HUMAN	P49207
2023-03-02-KB-noFAIMS-ST-B1-056-HCD-3s-NA7.15353.15353.2	C:\Users\kerib\Desktop\MS_Data\ST-datasets\2023-03-02-KB-noFAIMS-ST-B1-056-HCD-3s-NA7_new_FP_2024\2024-04-28-FP-21-38-33\NA7_NA8_together_offset_alexey_new_v7\7_1\interact-2023-03-02-KB-noFAIMS-ST-B1-056-HCD-3s-NA7.pep.xml	KIFVGTK		KYKICKVR.KIFVGTK.GIPHIVTH	R	G	7	2	979.157	791.494	791.492	396.754	396.753	791.49	396.752	0.0019	0.9529	1.6793	0.0663361	16.213	10.813	0.9719	2	1	128	134	8.03932e+06																			0	TRUE	sp|P62701|RS4X_HUMAN	P62701
2023-03-02-KB-noFAIMS-ST-B1-056-HCD-3s-NA7.15406.15406.2	C:\Users\kerib\Desktop\MS_Data\ST-datasets\2023-03-02-KB-noFAIMS-ST-B1-056-HCD-3s-NA7_new_FP_2024\2024-04-28-FP-21-38-33\NA7_NA8_together_offset_alexey_new_v7\7_1\interact-2023-03-02-KB-noFAIMS-ST-B1-056-HCD-3s-NA7.pep.xml	KGESGQSWPR		RSIICCIR.KGESGQSWPR.LTKERAKI	R	L	10	2	981.603	1131.55	1131.55	566.783	566.782	1130.55	566.281	1.0035	0.7519	0.885	1.37642	8.945	0	0.9654	2	1	79	88	2609610		Mod1: First isotopic peak (PeakApex: 1.0038, Theoretical: 1.0024)																	0	TRUE	sp|Q15185|TEBP_HUMAN	Q15185
2023-03-02-KB-noFAIMS-ST-B1-056-HCD-3s-NA7.15419.15419.2	C:\Users\kerib\Desktop\MS_Data\ST-datasets\2023-03-02-KB-noFAIMS-ST-B1-056-HCD-3s-NA7_new_FP_2024\2024-04-28-FP-21-38-33\NA7_NA8_together_offset_alexey_new_v7\7_1\interact-2023-03-02-KB-noFAIMS-ST-B1-056-HCD-3s-NA7.pep.xml	VIALKAGK		AIMNPASK.VIALKAGK.TIQIFNIE	K	T	8	2	982.353	798.537	798.537	400.276	400.276	798.533	400.274	0.0045	0.9177	0.7678	0.0738754	11.026	7.348	0.9975	2	1	79	86	6.23707e+06																			0	FALSE	sp|Q00610|CLH1_HUMAN	Q00610
2023-03-02-KB-noFAIMS-ST-B1-056-HCD-3s-NA7.15463.15463.2	C:\Users\kerib\Desktop\MS_Data\ST-datasets\2023-03-02-KB-noFAIMS-ST-B1-056-HCD-3s-NA7_new_FP_2024\2024-04-28-FP-21-38-33\NA7_NA8_together_offset_alexey_new_v7\7_1\interact-2023-03-02-KB-noFAIMS-ST-B1-056-HCD-3s-NA7.pep.xml	AIGVKPPR		IRHPAIFK.AIGVKPPR.GIIIYGPP	K	G	8	2	984.408	836.524	836.521	419.269	419.268	836.523	419.269	-0.0019	0.7168	0.7252	1.68267	8.596	0	0.9553	2	1	232	239	1.6042e+06																			0	TRUE	sp|P55072|TERA_HUMAN	P55072
2023-03-02-KB-noFAIMS-ST-B1-056-HCD-3s-NA7.15468.15468.2	C:\Users\kerib\Desktop\MS_Data\ST-datasets\2023-03-02-KB-noFAIMS-ST-B1-056-HCD-3s-NA7_new_FP_2024\2024-04-28-FP-21-38-33\NA7_NA8_together_offset_alexey_new_v7\7_1\interact-2023-03-02-KB-noFAIMS-ST-B1-056-HCD-3s-NA7.pep.xml	AALRPLVKPK		.AALRPLVKPK.IVKKRTKK	M	I	10	2	984.606	1091.72	1091.72	546.867	546.866	1091.72	546.866	0.0006	0.8769	1.3679	0.00233212	12.029	0	0.998	2	2	2	11	2.1000034E7																			0	TRUE	sp|P62910|RL32_HUMAN	P62910
2023-03-02-KB-noFAIMS-ST-B1-056-HCD-3s-NA7.15594.15594.2	C:\Users\kerib\Desktop\MS_Data\ST-datasets\2023-03-02-KB-noFAIMS-ST-B1-056-HCD-3s-NA7_new_FP_2024\2024-04-28-FP-21-38-33\NA7_NA8_together_offset_alexey_new_v7\7_1\interact-2023-03-02-KB-noFAIMS-ST-B1-056-HCD-3s-NA7.pep.xml	HVFGQPVK		VVRQSKFR.HVFGQPVK.NDQCYEDI	R	N	8	2	991.231	910.504	910.504	456.259	456.259	910.502	456.259	0.0011	0.7661	0.3912	0.229747	12.055	8.982	0.9895	2	0	14	21	4299479																			0	TRUE	sp|Q9BR76|COR1B_HUMAN	Q9BR76
2023-03-02-KB-noFAIMS-ST-B1-056-HCD-3s-NA7.15618.15618.2	C:\Users\kerib\Desktop\MS_Data\ST-datasets\2023-03-02-KB-noFAIMS-ST-B1-056-HCD-3s-NA7_new_FP_2024\2024-04-28-FP-21-38-33\NA7_NA8_together_offset_alexey_new_v7\7_1\interact-2023-03-02-KB-noFAIMS-ST-B1-056-HCD-3s-NA7.pep.xml	MMMQSGR		PFDTVRRR.MMMQSGR.KGTDIMYT	R	K	7	2	992.461	839.346	839.344	420.68	420.679	839.345	420.68	-0.0015	0.9456	0.8535	1.07833	7.369	0	0.9762	2	0	238	244	1.7146e+06																			0	FALSE	sp|P05141|ADT2_HUMAN	P05141
2023-03-02-KB-noFAIMS-ST-B1-056-HCD-3s-NA7.15674.15674.3	C:\Users\kerib\Desktop\MS_Data\ST-datasets\2023-03-02-KB-noFAIMS-ST-B1-056-HCD-3s-NA7_new_FP_2024\2024-04-28-FP-21-38-33\NA7_NA8_together_offset_alexey_new_v7\7_1\interact-2023-03-02-KB-noFAIMS-ST-B1-056-HCD-3s-NA7.pep.xml	HRVIGSGCNLDSAR	HRVIGSGC[160]NLDSAR	WKISGIPK.HRVIGSGCNLDSAR.FRYIMAEK	K	F	14	3	995.509	1541.76	1541.76	514.927	514.926	1540.75	514.591	1.0033	0.6389	0.3011	0.184077	10.44	0	0.9863	2	1	157	170	3.90553e+06	8C(57.0215)	Mod1: First isotopic peak (PeakApex: 1.0038, Theoretical: 1.0024)																	0	TRUE	sp|P07195|LDHB_HUMAN	P07195
2023-03-02-KB-noFAIMS-ST-B1-056-HCD-3s-NA7.15755.15755.2	C:\Users\kerib\Desktop\MS_Data\ST-datasets\2023-03-02-KB-noFAIMS-ST-B1-056-HCD-3s-NA7_new_FP_2024\2024-04-28-FP-21-38-33\NA7_NA8_together_offset_alexey_new_v7\7_1\interact-2023-03-02-KB-noFAIMS-ST-B1-056-HCD-3s-NA7.pep.xml	IGDEDVGR		VKVYFDIR.IGDEDVGR.VIFGIFGK	R	V	8	2	999.557	859.403	859.404	430.709	430.709	859.404	430.709	0.0003	0.872	0.0046	1.73181	8.546	0	0.9878	2	0	52	59	2.2441e+06																			0	TRUE	sp|P23284|PPIB_HUMAN	P23284
2023-03-02-KB-noFAIMS-ST-B1-056-HCD-3s-NA7.15756.15756.2	C:\Users\kerib\Desktop\MS_Data\ST-datasets\2023-03-02-KB-noFAIMS-ST-B1-056-HCD-3s-NA7_new_FP_2024\2024-04-28-FP-21-38-33\NA7_NA8_together_offset_alexey_new_v7\7_1\interact-2023-03-02-KB-noFAIMS-ST-B1-056-HCD-3s-NA7.pep.xml	VHQVLYR		.VHQVLYR.AIVSTKWI	M	A	7	2	999.595	913.514	913.513	457.764	457.764	913.513	457.764	0	0.9431	0.5636	0.417109	13.019	10.881	0.9711	2	0	2	8	2.6942466E7																			0	TRUE	sp|Q16762|THTR_HUMAN	Q16762
2023-03-02-KB-noFAIMS-ST-B1-056-HCD-3s-NA7.15774.15774.2	C:\Users\kerib\Desktop\MS_Data\ST-datasets\2023-03-02-KB-noFAIMS-ST-B1-056-HCD-3s-NA7_new_FP_2024\2024-04-28-FP-21-38-33\NA7_NA8_together_offset_alexey_new_v7\7_1\interact-2023-03-02-KB-noFAIMS-ST-B1-056-HCD-3s-NA7.pep.xml	HVFGQPVK		VVRQSKFR.HVFGQPVK.NDQCYEDI	R	N	8	2	1000.54	909.505	909.501	455.76	455.758	910.502	456.259	-1.0013	0.7737	0.2359	1.58216	8.703	0	0.8672	2	0	14	21	4299479		Mod1: Isotopic peak error (PeakApex: -1.0030, Theoretical: -1.0024); Mod1: Half of a disulfide bridge (Theoretical: -1.0078)																	0	TRUE	sp|Q9BR76|COR1B_HUMAN	Q9BR76
2023-03-02-KB-noFAIMS-ST-B1-056-HCD-3s-NA7.15837.15837.2	C:\Users\kerib\Desktop\MS_Data\ST-datasets\2023-03-02-KB-noFAIMS-ST-B1-056-HCD-3s-NA7_new_FP_2024\2024-04-28-FP-21-38-33\NA7_NA8_together_offset_alexey_new_v7\7_1\interact-2023-03-02-KB-noFAIMS-ST-B1-056-HCD-3s-NA7.pep.xml	TGKLGPGLR		KWIAESIR.TGKLGPGLR.VIDASWYS	R	V	9	2	1003.63	897.54	897.539	449.777	449.777	897.539	449.777	-0.0004	0.8751	1.0561	0.115945	14.243	14.243	0.9793	2	1	22	30	9254610																			0	TRUE	sp|Q16762|THTR_HUMAN	Q16762
2023-03-02-KB-noFAIMS-ST-B1-056-HCD-3s-NA7.15864.15864.2	C:\Users\kerib\Desktop\MS_Data\ST-datasets\2023-03-02-KB-noFAIMS-ST-B1-056-HCD-3s-NA7_new_FP_2024\2024-04-28-FP-21-38-33\NA7_NA8_together_offset_alexey_new_v7\7_1\interact-2023-03-02-KB-noFAIMS-ST-B1-056-HCD-3s-NA7.pep.xml	NSPLVSR		QPISIIIK.NSPLVSR.LTIYDIAH	K	L	7	2	1004.98	771.424	771.423	386.719	386.719	771.424	386.719	-0.0009	0.965	0.7696	0.608836	5.362	0	0.988	2	0	46	52	5.42572e+06																			0	TRUE	sp|P40926|MDHM_HUMAN	P40926
2023-03-02-KB-noFAIMS-ST-B1-056-HCD-3s-NA7.15873.15873.2	C:\Users\kerib\Desktop\MS_Data\ST-datasets\2023-03-02-KB-noFAIMS-ST-B1-056-HCD-3s-NA7_new_FP_2024\2024-04-28-FP-21-38-33\NA7_NA8_together_offset_alexey_new_v7\7_1\interact-2023-03-02-KB-noFAIMS-ST-B1-056-HCD-3s-NA7.pep.xml	VGTVIGSNK		WIFRSWGR.VGTVIGSNK.LEQMPSKE	R	L	9	2	1005.33	872.487	872.488	437.251	437.251	873.492	437.753	-1.0036	0.8433	0.0187	0.311351	11.527	8.777	0.9801	2	0	592	600	1.0760444E7		Mod1: Isotopic peak error (PeakApex: -1.0030, Theoretical: -1.0024); Mod1: Half of a disulfide bridge (Theoretical: -1.0078)																	0	TRUE	sp|P09874|PARP1_HUMAN	P09874
2023-03-02-KB-noFAIMS-ST-B1-056-HCD-3s-NA7.15876.15876.2	C:\Users\kerib\Desktop\MS_Data\ST-datasets\2023-03-02-KB-noFAIMS-ST-B1-056-HCD-3s-NA7_new_FP_2024\2024-04-28-FP-21-38-33\NA7_NA8_together_offset_alexey_new_v7\7_1\interact-2023-03-02-KB-noFAIMS-ST-B1-056-HCD-3s-NA7.pep.xml	VLVAVKR		MAEIR.VLVAVKR.VIDYAVKI	R	V	7	2	1005.69	783.534	783.533	392.774	392.774	783.533	392.774	0.0003	0.9532	0.8383	0.0306726	16.553	12.748	0.9893	2	1	6	12	2.3334688E7																			0	TRUE	sp|P38117|ETFB_HUMAN	P38117
2023-03-02-KB-noFAIMS-ST-B1-056-HCD-3s-NA7.15902.15902.3	C:\Users\kerib\Desktop\MS_Data\ST-datasets\2023-03-02-KB-noFAIMS-ST-B1-056-HCD-3s-NA7_new_FP_2024\2024-04-28-FP-21-38-33\NA7_NA8_together_offset_alexey_new_v7\7_1\interact-2023-03-02-KB-noFAIMS-ST-B1-056-HCD-3s-NA7.pep.xml	HVFSAIHSTR		ICKNTEDR.HVFSAIHSTR.DIISVMAK	R	D	10	3	1007.04	1153.6	1153.6	385.542	385.542	1153.6	385.54	0.0043	0.6562	0.2264	0.715731	4.081	0	0.9803	2	0	688	697	2.45014e+06																			0	TRUE	sp|P46019|KPB2_HUMAN	P46019
2023-03-02-KB-noFAIMS-ST-B1-056-HCD-3s-NA7.15929.15929.2	C:\Users\kerib\Desktop\MS_Data\ST-datasets\2023-03-02-KB-noFAIMS-ST-B1-056-HCD-3s-NA7_new_FP_2024\2024-04-28-FP-21-38-33\NA7_NA8_together_offset_alexey_new_v7\7_1\interact-2023-03-02-KB-noFAIMS-ST-B1-056-HCD-3s-NA7.pep.xml	VGTVIGSNK		WIFRSWGR.VGTVIGSNK.LEQMPSKE	R	L	9	2	1008.35	873.492	873.492	437.753	437.753	873.492	437.753	0.0003	0.9515	0.0691	0.000856223	17.723	10.708	0.9997	2	0	592	600	1.0760444E7																			0	TRUE	sp|P09874|PARP1_HUMAN	P09874
2023-03-02-KB-noFAIMS-ST-B1-056-HCD-3s-NA7.15984.15984.2	C:\Users\kerib\Desktop\MS_Data\ST-datasets\2023-03-02-KB-noFAIMS-ST-B1-056-HCD-3s-NA7_new_FP_2024\2024-04-28-FP-21-38-33\NA7_NA8_together_offset_alexey_new_v7\7_1\interact-2023-03-02-KB-noFAIMS-ST-B1-056-HCD-3s-NA7.pep.xml	HILYNEQR		IEIVRCIR.HILYNEQR.LVREANNC	R	L	8	2	1011.13	1071.55	1071.55	536.781	536.781	1071.55	536.78	0.0007	0.9465	0.0201	0.954993	9.58	9.131	0.9831	2	0	111	118	5.83541e+06																			0	FALSE	sp|P42229|STA5A_HUMAN	P42229
2023-03-02-KB-noFAIMS-ST-B1-056-HCD-3s-NA7.16224.16224.2	C:\Users\kerib\Desktop\MS_Data\ST-datasets\2023-03-02-KB-noFAIMS-ST-B1-056-HCD-3s-NA7_new_FP_2024\2024-04-28-FP-21-38-33\NA7_NA8_together_offset_alexey_new_v7\7_1\interact-2023-03-02-KB-noFAIMS-ST-B1-056-HCD-3s-NA7.pep.xml	ISGFPKNR		IITYVAWK.ISGFPKNR.VIGSGCNI	K	V	8	2	1023	917.51	917.509	459.762	459.762	917.508	459.761	0.0002	0.9175	0.4308	2.19533	8.134	0	0.9855	2	1	150	157	3731862																			0	FALSE	sp|P00338|LDHA_HUMAN	P00338
2023-03-02-KB-noFAIMS-ST-B1-056-HCD-3s-NA7.16229.16229.3	C:\Users\kerib\Desktop\MS_Data\ST-datasets\2023-03-02-KB-noFAIMS-ST-B1-056-HCD-3s-NA7_new_FP_2024\2024-04-28-FP-21-38-33\NA7_NA8_together_offset_alexey_new_v7\7_1\interact-2023-03-02-KB-noFAIMS-ST-B1-056-HCD-3s-NA7.pep.xml	IMGPNYTPGKK	IM[147]GPNYTPGKK	VSTGIKVR.IMGPNYTPGKK.EDIYIKPI	R	E	11	3	1023.2	1220.62	1220.62	407.881	407.881	1220.62	407.881	-0.0023	0.7491	0.1388	0.365174	11.25	0	0.9803	2	1	429	439	2.7220138E7	2M(15.9949)																		0	TRUE	sp|P13639|EF2_HUMAN	P13639
2023-03-02-KB-noFAIMS-ST-B1-056-HCD-3s-NA7.16281.16281.2	C:\Users\kerib\Desktop\MS_Data\ST-datasets\2023-03-02-KB-noFAIMS-ST-B1-056-HCD-3s-NA7_new_FP_2024\2024-04-28-FP-21-38-33\NA7_NA8_together_offset_alexey_new_v7\7_1\interact-2023-03-02-KB-noFAIMS-ST-B1-056-HCD-3s-NA7.pep.xml	NTLQLHR		RRAAWRRR.NTLQLHR.YR	R	Y	7	2	1025.6	880.489	880.487	441.252	441.251	880.488	441.251	-0.0012	0.8981	0.2314	1.84502	7.436	0	0.9674	2	0	196	202	3.33853e+06																			0	TRUE	sp|P61313|RL15_HUMAN	P61313
2023-03-02-KB-noFAIMS-ST-B1-056-HCD-3s-NA7.16318.16318.2	C:\Users\kerib\Desktop\MS_Data\ST-datasets\2023-03-02-KB-noFAIMS-ST-B1-056-HCD-3s-NA7_new_FP_2024\2024-04-28-FP-21-38-33\NA7_NA8_together_offset_alexey_new_v7\7_1\interact-2023-03-02-KB-noFAIMS-ST-B1-056-HCD-3s-NA7.pep.xml	KVLYRLK		EIQHRMQR.KVLYRLK.	R	-	7	2	1027.39	918.604	918.602	460.309	460.308	918.601	460.308	0.0004	0.959	0.9411	0.0905211	12.673	0	0.9887	2	2	728	734	3.5741e+06																			0	TRUE	sp|P33992|MCM5_HUMAN	P33992
2023-03-02-KB-noFAIMS-ST-B1-056-HCD-3s-NA7.16325.16325.2	C:\Users\kerib\Desktop\MS_Data\ST-datasets\2023-03-02-KB-noFAIMS-ST-B1-056-HCD-3s-NA7_new_FP_2024\2024-04-28-FP-21-38-33\NA7_NA8_together_offset_alexey_new_v7\7_1\interact-2023-03-02-KB-noFAIMS-ST-B1-056-HCD-3s-NA7.pep.xml	LRSQMVMK		FQMQYNIR.LRSQMVMK.MREYICNI	R	M	8	2	1027.67	991.532	991.531	496.774	496.773	991.531	496.773	0.0005	0.9126	0.3664	0.000501765	14.698	11.538	0.9992	2	1	189	196	3769124																			0	TRUE	sp|Q6PI48|SYDM_HUMAN	Q6PI48
2023-03-02-KB-noFAIMS-ST-B1-056-HCD-3s-NA7.16326.16326.2	C:\Users\kerib\Desktop\MS_Data\ST-datasets\2023-03-02-KB-noFAIMS-ST-B1-056-HCD-3s-NA7_new_FP_2024\2024-04-28-FP-21-38-33\NA7_NA8_together_offset_alexey_new_v7\7_1\interact-2023-03-02-KB-noFAIMS-ST-B1-056-HCD-3s-NA7.pep.xml	NALYIKSSK		KQSPTIQR.NALYIKSSK.ISRIPAYI	R	I	9	2	1027.71	1022.58	1022.58	512.295	512.295	1022.58	512.295	0	0.8044	0.9033	0.28774	11.664	11.634	0.9616	2	1	308	316	4.31663e+06																			0	TRUE	sp|P54578|UBP14_HUMAN	P54578
2023-03-02-KB-noFAIMS-ST-B1-056-HCD-3s-NA7.16328.16328.5	C:\Users\kerib\Desktop\MS_Data\ST-datasets\2023-03-02-KB-noFAIMS-ST-B1-056-HCD-3s-NA7_new_FP_2024\2024-04-28-FP-21-38-33\NA7_NA8_together_offset_alexey_new_v7\7_1\interact-2023-03-02-KB-noFAIMS-ST-B1-056-HCD-3s-NA7.pep.xml	HADIVTTTTHKTLRGAR		KVIPSPFK.HADIVTTTTHKTLRGAR.SGIIFYRK	K	S	17	5	1027.79	1877.03	1877.03	376.412	376.413	1877.02	376.412	0.0033	0.8538	0.9066	0.157686	14.71	12.594	0.8831	2	2	270	286	2.62615e+06																			0	TRUE	sp|P34897|GLYM_HUMAN	P34897
2023-03-02-KB-noFAIMS-ST-B1-056-HCD-3s-NA7.16378.16378.2	C:\Users\kerib\Desktop\MS_Data\ST-datasets\2023-03-02-KB-noFAIMS-ST-B1-056-HCD-3s-NA7_new_FP_2024\2024-04-28-FP-21-38-33\NA7_NA8_together_offset_alexey_new_v7\7_1\interact-2023-03-02-KB-noFAIMS-ST-B1-056-HCD-3s-NA7.pep.xml	IMGPNYTPGKK	IM[147]GPNYTPGKK	VSTGIKVR.IMGPNYTPGKK.EDIYIKPI	R	E	11	2	1030.12	1220.62	1220.62	611.318	611.318	1220.62	611.318	0.0002	0.3982	0.0236	1.19056	9.197	0	0.8279	2	1	429	439	1.0242856E7	2M(15.9949)																		0	TRUE	sp|P13639|EF2_HUMAN	P13639
2023-03-02-KB-noFAIMS-ST-B1-056-HCD-3s-NA7.16412.16412.4	C:\Users\kerib\Desktop\MS_Data\ST-datasets\2023-03-02-KB-noFAIMS-ST-B1-056-HCD-3s-NA7_new_FP_2024\2024-04-28-FP-21-38-33\NA7_NA8_together_offset_alexey_new_v7\7_1\interact-2023-03-02-KB-noFAIMS-ST-B1-056-HCD-3s-NA7.pep.xml	IAGEASRLAHYNKR		FVNDIFER.IAGEASRLAHYNKR.STITSREI	R	S	14	4	1031.72	1584.85	1584.85	397.221	397.221	1584.85	397.219	0.0046	0.9193	1.4832	1.13528e-09	30.513	11.042	1	2	2	74	87	1.412043E7																			0	FALSE	sp|O60814|H2B1K_HUMAN	O60814
2023-03-02-KB-noFAIMS-ST-B1-056-HCD-3s-NA7.16415.16415.2	C:\Users\kerib\Desktop\MS_Data\ST-datasets\2023-03-02-KB-noFAIMS-ST-B1-056-HCD-3s-NA7_new_FP_2024\2024-04-28-FP-21-38-33\NA7_NA8_together_offset_alexey_new_v7\7_1\interact-2023-03-02-KB-noFAIMS-ST-B1-056-HCD-3s-NA7.pep.xml	MQHLIAR		DYPIEAVR.MQHLIAR.EAEAAIYH	R	E	7	2	1031.89	867.475	867.475	434.745	434.745	867.475	434.745	-0.0003	0.959	0.5997	0.0190985	16.376	8.179	0.9968	2	0	377	383	2.41718e+06																			0	TRUE	sp|P14618|KPYM_HUMAN	P14618
2023-03-02-KB-noFAIMS-ST-B1-056-HCD-3s-NA7.16419.16419.3	C:\Users\kerib\Desktop\MS_Data\ST-datasets\2023-03-02-KB-noFAIMS-ST-B1-056-HCD-3s-NA7_new_FP_2024\2024-04-28-FP-21-38-33\NA7_NA8_together_offset_alexey_new_v7\7_1\interact-2023-03-02-KB-noFAIMS-ST-B1-056-HCD-3s-NA7.pep.xml	IAGEASRLAHYNKR		FVNDIFER.IAGEASRLAHYNKR.STITSREI	R	S	14	3	1032.06	1584.85	1584.85	529.291	529.29	1584.85	529.29	0.0007	0.9419	1.4888	0.234638	14.049	11.905	0.9729	2	2	74	87	9557826																			0	FALSE	sp|O60814|H2B1K_HUMAN	O60814
2023-03-02-KB-noFAIMS-ST-B1-056-HCD-3s-NA7.16442.16442.3	C:\Users\kerib\Desktop\MS_Data\ST-datasets\2023-03-02-KB-noFAIMS-ST-B1-056-HCD-3s-NA7_new_FP_2024\2024-04-28-FP-21-38-33\NA7_NA8_together_offset_alexey_new_v7\7_1\interact-2023-03-02-KB-noFAIMS-ST-B1-056-HCD-3s-NA7.pep.xml	HLFPQHSAPGR		GTMRAVRR.HLFPQHSAPGR.GVVWEWIS	R	G	11	3	1032.98	1245.64	1245.63	416.22	416.217	1245.64	416.219	-0.0067	0.7295	0.5542	0.192975	10.358	0	0.989	2	0	98	108	2.13066e+06																			0	TRUE	sp|Q86UW9|DTX2_HUMAN	Q86UW9
2023-03-02-KB-noFAIMS-ST-B1-056-HCD-3s-NA7.16466.16466.3	C:\Users\kerib\Desktop\MS_Data\ST-datasets\2023-03-02-KB-noFAIMS-ST-B1-056-HCD-3s-NA7_new_FP_2024\2024-04-28-FP-21-38-33\NA7_NA8_together_offset_alexey_new_v7\7_1\interact-2023-03-02-KB-noFAIMS-ST-B1-056-HCD-3s-NA7.pep.xml	ALLNNSHYYHMAHGK	ALLNNSHYYHM[147]AHGK	NVGCIPSK.ALLNNSHYYHMAHGK.DFASRGIE	K	D	15	3	1034.19	1770.83	1770.83	591.283	591.283	1770.83	591.283	0.0012	0.7267	0.508	0.408084	11.057	0	0.9779	2	0	90	104	5.55219e+06	11M(15.9949)																		0	TRUE	sp|P09622|DLDH_HUMAN	P09622
2023-03-02-KB-noFAIMS-ST-B1-056-HCD-3s-NA7.16519.16519.2	C:\Users\kerib\Desktop\MS_Data\ST-datasets\2023-03-02-KB-noFAIMS-ST-B1-056-HCD-3s-NA7_new_FP_2024\2024-04-28-FP-21-38-33\NA7_NA8_together_offset_alexey_new_v7\7_1\interact-2023-03-02-KB-noFAIMS-ST-B1-056-HCD-3s-NA7.pep.xml	EGVHGGLINK		TIVIIMGK.EGVHGGLINK.KCYEMASH	K	K	10	2	1036.69	1022.55	1022.55	512.283	512.283	1022.55	512.283	-0.0001	0.7616	0.0093	3.16521	11.95	11.05	0.92	2	0	117	126	4.18403e+06																			0	TRUE	sp|P07737|PROF1_HUMAN	P07737
2023-03-02-KB-noFAIMS-ST-B1-056-HCD-3s-NA7.16524.16524.3	C:\Users\kerib\Desktop\MS_Data\ST-datasets\2023-03-02-KB-noFAIMS-ST-B1-056-HCD-3s-NA7_new_FP_2024\2024-04-28-FP-21-38-33\NA7_NA8_together_offset_alexey_new_v7\7_1\interact-2023-03-02-KB-noFAIMS-ST-B1-056-HCD-3s-NA7.pep.xml	RSTVAQLVKR		IYVAIGQK.RSTVAQLVKR.LTDADAMK	K	L	10	3	1036.89	1156.7	1156.7	386.575	386.574	1156.7	386.575	-0.0028	0.8264	0.5085	0.36919	7.231	0	0.9948	2	2	253	262	1.78969e+06																			0	TRUE	sp|P25705|ATPA_HUMAN	P25705
2023-03-02-KB-noFAIMS-ST-B1-056-HCD-3s-NA7.16531.16531.2	C:\Users\kerib\Desktop\MS_Data\ST-datasets\2023-03-02-KB-noFAIMS-ST-B1-056-HCD-3s-NA7_new_FP_2024\2024-04-28-FP-21-38-33\NA7_NA8_together_offset_alexey_new_v7\7_1\interact-2023-03-02-KB-noFAIMS-ST-B1-056-HCD-3s-NA7.pep.xml	CYYYHAR	C[160]YYYHAR	AIDIVAAK.CYYYHAR.VYEFIDKI	K	V	7	2	1037.18	1031.43	1031.43	516.722	516.722	1031.43	516.721	0.0007	0.8211	0.2663	1.14749	10.261	0	0.9333	2	0	210	216	1.35529e+06	1C(57.0215)																		0	TRUE	sp|O43242|PSMD3_HUMAN	O43242
2023-03-02-KB-noFAIMS-ST-B1-056-HCD-3s-NA7.16538.16538.2	C:\Users\kerib\Desktop\MS_Data\ST-datasets\2023-03-02-KB-noFAIMS-ST-B1-056-HCD-3s-NA7_new_FP_2024\2024-04-28-FP-21-38-33\NA7_NA8_together_offset_alexey_new_v7\7_1\interact-2023-03-02-KB-noFAIMS-ST-B1-056-HCD-3s-NA7.pep.xml	YSSSFCTHDR	YSSSFC[160]THDR	IKYAKDTR.YSSSFCTHDR.NTMEAIPA	R	N	10	2	1037.47	1258.5	1258.51	630.26	630.26	1258.5	630.259	0.0014	0.9008	0.692	0.00152055	20.772	0	0.9997	2	0	61	70	2.24087e+06	6C(57.0215)																		0	TRUE	sp|P04183|KITH_HUMAN	P04183
2023-03-02-KB-noFAIMS-ST-B1-056-HCD-3s-NA7.16570.16570.3	C:\Users\kerib\Desktop\MS_Data\ST-datasets\2023-03-02-KB-noFAIMS-ST-B1-056-HCD-3s-NA7_new_FP_2024\2024-04-28-FP-21-38-33\NA7_NA8_together_offset_alexey_new_v7\7_1\interact-2023-03-02-KB-noFAIMS-ST-B1-056-HCD-3s-NA7.pep.xml	AIQGGTSHHLGQNFSK		AFISASGR.AIQGGTSHHLGQNFSK.MFEIVFED	R	M	16	3	1038.76	1680.84	1680.84	561.286	561.286	1680.83	561.285	0.0022	0.7764	0.7782	0.00997126	17.505	0	0.9986	2	0	1235	1250	5.572e+06																			0	TRUE	sp|P07814|SYEP_HUMAN	P07814
2023-03-02-KB-noFAIMS-ST-B1-056-HCD-3s-NA7.16576.16576.2	C:\Users\kerib\Desktop\MS_Data\ST-datasets\2023-03-02-KB-noFAIMS-ST-B1-056-HCD-3s-NA7_new_FP_2024\2024-04-28-FP-21-38-33\NA7_NA8_together_offset_alexey_new_v7\7_1\interact-2023-03-02-KB-noFAIMS-ST-B1-056-HCD-3s-NA7.pep.xml	FLRPHYGK		TSVPKPIK.FLRPHYGK.LKEIYENM	K	L	8	2	1039.3	1016.56	1016.56	509.286	509.285	1016.56	509.285	0.0005	0.9661	0.8833	0.00115044	22.346	15.207	0.9994	2	1	98	105	1.3920409E7																			0	TRUE	sp|Q13200|PSMD2_HUMAN	Q13200
2023-03-02-KB-noFAIMS-ST-B1-056-HCD-3s-NA7.16577.16577.3	C:\Users\kerib\Desktop\MS_Data\ST-datasets\2023-03-02-KB-noFAIMS-ST-B1-056-HCD-3s-NA7_new_FP_2024\2024-04-28-FP-21-38-33\NA7_NA8_together_offset_alexey_new_v7\7_1\interact-2023-03-02-KB-noFAIMS-ST-B1-056-HCD-3s-NA7.pep.xml	SLEKISREVK		FRKIGDFR.SLEKISREVK.SITIIGGG	R	S	10	3	1039.34	1187.69	1187.69	396.905	396.904	1187.69	396.903	0.0041	0.8652	0.4999	0.00104762	16.346	10.548	0.999	2	2	292	301	1.1413272E7																			0	TRUE	sp|O95831|AIFM1_HUMAN	O95831
2023-03-02-KB-noFAIMS-ST-B1-056-HCD-3s-NA7.16585.16585.3	C:\Users\kerib\Desktop\MS_Data\ST-datasets\2023-03-02-KB-noFAIMS-ST-B1-056-HCD-3s-NA7_new_FP_2024\2024-04-28-FP-21-38-33\NA7_NA8_together_offset_alexey_new_v7\7_1\interact-2023-03-02-KB-noFAIMS-ST-B1-056-HCD-3s-NA7.pep.xml	KLSAFRPAPR		VTISSIEK.KLSAFRPAPR.VIRCMTNT	K	V	10	3	1039.68	1141.67	1141.67	381.565	381.565	1141.67	381.565	0.0009	0.9666	0.0238	0.0735783	16.033	10.874	0.9937	2	2	107	116	1.0154204E7																			0	TRUE	sp|P32322|P5CR1_HUMAN	P32322
2023-03-02-KB-noFAIMS-ST-B1-056-HCD-3s-NA7.16639.16639.2	C:\Users\kerib\Desktop\MS_Data\ST-datasets\2023-03-02-KB-noFAIMS-ST-B1-056-HCD-3s-NA7_new_FP_2024\2024-04-28-FP-21-38-33\NA7_NA8_together_offset_alexey_new_v7\7_1\interact-2023-03-02-KB-noFAIMS-ST-B1-056-HCD-3s-NA7.pep.xml	SLEKISREVK		FRKIGDFR.SLEKISREVK.SITIIGGG	R	S	10	2	1042.17	1187.69	1187.69	594.853	594.852	1187.69	594.851	0.0017	0.5606	0.4528	5.67259	10.548	0	0.9277	2	2	292	301	1.76877e+06																			0	TRUE	sp|O95831|AIFM1_HUMAN	O95831
2023-03-02-KB-noFAIMS-ST-B1-056-HCD-3s-NA7.16645.16645.2	C:\Users\kerib\Desktop\MS_Data\ST-datasets\2023-03-02-KB-noFAIMS-ST-B1-056-HCD-3s-NA7_new_FP_2024\2024-04-28-FP-21-38-33\NA7_NA8_together_offset_alexey_new_v7\7_1\interact-2023-03-02-KB-noFAIMS-ST-B1-056-HCD-3s-NA7.pep.xml	IKAPVYK		GIQVFKER.IKAPVYK.RVMPDGKI	R	R	7	2	1042.42	817.506	817.505	409.76	409.76	817.506	409.76	-0.0015	0.9397	0.2587	2.31873	10.039	8.179	0.9074	2	1	91	97	2.86163e+06																			0	TRUE	sp|Q9NSD9|SYFB_HUMAN	Q9NSD9
2023-03-02-KB-noFAIMS-ST-B1-056-HCD-3s-NA7.16688.16688.2	C:\Users\kerib\Desktop\MS_Data\ST-datasets\2023-03-02-KB-noFAIMS-ST-B1-056-HCD-3s-NA7_new_FP_2024\2024-04-28-FP-21-38-33\NA7_NA8_together_offset_alexey_new_v7\7_1\interact-2023-03-02-KB-noFAIMS-ST-B1-056-HCD-3s-NA7.pep.xml	HVTFNQVK		KNVVKIQK.HVTFNQVK.GIFGFTDS	K	G	8	2	1044.17	971.52	971.519	486.767	486.767	971.519	486.767	0.0001	0.9285	0.3731	3.42323e-05	24.012	16.351	0.9999	2	0	257	264	1.5057097E7																			0	TRUE	sp|P23381|SYWC_HUMAN	P23381
2023-03-02-KB-noFAIMS-ST-B1-056-HCD-3s-NA7.16691.16691.3	C:\Users\kerib\Desktop\MS_Data\ST-datasets\2023-03-02-KB-noFAIMS-ST-B1-056-HCD-3s-NA7_new_FP_2024\2024-04-28-FP-21-38-33\NA7_NA8_together_offset_alexey_new_v7\7_1\interact-2023-03-02-KB-noFAIMS-ST-B1-056-HCD-3s-NA7.pep.xml	AVAHHTTAAFIR		CGKTMIAK.AVAHHTTAAFIR.VVGSEFVQ	K	V	12	3	1044.59	1293.7	1293.69	432.239	432.238	1293.69	432.239	-0.0003	0.8921	0.2833	3.74116e-05	22.471	10.207	1	2	0	218	229	2.6992576E7																			0	TRUE	sp|P43686|PRS6B_HUMAN	P43686
2023-03-02-KB-noFAIMS-ST-B1-056-HCD-3s-NA7.16693.16693.4	C:\Users\kerib\Desktop\MS_Data\ST-datasets\2023-03-02-KB-noFAIMS-ST-B1-056-HCD-3s-NA7_new_FP_2024\2024-04-28-FP-21-38-33\NA7_NA8_together_offset_alexey_new_v7\7_1\interact-2023-03-02-KB-noFAIMS-ST-B1-056-HCD-3s-NA7.pep.xml	HADIVTTTTHKTLR		KVIPSPFK.HADIVTTTTHKTLR.GARSGIIF	K	G	14	4	1044.67	1592.87	1592.87	399.225	399.225	1592.86	399.223	0.0059	0.6196	0.8897	1.17355	5.222	0	0.9365	2	1	270	283	3.53601e+06																			0	TRUE	sp|P34897|GLYM_HUMAN	P34897
2023-03-02-KB-noFAIMS-ST-B1-056-HCD-3s-NA7.16694.16694.3	C:\Users\kerib\Desktop\MS_Data\ST-datasets\2023-03-02-KB-noFAIMS-ST-B1-056-HCD-3s-NA7_new_FP_2024\2024-04-28-FP-21-38-33\NA7_NA8_together_offset_alexey_new_v7\7_1\interact-2023-03-02-KB-noFAIMS-ST-B1-056-HCD-3s-NA7.pep.xml	RHLQNLHWK		ACNSHKIR.RHLQNLHWK.VSVEFEGY	R	V	9	3	1044.71	1230.67	1230.67	411.232	411.231	1230.67	411.232	-0.0019	0.8495	0.9503	0.0414238	17.031	10.55	0.9919	2	1	139	147	6.18683e+06																			0	TRUE	sp|Q7Z2T5|TRM1L_HUMAN	Q7Z2T5
2023-03-02-KB-noFAIMS-ST-B1-056-HCD-3s-NA7.16725.16725.3	C:\Users\kerib\Desktop\MS_Data\ST-datasets\2023-03-02-KB-noFAIMS-ST-B1-056-HCD-3s-NA7_new_FP_2024\2024-04-28-FP-21-38-33\NA7_NA8_together_offset_alexey_new_v7\7_1\interact-2023-03-02-KB-noFAIMS-ST-B1-056-HCD-3s-NA7.pep.xml	AVAHHTTAAFIR		CGKTMIAK.AVAHHTTAAFIR.VVGSEFVQ	K	V	12	3	1045.96	1293.7	1293.69	432.239	432.238	1293.69	432.239	-0.0003	0.8409	0.306	0.000843216	18.637	9.438	0.9995	2	0	218	229	2.6992576E7																			0	TRUE	sp|P43686|PRS6B_HUMAN	P43686
2023-03-02-KB-noFAIMS-ST-B1-056-HCD-3s-NA7.16734.16734.2	C:\Users\kerib\Desktop\MS_Data\ST-datasets\2023-03-02-KB-noFAIMS-ST-B1-056-HCD-3s-NA7_new_FP_2024\2024-04-28-FP-21-38-33\NA7_NA8_together_offset_alexey_new_v7\7_1\interact-2023-03-02-KB-noFAIMS-ST-B1-056-HCD-3s-NA7.pep.xml	AVAHHTTAAFIR		CGKTMIAK.AVAHHTTAAFIR.VVGSEFVQ	K	V	12	2	1046.31	1293.7	1293.7	647.855	647.855	1293.69	647.854	0.0014	0.8706	0.3119	0.0620155	14.33	0	0.9987	2	0	218	229	4.1035e+06																			0	TRUE	sp|P43686|PRS6B_HUMAN	P43686
2023-03-02-KB-noFAIMS-ST-B1-056-HCD-3s-NA7.16740.16740.2	C:\Users\kerib\Desktop\MS_Data\ST-datasets\2023-03-02-KB-noFAIMS-ST-B1-056-HCD-3s-NA7_new_FP_2024\2024-04-28-FP-21-38-33\NA7_NA8_together_offset_alexey_new_v7\7_1\interact-2023-03-02-KB-noFAIMS-ST-B1-056-HCD-3s-NA7.pep.xml	MIYASSK		ESAPIKSK.MIYASSK.DAIKKKIT	K	D	7	2	1046.55	798.399	798.398	400.207	400.206	798.395	400.205	0.0031	0.9559	0.0829	0.0656523	11.231	6.342	0.995	2	0	115	121	1.3672052E7																			0	FALSE	sp|P23528|COF1_HUMAN	P23528
2023-03-02-KB-noFAIMS-ST-B1-056-HCD-3s-NA7.16742.16742.3	C:\Users\kerib\Desktop\MS_Data\ST-datasets\2023-03-02-KB-noFAIMS-ST-B1-056-HCD-3s-NA7_new_FP_2024\2024-04-28-FP-21-38-33\NA7_NA8_together_offset_alexey_new_v7\7_1\interact-2023-03-02-KB-noFAIMS-ST-B1-056-HCD-3s-NA7.pep.xml	HVLHVQLNRPNK		IRVTSAQK.HVLHVQLNRPNK.RNAMNKVF	K	R	12	3	1046.64	1453.83	1453.83	485.617	485.617	1453.83	485.616	0.0017	0.928	0.9263	1.753e-11	33.523	15.057	1	2	1	66	77	2.7899424E7																			0	TRUE	sp|Q13011|ECH1_HUMAN	Q13011
2023-03-02-KB-noFAIMS-ST-B1-056-HCD-3s-NA7.16745.16745.2	C:\Users\kerib\Desktop\MS_Data\ST-datasets\2023-03-02-KB-noFAIMS-ST-B1-056-HCD-3s-NA7_new_FP_2024\2024-04-28-FP-21-38-33\NA7_NA8_together_offset_alexey_new_v7\7_1\interact-2023-03-02-KB-noFAIMS-ST-B1-056-HCD-3s-NA7.pep.xml	GINGVSPKVR		IAFVIRIR.GINGVSPKVR.KVIQIIRI	R	K	10	2	1047.07	1025.6	1025.6	513.807	513.806	1025.6	513.806	0.0001	0.9709	0.0801	0.02718	17.763	10.278	0.9987	2	1	97	106	1.5730556E7																			0	TRUE	sp|P18124|RL7_HUMAN	P18124
2023-03-02-KB-noFAIMS-ST-B1-056-HCD-3s-NA7.16751.16751.2	C:\Users\kerib\Desktop\MS_Data\ST-datasets\2023-03-02-KB-noFAIMS-ST-B1-056-HCD-3s-NA7_new_FP_2024\2024-04-28-FP-21-38-33\NA7_NA8_together_offset_alexey_new_v7\7_1\interact-2023-03-02-KB-noFAIMS-ST-B1-056-HCD-3s-NA7.pep.xml	AALQRPGIR		KIMRSIKR.AALQRPGIR.RVIEDPED	R	R	9	2	1047.32	980.589	980.588	491.302	491.301	980.588	491.301	0.0003	0.8048	0.3258	0.391742	8.128	0	0.9952	2	1	116	124	6947621																			0	TRUE	sp|Q32P41|TRM5_HUMAN	Q32P41
2023-03-02-KB-noFAIMS-ST-B1-056-HCD-3s-NA7.16753.16753.3	C:\Users\kerib\Desktop\MS_Data\ST-datasets\2023-03-02-KB-noFAIMS-ST-B1-056-HCD-3s-NA7_new_FP_2024\2024-04-28-FP-21-38-33\NA7_NA8_together_offset_alexey_new_v7\7_1\interact-2023-03-02-KB-noFAIMS-ST-B1-056-HCD-3s-NA7.pep.xml	VRMRPGVACSVSQAQK	VRMRPGVAC[160]SVSQAQK	IGEKYIRR.VRMRPGVACSVSQAQK.DEIIIEGN	R	D	16	3	1047.4	1772.92	1772.91	591.979	591.979	1772.91	591.979	0.0013	0.833	0.1223	0.329041	11.431	0	0.9888	2	2	126	141	4.98967e+06	9C(57.0215)																		0	TRUE	sp|P32969|RL9_HUMAN	P32969
2023-03-02-KB-noFAIMS-ST-B1-056-HCD-3s-NA7.16759.16759.3	C:\Users\kerib\Desktop\MS_Data\ST-datasets\2023-03-02-KB-noFAIMS-ST-B1-056-HCD-3s-NA7_new_FP_2024\2024-04-28-FP-21-38-33\NA7_NA8_together_offset_alexey_new_v7\7_1\interact-2023-03-02-KB-noFAIMS-ST-B1-056-HCD-3s-NA7.pep.xml	MRPGVACSVSQAQK	MRPGVAC[160]SVSQAQK	EKYIRRVR.MRPGVACSVSQAQK.DEIIIEGN	R	D	14	3	1047.65	1517.74	1517.74	506.922	506.922	1517.74	506.922	0.0004	0.935	0.3201	0.000352371	22.312	7.968	1	2	1	128	141	1.19482E7	7C(57.0215)																		0	TRUE	sp|P32969|RL9_HUMAN	P32969
2023-03-02-KB-noFAIMS-ST-B1-056-HCD-3s-NA7.16766.16766.2	C:\Users\kerib\Desktop\MS_Data\ST-datasets\2023-03-02-KB-noFAIMS-ST-B1-056-HCD-3s-NA7_new_FP_2024\2024-04-28-FP-21-38-33\NA7_NA8_together_offset_alexey_new_v7\7_1\interact-2023-03-02-KB-noFAIMS-ST-B1-056-HCD-3s-NA7.pep.xml	EALPGSGQAR		QGQAIFFR.EALPGSGQAR.FSVIIIHG	R	F	10	2	1047.94	984.499	984.501	493.257	493.258	984.499	493.257	0.0019	0.9605	0.846	0.185673	10.425	0	0.9972	2	0	23	32	1.80563e+06																			0	TRUE	sp|Q96IU4|ABHEB_HUMAN	Q96IU4
2023-03-02-KB-noFAIMS-ST-B1-056-HCD-3s-NA7.16767.16767.2	C:\Users\kerib\Desktop\MS_Data\ST-datasets\2023-03-02-KB-noFAIMS-ST-B1-056-HCD-3s-NA7_new_FP_2024\2024-04-28-FP-21-38-33\NA7_NA8_together_offset_alexey_new_v7\7_1\interact-2023-03-02-KB-noFAIMS-ST-B1-056-HCD-3s-NA7.pep.xml	HVLHVQLNRPNK		IRVTSAQK.HVLHVQLNRPNK.RNAMNKVF	K	R	12	2	1047.98	1453.83	1453.83	727.921	727.921	1453.83	727.92	0.0003	0.7369	0.9485	0.0220166	14.129	0	0.996	2	1	66	77	2.06826e+06																			0	TRUE	sp|Q13011|ECH1_HUMAN	Q13011
2023-03-02-KB-noFAIMS-ST-B1-056-HCD-3s-NA7.16774.16774.3	C:\Users\kerib\Desktop\MS_Data\ST-datasets\2023-03-02-KB-noFAIMS-ST-B1-056-HCD-3s-NA7_new_FP_2024\2024-04-28-FP-21-38-33\NA7_NA8_together_offset_alexey_new_v7\7_1\interact-2023-03-02-KB-noFAIMS-ST-B1-056-HCD-3s-NA7.pep.xml	HVLHVQLNRPNK		IRVTSAQK.HVLHVQLNRPNK.RNAMNKVF	K	R	12	3	1048.25	1453.83	1453.83	485.617	485.617	1453.83	485.616	0.0017	0.6413	0.9531	0.00604296	20.375	10.815	0.9958	2	1	66	77	2.7899424E7																			0	TRUE	sp|Q13011|ECH1_HUMAN	Q13011
2023-03-02-KB-noFAIMS-ST-B1-056-HCD-3s-NA7.16808.16808.3	C:\Users\kerib\Desktop\MS_Data\ST-datasets\2023-03-02-KB-noFAIMS-ST-B1-056-HCD-3s-NA7_new_FP_2024\2024-04-28-FP-21-38-33\NA7_NA8_together_offset_alexey_new_v7\7_1\interact-2023-03-02-KB-noFAIMS-ST-B1-056-HCD-3s-NA7.pep.xml	HHGAVDR	HHGAVD[551]R	VVRPIFIR.HHGAVDR.IMNDISGR	R	I	7	3	1049.64	1226.61	1226.61	409.877	409.877	1226.61	409.877	436.225	0.7199	0.428	5.03822e-05	20.883	9.655	0.9996	2	0	147	153	5.14268E7	6D(436.2256)	Mod1: Unannotated mass-shift 436.2254 (PeakApex: 436.2254)	HHGAVdR	H(11.61)H(13.94)G(15.93)A(17.18)V(18.75)D(18.85)R(18.42)	D6	1	H(0.00)H(2.58)G(4.26)A(5.62)V(7.24)D(9.16)R(9.16)	H(0)H(1)G(2)A(3)V(4)D(5)R(5)	18.8534	10	18.7533	10	20.8838	11	9.15508	5	9.15508	5	0	TRUE	sp|Q96HR9|REEP6_HUMAN	Q96HR9
2023-03-02-KB-noFAIMS-ST-B1-056-HCD-3s-NA7.16809.16809.3	C:\Users\kerib\Desktop\MS_Data\ST-datasets\2023-03-02-KB-noFAIMS-ST-B1-056-HCD-3s-NA7_new_FP_2024\2024-04-28-FP-21-38-33\NA7_NA8_together_offset_alexey_new_v7\7_1\interact-2023-03-02-KB-noFAIMS-ST-B1-056-HCD-3s-NA7.pep.xml	VTGGAASKLSKIR		ISQIRVAK.VTGGAASKLSKIR.VVRKSIAR	K	V	13	3	1049.9	1286.77	1286.77	429.931	429.931	1286.77	429.93	0.0029	0.9133	1.4702	0.000162804	25.194	13.498	0.9996	2	2	36	48	1.1430156E7																			0	TRUE	sp|P42766|RL35_HUMAN	P42766
2023-03-02-KB-noFAIMS-ST-B1-056-HCD-3s-NA7.16812.16812.3	C:\Users\kerib\Desktop\MS_Data\ST-datasets\2023-03-02-KB-noFAIMS-ST-B1-056-HCD-3s-NA7_new_FP_2024\2024-04-28-FP-21-38-33\NA7_NA8_together_offset_alexey_new_v7\7_1\interact-2023-03-02-KB-noFAIMS-ST-B1-056-HCD-3s-NA7.pep.xml	RVHPVSTMIK		ESIMKNIR.RVHPVSTMIK.GIYGIKDD	R	G	10	3	1050.11	1166.66	1166.66	389.894	389.894	1166.66	389.894	0.0007	0.906	0.0472	1.83882e-07	23.663	11.137	1	2	1	269	278	1.275481E7																			0	TRUE	sp|P00338|LDHA_HUMAN	P00338
2023-03-02-KB-noFAIMS-ST-B1-056-HCD-3s-NA7.16814.16814.2	C:\Users\kerib\Desktop\MS_Data\ST-datasets\2023-03-02-KB-noFAIMS-ST-B1-056-HCD-3s-NA7_new_FP_2024\2024-04-28-FP-21-38-33\NA7_NA8_together_offset_alexey_new_v7\7_1\interact-2023-03-02-KB-noFAIMS-ST-B1-056-HCD-3s-NA7.pep.xml	LKLKLNK		TRKRAISR.LKLKLNK.DIVISVGI	R	D	7	2	1050.19	855.592	855.591	428.803	428.803	855.591	428.803	0.001	0.9516	0.2608	1.02743	16.453	14.917	0.9379	2	2	259	265	5017158																			0	TRUE	sp|P12956|XRCC6_HUMAN	P12956
2023-03-02-KB-noFAIMS-ST-B1-056-HCD-3s-NA7.16824.16824.2	C:\Users\kerib\Desktop\MS_Data\ST-datasets\2023-03-02-KB-noFAIMS-ST-B1-056-HCD-3s-NA7_new_FP_2024\2024-04-28-FP-21-38-33\NA7_NA8_together_offset_alexey_new_v7\7_1\interact-2023-03-02-KB-noFAIMS-ST-B1-056-HCD-3s-NA7.pep.xml	AAYEVTR		GVAMSEMR.AAYEVTR.ATEGKWEV	R	A	7	2	1050.59	808.406	808.402	405.21	405.208	808.408	405.211	-0.0057	0.9221	0.2601	0.183443	10.446	6.943	0.9869	2	0	549	555	1.60131e+06																			0	TRUE	sp|Q15833|STXB2_HUMAN	Q15833
2023-03-02-KB-noFAIMS-ST-B1-056-HCD-3s-NA7.16825.16825.2	C:\Users\kerib\Desktop\MS_Data\ST-datasets\2023-03-02-KB-noFAIMS-ST-B1-056-HCD-3s-NA7_new_FP_2024\2024-04-28-FP-21-38-33\NA7_NA8_together_offset_alexey_new_v7\7_1\interact-2023-03-02-KB-noFAIMS-ST-B1-056-HCD-3s-NA7.pep.xml	MRPGVACSVSQAQK	MRPGVAC[160]SVSQAQK	EKYIRRVR.MRPGVACSVSQAQK.DEIIIEGN	R	D	14	2	1050.63	1517.75	1517.74	759.88	759.879	1517.74	759.879	-0.0001	0.4663	0.3698	0.00370467	11.225	0	0.987	2	1	128	141	2.51281e+06	7C(57.0215)																		0	TRUE	sp|P32969|RL9_HUMAN	P32969
2023-03-02-KB-noFAIMS-ST-B1-056-HCD-3s-NA7.16827.16827.2	C:\Users\kerib\Desktop\MS_Data\ST-datasets\2023-03-02-KB-noFAIMS-ST-B1-056-HCD-3s-NA7_new_FP_2024\2024-04-28-FP-21-38-33\NA7_NA8_together_offset_alexey_new_v7\7_1\interact-2023-03-02-KB-noFAIMS-ST-B1-056-HCD-3s-NA7.pep.xml	KLELSENR		IPKIPKIK.KLELSENR.IFGGIDMI	K	I	8	2	1050.72	987.536	987.536	494.775	494.775	987.535	494.775	0.0009	0.9634	0.7589	0.144046	16.866	13.217	0.9793	2	1	68	75	3.64583e+06																			0	TRUE	sp|Q92688|AN32B_HUMAN	Q92688
2023-03-02-KB-noFAIMS-ST-B1-056-HCD-3s-NA7.16831.16831.2	C:\Users\kerib\Desktop\MS_Data\ST-datasets\2023-03-02-KB-noFAIMS-ST-B1-056-HCD-3s-NA7_new_FP_2024\2024-04-28-FP-21-38-33\NA7_NA8_together_offset_alexey_new_v7\7_1\interact-2023-03-02-KB-noFAIMS-ST-B1-056-HCD-3s-NA7.pep.xml	VYEGERPLTK		NQPTVTIK.VYEGERPLTK.DNHIIGTF	K	D	10	2	1050.87	1190.63	1190.63	596.323	596.323	1190.63	596.322	0.0019	0.835	1.0403	0.249172	11.914	0	0.9841	2	1	465	474	1.78358e+06																			0	FALSE	contaminant_GR78_MESAU	contaminant_GR78_MESAU owl|P07823| 78 KD GLUCOSE REGULATED PROTEIN PRECURSOR (GRP 78) (IMMUNOGLOBULIN...
2023-03-02-KB-noFAIMS-ST-B1-056-HCD-3s-NA7.16877.16877.2	C:\Users\kerib\Desktop\MS_Data\ST-datasets\2023-03-02-KB-noFAIMS-ST-B1-056-HCD-3s-NA7_new_FP_2024\2024-04-28-FP-21-38-33\NA7_NA8_together_offset_alexey_new_v7\7_1\interact-2023-03-02-KB-noFAIMS-ST-B1-056-HCD-3s-NA7.pep.xml	HPLLHIQK		HADCDKFR.HPLLHIQK.TPADCPVI	R	T	8	2	1053.1	984.588	984.587	493.301	493.301	984.587	493.301	-0.0001	0.9366	0.3065	1.70113e-09	23.046	9.053	1	2	0	306	313	1.1625791E7																			0	TRUE	sp|Q9BS26|ERP44_HUMAN	Q9BS26
2023-03-02-KB-noFAIMS-ST-B1-056-HCD-3s-NA7.16879.16879.2	C:\Users\kerib\Desktop\MS_Data\ST-datasets\2023-03-02-KB-noFAIMS-ST-B1-056-HCD-3s-NA7_new_FP_2024\2024-04-28-FP-21-38-33\NA7_NA8_together_offset_alexey_new_v7\7_1\interact-2023-03-02-KB-noFAIMS-ST-B1-056-HCD-3s-NA7.pep.xml	RIVAVTGAEAQK		EAIAKGIR.RIVAVTGAEAQK.AIRKAESI	R	A	12	2	1053.17	1241.71	1241.71	621.863	621.862	1241.71	621.862	0.0013	0.8491	0.2509	0.109018	16.35	11.719	0.9861	2	1	751	762	3.82887e+06																			0	TRUE	sp|P49588|SYAC_HUMAN	P49588
2023-03-02-KB-noFAIMS-ST-B1-056-HCD-3s-NA7.16881.16881.2	C:\Users\kerib\Desktop\MS_Data\ST-datasets\2023-03-02-KB-noFAIMS-ST-B1-056-HCD-3s-NA7_new_FP_2024\2024-04-28-FP-21-38-33\NA7_NA8_together_offset_alexey_new_v7\7_1\interact-2023-03-02-KB-noFAIMS-ST-B1-056-HCD-3s-NA7.pep.xml	HVQGILR		SIKINGGR.HVQGILR.GFDPFMNI	R	G	7	2	1053.25	821.488	821.486	411.751	411.75	821.487	411.751	-0.0007	0.9833	0.4894	0.0119193	18.195	13.685	0.9967	2	0	26	32	1.6093629E7																			0	TRUE	sp|P62308|RUXG_HUMAN	P62308
2023-03-02-KB-noFAIMS-ST-B1-056-HCD-3s-NA7.16884.16884.3	C:\Users\kerib\Desktop\MS_Data\ST-datasets\2023-03-02-KB-noFAIMS-ST-B1-056-HCD-3s-NA7_new_FP_2024\2024-04-28-FP-21-38-33\NA7_NA8_together_offset_alexey_new_v7\7_1\interact-2023-03-02-KB-noFAIMS-ST-B1-056-HCD-3s-NA7.pep.xml	HTNYTMEHIR		EAIIFDNK.HTNYTMEHIR.VGWEQIIT	K	V	10	3	1053.38	1300.6	1300.6	434.54	434.54	1300.6	434.54	-0.0004	0.9195	0.6431	0.00366438	20.244	0	0.9998	2	0	724	733	7.10256e+06																			0	FALSE	sp|O43707|ACTN4_HUMAN	O43707
2023-03-02-KB-noFAIMS-ST-B1-056-HCD-3s-NA7.16946.16946.2	C:\Users\kerib\Desktop\MS_Data\ST-datasets\2023-03-02-KB-noFAIMS-ST-B1-056-HCD-3s-NA7_new_FP_2024\2024-04-28-FP-21-38-33\NA7_NA8_together_offset_alexey_new_v7\7_1\interact-2023-03-02-KB-noFAIMS-ST-B1-056-HCD-3s-NA7.pep.xml	CRGYLVR	C[160]RGYLVR	IITRIQAR.CRGYLVR.QEFRSRMN	R	Q	7	2	1056.22	922.481	922.48	462.248	462.247	922.481	462.248	-0.0007	0.9327	0.5833	1.1423	15.378	13.614	0.9567	2	1	756	762	6501672	1C(57.0215)																		0	TRUE	sp|P46940|IQGA1_HUMAN	P46940
2023-03-02-KB-noFAIMS-ST-B1-056-HCD-3s-NA7.16969.16969.3	C:\Users\kerib\Desktop\MS_Data\ST-datasets\2023-03-02-KB-noFAIMS-ST-B1-056-HCD-3s-NA7_new_FP_2024\2024-04-28-FP-21-38-33\NA7_NA8_together_offset_alexey_new_v7\7_1\interact-2023-03-02-KB-noFAIMS-ST-B1-056-HCD-3s-NA7.pep.xml	THETLSHAGQK	T[537]HETLSHAGQK	QTTTAYKK.THETLSHAGQK.ATAAFSNV	K	A	11	3	1057.15	1645.8	1645.82	549.609	549.613	1643.82	548.947	438.224	0.7766	0.2761	1.14896e-06	26.444	15.873	0.9999	2	0	99	109	7.1638312E7	1T(436.2256)	Mod1: Second isotopic peak, Mod2: Unannotated mass-shift 436.2254 (PeakApex: 438.2300)	tHETLSHAGQK	T(26.44)H(24.82)E(22.54)T(18.94)L(16.87)S(14.85)H(11.65)A(9.88)G(8.31)Q(7.28)K(3.44)	T1	1	T(7.84)H(6.22)E(4.65)T(3.40)L(3.40)S(3.40)H(0.00)A(0.00)G(0.00)Q(0.00)K(0.00)	T(4)H(3)E(2)T(1)L(1)S(1)H(0)A(0)G(0)Q(0)K(0)	26.4445	13	24.8221	12	22.0409	10	7.83915	4	7.83915	4	0	TRUE	sp|Q16890|TPD53_HUMAN	Q16890
2023-03-02-KB-noFAIMS-ST-B1-056-HCD-3s-NA7.17008.17008.3	C:\Users\kerib\Desktop\MS_Data\ST-datasets\2023-03-02-KB-noFAIMS-ST-B1-056-HCD-3s-NA7_new_FP_2024\2024-04-28-FP-21-38-33\NA7_NA8_together_offset_alexey_new_v7\7_1\interact-2023-03-02-KB-noFAIMS-ST-B1-056-HCD-3s-NA7.pep.xml	THETLSHAGQK	TH[573]ETLSHAGQK	QTTTAYKK.THETLSHAGQK.ATAAFSNV	K	A	11	3	1059.08	1643.82	1643.82	548.948	548.947	1643.82	548.947	436.224	0.8588	0.244	1.579e-10	42.33	16.606	1	2	0	99	109	6.9589776E7	2H(436.2256)	Mod1: Unannotated mass-shift 436.2254 (PeakApex: 436.2254)	ThETLSHAGQK	T(37.65)H(42.33)E(39.83)T(37.48)L(32.85)S(28.32)H(24.01)A(19.86)G(16.01)Q(12.77)K(9.04)	H2	1	T(18.73)H(21.82)E(19.44)T(17.25)L(15.13)S(13.16)H(11.29)A(9.60)G(8.11)Q(6.77)K(3.08)	T(9)H(10)E(9)T(8)L(7)S(6)H(5)A(4)G(3)Q(2)K(1)	42.331	20	39.8277	19	24.87	12	21.8153	10	21.8153	10	0	TRUE	sp|Q16890|TPD53_HUMAN	Q16890
2023-03-02-KB-noFAIMS-ST-B1-056-HCD-3s-NA7.17009.17009.2	C:\Users\kerib\Desktop\MS_Data\ST-datasets\2023-03-02-KB-noFAIMS-ST-B1-056-HCD-3s-NA7_new_FP_2024\2024-04-28-FP-21-38-33\NA7_NA8_together_offset_alexey_new_v7\7_1\interact-2023-03-02-KB-noFAIMS-ST-B1-056-HCD-3s-NA7.pep.xml	AVKMTLK		VSMNTHIK.AVKMTLK.NREPVQIE	K	N	7	2	1059.12	789.481	789.48	395.748	395.747	789.478	395.746	0.0015	0.843	0.495	1.5858	9.699	8.915	0.8963	2	1	42	48	4.31634e+06																			0	TRUE	sp|P62314|SMD1_HUMAN	P62314
2023-03-02-KB-noFAIMS-ST-B1-056-HCD-3s-NA7.17013.17013.3	C:\Users\kerib\Desktop\MS_Data\ST-datasets\2023-03-02-KB-noFAIMS-ST-B1-056-HCD-3s-NA7_new_FP_2024\2024-04-28-FP-21-38-33\NA7_NA8_together_offset_alexey_new_v7\7_1\interact-2023-03-02-KB-noFAIMS-ST-B1-056-HCD-3s-NA7.pep.xml	LYRVYKEVK		IEVTYRER.LYRVYKEVK.NRIDYHIS	R	N	9	3	1059.29	1197.69	1197.7	400.238	400.24	1196.69	399.904	1.0051	0.9227	0.8658	2.6583e-05	18.419	9.047	1	2	2	186	194	7.06931e+06		Mod1: First isotopic peak (PeakApex: 1.0038, Theoretical: 1.0024)																	0	TRUE	sp|P24539|AT5F1_HUMAN	P24539
2023-03-02-KB-noFAIMS-ST-B1-056-HCD-3s-NA7.17017.17017.2	C:\Users\kerib\Desktop\MS_Data\ST-datasets\2023-03-02-KB-noFAIMS-ST-B1-056-HCD-3s-NA7_new_FP_2024\2024-04-28-FP-21-38-33\NA7_NA8_together_offset_alexey_new_v7\7_1\interact-2023-03-02-KB-noFAIMS-ST-B1-056-HCD-3s-NA7.pep.xml	KADIDLTK		RYAHVVIR.KADIDLTK.RAGEITED	R	R	8	2	1059.45	902.508	902.507	452.261	452.261	902.507	452.261	-0.0004	0.956	0.2965	0.00275211	20.985	12.783	0.999	2	1	47	54	1.709882E7																			0	TRUE	sp|P62269|RS18_HUMAN	P62269
2023-03-02-KB-noFAIMS-ST-B1-056-HCD-3s-NA7.17029.17029.4	C:\Users\kerib\Desktop\MS_Data\ST-datasets\2023-03-02-KB-noFAIMS-ST-B1-056-HCD-3s-NA7_new_FP_2024\2024-04-28-FP-21-38-33\NA7_NA8_together_offset_alexey_new_v7\7_1\interact-2023-03-02-KB-noFAIMS-ST-B1-056-HCD-3s-NA7.pep.xml	THETLSHAGQK	TH[573]ETLSHAGQK	QTTTAYKK.THETLSHAGQK.ATAAFSNV	K	A	11	4	1059.95	1643.82	1643.82	411.963	411.962	1643.82	411.962	436.226	0.7217	0.2296	6.39431e-06	26.963	10.89	1	2	0	99	109	1.6325239E7	2H(436.2256)	Mod1: Unannotated mass-shift 436.2254 (PeakApex: 436.2254)	ThETLSHAGQK	T(24.93)H(26.96)E(24.85)T(22.77)L(18.81)S(15.21)H(11.85)A(11.85)G(10.24)Q(7.56)K(4.17)	H2	1	T(11.38)H(11.38)E(9.33)T(7.53)L(5.78)S(4.37)H(3.00)A(3.00)G(3.00)Q(0.00)K(0.00)	T(6)H(6)E(5)T(4)L(3)S(2)H(1)A(1)G(1)Q(0)K(0)	26.9634	14	24.931	13	17.7152	9	11.3837	6	11.3837	6	0	TRUE	sp|Q16890|TPD53_HUMAN	Q16890
2023-03-02-KB-noFAIMS-ST-B1-056-HCD-3s-NA7.17041.17041.3	C:\Users\kerib\Desktop\MS_Data\ST-datasets\2023-03-02-KB-noFAIMS-ST-B1-056-HCD-3s-NA7_new_FP_2024\2024-04-28-FP-21-38-33\NA7_NA8_together_offset_alexey_new_v7\7_1\interact-2023-03-02-KB-noFAIMS-ST-B1-056-HCD-3s-NA7.pep.xml	THETLSHAGQK	TH[573]ETLSHAGQK	QTTTAYKK.THETLSHAGQK.ATAAFSNV	K	A	11	3	1060.44	1644.83	1644.82	549.282	549.281	1643.82	548.947	437.226	0.494	0.2215	1.04361e-05	26.624	13.562	0.9998	2	0	99	109	6.9589776E7	2H(436.2256)	Mod1: First isotopic peak, Mod2: Unannotated mass-shift 436.2254 (PeakApex: 437.2280)	ThETLSHAGQK	T(25.08)H(26.62)E(24.24)T(20.42)L(16.80)S(14.78)H(12.94)A(11.19)G(9.66)Q(8.55)K(4.65)	H2	1	T(6.40)H(6.40)E(4.74)T(3.45)L(0.00)S(0.00)H(0.00)A(0.00)G(0.00)Q(0.00)K(0.00)	T(3)H(3)E(2)T(1)L(0)S(0)H(0)A(0)G(0)Q(0)K(0)	26.6248	13	25.0758	12	23.3228	11	6.40314	3	6.40314	3	0	TRUE	sp|Q16890|TPD53_HUMAN	Q16890
2023-03-02-KB-noFAIMS-ST-B1-056-HCD-3s-NA7.17069.17069.3	C:\Users\kerib\Desktop\MS_Data\ST-datasets\2023-03-02-KB-noFAIMS-ST-B1-056-HCD-3s-NA7_new_FP_2024\2024-04-28-FP-21-38-33\NA7_NA8_together_offset_alexey_new_v7\7_1\interact-2023-03-02-KB-noFAIMS-ST-B1-056-HCD-3s-NA7.pep.xml	LYRVYKEVK		IEVTYRER.LYRVYKEVK.NRIDYHIS	R	N	9	3	1061.59	1196.7	1196.7	399.907	399.907	1196.69	399.904	0.0062	0.8735	0.8274	2.85059	10.568	9.248	0.9814	2	2	186	194	2.3939418E7																			0	TRUE	sp|P24539|AT5F1_HUMAN	P24539
2023-03-02-KB-noFAIMS-ST-B1-056-HCD-3s-NA7.17070.17070.3	C:\Users\kerib\Desktop\MS_Data\ST-datasets\2023-03-02-KB-noFAIMS-ST-B1-056-HCD-3s-NA7_new_FP_2024\2024-04-28-FP-21-38-33\NA7_NA8_together_offset_alexey_new_v7\7_1\interact-2023-03-02-KB-noFAIMS-ST-B1-056-HCD-3s-NA7.pep.xml	SKTHAVLVALKR		GSATVGIK.SKTHAVLVALKR.AQSEIAAH	K	A	12	3	1061.86	1321.82	1321.82	441.614	441.613	1321.82	441.614	-0.0012	0.9686	0.5763	5.88166e-06	35.422	14.775	1	2	2	40	51	2.6119238E7																			0	TRUE	sp|P25786|PSA1_HUMAN	P25786
2023-03-02-KB-noFAIMS-ST-B1-056-HCD-3s-NA7.17074.17074.2	C:\Users\kerib\Desktop\MS_Data\ST-datasets\2023-03-02-KB-noFAIMS-ST-B1-056-HCD-3s-NA7_new_FP_2024\2024-04-28-FP-21-38-33\NA7_NA8_together_offset_alexey_new_v7\7_1\interact-2023-03-02-KB-noFAIMS-ST-B1-056-HCD-3s-NA7.pep.xml	THETLSHAGQK	T[537]HETLSHAGQK	QTTTAYKK.THETLSHAGQK.ATAAFSNV	K	A	11	2	1062.11	1643.82	1643.82	822.919	822.918	1643.82	822.917	436.227	0.4607	0.1935	0.0509624	15.671	10.664	0.9633	2	0	99	109	6325143	1T(436.2256)	Mod1: Unannotated mass-shift 436.2254 (PeakApex: 436.2254)	thETLSHAGQK	T(15.67)H(15.67)E(13.87)T(12.42)L(12.42)S(11.15)H(6.95)A(5.39)G(3.74)Q(3.74)K(0.00)	T1;H2	2	T(8.72)H(8.72)E(6.92)T(5.47)L(5.47)S(4.21)H(0.00)A(0.00)G(0.00)Q(0.00)K(0.00)	T(4)H(4)E(3)T(2)L(2)S(1)H(0)A(0)G(0)Q(0)K(0)	15.6711	7	13.8701	6	6.94654	3	8.7246	4	8.7246	4	0	TRUE	sp|Q16890|TPD53_HUMAN	Q16890
2023-03-02-KB-noFAIMS-ST-B1-056-HCD-3s-NA7.17075.17075.2	C:\Users\kerib\Desktop\MS_Data\ST-datasets\2023-03-02-KB-noFAIMS-ST-B1-056-HCD-3s-NA7_new_FP_2024\2024-04-28-FP-21-38-33\NA7_NA8_together_offset_alexey_new_v7\7_1\interact-2023-03-02-KB-noFAIMS-ST-B1-056-HCD-3s-NA7.pep.xml	HLTGEFEK		GKTTFVKR.HLTGEFEK.KYVATIGV	R	K	8	2	1062.15	959.472	959.471	480.743	480.743	959.471	480.743	-0.0003	0.9838	0.9462	1.67436e-05	26.138	13.475	1	2	0	30	37	9442285																			0	TRUE	sp|P62826|RAN_HUMAN	P62826
2023-03-02-KB-noFAIMS-ST-B1-056-HCD-3s-NA7.17077.17077.2	C:\Users\kerib\Desktop\MS_Data\ST-datasets\2023-03-02-KB-noFAIMS-ST-B1-056-HCD-3s-NA7_new_FP_2024\2024-04-28-FP-21-38-33\NA7_NA8_together_offset_alexey_new_v7\7_1\interact-2023-03-02-KB-noFAIMS-ST-B1-056-HCD-3s-NA7.pep.xml	IYELRNK		RIIARQCR.IYELRNK.ERISVAAA	R	E	7	2	1062.24	934.524	934.523	468.269	468.269	934.524	468.269	-0.0009	0.961	0.4001	1.78036	11.655	10.816	0.9351	2	1	124	130	5856322																			0	TRUE	sp|P28074|PSB5_HUMAN	P28074
2023-03-02-KB-noFAIMS-ST-B1-056-HCD-3s-NA7.17087.17087.2	C:\Users\kerib\Desktop\MS_Data\ST-datasets\2023-03-02-KB-noFAIMS-ST-B1-056-HCD-3s-NA7_new_FP_2024\2024-04-28-FP-21-38-33\NA7_NA8_together_offset_alexey_new_v7\7_1\interact-2023-03-02-KB-noFAIMS-ST-B1-056-HCD-3s-NA7.pep.xml	IYNYYKK		PGVKSVTK.IYNYYKK.FSYKTIVM	K	F	7	2	1062.64	990.537	990.519	496.276	496.267	990.518	496.266	0.0015	0.9877	0.0428	0.00215204	18.42	10.55	0.9985	2	1	220	226	7009413																			0	TRUE	sp|P37837|TALDO_HUMAN	P37837
2023-03-02-KB-noFAIMS-ST-B1-056-HCD-3s-NA7.17088.17088.2	C:\Users\kerib\Desktop\MS_Data\ST-datasets\2023-03-02-KB-noFAIMS-ST-B1-056-HCD-3s-NA7_new_FP_2024\2024-04-28-FP-21-38-33\NA7_NA8_together_offset_alexey_new_v7\7_1\interact-2023-03-02-KB-noFAIMS-ST-B1-056-HCD-3s-NA7.pep.xml	TGHYLTVK		MQVAHIER.TGHYLTVK.DNQVVQIH	R	D	8	2	1062.68	918.503	918.502	460.259	460.258	917.497	459.756	1.005	0.782	0.3174	1.94984	9.34	0	0.9475	2	0	707	714	5.71059e+06		Mod1: First isotopic peak (PeakApex: 1.0038, Theoretical: 1.0024)																	0	TRUE	sp|O43143|DHX15_HUMAN	O43143
2023-03-02-KB-noFAIMS-ST-B1-056-HCD-3s-NA7.17119.17119.2	C:\Users\kerib\Desktop\MS_Data\ST-datasets\2023-03-02-KB-noFAIMS-ST-B1-056-HCD-3s-NA7_new_FP_2024\2024-04-28-FP-21-38-33\NA7_NA8_together_offset_alexey_new_v7\7_1\interact-2023-03-02-KB-noFAIMS-ST-B1-056-HCD-3s-NA7.pep.xml	HPFAQAVGR		AVFETGAR.HPFAQAVGR.NIANPTAM	R	N	9	2	1063.92	981.515	981.511	491.765	491.763	981.514	491.764	-0.0033	0.9592	0.5527	0.0247315	14.927	0	0.9994	2	0	309	317	3.63282e+06																			0	TRUE	sp|O43837|IDH3B_HUMAN	O43837
2023-03-02-KB-noFAIMS-ST-B1-056-HCD-3s-NA7.17138.17138.2	C:\Users\kerib\Desktop\MS_Data\ST-datasets\2023-03-02-KB-noFAIMS-ST-B1-056-HCD-3s-NA7_new_FP_2024\2024-04-28-FP-21-38-33\NA7_NA8_together_offset_alexey_new_v7\7_1\interact-2023-03-02-KB-noFAIMS-ST-B1-056-HCD-3s-NA7.pep.xml	IYNYYKK		PGVKSVTK.IYNYYKK.FSYKTIVM	K	F	7	2	1065.02	990.519	990.519	496.267	496.267	990.518	496.266	0.0016	0.9898	0.0031	0.00591665	18.419	11.481	0.9977	2	1	220	226	5.1540608E7																			0	TRUE	sp|P37837|TALDO_HUMAN	P37837
2023-03-02-KB-noFAIMS-ST-B1-056-HCD-3s-NA7.17141.17141.2	C:\Users\kerib\Desktop\MS_Data\ST-datasets\2023-03-02-KB-noFAIMS-ST-B1-056-HCD-3s-NA7_new_FP_2024\2024-04-28-FP-21-38-33\NA7_NA8_together_offset_alexey_new_v7\7_1\interact-2023-03-02-KB-noFAIMS-ST-B1-056-HCD-3s-NA7.pep.xml	HVVFIAQRR		IEKKFSGK.HVVFIAQRR.IIPKPTRK	K	I	9	2	1065.14	1124.66	1124.66	563.336	563.336	1124.66	563.336	0.0003	0.8867	0.4464	0.0696626	15.128	9.123	0.9981	2	1	91	99	9032698																			0	TRUE	sp|P62081|RS7_HUMAN	P62081
2023-03-02-KB-noFAIMS-ST-B1-056-HCD-3s-NA7.17144.17144.3	C:\Users\kerib\Desktop\MS_Data\ST-datasets\2023-03-02-KB-noFAIMS-ST-B1-056-HCD-3s-NA7_new_FP_2024\2024-04-28-FP-21-38-33\NA7_NA8_together_offset_alexey_new_v7\7_1\interact-2023-03-02-KB-noFAIMS-ST-B1-056-HCD-3s-NA7.pep.xml	FLRASEEHLK		GFRIVAMK.FLRASEEHLK.QHYIDIKD	K	Q	10	3	1065.26	1228.66	1228.66	410.559	410.559	1228.66	410.559	-0.0007	0.8743	0.269	0.000442924	21.555	10.844	0.9999	2	1	40	49	1.5263752E7																			0	TRUE	sp|P22392|NDKB_HUMAN	P22392
2023-03-02-KB-noFAIMS-ST-B1-056-HCD-3s-NA7.17155.17155.3	C:\Users\kerib\Desktop\MS_Data\ST-datasets\2023-03-02-KB-noFAIMS-ST-B1-056-HCD-3s-NA7_new_FP_2024\2024-04-28-FP-21-38-33\NA7_NA8_together_offset_alexey_new_v7\7_1\interact-2023-03-02-KB-noFAIMS-ST-B1-056-HCD-3s-NA7.pep.xml	SYCAEIAHNVSSKNRK	SYC[160]AEIAHNVSSKNRK	EVIIMCNK.SYCAEIAHNVSSKNRK.AIVERAAQ	K	A	16	3	1065.7	1862.91	1862.91	621.977	621.977	1862.91	621.976	0.0028	0.906	1.5402	0.104472	15.424	10.228	0.9898	2	2	94	109	6021122	3C(57.0215)																		0	TRUE	sp|P62910|RL32_HUMAN	P62910
2023-03-02-KB-noFAIMS-ST-B1-056-HCD-3s-NA7.17185.17185.2	C:\Users\kerib\Desktop\MS_Data\ST-datasets\2023-03-02-KB-noFAIMS-ST-B1-056-HCD-3s-NA7_new_FP_2024\2024-04-28-FP-21-38-33\NA7_NA8_together_offset_alexey_new_v7\7_1\interact-2023-03-02-KB-noFAIMS-ST-B1-056-HCD-3s-NA7.pep.xml	IYNYYKK		PGVKSVTK.IYNYYKK.FSYKTIVM	K	F	7	2	1066.91	990.519	990.519	496.267	496.267	990.518	496.266	0.0016	0.8872	0.0285	0.102127	16.523	13.158	0.9762	2	1	220	226	5.1540608E7																			0	TRUE	sp|P37837|TALDO_HUMAN	P37837
2023-03-02-KB-noFAIMS-ST-B1-056-HCD-3s-NA7.17205.17205.3	C:\Users\kerib\Desktop\MS_Data\ST-datasets\2023-03-02-KB-noFAIMS-ST-B1-056-HCD-3s-NA7_new_FP_2024\2024-04-28-FP-21-38-33\NA7_NA8_together_offset_alexey_new_v7\7_1\interact-2023-03-02-KB-noFAIMS-ST-B1-056-HCD-3s-NA7.pep.xml	AVVIVDDRGRPSGK		SVFGQVER.AVVIVDDRGRPSGK.GIVEFSGK	R	G	14	3	1068.06	1467.82	1467.82	490.28	490.279	1467.82	490.279	0.0008	0.9686	0.33	2.66065e-09	24.648	13.756	1	2	2	177	190	2.7891288E7																			0	TRUE	sp|Q15233|NONO_HUMAN	Q15233
2023-03-02-KB-noFAIMS-ST-B1-056-HCD-3s-NA7.17208.17208.3	C:\Users\kerib\Desktop\MS_Data\ST-datasets\2023-03-02-KB-noFAIMS-ST-B1-056-HCD-3s-NA7_new_FP_2024\2024-04-28-FP-21-38-33\NA7_NA8_together_offset_alexey_new_v7\7_1\interact-2023-03-02-KB-noFAIMS-ST-B1-056-HCD-3s-NA7.pep.xml	YIHSANVLHR		YQIIRGIK.YIHSANVLHR.DIKPSNII	K	D	10	3	1068.18	1208.65	1208.64	403.889	403.889	1208.64	403.888	0.0034	0.6641	0.3126	1.02329	6.46	0	0.9786	2	0	139	148	0																			0	FALSE	sp|P28482|MK01_HUMAN	P28482
2023-03-02-KB-noFAIMS-ST-B1-056-HCD-3s-NA7.17239.17239.2	C:\Users\kerib\Desktop\MS_Data\ST-datasets\2023-03-02-KB-noFAIMS-ST-B1-056-HCD-3s-NA7_new_FP_2024\2024-04-28-FP-21-38-33\NA7_NA8_together_offset_alexey_new_v7\7_1\interact-2023-03-02-KB-noFAIMS-ST-B1-056-HCD-3s-NA7.pep.xml	TQLVSNLKK		ADRIIGMR.TQLVSNLKK.EGSTHNWQ	R	E	9	2	1069.43	1030.61	1030.61	516.314	516.314	1029.62	515.816	0.9956	0.9637	0.1166	0.309619	19.237	16.403	0.9686	2	1	356	364	3.20942e+06		Mod1: First isotopic peak (PeakApex: 1.0038, Theoretical: 1.0024)																	0	TRUE	sp|P00505|AATM_HUMAN	P00505
2023-03-02-KB-noFAIMS-ST-B1-056-HCD-3s-NA7.17247.17247.3	C:\Users\kerib\Desktop\MS_Data\ST-datasets\2023-03-02-KB-noFAIMS-ST-B1-056-HCD-3s-NA7_new_FP_2024\2024-04-28-FP-21-38-33\NA7_NA8_together_offset_alexey_new_v7\7_1\interact-2023-03-02-KB-noFAIMS-ST-B1-056-HCD-3s-NA7.pep.xml	HGVDVEVQGPHEAR		RAEYIHGK.HGVDVEVQGPHEAR.DGQIIIRI	K	D	14	3	1069.75	1528.74	1528.74	510.587	510.586	1528.74	510.587	-0.0006	0.6649	0.2953	0.434819	13.337	10.857	0.9549	2	0	122	135	3.15232e+06																			0	TRUE	sp|Q9HCE1|MOV10_HUMAN	Q9HCE1
2023-03-02-KB-noFAIMS-ST-B1-056-HCD-3s-NA7.17267.17267.4	C:\Users\kerib\Desktop\MS_Data\ST-datasets\2023-03-02-KB-noFAIMS-ST-B1-056-HCD-3s-NA7_new_FP_2024\2024-04-28-FP-21-38-33\NA7_NA8_together_offset_alexey_new_v7\7_1\interact-2023-03-02-KB-noFAIMS-ST-B1-056-HCD-3s-NA7.pep.xml	NLKLGIHEDSTNRR		KFYEAFSK.NLKLGIHEDSTNRR.RISEIIRY	K	R	14	4	1070.56	1651.88	1651.87	413.976	413.976	1651.88	413.976	-0.0004	0.9603	0.6051	7.63497e-05	23.485	11.637	0.9999	2	2	436	449	2.701733E7																			0	TRUE	sp|P08238|HS90B_HUMAN	P08238
2023-03-02-KB-noFAIMS-ST-B1-056-HCD-3s-NA7.17273.17273.3	C:\Users\kerib\Desktop\MS_Data\ST-datasets\2023-03-02-KB-noFAIMS-ST-B1-056-HCD-3s-NA7_new_FP_2024\2024-04-28-FP-21-38-33\NA7_NA8_together_offset_alexey_new_v7\7_1\interact-2023-03-02-KB-noFAIMS-ST-B1-056-HCD-3s-NA7.pep.xml	KLVSIVHGCR	KLVSIVHGC[160]R	IWYYSEER.KLVSIVHGCR.SIRQNGRD	R	S	10	3	1071.14	1167.66	1167.65	390.226	390.225	1167.65	390.225	-0.0001	0.8676	0.2759	0.100751	13.487	0	0.9986	2	1	987	996	4.90377e+06	9C(57.0215)																		0	TRUE	sp|Q9BSJ8|ESYT1_HUMAN	Q9BSJ8
2023-03-02-KB-noFAIMS-ST-B1-056-HCD-3s-NA7.17274.17274.3	C:\Users\kerib\Desktop\MS_Data\ST-datasets\2023-03-02-KB-noFAIMS-ST-B1-056-HCD-3s-NA7_new_FP_2024\2024-04-28-FP-21-38-33\NA7_NA8_together_offset_alexey_new_v7\7_1\interact-2023-03-02-KB-noFAIMS-ST-B1-056-HCD-3s-NA7.pep.xml	AIRGHLENNPALEK		GKNTMMRK.AIRGHLENNPALEK.LIPHIRGN	K	L	14	3	1071.18	1560.84	1560.84	521.287	521.286	1560.84	521.286	-0.0003	0.926	0.1209	3.57068e-08	25.965	11.495	1	2	1	64	77	1.645679E7																			0	TRUE	sp|P05388|RLA0_HUMAN	P05388
2023-03-02-KB-noFAIMS-ST-B1-056-HCD-3s-NA7.17277.17277.3	C:\Users\kerib\Desktop\MS_Data\ST-datasets\2023-03-02-KB-noFAIMS-ST-B1-056-HCD-3s-NA7_new_FP_2024\2024-04-28-FP-21-38-33\NA7_NA8_together_offset_alexey_new_v7\7_1\interact-2023-03-02-KB-noFAIMS-ST-B1-056-HCD-3s-NA7.pep.xml	LRPLYNHPAGPR		VEIMIPEK.LRPLYNHPAGPR.TVFFWAPI	K	T	12	3	1071.3	1389.76	1389.76	464.262	464.261	1389.76	464.262	-0.0013	0.8842	0.151	0.0964939	15.562	0	0.9977	2	1	28	39	6.32658e+06																			0	TRUE	sp|O95563|MPC2_HUMAN	O95563
2023-03-02-KB-noFAIMS-ST-B1-056-HCD-3s-NA7.17296.17296.3	C:\Users\kerib\Desktop\MS_Data\ST-datasets\2023-03-02-KB-noFAIMS-ST-B1-056-HCD-3s-NA7_new_FP_2024\2024-04-28-FP-21-38-33\NA7_NA8_together_offset_alexey_new_v7\7_1\interact-2023-03-02-KB-noFAIMS-ST-B1-056-HCD-3s-NA7.pep.xml	AAVLRNQIHVK		RAKAMMIR.AAVLRNQIHVK.SPPREGSQ	R	S	11	3	1072.06	1247.75	1247.75	416.923	416.923	1247.75	416.923	-0.0001	0.8798	0.3707	0.0152933	15.762	0	0.9994	2	1	457	467	9197258																			0	TRUE	sp|Q13098|CSN1_HUMAN	Q13098
2023-03-02-KB-noFAIMS-ST-B1-056-HCD-3s-NA7.17304.17304.3	C:\Users\kerib\Desktop\MS_Data\ST-datasets\2023-03-02-KB-noFAIMS-ST-B1-056-HCD-3s-NA7_new_FP_2024\2024-04-28-FP-21-38-33\NA7_NA8_together_offset_alexey_new_v7\7_1\interact-2023-03-02-KB-noFAIMS-ST-B1-056-HCD-3s-NA7.pep.xml	MHNQIPQVTSDGKR		GYSDFINR.MHNQIPQVTSDGKR.LQVIVCSA	R	L	14	3	1072.39	1609.8	1609.79	537.608	537.605	1609.8	537.607	-0.0067	0.5809	0.1474	2.13215	8.961	0	0.9405	2	1	387	400	4.12706e+06																			0	TRUE	sp|Q92499|DDX1_HUMAN	Q92499
2023-03-02-KB-noFAIMS-ST-B1-056-HCD-3s-NA7.17332.17332.2	C:\Users\kerib\Desktop\MS_Data\ST-datasets\2023-03-02-KB-noFAIMS-ST-B1-056-HCD-3s-NA7_new_FP_2024\2024-04-28-FP-21-38-33\NA7_NA8_together_offset_alexey_new_v7\7_1\interact-2023-03-02-KB-noFAIMS-ST-B1-056-HCD-3s-NA7.pep.xml	AKFENLCK	AKFENLC[160]K	KKKMEESK.AKFENLCK.LMKEIIDK	K	L	8	2	1073.54	1008.51	1008.51	505.261	505.261	1008.51	505.26	0.0017	0.9788	0.098	0.00108468	23.183	12.736	0.9998	2	1	558	565	4.1568108E7	7C(57.0215)																		0	TRUE	sp|P08238|HS90B_HUMAN	P08238
2023-03-02-KB-noFAIMS-ST-B1-056-HCD-3s-NA7.17335.17335.3	C:\Users\kerib\Desktop\MS_Data\ST-datasets\2023-03-02-KB-noFAIMS-ST-B1-056-HCD-3s-NA7_new_FP_2024\2024-04-28-FP-21-38-33\NA7_NA8_together_offset_alexey_new_v7\7_1\interact-2023-03-02-KB-noFAIMS-ST-B1-056-HCD-3s-NA7.pep.xml	DVAYQYVKKGSR		SVFRPGIR.DVAYQYVKKGSR.IYIEGKID	R	I	12	3	1074	1412.74	1412.75	471.921	471.924	1412.74	471.921	0.0102	0.9321	0.2739	7.4011e-10	23.824	11.68	1	2	2	96	107	2.0102632E7																			0	TRUE	sp|Q04837|SSBP_HUMAN	Q04837
2023-03-02-KB-noFAIMS-ST-B1-056-HCD-3s-NA7.17343.17343.3	C:\Users\kerib\Desktop\MS_Data\ST-datasets\2023-03-02-KB-noFAIMS-ST-B1-056-HCD-3s-NA7_new_FP_2024\2024-04-28-FP-21-38-33\NA7_NA8_together_offset_alexey_new_v7\7_1\interact-2023-03-02-KB-noFAIMS-ST-B1-056-HCD-3s-NA7.pep.xml	IVSGKDYNVTANSK		SIFIRTPK.IVSGKDYNVTANSK.LVIITAGA	K	L	14	3	1074.32	1494.77	1494.77	499.264	499.263	1494.77	499.263	0.0007	0.9631	0.4711	2.71968e-09	33.812	12.721	1	2	1	77	90	3.0308334E7																			0	TRUE	sp|P00338|LDHA_HUMAN	P00338
2023-03-02-KB-noFAIMS-ST-B1-056-HCD-3s-NA7.17357.17357.3	C:\Users\kerib\Desktop\MS_Data\ST-datasets\2023-03-02-KB-noFAIMS-ST-B1-056-HCD-3s-NA7_new_FP_2024\2024-04-28-FP-21-38-33\NA7_NA8_together_offset_alexey_new_v7\7_1\interact-2023-03-02-KB-noFAIMS-ST-B1-056-HCD-3s-NA7.pep.xml	SGPKPFSAPKPQTSPSPK		KAQSGPVR.SGPKPFSAPKPQTSPSPK.RATKKEPA	R	R	18	3	1074.89	1836.98	1836.98	613.332	613.332	1836.97	613.332	0.0023	0.7246	0.6382	1.13868	12.005	10.473	0.8199	2	2	295	312	5.01011e+06																			0	TRUE	sp|Q01518|CAP1_HUMAN	Q01518
2023-03-02-KB-noFAIMS-ST-B1-056-HCD-3s-NA7.17360.17360.2	C:\Users\kerib\Desktop\MS_Data\ST-datasets\2023-03-02-KB-noFAIMS-ST-B1-056-HCD-3s-NA7_new_FP_2024\2024-04-28-FP-21-38-33\NA7_NA8_together_offset_alexey_new_v7\7_1\interact-2023-03-02-KB-noFAIMS-ST-B1-056-HCD-3s-NA7.pep.xml	IVSGKDYNVTANSK		SIFIRTPK.IVSGKDYNVTANSK.LVIITAGA	K	L	14	2	1075.01	1494.77	1494.77	748.391	748.391	1494.77	748.391	-0.0006	0.8599	0.4826	6.4323e-10	29.177	12.003	1	2	1	77	90	8793291																			0	TRUE	sp|P00338|LDHA_HUMAN	P00338
2023-03-02-KB-noFAIMS-ST-B1-056-HCD-3s-NA7.17376.17376.2	C:\Users\kerib\Desktop\MS_Data\ST-datasets\2023-03-02-KB-noFAIMS-ST-B1-056-HCD-3s-NA7_new_FP_2024\2024-04-28-FP-21-38-33\NA7_NA8_together_offset_alexey_new_v7\7_1\interact-2023-03-02-KB-noFAIMS-ST-B1-056-HCD-3s-NA7.pep.xml	TAYGPNGMNK		KEIAQTTR.TAYGPNGMNK.MVINHIEK	R	M	10	2	1075.67	1051.48	1051.47	526.745	526.744	1051.48	526.745	-0.0014	0.8643	1.0678	0.306196	12.556	0	0.9886	2	0	45	54	2957578																			0	TRUE	sp|P50990|TCPQ_HUMAN	P50990
2023-03-02-KB-noFAIMS-ST-B1-056-HCD-3s-NA7.17398.17398.3	C:\Users\kerib\Desktop\MS_Data\ST-datasets\2023-03-02-KB-noFAIMS-ST-B1-056-HCD-3s-NA7_new_FP_2024\2024-04-28-FP-21-38-33\NA7_NA8_together_offset_alexey_new_v7\7_1\interact-2023-03-02-KB-noFAIMS-ST-B1-056-HCD-3s-NA7.pep.xml	RKPDTIEVQQMK		NHEIYMRR.RKPDTIEVQQMK.AQAREEKH	R	A	12	3	1076.8	1471.78	1471.78	491.602	491.601	1471.78	491.601	-0.0012	0.9152	0.4532	1.92779e-07	22.413	11.528	1	2	2	295	306	3.1656326E7																			0	FALSE	sp|P26038|MOES_HUMAN	P26038
2023-03-02-KB-noFAIMS-ST-B1-056-HCD-3s-NA7.17401.17401.2	C:\Users\kerib\Desktop\MS_Data\ST-datasets\2023-03-02-KB-noFAIMS-ST-B1-056-HCD-3s-NA7_new_FP_2024\2024-04-28-FP-21-38-33\NA7_NA8_together_offset_alexey_new_v7\7_1\interact-2023-03-02-KB-noFAIMS-ST-B1-056-HCD-3s-NA7.pep.xml	HLIPAANTGESK		DIIDVIDK.HLIPAANTGESK.VFYYKMKG	K	V	12	2	1077.02	1236.65	1236.65	619.331	619.33	1236.65	619.33	-0.0001	0.958	0.3508	1.18453e-05	27.939	11.861	1	2	0	107	118	1.3835994E7																			0	TRUE	sp|P62258|1433E_HUMAN	P62258
2023-03-02-KB-noFAIMS-ST-B1-056-HCD-3s-NA7.17406.17406.2	C:\Users\kerib\Desktop\MS_Data\ST-datasets\2023-03-02-KB-noFAIMS-ST-B1-056-HCD-3s-NA7_new_FP_2024\2024-04-28-FP-21-38-33\NA7_NA8_together_offset_alexey_new_v7\7_1\interact-2023-03-02-KB-noFAIMS-ST-B1-056-HCD-3s-NA7.pep.xml	SGEVAVLKR		EIINQQKK.SGEVAVLKR.DGRYIYYI	K	D	9	2	1077.22	957.561	957.561	479.788	479.788	957.561	479.788	-0.0001	0.9361	0.2391	6.89678e-05	19.401	10.098	0.9999	2	1	65	73	5.49979e+06																			0	TRUE	sp|Q9Y530|OARD1_HUMAN	Q9Y530
2023-03-02-KB-noFAIMS-ST-B1-056-HCD-3s-NA7.17446.17446.2	C:\Users\kerib\Desktop\MS_Data\ST-datasets\2023-03-02-KB-noFAIMS-ST-B1-056-HCD-3s-NA7_new_FP_2024\2024-04-28-FP-21-38-33\NA7_NA8_together_offset_alexey_new_v7\7_1\interact-2023-03-02-KB-noFAIMS-ST-B1-056-HCD-3s-NA7.pep.xml	HLIPAANTGESK		DIIDVIDK.HLIPAANTGESK.VFYYKMKG	K	V	12	2	1078.84	1236.65	1236.65	619.331	619.33	1236.65	619.33	-0.0001	0.8696	0.3811	0.322107	12.468	11.577	0.976	2	0	107	118	1.3835994E7																			0	TRUE	sp|P62258|1433E_HUMAN	P62258
2023-03-02-KB-noFAIMS-ST-B1-056-HCD-3s-NA7.17453.17453.3	C:\Users\kerib\Desktop\MS_Data\ST-datasets\2023-03-02-KB-noFAIMS-ST-B1-056-HCD-3s-NA7_new_FP_2024\2024-04-28-FP-21-38-33\NA7_NA8_together_offset_alexey_new_v7\7_1\interact-2023-03-02-KB-noFAIMS-ST-B1-056-HCD-3s-NA7.pep.xml	TVIVKGPRGTLR		VDITIKGR.TVIVKGPRGTLR.RDFNHINV	R	R	12	3	1079.12	1295.8	1295.8	432.942	432.942	1295.8	432.942	0	0.8818	0.2794	1.2735	12.08	10.481	0.9273	2	2	24	35	2.74481e+06																			0	TRUE	sp|P32969|RL9_HUMAN	P32969
2023-03-02-KB-noFAIMS-ST-B1-056-HCD-3s-NA7.17466.17466.3	C:\Users\kerib\Desktop\MS_Data\ST-datasets\2023-03-02-KB-noFAIMS-ST-B1-056-HCD-3s-NA7_new_FP_2024\2024-04-28-FP-21-38-33\NA7_NA8_together_offset_alexey_new_v7\7_1\interact-2023-03-02-KB-noFAIMS-ST-B1-056-HCD-3s-NA7.pep.xml	VTGSLETKYR		SANTETTK.VTGSLETKYR.WTEYGITF	K	W	10	3	1079.99	1152.62	1152.62	385.212	385.212	1152.61	385.212	0.0012	0.8404	0.0058	0.000601003	12.506	6.281	0.9997	2	1	54	63	1.1102653E7																			0	TRUE	sp|P21796|VDAC1_HUMAN	P21796
2023-03-02-KB-noFAIMS-ST-B1-056-HCD-3s-NA7.17471.17471.2	C:\Users\kerib\Desktop\MS_Data\ST-datasets\2023-03-02-KB-noFAIMS-ST-B1-056-HCD-3s-NA7_new_FP_2024\2024-04-28-FP-21-38-33\NA7_NA8_together_offset_alexey_new_v7\7_1\interact-2023-03-02-KB-noFAIMS-ST-B1-056-HCD-3s-NA7.pep.xml	VTGSLETKYR		SANTETTK.VTGSLETKYR.WTEYGITF	K	W	10	2	1080.19	1152.62	1152.61	577.315	577.314	1152.61	577.314	0	0.9625	0.0092	1.78209e-06	23.137	12.84	1	2	1	54	63	5.90213e+06																			0	TRUE	sp|P21796|VDAC1_HUMAN	P21796
2023-03-02-KB-noFAIMS-ST-B1-056-HCD-3s-NA7.17472.17472.4	C:\Users\kerib\Desktop\MS_Data\ST-datasets\2023-03-02-KB-noFAIMS-ST-B1-056-HCD-3s-NA7_new_FP_2024\2024-04-28-FP-21-38-33\NA7_NA8_together_offset_alexey_new_v7\7_1\interact-2023-03-02-KB-noFAIMS-ST-B1-056-HCD-3s-NA7.pep.xml	GATYGKPVHHGVNQLKFAR		GRKRPVPK.GATYGKPVHHGVNQLKFAR.SIQSVAEE	K	S	19	4	1080.23	2079.11	2079.11	520.786	520.785	2079.11	520.785	0.0002	0.8523	0.6277	3.96426e-06	30.092	11.445	1	2	2	78	96	9751222																			0	TRUE	sp|P61313|RL15_HUMAN	P61313
2023-03-02-KB-noFAIMS-ST-B1-056-HCD-3s-NA7.17474.17474.3	C:\Users\kerib\Desktop\MS_Data\ST-datasets\2023-03-02-KB-noFAIMS-ST-B1-056-HCD-3s-NA7_new_FP_2024\2024-04-28-FP-21-38-33\NA7_NA8_together_offset_alexey_new_v7\7_1\interact-2023-03-02-KB-noFAIMS-ST-B1-056-HCD-3s-NA7.pep.xml	HMGLFDHAAR	HM[147]GLFDHAAR	ISAVMMIR.HMGLFDHAAR.IEAACFAT	R	I	10	3	1080.32	1169.54	1169.54	390.854	390.854	1169.54	390.854	0.0003	0.5567	0.8999	3.90391	8.134	0	0.8416	2	0	317	326	1.02959e+06	2M(15.9949)																		0	TRUE	sp|P50213|IDH3A_HUMAN	P50213
2023-03-02-KB-noFAIMS-ST-B1-056-HCD-3s-NA7.17504.17504.2	C:\Users\kerib\Desktop\MS_Data\ST-datasets\2023-03-02-KB-noFAIMS-ST-B1-056-HCD-3s-NA7_new_FP_2024\2024-04-28-FP-21-38-33\NA7_NA8_together_offset_alexey_new_v7\7_1\interact-2023-03-02-KB-noFAIMS-ST-B1-056-HCD-3s-NA7.pep.xml	DSYVGDEAQSK		VMVGMGQK.DSYVGDEAQSK.RGIITIKY	K	R	11	2	1081.54	1197.52	1197.51	599.766	599.764	1197.51	599.765	-0.0012	0.9083	1.3597	0.0476705	15.787	0	0.9984	2	0	51	61	5186755																			0	FALSE	sp|P60709|ACTB_HUMAN	P60709
2023-03-02-KB-noFAIMS-ST-B1-056-HCD-3s-NA7.17527.17527.2	C:\Users\kerib\Desktop\MS_Data\ST-datasets\2023-03-02-KB-noFAIMS-ST-B1-056-HCD-3s-NA7_new_FP_2024\2024-04-28-FP-21-38-33\NA7_NA8_together_offset_alexey_new_v7\7_1\interact-2023-03-02-KB-noFAIMS-ST-B1-056-HCD-3s-NA7.pep.xml	TKFENLCK	TKFENLC[160]K	KKKQEEKK.TKFENLCK.IMKDIIEK	K	I	8	2	1082.49	1038.52	1038.52	520.266	520.266	1038.52	520.266	-0.0001	0.9749	0.2735	0.0763774	18.075	10.969	0.9979	2	1	566	573	2.2853528E7	7C(57.0215)																		0	TRUE	sp|P07900|HS90A_HUMAN	P07900
2023-03-02-KB-noFAIMS-ST-B1-056-HCD-3s-NA7.17528.17528.2	C:\Users\kerib\Desktop\MS_Data\ST-datasets\2023-03-02-KB-noFAIMS-ST-B1-056-HCD-3s-NA7_new_FP_2024\2024-04-28-FP-21-38-33\NA7_NA8_together_offset_alexey_new_v7\7_1\interact-2023-03-02-KB-noFAIMS-ST-B1-056-HCD-3s-NA7.pep.xml	QVLIRPCSK	QVLIRPC[160]SK	NAEKRGKR.QVLIRPCSK.VIVRFITV	R	V	9	2	1082.75	1099.62	1099.62	550.816	550.816	1099.62	550.816	0.0009	0.8036	0.0078	0.0348943	17.423	12.959	0.9979	2	1	24	32	3.5451224E7	7C(57.0215)																		0	TRUE	sp|P62244|RS15A_HUMAN	P62244
2023-03-02-KB-noFAIMS-ST-B1-056-HCD-3s-NA7.17545.17545.3	C:\Users\kerib\Desktop\MS_Data\ST-datasets\2023-03-02-KB-noFAIMS-ST-B1-056-HCD-3s-NA7_new_FP_2024\2024-04-28-FP-21-38-33\NA7_NA8_together_offset_alexey_new_v7\7_1\interact-2023-03-02-KB-noFAIMS-ST-B1-056-HCD-3s-NA7.pep.xml	LNSHMNALHLGSQANR	LNSHM[147]NALHLGSQANR	DDAASYQR.LNSHMNALHLGSQANR.LFYIAIPP	R	L	16	3	1083.56	1777.87	1777.86	593.629	593.629	1777.86	593.629	-0.0001	0.8478	0.8265	0.00542001	20.564	10.215	0.9991	2	0	121	136	1.0883108E7	5M(15.9949)																		0	TRUE	sp|P11413|G6PD_HUMAN	P11413
2023-03-02-KB-noFAIMS-ST-B1-056-HCD-3s-NA7.17559.17559.3	C:\Users\kerib\Desktop\MS_Data\ST-datasets\2023-03-02-KB-noFAIMS-ST-B1-056-HCD-3s-NA7_new_FP_2024\2024-04-28-FP-21-38-33\NA7_NA8_together_offset_alexey_new_v7\7_1\interact-2023-03-02-KB-noFAIMS-ST-B1-056-HCD-3s-NA7.pep.xml	GCEVVVSGKLRGQR	GC[160]EVVVSGKLRGQR	FIMESGAK.GCEVVVSGKLRGQR.AKSMKFVD	K	A	14	3	1084.13	1543.83	1543.82	515.616	515.615	1543.83	515.616	-0.0004	0.9017	0.0107	0.982048	9.541	9.077	0.9746	2	2	133	146	2.65239e+06	2C(57.0215)																		0	TRUE	sp|P23396|RS3_HUMAN	P23396
2023-03-02-KB-noFAIMS-ST-B1-056-HCD-3s-NA7.17560.17560.3	C:\Users\kerib\Desktop\MS_Data\ST-datasets\2023-03-02-KB-noFAIMS-ST-B1-056-HCD-3s-NA7_new_FP_2024\2024-04-28-FP-21-38-33\NA7_NA8_together_offset_alexey_new_v7\7_1\interact-2023-03-02-KB-noFAIMS-ST-B1-056-HCD-3s-NA7.pep.xml	CYEMASHLRR	C[160]YEMASHLRR	HGGIINKK.CYEMASHLRR.SQY	K	S	10	3	1084.17	1321.6	1321.6	441.541	441.541	1321.6	441.541	0.0004	0.9622	0.3668	0.0609537	12.36	0	0.9983	2	1	128	137	7.43223e+06	1C(57.0215)																		0	TRUE	sp|P07737|PROF1_HUMAN	P07737
2023-03-02-KB-noFAIMS-ST-B1-056-HCD-3s-NA7.17561.17561.2	C:\Users\kerib\Desktop\MS_Data\ST-datasets\2023-03-02-KB-noFAIMS-ST-B1-056-HCD-3s-NA7_new_FP_2024\2024-04-28-FP-21-38-33\NA7_NA8_together_offset_alexey_new_v7\7_1\interact-2023-03-02-KB-noFAIMS-ST-B1-056-HCD-3s-NA7.pep.xml	RVTIMPK		NICAIHAK.RVTIMPK.DIQIARRI	K	D	7	2	1084.21	843.5	843.5	422.757	422.757	843.5	422.757	-0.0001	0.9624	0.0336	1.48423	12.814	11.097	0.912	2	1	117	123	9318668																			0	FALSE	sp|P68431|H31_HUMAN	P68431
2023-03-02-KB-noFAIMS-ST-B1-056-HCD-3s-NA7.17571.17571.3	C:\Users\kerib\Desktop\MS_Data\ST-datasets\2023-03-02-KB-noFAIMS-ST-B1-056-HCD-3s-NA7_new_FP_2024\2024-04-28-FP-21-38-33\NA7_NA8_together_offset_alexey_new_v7\7_1\interact-2023-03-02-KB-noFAIMS-ST-B1-056-HCD-3s-NA7.pep.xml	TFSGQTHGFVHR		CKVEYQIK.TFSGQTHGFVHR.KREDCSPA	K	K	12	3	1084.61	1372.66	1372.66	458.562	458.562	1372.66	458.562	-0.0008	0.9425	0.1745	5.89049e-07	24.332	8.457	1	2	0	206	217	3.5355264E7																			0	TRUE	sp|Q96DG6|CMBL_HUMAN	Q96DG6
2023-03-02-KB-noFAIMS-ST-B1-056-HCD-3s-NA7.17595.17595.2	C:\Users\kerib\Desktop\MS_Data\ST-datasets\2023-03-02-KB-noFAIMS-ST-B1-056-HCD-3s-NA7_new_FP_2024\2024-04-28-FP-21-38-33\NA7_NA8_together_offset_alexey_new_v7\7_1\interact-2023-03-02-KB-noFAIMS-ST-B1-056-HCD-3s-NA7.pep.xml	AIVEKLR		PEQVGKMK.AIVEKLR.FTYRSDSF	K	F	7	2	1085.91	827.523	827.522	414.769	414.768	827.523	414.769	-0.0007	0.9763	0.296	0.111899	16.425	11.182	0.9823	2	1	464	470	1.0148953E7																			0	TRUE	sp|P12956|XRCC6_HUMAN	P12956
2023-03-02-KB-noFAIMS-ST-B1-056-HCD-3s-NA7.17597.17597.2	C:\Users\kerib\Desktop\MS_Data\ST-datasets\2023-03-02-KB-noFAIMS-ST-B1-056-HCD-3s-NA7_new_FP_2024\2024-04-28-FP-21-38-33\NA7_NA8_together_offset_alexey_new_v7\7_1\interact-2023-03-02-KB-noFAIMS-ST-B1-056-HCD-3s-NA7.pep.xml	SLLVQTKR		KRVITIRK.SLLVQTKR.RAIEKIDI	K	R	8	2	1085.99	943.582	943.581	472.798	472.798	943.581	472.798	-0.0006	0.976	0.2592	0.0991973	15.514	10.348	0.9939	2	1	350	357	6.59405e+06																			0	TRUE	sp|P39023|RL3_HUMAN	P39023
2023-03-02-KB-noFAIMS-ST-B1-056-HCD-3s-NA7.17606.17606.2	C:\Users\kerib\Desktop\MS_Data\ST-datasets\2023-03-02-KB-noFAIMS-ST-B1-056-HCD-3s-NA7_new_FP_2024\2024-04-28-FP-21-38-33\NA7_NA8_together_offset_alexey_new_v7\7_1\interact-2023-03-02-KB-noFAIMS-ST-B1-056-HCD-3s-NA7.pep.xml	HVALSVGGR		IQCGIQSR.HVALSVGGR.EIIKGKIF	R	E	9	2	1086.36	894.504	894.504	448.259	448.259	894.504	448.259	0	0.9748	0.4621	0.100751	15.487	11.2	0.9956	2	0	51	59	5191877																			0	TRUE	sp|Q8WVJ2|NUDC2_HUMAN	Q8WVJ2
2023-03-02-KB-noFAIMS-ST-B1-056-HCD-3s-NA7.17608.17608.2	C:\Users\kerib\Desktop\MS_Data\ST-datasets\2023-03-02-KB-noFAIMS-ST-B1-056-HCD-3s-NA7_new_FP_2024\2024-04-28-FP-21-38-33\NA7_NA8_together_offset_alexey_new_v7\7_1\interact-2023-03-02-KB-noFAIMS-ST-B1-056-HCD-3s-NA7.pep.xml	VCALRVTSR	VC[160]ALRVTSR	VQEVPKIK.VCALRVTSR.ARSRIIRA	K	A	9	2	1086.44	1060.58	1060.58	531.299	531.298	1060.58	531.298	0.0008	0.5086	0.6672	2.14536	9.174	0	0.8813	2	1	100	108	7.39023e+06	2C(57.0215)																		0	TRUE	sp|Q07020|RL18_HUMAN	Q07020
2023-03-02-KB-noFAIMS-ST-B1-056-HCD-3s-NA7.17609.17609.3	C:\Users\kerib\Desktop\MS_Data\ST-datasets\2023-03-02-KB-noFAIMS-ST-B1-056-HCD-3s-NA7_new_FP_2024\2024-04-28-FP-21-38-33\NA7_NA8_together_offset_alexey_new_v7\7_1\interact-2023-03-02-KB-noFAIMS-ST-B1-056-HCD-3s-NA7.pep.xml	QEYDESGPSIVHRK		FQQMWISK.QEYDESGPSIVHRK.CF	K	C	14	3	1086.48	1643.79	1643.79	548.938	548.937	1643.79	548.937	-0.0004	0.8907	0.1181	8.17392e-09	23.147	10.21	1	2	1	360	373	7.24947e+06																			0	FALSE	sp|P60709|ACTB_HUMAN	P60709
2023-03-02-KB-noFAIMS-ST-B1-056-HCD-3s-NA7.17613.17613.2	C:\Users\kerib\Desktop\MS_Data\ST-datasets\2023-03-02-KB-noFAIMS-ST-B1-056-HCD-3s-NA7_new_FP_2024\2024-04-28-FP-21-38-33\NA7_NA8_together_offset_alexey_new_v7\7_1\interact-2023-03-02-KB-noFAIMS-ST-B1-056-HCD-3s-NA7.pep.xml	TFSGQTHGFVHR		CKVEYQIK.TFSGQTHGFVHR.KREDCSPA	K	K	12	2	1086.64	1372.66	1372.66	687.339	687.34	1372.66	687.339	0.0011	0.8999	0.2084	0.00230675	21.048	0	0.9999	2	0	206	217	5.26246e+06																			0	TRUE	sp|Q96DG6|CMBL_HUMAN	Q96DG6
2023-03-02-KB-noFAIMS-ST-B1-056-HCD-3s-NA7.17642.17642.3	C:\Users\kerib\Desktop\MS_Data\ST-datasets\2023-03-02-KB-noFAIMS-ST-B1-056-HCD-3s-NA7_new_FP_2024\2024-04-28-FP-21-38-33\NA7_NA8_together_offset_alexey_new_v7\7_1\interact-2023-03-02-KB-noFAIMS-ST-B1-056-HCD-3s-NA7.pep.xml	DAQHYGGWEHR		GPEVTMIK.DAQHYGGWEHR.DVHNIYGI	K	D	11	3	1087.83	1356.61	1356.6	453.209	453.206	1354.58	452.534	2.0159	0.7183	0.4076	0.0637896	14.281	0	0.9122	2	0	559	569	5.54628e+06		Mod1: Second isotopic peak (PeakApex: 2.0058)																	0	TRUE	sp|Q14697|GANAB_HUMAN	Q14697
2023-03-02-KB-noFAIMS-ST-B1-056-HCD-3s-NA7.17663.17663.3	C:\Users\kerib\Desktop\MS_Data\ST-datasets\2023-03-02-KB-noFAIMS-ST-B1-056-HCD-3s-NA7_new_FP_2024\2024-04-28-FP-21-38-33\NA7_NA8_together_offset_alexey_new_v7\7_1\interact-2023-03-02-KB-noFAIMS-ST-B1-056-HCD-3s-NA7.pep.xml	VLNTNIDGRR		EKFQHIIR.VLNTNIDGRR.KIAFAITA	R	K	10	3	1089.03	1156.63	1156.63	386.551	386.55	1156.63	386.551	-0.0018	0.9626	0.3512	0.00715765	13.51	9.487	0.9988	2	1	15	24	4.5289344E7																			0	TRUE	sp|P62269|RS18_HUMAN	P62269
2023-03-02-KB-noFAIMS-ST-B1-056-HCD-3s-NA7.17666.17666.3	C:\Users\kerib\Desktop\MS_Data\ST-datasets\2023-03-02-KB-noFAIMS-ST-B1-056-HCD-3s-NA7_new_FP_2024\2024-04-28-FP-21-38-33\NA7_NA8_together_offset_alexey_new_v7\7_1\interact-2023-03-02-KB-noFAIMS-ST-B1-056-HCD-3s-NA7.pep.xml	GLIKLVSKHR		AIQEIISK.GLIKLVSKHR.AQVIYTRN	K	A	10	3	1089.15	1149.74	1149.74	384.253	384.252	1149.73	384.252	0.0009	0.8175	2.9352	0.844792	6.793	0	0.8915	2	2	95	104	3881957																			0	TRUE	sp|P62851|RS25_HUMAN	P62851
2023-03-02-KB-noFAIMS-ST-B1-056-HCD-3s-NA7.17671.17671.3	C:\Users\kerib\Desktop\MS_Data\ST-datasets\2023-03-02-KB-noFAIMS-ST-B1-056-HCD-3s-NA7_new_FP_2024\2024-04-28-FP-21-38-33\NA7_NA8_together_offset_alexey_new_v7\7_1\interact-2023-03-02-KB-noFAIMS-ST-B1-056-HCD-3s-NA7.pep.xml	DAQHYGGWEHR		GPEVTMIK.DAQHYGGWEHR.DVHNIYGI	K	D	11	3	1089.35	1354.58	1354.58	452.534	452.534	1354.58	452.534	0.0015	0.7854	0.433	2.06063	10.244	0	0.9837	2	0	559	569	4550614																			0	TRUE	sp|Q14697|GANAB_HUMAN	Q14697
2023-03-02-KB-noFAIMS-ST-B1-056-HCD-3s-NA7.17672.17672.2	C:\Users\kerib\Desktop\MS_Data\ST-datasets\2023-03-02-KB-noFAIMS-ST-B1-056-HCD-3s-NA7_new_FP_2024\2024-04-28-FP-21-38-33\NA7_NA8_together_offset_alexey_new_v7\7_1\interact-2023-03-02-KB-noFAIMS-ST-B1-056-HCD-3s-NA7.pep.xml	VLNTNIDGRR		EKFQHIIR.VLNTNIDGRR.KIAFAITA	R	K	10	2	1089.4	1156.63	1156.63	579.323	579.323	1156.63	579.323	-0.0001	0.8821	0.3573	0.00532683	16.657	12.24	0.9985	2	1	15	24	1.924699E7																			0	TRUE	sp|P62269|RS18_HUMAN	P62269
2023-03-02-KB-noFAIMS-ST-B1-056-HCD-3s-NA7.17674.17674.2	C:\Users\kerib\Desktop\MS_Data\ST-datasets\2023-03-02-KB-noFAIMS-ST-B1-056-HCD-3s-NA7_new_FP_2024\2024-04-28-FP-21-38-33\NA7_NA8_together_offset_alexey_new_v7\7_1\interact-2023-03-02-KB-noFAIMS-ST-B1-056-HCD-3s-NA7.pep.xml	NKVVGWR		RFEIACYK.NKVVGWR.SGVEKDID	K	S	7	2	1089.48	857.487	857.486	429.751	429.75	857.487	429.751	-0.0011	0.9592	0.4993	2.91448	13.486	12.037	0.9236	2	1	34	40	2691601																			0	TRUE	sp|Q9Y3A5|SBDS_HUMAN	Q9Y3A5
2023-03-02-KB-noFAIMS-ST-B1-056-HCD-3s-NA7.17706.17706.3	C:\Users\kerib\Desktop\MS_Data\ST-datasets\2023-03-02-KB-noFAIMS-ST-B1-056-HCD-3s-NA7_new_FP_2024\2024-04-28-FP-21-38-33\NA7_NA8_together_offset_alexey_new_v7\7_1\interact-2023-03-02-KB-noFAIMS-ST-B1-056-HCD-3s-NA7.pep.xml	HRPQLLVER		AVEAAINR.HRPQLLVER.YHFNMGII	R	Y	9	3	1090.77	1146.66	1146.66	383.228	383.228	1146.66	383.228	0.0017	0.972	0.485	1.21102e-07	23.158	10.179	1	2	1	133	141	1.4188646E7																			0	TRUE	sp|P47897|SYQ_HUMAN	P47897
2023-03-02-KB-noFAIMS-ST-B1-056-HCD-3s-NA7.17732.17732.3	C:\Users\kerib\Desktop\MS_Data\ST-datasets\2023-03-02-KB-noFAIMS-ST-B1-056-HCD-3s-NA7_new_FP_2024\2024-04-28-FP-21-38-33\NA7_NA8_together_offset_alexey_new_v7\7_1\interact-2023-03-02-KB-noFAIMS-ST-B1-056-HCD-3s-NA7.pep.xml	SQILKHPSLAR		DNIIQICK.SQILKHPSLAR.RICVQNST	K	R	11	3	1092.14	1248.73	1248.73	417.251	417.25	1248.73	417.251	-0.0025	0.5702	0.4113	2.31739	9.04	0	0.9156	2	1	190	200	4115692																			0	TRUE	sp|Q9BZE1|RM37_HUMAN	Q9BZE1
2023-03-02-KB-noFAIMS-ST-B1-056-HCD-3s-NA7.17735.17735.4	C:\Users\kerib\Desktop\MS_Data\ST-datasets\2023-03-02-KB-noFAIMS-ST-B1-056-HCD-3s-NA7_new_FP_2024\2024-04-28-FP-21-38-33\NA7_NA8_together_offset_alexey_new_v7\7_1\interact-2023-03-02-KB-noFAIMS-ST-B1-056-HCD-3s-NA7.pep.xml	AAEVLNKHSLSGRPLK		KMEESMKK.AAEVLNKHSLSGRPLK.VKEDPDGE	K	V	16	4	1092.26	1718.98	1718.97	430.752	430.751	1718.98	430.752	-0.005	0.6413	0.1388	0.570804	12.906	10.986	0.9145	2	2	128	143	1.1051734E7																			0	TRUE	sp|P52272|HNRPM_HUMAN	P52272
2023-03-02-KB-noFAIMS-ST-B1-056-HCD-3s-NA7.17743.17743.2	C:\Users\kerib\Desktop\MS_Data\ST-datasets\2023-03-02-KB-noFAIMS-ST-B1-056-HCD-3s-NA7_new_FP_2024\2024-04-28-FP-21-38-33\NA7_NA8_together_offset_alexey_new_v7\7_1\interact-2023-03-02-KB-noFAIMS-ST-B1-056-HCD-3s-NA7.pep.xml	SLVKGGLCR	SLVKGGLC[160]R	YAARWVAK.SLVKGGLCR.RVIVQVSY	K	R	9	2	1092.58	988.549	988.544	495.282	495.279	988.549	495.282	-0.0047	0.9544	0.5891	0.280382	14.716	11.167	0.9854	2	1	304	312	6013761	8C(57.0215)																		0	TRUE	sp|P31153|METK2_HUMAN	P31153
2023-03-02-KB-noFAIMS-ST-B1-056-HCD-3s-NA7.17791.17791.3	C:\Users\kerib\Desktop\MS_Data\ST-datasets\2023-03-02-KB-noFAIMS-ST-B1-056-HCD-3s-NA7_new_FP_2024\2024-04-28-FP-21-38-33\NA7_NA8_together_offset_alexey_new_v7\7_1\interact-2023-03-02-KB-noFAIMS-ST-B1-056-HCD-3s-NA7.pep.xml	AAEVLNKHSLSGRPLK		KMEESMKK.AAEVLNKHSLSGRPLK.VKEDPDGE	K	V	16	3	1094.84	1718.98	1718.98	574	574	1718.98	574	-0.0012	0.8043	0.1817	0.144877	12.856	0	0.9927	2	2	128	143	9110261																			0	TRUE	sp|P52272|HNRPM_HUMAN	P52272
2023-03-02-KB-noFAIMS-ST-B1-056-HCD-3s-NA7.17803.17803.3	C:\Users\kerib\Desktop\MS_Data\ST-datasets\2023-03-02-KB-noFAIMS-ST-B1-056-HCD-3s-NA7_new_FP_2024\2024-04-28-FP-21-38-33\NA7_NA8_together_offset_alexey_new_v7\7_1\interact-2023-03-02-KB-noFAIMS-ST-B1-056-HCD-3s-NA7.pep.xml	NRSFSLKNVK		GRIIAIVR.NRSFSLKNVK.HFVIDECD	R	H	10	3	1095.32	1191.68	1191.67	398.233	398.232	1191.67	398.231	0.0026	0.5967	0.2351	1.5968	9.687	0	0.9223	2	2	181	190	2619770																			0	TRUE	sp|O00148|DX39A_HUMAN	O00148
2023-03-02-KB-noFAIMS-ST-B1-056-HCD-3s-NA7.17812.17812.3	C:\Users\kerib\Desktop\MS_Data\ST-datasets\2023-03-02-KB-noFAIMS-ST-B1-056-HCD-3s-NA7_new_FP_2024\2024-04-28-FP-21-38-33\NA7_NA8_together_offset_alexey_new_v7\7_1\interact-2023-03-02-KB-noFAIMS-ST-B1-056-HCD-3s-NA7.pep.xml	RNPAGSVVMER		IVIGSQRR.RNPAGSVVMER.IRMDIRKV	R	I	11	3	1095.68	1214.62	1214.61	405.88	405.879	1214.62	405.88	-0.0042	0.7121	0.441	1.8396	8.96	7.207	0.9337	2	1	208	218	1.34253e+06																			0	TRUE	sp|O00764|PDXK_HUMAN	O00764
2023-03-02-KB-noFAIMS-ST-B1-056-HCD-3s-NA7.17868.17868.3	C:\Users\kerib\Desktop\MS_Data\ST-datasets\2023-03-02-KB-noFAIMS-ST-B1-056-HCD-3s-NA7_new_FP_2024\2024-04-28-FP-21-38-33\NA7_NA8_together_offset_alexey_new_v7\7_1\interact-2023-03-02-KB-noFAIMS-ST-B1-056-HCD-3s-NA7.pep.xml	HDSPEDVKR	HDS[523]PEDVKR	CMMAQYNR.HDSPEDVKR.RAMADPEV	R	R	9	3	1098.28	1517.74	1517.74	506.921	506.922	1517.74	506.921	436.229	0.3666	0.6135	0.159404	12.69	8.197	0.9129	2	1	479	487	6504703	3S(436.2256)	Mod1: Unannotated mass-shift 436.2254 (PeakApex: 436.2254)	HDsPEDVKR	H(8.83)D(8.95)S(11.66)P(9.91)E(9.91)D(9.91)V(11.19)K(11.19)R(9.54)	S3	1	H(0.00)D(2.92)S(4.27)P(4.27)E(4.27)D(4.27)V(5.68)K(5.68)R(5.68)	H(0)D(1)S(2)P(2)E(2)D(2)V(3)K(3)R(3)	11.6579	6	11.193	6	12.6909	7	5.68235	3	5.68235	3	0	TRUE	sp|P31948|STIP1_HUMAN	P31948
2023-03-02-KB-noFAIMS-ST-B1-056-HCD-3s-NA7.17871.17871.2	C:\Users\kerib\Desktop\MS_Data\ST-datasets\2023-03-02-KB-noFAIMS-ST-B1-056-HCD-3s-NA7_new_FP_2024\2024-04-28-FP-21-38-33\NA7_NA8_together_offset_alexey_new_v7\7_1\interact-2023-03-02-KB-noFAIMS-ST-B1-056-HCD-3s-NA7.pep.xml	LIMGIGHR	LIM[147]GIGHR	NKMKKEGK.LIMGIGHR.VKSINNPD	K	V	8	2	1098.4	911.501	911.496	456.758	456.755	911.501	456.758	-0.0047	0.9082	0.8092	1.34586	12.984	11.444	0.9348	2	0	969	976	3.96779e+06	3M(15.9949)																		0	TRUE	sp|P53396|ACLY_HUMAN	P53396
2023-03-02-KB-noFAIMS-ST-B1-056-HCD-3s-NA7.17925.17925.2	C:\Users\kerib\Desktop\MS_Data\ST-datasets\2023-03-02-KB-noFAIMS-ST-B1-056-HCD-3s-NA7_new_FP_2024\2024-04-28-FP-21-38-33\NA7_NA8_together_offset_alexey_new_v7\7_1\interact-2023-03-02-KB-noFAIMS-ST-B1-056-HCD-3s-NA7.pep.xml	QVPLAAR		EVAGQWQK.QVPLAAR.ASQRQWIV	K	A	7	2	1100.91	753.45	753.449	377.732	377.732	753.45	377.732	-0.0003	0.9833	0.4255	2.78933	8.718	0	0.9801	2	0	143	149	3.88716e+06																			0	TRUE	sp|P49593|PPM1F_HUMAN	P49593
2023-03-02-KB-noFAIMS-ST-B1-056-HCD-3s-NA7.17926.17926.3	C:\Users\kerib\Desktop\MS_Data\ST-datasets\2023-03-02-KB-noFAIMS-ST-B1-056-HCD-3s-NA7_new_FP_2024\2024-04-28-FP-21-38-33\NA7_NA8_together_offset_alexey_new_v7\7_1\interact-2023-03-02-KB-noFAIMS-ST-B1-056-HCD-3s-NA7.pep.xml	FFYKEKESVNAK		YITIQMVR.FFYKEKESVNAK.VIKDVKFP	R	V	12	3	1100.95	1488.76	1488.76	497.261	497.261	1488.76	497.261	0.0011	0.9607	0.4731	6.61435e-07	29.14	11.274	1	2	2	331	342	4.749826E7																			0	TRUE	sp|P54578|UBP14_HUMAN	P54578
2023-03-02-KB-noFAIMS-ST-B1-056-HCD-3s-NA7.17927.17927.3	C:\Users\kerib\Desktop\MS_Data\ST-datasets\2023-03-02-KB-noFAIMS-ST-B1-056-HCD-3s-NA7_new_FP_2024\2024-04-28-FP-21-38-33\NA7_NA8_together_offset_alexey_new_v7\7_1\interact-2023-03-02-KB-noFAIMS-ST-B1-056-HCD-3s-NA7.pep.xml	EHVMNEVDTNKDR	E[565]HVM[147]NEVDTNKDR	EEERIRMR.EHVMNEVDTNKDR.LVTIEEFI	R	L	13	3	1100.99	2037.94	2037.94	680.32	680.319	2037.94	680.319	436.225	0.4469	2.1148	0.00741738	19.019	0	0.9936	2	1	299	311	1.345654E7	1E(436.2256),4M(15.9949)	Mod1: Unannotated mass-shift 436.2254 (PeakApex: 436.2254)	ehVMNEVDTNKDR	E(19.02)H(19.02)V(17.42)M(16.09)N(16.09)E(16.09)V(10.44)D(8.40)T(6.54)N(5.12)K(3.98)D(3.98)R(0.00)	E1;H2	2	E(6.57)H(6.57)V(4.97)M(3.64)N(3.64)E(3.64)V(0.00)D(0.00)T(0.00)N(0.00)K(0.00)D(0.00)R(0.00)	E(3)H(3)V(2)M(1)N(1)E(1)V(0)D(0)T(0)N(0)K(0)D(0)R(0)	19.0193	9	17.4152	8	12.4492	6	6.57005	3	6.57005	3	0	TRUE	sp|P80303|NUCB2_HUMAN	P80303
2023-03-02-KB-noFAIMS-ST-B1-056-HCD-3s-NA7.17933.17933.2	C:\Users\kerib\Desktop\MS_Data\ST-datasets\2023-03-02-KB-noFAIMS-ST-B1-056-HCD-3s-NA7_new_FP_2024\2024-04-28-FP-21-38-33\NA7_NA8_together_offset_alexey_new_v7\7_1\interact-2023-03-02-KB-noFAIMS-ST-B1-056-HCD-3s-NA7.pep.xml	NVPNWHR		VTSRVTYK.NVPNWHR.DIVRVCEN	K	D	7	2	1101.24	921.458	921.457	461.736	461.736	921.457	461.736	-0.0004	0.9748	0.344	0.00888206	14.713	11.065	0.9949	2	0	100	106	6.2263636E7																			0	TRUE	sp|P62826|RAN_HUMAN	P62826
2023-03-02-KB-noFAIMS-ST-B1-056-HCD-3s-NA7.17939.17939.2	C:\Users\kerib\Desktop\MS_Data\ST-datasets\2023-03-02-KB-noFAIMS-ST-B1-056-HCD-3s-NA7_new_FP_2024\2024-04-28-FP-21-38-33\NA7_NA8_together_offset_alexey_new_v7\7_1\interact-2023-03-02-KB-noFAIMS-ST-B1-056-HCD-3s-NA7.pep.xml	ELSDIAHR		AITPEQKK.ELSDIAHR.IVAPGKGI	K	I	8	2	1101.49	939.477	939.478	470.746	470.746	939.477	470.746	0.0004	0.8941	0.4363	1.28894	12.366	10.851	0.9558	2	0	15	22	2.61011e+06																			0	TRUE	sp|P04075|ALDOA_HUMAN	P04075
2023-03-02-KB-noFAIMS-ST-B1-056-HCD-3s-NA7.17941.17941.3	C:\Users\kerib\Desktop\MS_Data\ST-datasets\2023-03-02-KB-noFAIMS-ST-B1-056-HCD-3s-NA7_new_FP_2024\2024-04-28-FP-21-38-33\NA7_NA8_together_offset_alexey_new_v7\7_1\interact-2023-03-02-KB-noFAIMS-ST-B1-056-HCD-3s-NA7.pep.xml	HSWYHGPVSR		TPVNSIEK.HSWYHGPVSR.NAAEYIIS	K	N	10	3	1101.57	1224.58	1224.58	409.2	409.2	1224.58	409.2	-0.0015	0.9595	0.7922	0.00144252	22.082	9.682	0.9998	2	0	125	134	1.0219896E7																			0	FALSE	sp|P00519|ABL1_HUMAN	P00519
2023-03-02-KB-noFAIMS-ST-B1-056-HCD-3s-NA7.17943.17943.3	C:\Users\kerib\Desktop\MS_Data\ST-datasets\2023-03-02-KB-noFAIMS-ST-B1-056-HCD-3s-NA7_new_FP_2024\2024-04-28-FP-21-38-33\NA7_NA8_together_offset_alexey_new_v7\7_1\interact-2023-03-02-KB-noFAIMS-ST-B1-056-HCD-3s-NA7.pep.xml	FFYKEKESVNAK		YITIQMVR.FFYKEKESVNAK.VIKDVKFP	R	V	12	3	1101.65	1488.76	1488.76	497.261	497.261	1488.76	497.261	0.0011	0.8238	0.4615	0.00144283	19.001	13.877	0.9977	2	2	331	342	4.749826E7																			0	TRUE	sp|P54578|UBP14_HUMAN	P54578
2023-03-02-KB-noFAIMS-ST-B1-056-HCD-3s-NA7.17985.17985.2	C:\Users\kerib\Desktop\MS_Data\ST-datasets\2023-03-02-KB-noFAIMS-ST-B1-056-HCD-3s-NA7_new_FP_2024\2024-04-28-FP-21-38-33\NA7_NA8_together_offset_alexey_new_v7\7_1\interact-2023-03-02-KB-noFAIMS-ST-B1-056-HCD-3s-NA7.pep.xml	HQGVMVGMGQK		PSIVGRPR.HQGVMVGMGQK.DSYVGDEA	R	D	11	2	1103.36	1170.57	1170.56	586.29	586.288	1170.56	586.289	-0.0012	0.9764	0.3748	3.421e-11	37.653	12.588	1	2	0	42	52	2.48876064E8																			0	FALSE	sp|P68032|ACTC_HUMAN	P68032
2023-03-02-KB-noFAIMS-ST-B1-056-HCD-3s-NA7.17986.17986.2	C:\Users\kerib\Desktop\MS_Data\ST-datasets\2023-03-02-KB-noFAIMS-ST-B1-056-HCD-3s-NA7_new_FP_2024\2024-04-28-FP-21-38-33\NA7_NA8_together_offset_alexey_new_v7\7_1\interact-2023-03-02-KB-noFAIMS-ST-B1-056-HCD-3s-NA7.pep.xml	AENTQFVK		GTKEAHDR.AENTQFVK.DFIKGNIK	R	D	8	2	1103.63	935.471	935.471	468.743	468.743	935.471	468.743	-0.0004	0.9733	0.6025	0.00475699	19.377	11.151	0.9993	2	0	48	55	3.28224E7																			0	TRUE	sp|P30519|HMOX2_HUMAN	P30519
2023-03-02-KB-noFAIMS-ST-B1-056-HCD-3s-NA7.17987.17987.3	C:\Users\kerib\Desktop\MS_Data\ST-datasets\2023-03-02-KB-noFAIMS-ST-B1-056-HCD-3s-NA7_new_FP_2024\2024-04-28-FP-21-38-33\NA7_NA8_together_offset_alexey_new_v7\7_1\interact-2023-03-02-KB-noFAIMS-ST-B1-056-HCD-3s-NA7.pep.xml	NNIKLYVRR		IFENKKKK.NNIKLYVRR.VFIMDSCD	K	V	9	3	1103.67	1174.69	1174.69	392.572	392.572	1174.69	392.572	-0.0004	0.9638	1.3702	0.0138742	16.921	12.518	0.9966	2	2	351	359	3.6852992E7																			0	FALSE	sp|P08238|HS90B_HUMAN	P08238
2023-03-02-KB-noFAIMS-ST-B1-056-HCD-3s-NA7.17988.17988.2	C:\Users\kerib\Desktop\MS_Data\ST-datasets\2023-03-02-KB-noFAIMS-ST-B1-056-HCD-3s-NA7_new_FP_2024\2024-04-28-FP-21-38-33\NA7_NA8_together_offset_alexey_new_v7\7_1\interact-2023-03-02-KB-noFAIMS-ST-B1-056-HCD-3s-NA7.pep.xml	GAVIVVSHDAR		GEAINEYK.GAVIVVSHDAR.LITETNCQ	K	L	11	2	1103.82	1122.62	1122.61	562.315	562.314	1122.61	562.314	-0.0014	0.9813	0.1449	2.77262e-05	27.477	12.696	1	2	0	790	800	2.2569318E7																			0	TRUE	sp|Q8NE71|ABCF1_HUMAN	Q8NE71
2023-03-02-KB-noFAIMS-ST-B1-056-HCD-3s-NA7.17989.17989.3	C:\Users\kerib\Desktop\MS_Data\ST-datasets\2023-03-02-KB-noFAIMS-ST-B1-056-HCD-3s-NA7_new_FP_2024\2024-04-28-FP-21-38-33\NA7_NA8_together_offset_alexey_new_v7\7_1\interact-2023-03-02-KB-noFAIMS-ST-B1-056-HCD-3s-NA7.pep.xml	SKRVAPVLIR		ICVHKKIR.SKRVAPVLIR.EITRRVHI	R	E	10	3	1103.86	1137.74	1137.73	380.252	380.252	1137.73	380.252	-0.0009	0.9295	0.8656	0.00702667	20.113	11.151	0.9985	2	2	256	265	2.0725664E7																			0	FALSE	sp|P30419|NMT1_HUMAN	P30419
2023-03-02-KB-noFAIMS-ST-B1-056-HCD-3s-NA7.17990.17990.2	C:\Users\kerib\Desktop\MS_Data\ST-datasets\2023-03-02-KB-noFAIMS-ST-B1-056-HCD-3s-NA7_new_FP_2024\2024-04-28-FP-21-38-33\NA7_NA8_together_offset_alexey_new_v7\7_1\interact-2023-03-02-KB-noFAIMS-ST-B1-056-HCD-3s-NA7.pep.xml	KVGLIAAR		RRDAPAGR.KVGLIAAR.RTGRIRGT	R	R	8	2	1103.9	826.539	826.538	414.277	414.276	826.539	414.277	-0.0007	0.9883	0.2656	0.0806771	16.873	11.771	0.993	2	1	234	241	7.30699e+06																			0	TRUE	sp|P62917|RL8_HUMAN	P62917
2023-03-02-KB-noFAIMS-ST-B1-056-HCD-3s-NA7.17991.17991.2	C:\Users\kerib\Desktop\MS_Data\ST-datasets\2023-03-02-KB-noFAIMS-ST-B1-056-HCD-3s-NA7_new_FP_2024\2024-04-28-FP-21-38-33\NA7_NA8_together_offset_alexey_new_v7\7_1\interact-2023-03-02-KB-noFAIMS-ST-B1-056-HCD-3s-NA7.pep.xml	HQGVMVGMGQK		PSIVGRPR.HQGVMVGMGQK.DSYVGDEA	R	D	11	2	1103.94	1170.57	1170.56	586.29	586.288	1170.56	586.289	-0.0012	0.864	0.3843	2.38394e-09	36.996	15.678	1	2	0	42	52	2.48876064E8																			0	FALSE	sp|P68032|ACTC_HUMAN	P68032
2023-03-02-KB-noFAIMS-ST-B1-056-HCD-3s-NA7.17994.17994.2	C:\Users\kerib\Desktop\MS_Data\ST-datasets\2023-03-02-KB-noFAIMS-ST-B1-056-HCD-3s-NA7_new_FP_2024\2024-04-28-FP-21-38-33\NA7_NA8_together_offset_alexey_new_v7\7_1\interact-2023-03-02-KB-noFAIMS-ST-B1-056-HCD-3s-NA7.pep.xml	HMLPSGFRK		YGSNKKTK.HMLPSGFRK.FIVHNVKE	K	F	9	2	1104.06	1071.57	1071.56	536.79	536.79	1071.56	536.79	0	0.9165	0.0488	0.0585784	19.229	8.753	0.9985	2	1	68	76	2.306708E7																			0	TRUE	sp|P62910|RL32_HUMAN	P62910
2023-03-02-KB-noFAIMS-ST-B1-056-HCD-3s-NA7.17995.17995.2	C:\Users\kerib\Desktop\MS_Data\ST-datasets\2023-03-02-KB-noFAIMS-ST-B1-056-HCD-3s-NA7_new_FP_2024\2024-04-28-FP-21-38-33\NA7_NA8_together_offset_alexey_new_v7\7_1\interact-2023-03-02-KB-noFAIMS-ST-B1-056-HCD-3s-NA7.pep.xml	HQGVMVGMGQK	HQGVM[147]VGMGQK	PSIVGRPR.HQGVMVGMGQK.DSYVGDEA	R	D	11	2	1104.1	1186.56	1186.56	594.287	594.286	1186.56	594.287	-0.0013	0.962	2.751	2.63e-12	39.462	37.152	1	2	0	42	52	5.6238492E7	5M(15.9949)																		0	FALSE	sp|P68032|ACTC_HUMAN	P68032
2023-03-02-KB-noFAIMS-ST-B1-056-HCD-3s-NA7.17996.17996.3	C:\Users\kerib\Desktop\MS_Data\ST-datasets\2023-03-02-KB-noFAIMS-ST-B1-056-HCD-3s-NA7_new_FP_2024\2024-04-28-FP-21-38-33\NA7_NA8_together_offset_alexey_new_v7\7_1\interact-2023-03-02-KB-noFAIMS-ST-B1-056-HCD-3s-NA7.pep.xml	RLCKTVGATALPR	RLC[160]KTVGATALPR	INSKWDIR.RLCKTVGATALPR.LTPPVIEE	R	L	13	3	1104.13	1441.82	1441.82	481.614	481.613	1441.82	481.613	-0.0023	0.9365	0.4746	2.48517e-08	26.562	11.724	1	2	2	323	335	2.532619E7	3C(57.0215)																		0	TRUE	sp|P50990|TCPQ_HUMAN	P50990
2023-03-02-KB-noFAIMS-ST-B1-056-HCD-3s-NA7.17999.17999.3	C:\Users\kerib\Desktop\MS_Data\ST-datasets\2023-03-02-KB-noFAIMS-ST-B1-056-HCD-3s-NA7_new_FP_2024\2024-04-28-FP-21-38-33\NA7_NA8_together_offset_alexey_new_v7\7_1\interact-2023-03-02-KB-noFAIMS-ST-B1-056-HCD-3s-NA7.pep.xml	HKNMSVHLSPCFR	HKNM[147]SVHLSPC[160]FR	KYNRFEKR.HKNMSVHLSPCFR.DVQIGDIV	R	D	13	3	1104.26	1627.77	1627.77	543.598	543.598	1627.77	543.598	0.0002	0.9093	1.6377	0.000101008	19.742	10.253	0.9995	2	1	106	118	1.0329429E7	11C(57.0215),4M(15.9949)																		0	TRUE	sp|P62280|RS11_HUMAN	P62280
2023-03-02-KB-noFAIMS-ST-B1-056-HCD-3s-NA7.18000.18000.4	C:\Users\kerib\Desktop\MS_Data\ST-datasets\2023-03-02-KB-noFAIMS-ST-B1-056-HCD-3s-NA7_new_FP_2024\2024-04-28-FP-21-38-33\NA7_NA8_together_offset_alexey_new_v7\7_1\interact-2023-03-02-KB-noFAIMS-ST-B1-056-HCD-3s-NA7.pep.xml	HKNMSVHLSPCFR	HKNM[147]SVHLSPC[160]FR	KYNRFEKR.HKNMSVHLSPCFR.DVQIGDIV	R	D	13	4	1104.3	1627.77	1627.77	407.949	407.949	1627.77	407.95	-0.0056	0.9038	1.637	0.000170564	18.232	9.43	0.9996	2	1	106	118	1.2492399E7	11C(57.0215),4M(15.9949)																		0	TRUE	sp|P62280|RS11_HUMAN	P62280
2023-03-02-KB-noFAIMS-ST-B1-056-HCD-3s-NA7.18005.18005.2	C:\Users\kerib\Desktop\MS_Data\ST-datasets\2023-03-02-KB-noFAIMS-ST-B1-056-HCD-3s-NA7_new_FP_2024\2024-04-28-FP-21-38-33\NA7_NA8_together_offset_alexey_new_v7\7_1\interact-2023-03-02-KB-noFAIMS-ST-B1-056-HCD-3s-NA7.pep.xml	GAVIVVSHDAR		GEAINEYK.GAVIVVSHDAR.LITETNCQ	K	L	11	2	1104.5	1122.62	1122.61	562.315	562.314	1122.61	562.314	-0.0014	0.9224	0.1335	0.00100861	23.12	11.972	0.9999	2	0	790	800	2.2569318E7																			0	TRUE	sp|Q8NE71|ABCF1_HUMAN	Q8NE71
2023-03-02-KB-noFAIMS-ST-B1-056-HCD-3s-NA7.18007.18007.2	C:\Users\kerib\Desktop\MS_Data\ST-datasets\2023-03-02-KB-noFAIMS-ST-B1-056-HCD-3s-NA7_new_FP_2024\2024-04-28-FP-21-38-33\NA7_NA8_together_offset_alexey_new_v7\7_1\interact-2023-03-02-KB-noFAIMS-ST-B1-056-HCD-3s-NA7.pep.xml	FFYKEKESVNAK		YITIQMVR.FFYKEKESVNAK.VIKDVKFP	R	V	12	2	1104.58	1488.76	1488.76	745.388	745.387	1488.76	745.388	-0.0012	0.6047	0.4126	0.00526061	20.841	11.305	0.9926	2	2	331	342	3351967																			0	TRUE	sp|P54578|UBP14_HUMAN	P54578
2023-03-02-KB-noFAIMS-ST-B1-056-HCD-3s-NA7.18020.18020.2	C:\Users\kerib\Desktop\MS_Data\ST-datasets\2023-03-02-KB-noFAIMS-ST-B1-056-HCD-3s-NA7_new_FP_2024\2024-04-28-FP-21-38-33\NA7_NA8_together_offset_alexey_new_v7\7_1\interact-2023-03-02-KB-noFAIMS-ST-B1-056-HCD-3s-NA7.pep.xml	AENTQFVK		GTKEAHDR.AENTQFVK.DFIKGNIK	R	D	8	2	1105.11	935.471	935.471	468.743	468.743	935.471	468.743	-0.0004	0.6976	0.6272	7.19337	12.429	0	0.9364	2	0	48	55	3.28224E7																			0	TRUE	sp|P30519|HMOX2_HUMAN	P30519
2023-03-02-KB-noFAIMS-ST-B1-056-HCD-3s-NA7.18030.18030.2	C:\Users\kerib\Desktop\MS_Data\ST-datasets\2023-03-02-KB-noFAIMS-ST-B1-056-HCD-3s-NA7_new_FP_2024\2024-04-28-FP-21-38-33\NA7_NA8_together_offset_alexey_new_v7\7_1\interact-2023-03-02-KB-noFAIMS-ST-B1-056-HCD-3s-NA7.pep.xml	STTTGHLIYK		IGHVDSGK.STTTGHLIYK.CGGIDKRT	K	C	10	2	1105.52	1119.59	1119.59	560.803	560.803	1119.59	560.803	-0.0008	0.9768	0.0821	9.29089e-06	33.416	16.96	1	2	0	21	30	1.041304E8																			0	FALSE	sp|P68104|EF1A1_HUMAN	P68104
2023-03-02-KB-noFAIMS-ST-B1-056-HCD-3s-NA7.18050.18050.3	C:\Users\kerib\Desktop\MS_Data\ST-datasets\2023-03-02-KB-noFAIMS-ST-B1-056-HCD-3s-NA7_new_FP_2024\2024-04-28-FP-21-38-33\NA7_NA8_together_offset_alexey_new_v7\7_1\interact-2023-03-02-KB-noFAIMS-ST-B1-056-HCD-3s-NA7.pep.xml	KNNIKLYVR		DIFENKKK.KNNIKLYVR.RVFIMDSC	K	R	9	3	1106.33	1146.69	1146.69	383.237	383.236	1146.69	383.236	-0.0002	0.9529	0.8313	0.00483337	19.763	9.657	0.999	2	2	350	358	3.0646088E7																			0	FALSE	sp|P08238|HS90B_HUMAN	P08238
2023-03-02-KB-noFAIMS-ST-B1-056-HCD-3s-NA7.18053.18053.3	C:\Users\kerib\Desktop\MS_Data\ST-datasets\2023-03-02-KB-noFAIMS-ST-B1-056-HCD-3s-NA7_new_FP_2024\2024-04-28-FP-21-38-33\NA7_NA8_together_offset_alexey_new_v7\7_1\interact-2023-03-02-KB-noFAIMS-ST-B1-056-HCD-3s-NA7.pep.xml	VKKTWTVVDAK		YKSIIQER.VKKTWTVVDAK.TIKKEDIQ	R	T	11	3	1106.79	1273.74	1273.74	425.587	425.587	1273.74	425.587	-0.0008	0.9458	0.1088	3.11399e-08	34.631	12.407	1	2	2	272	282	5.849264E7																			0	TRUE	sp|P13010|XRCC5_HUMAN	P13010
2023-03-02-KB-noFAIMS-ST-B1-056-HCD-3s-NA7.18055.18055.2	C:\Users\kerib\Desktop\MS_Data\ST-datasets\2023-03-02-KB-noFAIMS-ST-B1-056-HCD-3s-NA7_new_FP_2024\2024-04-28-FP-21-38-33\NA7_NA8_together_offset_alexey_new_v7\7_1\interact-2023-03-02-KB-noFAIMS-ST-B1-056-HCD-3s-NA7.pep.xml	HQGVMVGMGQK	HQGVM[147]VGM[147]GQK	PSIVGRPR.HQGVMVGMGQK.DSYVGDEA	R	D	11	2	1106.87	1202.55	1202.55	602.284	602.284	1202.55	602.284	0	0.6959	6.0342	0.0927121	18.871	8.384	0.8863	2	0	42	52	1.1981008E7	5M(15.9949),8M(15.9949)																		0	FALSE	sp|P68032|ACTC_HUMAN	P68032
2023-03-02-KB-noFAIMS-ST-B1-056-HCD-3s-NA7.18060.18060.2	C:\Users\kerib\Desktop\MS_Data\ST-datasets\2023-03-02-KB-noFAIMS-ST-B1-056-HCD-3s-NA7_new_FP_2024\2024-04-28-FP-21-38-33\NA7_NA8_together_offset_alexey_new_v7\7_1\interact-2023-03-02-KB-noFAIMS-ST-B1-056-HCD-3s-NA7.pep.xml	SRLDQELK		TPRRPFEK.SRLDQELK.LIGEYGIR	K	L	8	2	1107.07	987.535	987.536	494.775	494.775	987.535	494.775	0.0007	0.895	1.3609	0.110399	16.965	13.711	0.986	2	1	23	30	3.54543e+06																			0	TRUE	sp|P46781|RS9_HUMAN	P46781
2023-03-02-KB-noFAIMS-ST-B1-056-HCD-3s-NA7.18064.18064.4	C:\Users\kerib\Desktop\MS_Data\ST-datasets\2023-03-02-KB-noFAIMS-ST-B1-056-HCD-3s-NA7_new_FP_2024\2024-04-28-FP-21-38-33\NA7_NA8_together_offset_alexey_new_v7\7_1\interact-2023-03-02-KB-noFAIMS-ST-B1-056-HCD-3s-NA7.pep.xml	MKENQKHIYYITGETK		SIKDYCTR.MKENQKHIYYITGETK.DQVANSAF	R	D	16	4	1107.24	1981.99	1981.99	496.506	496.506	1981.99	496.505	0.0002	0.8264	0.0675	4.55396	14.211	13.229	0.9	2	2	484	499	6.75804e+06																			0	TRUE	sp|P07900|HS90A_HUMAN	P07900
2023-03-02-KB-noFAIMS-ST-B1-056-HCD-3s-NA7.18065.18065.2	C:\Users\kerib\Desktop\MS_Data\ST-datasets\2023-03-02-KB-noFAIMS-ST-B1-056-HCD-3s-NA7_new_FP_2024\2024-04-28-FP-21-38-33\NA7_NA8_together_offset_alexey_new_v7\7_1\interact-2023-03-02-KB-noFAIMS-ST-B1-056-HCD-3s-NA7.pep.xml	EYTINIHKR		AINEVVTR.EYTINIHKR.IHGVGFKK	R	I	9	2	1107.28	1172.63	1172.63	587.322	587.323	1172.63	587.322	0.0013	0.7085	0.3606	6.55557	11	10.14	0.9126	2	1	24	32	3533572																			0	TRUE	sp|P62899|RL31_HUMAN	P62899
2023-03-02-KB-noFAIMS-ST-B1-056-HCD-3s-NA7.18066.18066.3	C:\Users\kerib\Desktop\MS_Data\ST-datasets\2023-03-02-KB-noFAIMS-ST-B1-056-HCD-3s-NA7_new_FP_2024\2024-04-28-FP-21-38-33\NA7_NA8_together_offset_alexey_new_v7\7_1\interact-2023-03-02-KB-noFAIMS-ST-B1-056-HCD-3s-NA7.pep.xml	KNNIKLYVR		DIFENKKK.KNNIKLYVR.RVFIMDSC	K	R	9	3	1107.32	1146.69	1146.69	383.237	383.236	1146.69	383.236	-0.0002	0.883	0.8148	0.101449	13.475	8.517	0.9938	2	2	350	358	3.0646088E7																			0	FALSE	sp|P08238|HS90B_HUMAN	P08238
2023-03-02-KB-noFAIMS-ST-B1-056-HCD-3s-NA7.18081.18081.2	C:\Users\kerib\Desktop\MS_Data\ST-datasets\2023-03-02-KB-noFAIMS-ST-B1-056-HCD-3s-NA7_new_FP_2024\2024-04-28-FP-21-38-33\NA7_NA8_together_offset_alexey_new_v7\7_1\interact-2023-03-02-KB-noFAIMS-ST-B1-056-HCD-3s-NA7.pep.xml	HSIHWPCR	HSIHWPC[160]R	CVFKKIER.HSIHWPCR.LTIGSNIS	R	L	8	2	1107.93	1091.51	1091.51	546.762	546.761	1091.51	546.761	0.0001	0.5662	0.3143	0.0602252	16.981	12.025	0.9804	2	0	243	250	1.8028532E7	7C(57.0215)																		0	TRUE	sp|P13010|XRCC5_HUMAN	P13010
2023-03-02-KB-noFAIMS-ST-B1-056-HCD-3s-NA7.18109.18109.2	C:\Users\kerib\Desktop\MS_Data\ST-datasets\2023-03-02-KB-noFAIMS-ST-B1-056-HCD-3s-NA7_new_FP_2024\2024-04-28-FP-21-38-33\NA7_NA8_together_offset_alexey_new_v7\7_1\interact-2023-03-02-KB-noFAIMS-ST-B1-056-HCD-3s-NA7.pep.xml	KNNIKLYVR		DIFENKKK.KNNIKLYVR.RVFIMDSC	K	R	9	2	1109.06	1146.69	1146.68	574.351	574.349	1146.69	574.351	-0.0041	0.8837	0.7858	0.0239194	17.985	0	0.9987	2	2	350	358	3.95081e+06																			0	FALSE	sp|P08238|HS90B_HUMAN	P08238
2023-03-02-KB-noFAIMS-ST-B1-056-HCD-3s-NA7.18118.18118.2	C:\Users\kerib\Desktop\MS_Data\ST-datasets\2023-03-02-KB-noFAIMS-ST-B1-056-HCD-3s-NA7_new_FP_2024\2024-04-28-FP-21-38-33\NA7_NA8_together_offset_alexey_new_v7\7_1\interact-2023-03-02-KB-noFAIMS-ST-B1-056-HCD-3s-NA7.pep.xml	GFVKVVK		.GFVKVVK.NKAYFKRY	M	N	7	2	1109.78	775.495	775.495	388.755	388.755	775.495	388.755	-0.0006	0.8974	0.832	0.0285266	14.679	0	0.9973	2	1	2	8	7329018																			0	TRUE	sp|P46777|RL5_HUMAN	P46777
2023-03-02-KB-noFAIMS-ST-B1-056-HCD-3s-NA7.18119.18119.3	C:\Users\kerib\Desktop\MS_Data\ST-datasets\2023-03-02-KB-noFAIMS-ST-B1-056-HCD-3s-NA7_new_FP_2024\2024-04-28-FP-21-38-33\NA7_NA8_together_offset_alexey_new_v7\7_1\interact-2023-03-02-KB-noFAIMS-ST-B1-056-HCD-3s-NA7.pep.xml	HQGVMVGMGQK		PSIVGRPR.HQGVMVGMGQK.DSYVGDEA	R	D	11	3	1109.82	1170.56	1170.56	391.195	391.195	1170.56	391.195	-0.0003	0.8934	0.4824	0.606572	13.301	0	0.996	2	0	42	52	1.1025205E7																			0	FALSE	sp|P68032|ACTC_HUMAN	P68032
2023-03-02-KB-noFAIMS-ST-B1-056-HCD-3s-NA7.18124.18124.2	C:\Users\kerib\Desktop\MS_Data\ST-datasets\2023-03-02-KB-noFAIMS-ST-B1-056-HCD-3s-NA7_new_FP_2024\2024-04-28-FP-21-38-33\NA7_NA8_together_offset_alexey_new_v7\7_1\interact-2023-03-02-KB-noFAIMS-ST-B1-056-HCD-3s-NA7.pep.xml	VKKTWTVVDAK		YKSIIQER.VKKTWTVVDAK.TIKKEDIQ	R	T	11	2	1110.02	1273.74	1273.74	637.877	637.876	1273.74	637.877	-0.0015	0.9095	0.0548	1.69842e-05	23.323	11.26	0.9999	2	2	272	282	6797670																			0	TRUE	sp|P13010|XRCC5_HUMAN	P13010
2023-03-02-KB-noFAIMS-ST-B1-056-HCD-3s-NA7.18130.18130.3	C:\Users\kerib\Desktop\MS_Data\ST-datasets\2023-03-02-KB-noFAIMS-ST-B1-056-HCD-3s-NA7_new_FP_2024\2024-04-28-FP-21-38-33\NA7_NA8_together_offset_alexey_new_v7\7_1\interact-2023-03-02-KB-noFAIMS-ST-B1-056-HCD-3s-NA7.pep.xml	ALRQEFAASR		VVGRAFAR.ALRQEFAASR.AAADARGR	R	A	10	3	1110.27	1147.61	1147.61	383.544	383.544	1147.61	383.544	0.0006	0.9232	0.0512	0.00117614	17.692	10.356	0.9998	2	1	23	32	8.14129e+06																			0	TRUE	sp|Q9Y3D7|TIM16_HUMAN	Q9Y3D7
2023-03-02-KB-noFAIMS-ST-B1-056-HCD-3s-NA7.18144.18144.3	C:\Users\kerib\Desktop\MS_Data\ST-datasets\2023-03-02-KB-noFAIMS-ST-B1-056-HCD-3s-NA7_new_FP_2024\2024-04-28-FP-21-38-33\NA7_NA8_together_offset_alexey_new_v7\7_1\interact-2023-03-02-KB-noFAIMS-ST-B1-056-HCD-3s-NA7.pep.xml	GCVTIAIHAKPGSK	GC[160]VTIAIHAKPGSK	GPVAVDPK.GCVTIAIHAKPGSK.QNAVTDIT	K	Q	14	3	1110.83	1437.78	1437.77	480.266	480.264	1437.78	480.266	-0.0064	0.8754	0.0745	1.49789e-05	14.694	9.12	0.9999	2	1	61	74	4.44142e+06	2C(57.0215)																		0	TRUE	sp|Q8WUR7|CO040_HUMAN	Q8WUR7
2023-03-02-KB-noFAIMS-ST-B1-056-HCD-3s-NA7.18146.18146.2	C:\Users\kerib\Desktop\MS_Data\ST-datasets\2023-03-02-KB-noFAIMS-ST-B1-056-HCD-3s-NA7_new_FP_2024\2024-04-28-FP-21-38-33\NA7_NA8_together_offset_alexey_new_v7\7_1\interact-2023-03-02-KB-noFAIMS-ST-B1-056-HCD-3s-NA7.pep.xml	GKAVVLMGK		QQIRMSIR.GKAVVLMGK.NTMMRKAI	R	N	9	2	1110.91	901.541	901.541	451.778	451.778	901.542	451.778	-0.0006	0.968	0.2152	0.000533819	23.821	11.001	0.9999	2	1	49	57	8448773																			0	TRUE	sp|P05388|RLA0_HUMAN	P05388
2023-03-02-KB-noFAIMS-ST-B1-056-HCD-3s-NA7.18164.18164.2	C:\Users\kerib\Desktop\MS_Data\ST-datasets\2023-03-02-KB-noFAIMS-ST-B1-056-HCD-3s-NA7_new_FP_2024\2024-04-28-FP-21-38-33\NA7_NA8_together_offset_alexey_new_v7\7_1\interact-2023-03-02-KB-noFAIMS-ST-B1-056-HCD-3s-NA7.pep.xml	NIGKTLVTR		APAMFNIR.NIGKTLVTR.TQGTKIAS	R	T	9	2	1111.64	1000.6	1000.6	501.309	501.309	1000.6	501.309	0	0.9489	1.2333	0.130918	14.032	8.425	0.9896	2	1	43	51	4945833																			0	TRUE	sp|P61247|RS3A_HUMAN	P61247
2023-03-02-KB-noFAIMS-ST-B1-056-HCD-3s-NA7.18167.18167.4	C:\Users\kerib\Desktop\MS_Data\ST-datasets\2023-03-02-KB-noFAIMS-ST-B1-056-HCD-3s-NA7_new_FP_2024\2024-04-28-FP-21-38-33\NA7_NA8_together_offset_alexey_new_v7\7_1\interact-2023-03-02-KB-noFAIMS-ST-B1-056-HCD-3s-NA7.pep.xml	FMSVQRPGPYDRPGTAR	FM[147]SVQRPGPYDRPGTAR	SYSDPPIK.FMSVQRPGPYDRPGTAR.RYIGIVKQ	K	R	17	4	1111.77	1949.95	1949.95	488.495	488.495	1949.95	488.495	-0.0015	0.938	1.2358	1.339e-11	27.648	9.046	1	2	2	201	217	2.422924E7	2M(15.9949)																		0	TRUE	sp|P52597|HNRPF_HUMAN	P52597
2023-03-02-KB-noFAIMS-ST-B1-056-HCD-3s-NA7.18181.18181.2	C:\Users\kerib\Desktop\MS_Data\ST-datasets\2023-03-02-KB-noFAIMS-ST-B1-056-HCD-3s-NA7_new_FP_2024\2024-04-28-FP-21-38-33\NA7_NA8_together_offset_alexey_new_v7\7_1\interact-2023-03-02-KB-noFAIMS-ST-B1-056-HCD-3s-NA7.pep.xml	HKYFGLK		STKEFFTK.HKYFGLK.KENVIFFQ	K	K	7	2	1112.56	891.497	891.497	446.756	446.756	891.497	446.756	0	0.9283	0.0534	8.57519e-05	17.745	12.543	0.9995	2	1	181	187	7.80008e+06																			0	TRUE	sp|Q16222|UAP1_HUMAN	Q16222
2023-03-02-KB-noFAIMS-ST-B1-056-HCD-3s-NA7.18183.18183.2	C:\Users\kerib\Desktop\MS_Data\ST-datasets\2023-03-02-KB-noFAIMS-ST-B1-056-HCD-3s-NA7_new_FP_2024\2024-04-28-FP-21-38-33\NA7_NA8_together_offset_alexey_new_v7\7_1\interact-2023-03-02-KB-noFAIMS-ST-B1-056-HCD-3s-NA7.pep.xml	FLVHNVK		MIPSGFRK.FLVHNVK.EIEVIIMC	K	E	7	2	1112.76	855.496	855.495	428.755	428.755	855.497	428.756	-0.0012	0.8274	0.304	8.49485e-05	20.332	13.288	0.9994	2	0	77	83	1.4409776E7																			0	TRUE	sp|P62910|RL32_HUMAN	P62910
2023-03-02-KB-noFAIMS-ST-B1-056-HCD-3s-NA7.18186.18186.3	C:\Users\kerib\Desktop\MS_Data\ST-datasets\2023-03-02-KB-noFAIMS-ST-B1-056-HCD-3s-NA7_new_FP_2024\2024-04-28-FP-21-38-33\NA7_NA8_together_offset_alexey_new_v7\7_1\interact-2023-03-02-KB-noFAIMS-ST-B1-056-HCD-3s-NA7.pep.xml	HHTATLTEQQR	H[573]HTATLTEQQR	SGARRWMR.HHTATLTEQQR.RAIIRAVF	R	R	11	3	1112.88	1756.88	1756.88	586.634	586.633	1756.88	586.634	436.223	0.5077	0.5946	0.0935371	14.617	9.45	0.9808	2	0	147	157	6896536	1H(436.2256)	Mod1: Unannotated mass-shift 436.2254 (PeakApex: 436.2254)	hhTATLTEQQR	H(14.62)H(14.62)T(12.65)A(12.65)T(10.84)L(6.19)T(4.55)E(4.55)Q(3.28)Q(3.28)R(0.00)	H1;H2	2	H(3.03)H(3.03)T(3.03)A(3.03)T(3.03)L(0.00)T(0.00)E(0.00)Q(0.00)Q(0.00)R(0.00)	H(1)H(1)T(1)A(1)T(1)L(0)T(0)E(0)Q(0)Q(0)R(0)	14.6171	7	12.6473	6	11.5851	6	3.03202	1	3.03202	1	0	TRUE	sp|O60683|PEX10_HUMAN	O60683
2023-03-02-KB-noFAIMS-ST-B1-056-HCD-3s-NA7.18187.18187.3	C:\Users\kerib\Desktop\MS_Data\ST-datasets\2023-03-02-KB-noFAIMS-ST-B1-056-HCD-3s-NA7_new_FP_2024\2024-04-28-FP-21-38-33\NA7_NA8_together_offset_alexey_new_v7\7_1\interact-2023-03-02-KB-noFAIMS-ST-B1-056-HCD-3s-NA7.pep.xml	FMSVQRPGPYDRPGTAR	FM[147]SVQRPGPYDRPGTAR	SYSDPPIK.FMSVQRPGPYDRPGTAR.RYIGIVKQ	K	R	17	3	1112.92	1949.95	1949.95	650.992	650.992	1949.95	650.992	0.0012	0.6981	1.2166	1.38835	7.93	0	0.917	2	2	201	217	9945146	2M(15.9949)																		0	TRUE	sp|P52597|HNRPF_HUMAN	P52597
2023-03-02-KB-noFAIMS-ST-B1-056-HCD-3s-NA7.18192.18192.2	C:\Users\kerib\Desktop\MS_Data\ST-datasets\2023-03-02-KB-noFAIMS-ST-B1-056-HCD-3s-NA7_new_FP_2024\2024-04-28-FP-21-38-33\NA7_NA8_together_offset_alexey_new_v7\7_1\interact-2023-03-02-KB-noFAIMS-ST-B1-056-HCD-3s-NA7.pep.xml	HLPVFQHR		NYIRQIRR.HLPVFQHR.RPDIYGNI	R	R	8	2	1113.12	1032.57	1032.57	517.291	517.29	1032.56	517.288	0.0039	0.983	0.405	0.109272	15.208	12.014	0.9927	2	0	307	314	1.2578968E7																			0	TRUE	sp|Q86X76|NIT1_HUMAN	Q86X76
2023-03-02-KB-noFAIMS-ST-B1-056-HCD-3s-NA7.18193.18193.3	C:\Users\kerib\Desktop\MS_Data\ST-datasets\2023-03-02-KB-noFAIMS-ST-B1-056-HCD-3s-NA7_new_FP_2024\2024-04-28-FP-21-38-33\NA7_NA8_together_offset_alexey_new_v7\7_1\interact-2023-03-02-KB-noFAIMS-ST-B1-056-HCD-3s-NA7.pep.xml	ASGKSPQPQLLSNK		TTRFIEAR.ASGKSPQPQLLSNK.EKAEARKI	R	E	14	3	1113.16	1453.79	1453.79	485.604	485.603	1453.79	485.603	-0.0004	0.8773	0.2548	4.7365e-10	24.866	12.798	1	2	1	707	720	1.425718E7																			0	TRUE	sp|Q15031|SYLM_HUMAN	Q15031
2023-03-02-KB-noFAIMS-ST-B1-056-HCD-3s-NA7.18199.18199.2	C:\Users\kerib\Desktop\MS_Data\ST-datasets\2023-03-02-KB-noFAIMS-ST-B1-056-HCD-3s-NA7_new_FP_2024\2024-04-28-FP-21-38-33\NA7_NA8_together_offset_alexey_new_v7\7_1\interact-2023-03-02-KB-noFAIMS-ST-B1-056-HCD-3s-NA7.pep.xml	LFQVKGR		PNEVVVQR.LFQVKGR.RVVRATEV	R	R	7	2	1113.41	846.508	846.505	424.261	424.26	846.508	424.261	-0.002	0.9769	0.7327	0.0327171	14.712	10.872	0.9879	2	1	189	195	4585052																			0	TRUE	sp|P06396|GELS_HUMAN	P06396
2023-03-02-KB-noFAIMS-ST-B1-056-HCD-3s-NA7.18207.18207.2	C:\Users\kerib\Desktop\MS_Data\ST-datasets\2023-03-02-KB-noFAIMS-ST-B1-056-HCD-3s-NA7_new_FP_2024\2024-04-28-FP-21-38-33\NA7_NA8_together_offset_alexey_new_v7\7_1\interact-2023-03-02-KB-noFAIMS-ST-B1-056-HCD-3s-NA7.pep.xml	EKIETELR		QQMAREYR.EKIETELR.DICNDVIS	R	D	8	2	1113.73	1016.55	1016.54	509.282	509.279	1016.55	509.282	-0.0061	0.8857	0.0281	6.28327	12.073	11.989	0.8747	2	1	84	91	3642089																			0	TRUE	sp|P63104|1433Z_HUMAN	P63104
2023-03-02-KB-noFAIMS-ST-B1-056-HCD-3s-NA7.18224.18224.3	C:\Users\kerib\Desktop\MS_Data\ST-datasets\2023-03-02-KB-noFAIMS-ST-B1-056-HCD-3s-NA7_new_FP_2024\2024-04-28-FP-21-38-33\NA7_NA8_together_offset_alexey_new_v7\7_1\interact-2023-03-02-KB-noFAIMS-ST-B1-056-HCD-3s-NA7.pep.xml	LPRPSSLSDKTQLHSR		PDPIIIQR.LPRPSSLSDKTQLHSR.WIDSSRCI	R	W	16	3	1114.41	1820.99	1820.98	608.003	608.002	1820.99	608.003	-0.0009	0.7752	0.4066	0.000139329	24.931	11.286	0.9999	2	2	213	228	7489243																			0	TRUE	sp|Q86UX7|URP2_HUMAN	Q86UX7
2023-03-02-KB-noFAIMS-ST-B1-056-HCD-3s-NA7.18227.18227.2	C:\Users\kerib\Desktop\MS_Data\ST-datasets\2023-03-02-KB-noFAIMS-ST-B1-056-HCD-3s-NA7_new_FP_2024\2024-04-28-FP-21-38-33\NA7_NA8_together_offset_alexey_new_v7\7_1\interact-2023-03-02-KB-noFAIMS-ST-B1-056-HCD-3s-NA7.pep.xml	ASGKSPQPQLLSNK		TTRFIEAR.ASGKSPQPQLLSNK.EKAEARKI	R	E	14	2	1114.53	1453.79	1453.79	727.903	727.902	1453.79	727.902	-0.0002	0.7762	0.2776	0.0250611	17.904	10.745	0.9958	2	1	707	720	5514487																			0	TRUE	sp|Q15031|SYLM_HUMAN	Q15031
2023-03-02-KB-noFAIMS-ST-B1-056-HCD-3s-NA7.18245.18245.3	C:\Users\kerib\Desktop\MS_Data\ST-datasets\2023-03-02-KB-noFAIMS-ST-B1-056-HCD-3s-NA7_new_FP_2024\2024-04-28-FP-21-38-33\NA7_NA8_together_offset_alexey_new_v7\7_1\interact-2023-03-02-KB-noFAIMS-ST-B1-056-HCD-3s-NA7.pep.xml	SRLTVADIRK		TFIVGYAR.SRLTVADIRK.QSEPFFKA	R	Q	10	3	1115.28	1157.69	1157.69	386.904	386.903	1157.69	386.903	-0.0018	0.9452	0.2989	0.000337414	25.172	13.351	0.9999	2	2	73	82	5.8173992E7																			0	TRUE	sp|P11413|G6PD_HUMAN	P11413
2023-03-02-KB-noFAIMS-ST-B1-056-HCD-3s-NA7.18249.18249.3	C:\Users\kerib\Desktop\MS_Data\ST-datasets\2023-03-02-KB-noFAIMS-ST-B1-056-HCD-3s-NA7_new_FP_2024\2024-04-28-FP-21-38-33\NA7_NA8_together_offset_alexey_new_v7\7_1\interact-2023-03-02-KB-noFAIMS-ST-B1-056-HCD-3s-NA7.pep.xml	SRLTVADIRK		TFIVGYAR.SRLTVADIRK.QSEPFFKA	R	Q	10	3	1115.79	1157.69	1157.69	386.904	386.903	1157.69	386.903	-0.0018	0.9171	0.3074	0.000216779	19.926	10.631	0.9998	2	2	73	82	5.8173992E7																			0	TRUE	sp|P11413|G6PD_HUMAN	P11413
2023-03-02-KB-noFAIMS-ST-B1-056-HCD-3s-NA7.18269.18269.2	C:\Users\kerib\Desktop\MS_Data\ST-datasets\2023-03-02-KB-noFAIMS-ST-B1-056-HCD-3s-NA7_new_FP_2024\2024-04-28-FP-21-38-33\NA7_NA8_together_offset_alexey_new_v7\7_1\interact-2023-03-02-KB-noFAIMS-ST-B1-056-HCD-3s-NA7.pep.xml	IMGPNYTPGKK		VSTGIKVR.IMGPNYTPGKK.EDIYIKPI	R	E	11	2	1116.6	1204.63	1204.63	603.322	603.321	1204.63	603.321	-0.0002	0.962	0.2745	5.04431e-07	27.546	12.261	1	2	1	429	439	9.5514584E7																			0	TRUE	sp|P13639|EF2_HUMAN	P13639
2023-03-02-KB-noFAIMS-ST-B1-056-HCD-3s-NA7.18302.18302.3	C:\Users\kerib\Desktop\MS_Data\ST-datasets\2023-03-02-KB-noFAIMS-ST-B1-056-HCD-3s-NA7_new_FP_2024\2024-04-28-FP-21-38-33\NA7_NA8_together_offset_alexey_new_v7\7_1\interact-2023-03-02-KB-noFAIMS-ST-B1-056-HCD-3s-NA7.pep.xml	LQNKEHVIEALRR		VIMSIRTK.LQNKEHVIEALRR.AKFKFPGR	K	A	13	3	1117.94	1604.91	1604.91	535.978	535.977	1604.91	535.978	-0.0003	0.9148	0.1898	0.883461	13.598	11.76	0.9686	2	2	142	154	8470298																			0	TRUE	sp|P27635|RL10_HUMAN	P27635
2023-03-02-KB-noFAIMS-ST-B1-056-HCD-3s-NA7.18307.18307.2	C:\Users\kerib\Desktop\MS_Data\ST-datasets\2023-03-02-KB-noFAIMS-ST-B1-056-HCD-3s-NA7_new_FP_2024\2024-04-28-FP-21-38-33\NA7_NA8_together_offset_alexey_new_v7\7_1\interact-2023-03-02-KB-noFAIMS-ST-B1-056-HCD-3s-NA7.pep.xml	IMGPNYTPGKK	IM[147]GPNYTPGKK	VSTGIKVR.IMGPNYTPGKK.EDIYIKPI	R	E	11	2	1118.14	1219.62	1219.62	610.816	610.817	1220.62	611.318	-1.0034	0.9202	1.4435	3.18039e-09	26.288	10.749	1	2	1	429	439	1.8407756E7	2M(15.9949)	Mod1: Isotopic peak error (PeakApex: -1.0030, Theoretical: -1.0024); Mod1: Half of a disulfide bridge (Theoretical: -1.0078)																	0	TRUE	sp|P13639|EF2_HUMAN	P13639
2023-03-02-KB-noFAIMS-ST-B1-056-HCD-3s-NA7.18310.18310.3	C:\Users\kerib\Desktop\MS_Data\ST-datasets\2023-03-02-KB-noFAIMS-ST-B1-056-HCD-3s-NA7_new_FP_2024\2024-04-28-FP-21-38-33\NA7_NA8_together_offset_alexey_new_v7\7_1\interact-2023-03-02-KB-noFAIMS-ST-B1-056-HCD-3s-NA7.pep.xml	IMGPNYTPGKK		VSTGIKVR.IMGPNYTPGKK.EDIYIKPI	R	E	11	3	1118.28	1204.62	1204.62	402.548	402.548	1204.63	402.55	-0.0037	0.9247	0.3024	0.00589183	15.419	6.378	0.9995	2	1	429	439	2.3139968E8																			0	TRUE	sp|P13639|EF2_HUMAN	P13639
2023-03-02-KB-noFAIMS-ST-B1-056-HCD-3s-NA7.18322.18322.3	C:\Users\kerib\Desktop\MS_Data\ST-datasets\2023-03-02-KB-noFAIMS-ST-B1-056-HCD-3s-NA7_new_FP_2024\2024-04-28-FP-21-38-33\NA7_NA8_together_offset_alexey_new_v7\7_1\interact-2023-03-02-KB-noFAIMS-ST-B1-056-HCD-3s-NA7.pep.xml	HMYHSLYLK	HM[147]YHSLYLK	RESKKIDR.HMYHSLYLK.VKGNVFKN	R	V	9	3	1119.11	1206.58	1206.58	403.201	403.202	1206.59	403.202	-0.0024	0.9285	0.8238	0.000429479	18.154	8.337	0.9999	2	0	118	126	5.3690192E7	2M(15.9949)																		0	TRUE	sp|P84098|RL19_HUMAN	P84098
2023-03-02-KB-noFAIMS-ST-B1-056-HCD-3s-NA7.18326.18326.2	C:\Users\kerib\Desktop\MS_Data\ST-datasets\2023-03-02-KB-noFAIMS-ST-B1-056-HCD-3s-NA7_new_FP_2024\2024-04-28-FP-21-38-33\NA7_NA8_together_offset_alexey_new_v7\7_1\interact-2023-03-02-KB-noFAIMS-ST-B1-056-HCD-3s-NA7.pep.xml	IMGPNYTPGKK	IM[147]GPNYTPGKK	VSTGIKVR.IMGPNYTPGKK.EDIYIKPI	R	E	11	2	1119.27	1220.62	1220.62	611.318	611.318	1220.62	611.318	-0.0008	0.9143	1.4624	1.81962e-07	23.952	10.837	1	2	1	429	439	1.8407756E7	2M(15.9949)																		0	TRUE	sp|P13639|EF2_HUMAN	P13639
2023-03-02-KB-noFAIMS-ST-B1-056-HCD-3s-NA7.18328.18328.3	C:\Users\kerib\Desktop\MS_Data\ST-datasets\2023-03-02-KB-noFAIMS-ST-B1-056-HCD-3s-NA7_new_FP_2024\2024-04-28-FP-21-38-33\NA7_NA8_together_offset_alexey_new_v7\7_1\interact-2023-03-02-KB-noFAIMS-ST-B1-056-HCD-3s-NA7.pep.xml	SLAYIHSQGVCHR	SLAYIHSQGVC[160]HR	VYMYQIFR.SLAYIHSQGVCHR.DIKPQNII	R	D	13	3	1119.35	1526.74	1526.74	509.921	509.921	1526.74	509.921	0.0014	0.8877	0.2968	5.43885e-06	17.291	10.316	0.9999	2	0	231	243	8485719	11C(57.0215)																		0	TRUE	sp|P49840|GSK3A_HUMAN	P49840
2023-03-02-KB-noFAIMS-ST-B1-056-HCD-3s-NA7.18329.18329.2	C:\Users\kerib\Desktop\MS_Data\ST-datasets\2023-03-02-KB-noFAIMS-ST-B1-056-HCD-3s-NA7_new_FP_2024\2024-04-28-FP-21-38-33\NA7_NA8_together_offset_alexey_new_v7\7_1\interact-2023-03-02-KB-noFAIMS-ST-B1-056-HCD-3s-NA7.pep.xml	SYAKFSATPR		EAVNKVIK.SYAKFSATPR.YMTYN	K	Y	10	2	1119.4	1126.58	1126.58	564.296	564.295	1126.58	564.296	-0.0017	0.9069	0.1512	0.0422985	13.058	10.033	0.9966	2	1	419	428	4.70506e+06																			0	TRUE	sp|P35998|PRS7_HUMAN	P35998
2023-03-02-KB-noFAIMS-ST-B1-056-HCD-3s-NA7.18335.18335.3	C:\Users\kerib\Desktop\MS_Data\ST-datasets\2023-03-02-KB-noFAIMS-ST-B1-056-HCD-3s-NA7_new_FP_2024\2024-04-28-FP-21-38-33\NA7_NA8_together_offset_alexey_new_v7\7_1\interact-2023-03-02-KB-noFAIMS-ST-B1-056-HCD-3s-NA7.pep.xml	IMGPNYTPGKK	IM[147]GPNYTPGKK	VSTGIKVR.IMGPNYTPGKK.EDIYIKPI	R	E	11	3	1119.64	1220.62	1220.62	407.881	407.88	1220.62	407.881	-0.0034	0.8111	1.4685	0.0739851	15.452	10.495	0.9782	2	1	429	439	1.4449571E7	2M(15.9949)																		0	TRUE	sp|P13639|EF2_HUMAN	P13639
2023-03-02-KB-noFAIMS-ST-B1-056-HCD-3s-NA7.18339.18339.3	C:\Users\kerib\Desktop\MS_Data\ST-datasets\2023-03-02-KB-noFAIMS-ST-B1-056-HCD-3s-NA7_new_FP_2024\2024-04-28-FP-21-38-33\NA7_NA8_together_offset_alexey_new_v7\7_1\interact-2023-03-02-KB-noFAIMS-ST-B1-056-HCD-3s-NA7.pep.xml	GKVKVGVNGFGR		.GKVKVGVNGFGR.IGRIVTRA	M	I	12	3	1119.8	1216.7	1216.7	406.574	406.574	1216.7	406.575	-0.0028	0.955	0.4108	3.97613e-06	32.362	10.888	1	2	2	2	13	8.6722088E7																			0	TRUE	sp|P04406|G3P_HUMAN	P04406
2023-03-02-KB-noFAIMS-ST-B1-056-HCD-3s-NA7.18368.18368.3	C:\Users\kerib\Desktop\MS_Data\ST-datasets\2023-03-02-KB-noFAIMS-ST-B1-056-HCD-3s-NA7_new_FP_2024\2024-04-28-FP-21-38-33\NA7_NA8_together_offset_alexey_new_v7\7_1\interact-2023-03-02-KB-noFAIMS-ST-B1-056-HCD-3s-NA7.pep.xml	SHIKNALLSQNPEK		IGASGVGR.SHIKNALLSQNPEK.FVYPVPYT	R	F	14	3	1120.99	1577.85	1577.85	526.958	526.958	1577.85	526.958	0.0006	0.7266	0.0203	0.842575	11.579	0	0.9846	2	1	296	309	4.47056e+06																			0	TRUE	sp|Q00013|EM55_HUMAN	Q00013
2023-03-02-KB-noFAIMS-ST-B1-056-HCD-3s-NA7.18377.18377.2	C:\Users\kerib\Desktop\MS_Data\ST-datasets\2023-03-02-KB-noFAIMS-ST-B1-056-HCD-3s-NA7_new_FP_2024\2024-04-28-FP-21-38-33\NA7_NA8_together_offset_alexey_new_v7\7_1\interact-2023-03-02-KB-noFAIMS-ST-B1-056-HCD-3s-NA7.pep.xml	YAHVVLR		AIKGVGRR.YAHVVLR.KADIDITK	R	K	7	2	1121.6	856.493	856.492	429.254	429.253	856.492	429.253	0	0.9894	0.2989	0.000283787	20.135	10.911	0.9997	2	0	40	46	6.634376E7																			0	TRUE	sp|P62269|RS18_HUMAN	P62269
2023-03-02-KB-noFAIMS-ST-B1-056-HCD-3s-NA7.18378.18378.2	C:\Users\kerib\Desktop\MS_Data\ST-datasets\2023-03-02-KB-noFAIMS-ST-B1-056-HCD-3s-NA7_new_FP_2024\2024-04-28-FP-21-38-33\NA7_NA8_together_offset_alexey_new_v7\7_1\interact-2023-03-02-KB-noFAIMS-ST-B1-056-HCD-3s-NA7.pep.xml	HMYHSLYLK	HM[147]YHSLYLK	RESKKIDR.HMYHSLYLK.VKGNVFKN	R	V	9	2	1121.71	1206.59	1206.59	604.3	604.301	1206.59	604.3	0.0024	0.8917	0.7805	2.44025e-08	27.501	11.529	1	2	0	118	126	1.8838324E7	2M(15.9949)																		0	TRUE	sp|P84098|RL19_HUMAN	P84098
2023-03-02-KB-noFAIMS-ST-B1-056-HCD-3s-NA7.18379.18379.2	C:\Users\kerib\Desktop\MS_Data\ST-datasets\2023-03-02-KB-noFAIMS-ST-B1-056-HCD-3s-NA7_new_FP_2024\2024-04-28-FP-21-38-33\NA7_NA8_together_offset_alexey_new_v7\7_1\interact-2023-03-02-KB-noFAIMS-ST-B1-056-HCD-3s-NA7.pep.xml	SGLIRVR		FRNEISPR.SGLIRVR.EFTMAEIE	R	E	7	2	1121.75	799.508	799.506	400.761	400.76	799.503	400.759	0.0028	0.9247	1.2271	0.591535	10.882	8.947	0.9448	2	1	338	344	2.0705916E7																			0	TRUE	sp|P41250|GARS_HUMAN	P41250
2023-03-02-KB-noFAIMS-ST-B1-056-HCD-3s-NA7.18381.18381.2	C:\Users\kerib\Desktop\MS_Data\ST-datasets\2023-03-02-KB-noFAIMS-ST-B1-056-HCD-3s-NA7_new_FP_2024\2024-04-28-FP-21-38-33\NA7_NA8_together_offset_alexey_new_v7\7_1\interact-2023-03-02-KB-noFAIMS-ST-B1-056-HCD-3s-NA7.pep.xml	LLPLRQK		VIAHTQMR.LLPLRQK.KAHIMEIQ	R	K	7	2	1121.83	866.571	866.569	434.293	434.292	866.57	434.292	-0.0009	0.9886	1.0681	0.536105	13.583	11.887	0.9264	2	1	170	176	1.5454323E7																			0	TRUE	sp|P39023|RL3_HUMAN	P39023
2023-03-02-KB-noFAIMS-ST-B1-056-HCD-3s-NA7.18390.18390.2	C:\Users\kerib\Desktop\MS_Data\ST-datasets\2023-03-02-KB-noFAIMS-ST-B1-056-HCD-3s-NA7_new_FP_2024\2024-04-28-FP-21-38-33\NA7_NA8_together_offset_alexey_new_v7\7_1\interact-2023-03-02-KB-noFAIMS-ST-B1-056-HCD-3s-NA7.pep.xml	GKVKVGVNGFGR		.GKVKVGVNGFGR.IGRIVTRA	M	I	12	2	1122.2	1216.7	1216.7	609.358	609.359	1216.7	609.359	0	0.9638	0.3709	1.47586e-09	27.261	10.664	1	2	2	2	13	8045240																			0	TRUE	sp|P04406|G3P_HUMAN	P04406
2023-03-02-KB-noFAIMS-ST-B1-056-HCD-3s-NA7.18391.18391.3	C:\Users\kerib\Desktop\MS_Data\ST-datasets\2023-03-02-KB-noFAIMS-ST-B1-056-HCD-3s-NA7_new_FP_2024\2024-04-28-FP-21-38-33\NA7_NA8_together_offset_alexey_new_v7\7_1\interact-2023-03-02-KB-noFAIMS-ST-B1-056-HCD-3s-NA7.pep.xml	HLEFSHDQYR		KTYGEHKR.HLEFSHDQYR.EIQRYAEE	R	E	10	3	1122.24	1330.61	1330.61	444.543	444.543	1330.61	444.542	0.0011	0.8418	0.4934	0.0993564	14.579	12.249	0.9941	2	0	87	96	6488887																			0	TRUE	sp|Q9NR45|SIAS_HUMAN	Q9NR45
2023-03-02-KB-noFAIMS-ST-B1-056-HCD-3s-NA7.18402.18402.2	C:\Users\kerib\Desktop\MS_Data\ST-datasets\2023-03-02-KB-noFAIMS-ST-B1-056-HCD-3s-NA7_new_FP_2024\2024-04-28-FP-21-38-33\NA7_NA8_together_offset_alexey_new_v7\7_1\interact-2023-03-02-KB-noFAIMS-ST-B1-056-HCD-3s-NA7.pep.xml	GVLFHSGGK		VGHDNWVR.GVLFHSGGK.FIISCADD	R	F	9	2	1122.69	900.482	900.483	451.248	451.249	900.482	451.248	0.0016	0.9361	0.7618	0.00135587	18.904	12.038	0.9994	2	0	343	351	6078884																			0	TRUE	sp|P43034|LIS1_HUMAN	P43034
2023-03-02-KB-noFAIMS-ST-B1-056-HCD-3s-NA7.18406.18406.2	C:\Users\kerib\Desktop\MS_Data\ST-datasets\2023-03-02-KB-noFAIMS-ST-B1-056-HCD-3s-NA7_new_FP_2024\2024-04-28-FP-21-38-33\NA7_NA8_together_offset_alexey_new_v7\7_1\interact-2023-03-02-KB-noFAIMS-ST-B1-056-HCD-3s-NA7.pep.xml	YAHVVLR		AIKGVGRR.YAHVVLR.KADIDITK	R	K	7	2	1122.85	856.493	856.492	429.254	429.253	856.492	429.253	0	0.9083	0.3198	0.171892	14.94	12.373	0.9815	2	0	40	46	6.634376E7																			0	TRUE	sp|P62269|RS18_HUMAN	P62269
2023-03-02-KB-noFAIMS-ST-B1-056-HCD-3s-NA7.18442.18442.3	C:\Users\kerib\Desktop\MS_Data\ST-datasets\2023-03-02-KB-noFAIMS-ST-B1-056-HCD-3s-NA7_new_FP_2024\2024-04-28-FP-21-38-33\NA7_NA8_together_offset_alexey_new_v7\7_1\interact-2023-03-02-KB-noFAIMS-ST-B1-056-HCD-3s-NA7.pep.xml	FSGKHVVFIAQRR		IVREIEKK.FSGKHVVFIAQRR.IIPKPTRK	K	I	13	3	1124.56	1543.87	1543.87	515.631	515.631	1543.87	515.632	-0.0017	0.9588	1.5973	2e-11	27.205	10.723	1	2	2	87	99	3.2707178E7																			0	TRUE	sp|P62081|RS7_HUMAN	P62081
2023-03-02-KB-noFAIMS-ST-B1-056-HCD-3s-NA7.18443.18443.4	C:\Users\kerib\Desktop\MS_Data\ST-datasets\2023-03-02-KB-noFAIMS-ST-B1-056-HCD-3s-NA7_new_FP_2024\2024-04-28-FP-21-38-33\NA7_NA8_together_offset_alexey_new_v7\7_1\interact-2023-03-02-KB-noFAIMS-ST-B1-056-HCD-3s-NA7.pep.xml	FSGKHVVFIAQRR		IVREIEKK.FSGKHVVFIAQRR.IIPKPTRK	K	I	13	4	1124.71	1543.87	1543.87	386.976	386.975	1543.87	386.976	-0.0029	0.9602	1.5949	3.60776e-06	22.362	10.804	0.9999	2	2	87	99	3.511816E7																			0	TRUE	sp|P62081|RS7_HUMAN	P62081
2023-03-02-KB-noFAIMS-ST-B1-056-HCD-3s-NA7.18446.18446.2	C:\Users\kerib\Desktop\MS_Data\ST-datasets\2023-03-02-KB-noFAIMS-ST-B1-056-HCD-3s-NA7_new_FP_2024\2024-04-28-FP-21-38-33\NA7_NA8_together_offset_alexey_new_v7\7_1\interact-2023-03-02-KB-noFAIMS-ST-B1-056-HCD-3s-NA7.pep.xml	NRVIGSGCNLDSAR	NRVIGSGC[160]NLDSAR	WKISGFPK.NRVIGSGCNLDSAR.FRYIMGER	K	F	14	2	1124.83	1517.74	1517.74	759.875	759.875	1517.74	759.876	-0.0017	0.8126	0.3264	0.129942	15.045	0	0.9973	2	1	156	169	9591783	8C(57.0215)																		0	FALSE	sp|P00338|LDHA_HUMAN	P00338
2023-03-02-KB-noFAIMS-ST-B1-056-HCD-3s-NA7.18450.18450.2	C:\Users\kerib\Desktop\MS_Data\ST-datasets\2023-03-02-KB-noFAIMS-ST-B1-056-HCD-3s-NA7_new_FP_2024\2024-04-28-FP-21-38-33\NA7_NA8_together_offset_alexey_new_v7\7_1\interact-2023-03-02-KB-noFAIMS-ST-B1-056-HCD-3s-NA7.pep.xml	SINKLIR		EISRRRIR.SINKLIR.IGRNECVV	R	I	7	2	1124.98	842.534	842.533	422.274	422.274	842.534	422.274	-0.0006	0.9839	1.3686	0.236736	16.608	14.17	0.971	2	1	58	64	1.9487106E7																			0	TRUE	sp|P05198|IF2A_HUMAN	P05198
2023-03-02-KB-noFAIMS-ST-B1-056-HCD-3s-NA7.18454.18454.2	C:\Users\kerib\Desktop\MS_Data\ST-datasets\2023-03-02-KB-noFAIMS-ST-B1-056-HCD-3s-NA7_new_FP_2024\2024-04-28-FP-21-38-33\NA7_NA8_together_offset_alexey_new_v7\7_1\interact-2023-03-02-KB-noFAIMS-ST-B1-056-HCD-3s-NA7.pep.xml	SESAQSK	SESAQS[523]K	ITVEWRAR.SESAQSK.MISGVGGF	R	M	7	2	1125.14	1171.57	1171.56	586.79	586.789	1171.57	586.79	436.224	0.7545	0.6081	0.399714	11.093	0	0.9543	2	0	221	227	4666614	6S(436.2256)	Mod1: Unannotated mass-shift 436.2254 (PeakApex: 436.2254)	SESAQsK	S(3.37)E(3.37)S(8.41)A(9.55)Q(9.55)S(11.09)K(9.64)	S6	1	S(0.00)E(0.00)S(3.51)A(3.51)Q(3.51)S(4.92)K(4.92)	S(0)E(0)S(1)A(1)Q(1)S(2)K(2)	11.0938	5	9.64075	4	8.09284	3	4.91947	2	4.91947	2	0	TRUE	sp|P01911|2B1F_HUMAN	P01911
2023-03-02-KB-noFAIMS-ST-B1-056-HCD-3s-NA7.18455.18455.2	C:\Users\kerib\Desktop\MS_Data\ST-datasets\2023-03-02-KB-noFAIMS-ST-B1-056-HCD-3s-NA7_new_FP_2024\2024-04-28-FP-21-38-33\NA7_NA8_together_offset_alexey_new_v7\7_1\interact-2023-03-02-KB-noFAIMS-ST-B1-056-HCD-3s-NA7.pep.xml	ALKPPPIK		GIYNIVQK.ALKPPPIK.LYRETNEP	K	L	8	2	1125.18	862.564	862.563	432.289	432.289	862.564	432.289	-0.0011	0.9452	0.4425	0.165291	17.627	13.483	0.9949	2	1	280	287	4.6499636E7																			0	TRUE	sp|P12956|XRCC6_HUMAN	P12956
2023-03-02-KB-noFAIMS-ST-B1-056-HCD-3s-NA7.18504.18504.2	C:\Users\kerib\Desktop\MS_Data\ST-datasets\2023-03-02-KB-noFAIMS-ST-B1-056-HCD-3s-NA7_new_FP_2024\2024-04-28-FP-21-38-33\NA7_NA8_together_offset_alexey_new_v7\7_1\interact-2023-03-02-KB-noFAIMS-ST-B1-056-HCD-3s-NA7.pep.xml	SINKLIR		EISRRRIR.SINKLIR.IGRNECVV	R	I	7	2	1127.13	842.534	842.533	422.274	422.274	842.534	422.274	-0.0006	0.8724	1.3327	1.54259	13.747	12.192	0.8468	2	1	58	64	1.9487106E7																			0	TRUE	sp|P05198|IF2A_HUMAN	P05198
2023-03-02-KB-noFAIMS-ST-B1-056-HCD-3s-NA7.18507.18507.3	C:\Users\kerib\Desktop\MS_Data\ST-datasets\2023-03-02-KB-noFAIMS-ST-B1-056-HCD-3s-NA7_new_FP_2024\2024-04-28-FP-21-38-33\NA7_NA8_together_offset_alexey_new_v7\7_1\interact-2023-03-02-KB-noFAIMS-ST-B1-056-HCD-3s-NA7.pep.xml	RHWGGNVLGPK		NDRYDEIR.RHWGGNVLGPK.SVARIAKI	R	S	11	3	1127.49	1219.66	1219.65	407.559	407.558	1219.66	407.56	-0.0035	0.9571	0.4679	1.0076e-10	35.219	13.846	1	2	1	235	245	7.4943784E7																			0	TRUE	sp|P62424|RL7A_HUMAN	P62424
2023-03-02-KB-noFAIMS-ST-B1-056-HCD-3s-NA7.18511.18511.2	C:\Users\kerib\Desktop\MS_Data\ST-datasets\2023-03-02-KB-noFAIMS-ST-B1-056-HCD-3s-NA7_new_FP_2024\2024-04-28-FP-21-38-33\NA7_NA8_together_offset_alexey_new_v7\7_1\interact-2023-03-02-KB-noFAIMS-ST-B1-056-HCD-3s-NA7.pep.xml	VRCWQYR	VRC[160]WQYR	DVMRFIIR.VRCWQYR.QISAIHRA	R	Q	7	2	1127.77	1066.51	1066.51	534.264	534.264	1066.51	534.264	-0.0003	0.9841	0.3385	0.00181833	20.781	13.769	0.9985	2	1	25	31	3.5470068E7	3C(57.0215)																		0	TRUE	sp|P61313|RL15_HUMAN	P61313
2023-03-02-KB-noFAIMS-ST-B1-056-HCD-3s-NA7.18517.18517.3	C:\Users\kerib\Desktop\MS_Data\ST-datasets\2023-03-02-KB-noFAIMS-ST-B1-056-HCD-3s-NA7_new_FP_2024\2024-04-28-FP-21-38-33\NA7_NA8_together_offset_alexey_new_v7\7_1\interact-2023-03-02-KB-noFAIMS-ST-B1-056-HCD-3s-NA7.pep.xml	MLTFNPHKR		KAIDIIDK.MLTFNPHKR.IEVEQAIA	K	I	9	3	1128.02	1142.6	1142.6	381.875	381.873	1142.6	381.875	-0.0054	0.9045	0.45	0.586101	11.406	0	0.9945	2	1	293	301	9174150																			0	TRUE	sp|P28482|MK01_HUMAN	P28482
2023-03-02-KB-noFAIMS-ST-B1-056-HCD-3s-NA7.18518.18518.3	C:\Users\kerib\Desktop\MS_Data\ST-datasets\2023-03-02-KB-noFAIMS-ST-B1-056-HCD-3s-NA7_new_FP_2024\2024-04-28-FP-21-38-33\NA7_NA8_together_offset_alexey_new_v7\7_1\interact-2023-03-02-KB-noFAIMS-ST-B1-056-HCD-3s-NA7.pep.xml	SQHYSSEK	SQHYS[523]SEK	VFISSYGK.SQHYSSEK.SAFIISII	K	S	8	3	1128.06	1400.65	1400.65	467.891	467.89	1400.65	467.891	436.223	0.4897	0.4847	0.00243493	17.267	10.344	0.9924	2	0	290	297	2.8426344E7	5S(436.2256)	Mod1: Unannotated mass-shift 436.2254 (PeakApex: 436.2254)	SQHYssEK	S(9.63)Q(9.63)H(12.81)Y(14.14)S(15.41)S(15.41)E(13.68)K(13.43)	S5;S6	2	S(0.00)Q(0.00)H(3.03)Y(4.27)S(5.79)S(5.79)E(5.79)K(5.79)	S(0)Q(0)H(1)Y(2)S(3)S(3)E(3)K(3)	15.4139	8	14.1397	7	17.2676	9	5.78735	3	5.78735	3	0	TRUE	sp|P53985|MOT1_HUMAN	P53985
2023-03-02-KB-noFAIMS-ST-B1-056-HCD-3s-NA7.18520.18520.2	C:\Users\kerib\Desktop\MS_Data\ST-datasets\2023-03-02-KB-noFAIMS-ST-B1-056-HCD-3s-NA7_new_FP_2024\2024-04-28-FP-21-38-33\NA7_NA8_together_offset_alexey_new_v7\7_1\interact-2023-03-02-KB-noFAIMS-ST-B1-056-HCD-3s-NA7.pep.xml	IKIIAPPERK		AIAPSTMK.IKIIAPPERK.YSVWIGGS	K	Y	10	2	1128.14	1163.74	1163.74	582.877	582.876	1163.74	582.877	-0.0008	0.9781	0.6472	0.00146977	22.831	14.32	0.9995	2	2	329	338	1.4325925E7																			0	FALSE	sp|P68032|ACTC_HUMAN	P68032
2023-03-02-KB-noFAIMS-ST-B1-056-HCD-3s-NA7.18522.18522.2	C:\Users\kerib\Desktop\MS_Data\ST-datasets\2023-03-02-KB-noFAIMS-ST-B1-056-HCD-3s-NA7_new_FP_2024\2024-04-28-FP-21-38-33\NA7_NA8_together_offset_alexey_new_v7\7_1\interact-2023-03-02-KB-noFAIMS-ST-B1-056-HCD-3s-NA7.pep.xml	SQHYSSEK	SQHYSS[523]EK	VFISSYGK.SQHYSSEK.SAFIISII	K	S	8	2	1128.22	1400.65	1400.65	701.333	701.332	1400.65	701.333	436.225	0.6476	0.4873	0.00910961	17.662	0	0.9988	2	0	290	297	1.9366998E7	6S(436.2256)	Mod1: Unannotated mass-shift 436.2254 (PeakApex: 436.2254)	SQHYSseK	S(7.69)Q(7.69)H(10.62)Y(12.71)S(14.33)S(17.66)E(17.66)K(15.92)	S6;E7	2	S(0.00)Q(0.00)H(3.10)Y(4.76)S(6.39)S(7.96)E(7.96)K(7.96)	S(0)Q(0)H(1)Y(2)S(3)S(4)E(4)K(4)	17.6622	9	15.9233	8	15.6467	8	7.962	4	7.962	4	0	TRUE	sp|P53985|MOT1_HUMAN	P53985
2023-03-02-KB-noFAIMS-ST-B1-056-HCD-3s-NA7.18532.18532.2	C:\Users\kerib\Desktop\MS_Data\ST-datasets\2023-03-02-KB-noFAIMS-ST-B1-056-HCD-3s-NA7_new_FP_2024\2024-04-28-FP-21-38-33\NA7_NA8_together_offset_alexey_new_v7\7_1\interact-2023-03-02-KB-noFAIMS-ST-B1-056-HCD-3s-NA7.pep.xml	VRCWQYR	VRC[160]WQYR	DVMRFIIR.VRCWQYR.QISAIHRA	R	Q	7	2	1128.61	1066.51	1066.51	534.264	534.264	1066.51	534.264	-0.0003	0.8955	0.3244	0.738216	15.801	13.061	0.9564	2	1	25	31	3.5470068E7	3C(57.0215)																		0	TRUE	sp|P61313|RL15_HUMAN	P61313
2023-03-02-KB-noFAIMS-ST-B1-056-HCD-3s-NA7.18542.18542.3	C:\Users\kerib\Desktop\MS_Data\ST-datasets\2023-03-02-KB-noFAIMS-ST-B1-056-HCD-3s-NA7_new_FP_2024\2024-04-28-FP-21-38-33\NA7_NA8_together_offset_alexey_new_v7\7_1\interact-2023-03-02-KB-noFAIMS-ST-B1-056-HCD-3s-NA7.pep.xml	KTFTAWCNSHLRK	KTFTAWC[160]NSHLRK	PAWEKQQR.KTFTAWCNSHLRK.AGTQIENI	R	A	13	3	1129.02	1647.83	1647.82	550.284	550.282	1647.83	550.284	-0.0061	0.8335	0.3938	8.1608e-06	27.449	10.36	1	2	2	54	66	8.3203e+06	7C(57.0215)																		0	FALSE	sp|O43707|ACTN4_HUMAN	O43707
2023-03-02-KB-noFAIMS-ST-B1-056-HCD-3s-NA7.18543.18543.3	C:\Users\kerib\Desktop\MS_Data\ST-datasets\2023-03-02-KB-noFAIMS-ST-B1-056-HCD-3s-NA7_new_FP_2024\2024-04-28-FP-21-38-33\NA7_NA8_together_offset_alexey_new_v7\7_1\interact-2023-03-02-KB-noFAIMS-ST-B1-056-HCD-3s-NA7.pep.xml	LRQHAYEHSLGK	L[549]RQHAYEHSLGK	RIGSISER.LRQHAYEHSLGK.LRATKQRA	R	L	12	3	1129.06	1872.99	1872.98	625.337	625.335	1873.97	625.665	435.236	0.4433	1.6273	0.00385944	20.178	19.605	0.9601	2	1	246	257	1.5078429E7	1L(436.2256)		lrqhaYEHSLGK	L(20.18)R(20.18)Q(20.18)H(20.18)A(20.18)Y(18.26)E(18.26)H(16.41)S(13.01)L(10.09)G(7.04)K(0.00)	L1;R2;Q3;H4;A5	5	L(12.11)R(12.11)Q(12.11)H(12.11)A(12.11)Y(10.19)E(10.19)H(8.34)S(6.56)L(4.99)G(3.64)K(0.00)	L(6)R(6)Q(6)H(6)A(6)Y(5)E(5)H(4)S(3)L(2)G(1)K(0)	20.1787	10	18.2634	9	8.07228	4	12.1064	6	12.1064	6	0	TRUE	sp|O60664|PLIN3_HUMAN	O60664
2023-03-02-KB-noFAIMS-ST-B1-056-HCD-3s-NA7.18555.18555.2	C:\Users\kerib\Desktop\MS_Data\ST-datasets\2023-03-02-KB-noFAIMS-ST-B1-056-HCD-3s-NA7_new_FP_2024\2024-04-28-FP-21-38-33\NA7_NA8_together_offset_alexey_new_v7\7_1\interact-2023-03-02-KB-noFAIMS-ST-B1-056-HCD-3s-NA7.pep.xml	SHYYISPSSR		RIRIGDSK.SHYYISPSSR.ARITAVCN	K	A	10	2	1129.54	1195.56	1195.56	598.789	598.789	1195.56	598.788	0.0006	0.7898	0.5926	0.403878	12.075	0	0.9902	2	0	322	331	2.40232e+06																			0	TRUE	sp|Q8TBN0|R3GEF_HUMAN	Q8TBN0
2023-03-02-KB-noFAIMS-ST-B1-056-HCD-3s-NA7.18562.18562.2	C:\Users\kerib\Desktop\MS_Data\ST-datasets\2023-03-02-KB-noFAIMS-ST-B1-056-HCD-3s-NA7_new_FP_2024\2024-04-28-FP-21-38-33\NA7_NA8_together_offset_alexey_new_v7\7_1\interact-2023-03-02-KB-noFAIMS-ST-B1-056-HCD-3s-NA7.pep.xml	IKIIAPPERK		AIAPSTMK.IKIIAPPERK.YSVWIGGS	K	Y	10	2	1129.82	1163.74	1163.74	582.877	582.876	1163.74	582.877	-0.0008	0.8919	0.6191	0.0949511	15.59	10.521	0.9883	2	2	329	338	1.4325925E7																			0	FALSE	sp|P68032|ACTC_HUMAN	P68032
2023-03-02-KB-noFAIMS-ST-B1-056-HCD-3s-NA7.18576.18576.2	C:\Users\kerib\Desktop\MS_Data\ST-datasets\2023-03-02-KB-noFAIMS-ST-B1-056-HCD-3s-NA7_new_FP_2024\2024-04-28-FP-21-38-33\NA7_NA8_together_offset_alexey_new_v7\7_1\interact-2023-03-02-KB-noFAIMS-ST-B1-056-HCD-3s-NA7.pep.xml	RACYGVLR	RAC[160]YGVLR	IIGGIAVR.RACYGVLR.FIMESGAK	R	F	8	2	1130.73	993.517	993.516	497.766	497.765	993.518	497.766	-0.0017	0.9666	0.0834	0.000680695	23.775	13.353	0.9999	2	1	117	124	3.9651872E7	3C(57.0215)																		0	TRUE	sp|P23396|RS3_HUMAN	P23396
2023-03-02-KB-noFAIMS-ST-B1-056-HCD-3s-NA7.18577.18577.2	C:\Users\kerib\Desktop\MS_Data\ST-datasets\2023-03-02-KB-noFAIMS-ST-B1-056-HCD-3s-NA7_new_FP_2024\2024-04-28-FP-21-38-33\NA7_NA8_together_offset_alexey_new_v7\7_1\interact-2023-03-02-KB-noFAIMS-ST-B1-056-HCD-3s-NA7.pep.xml	RHWGGNVLGPK		NDRYDEIR.RHWGGNVLGPK.SVARIAKI	R	S	11	2	1130.77	1219.66	1219.66	610.835	610.836	1219.66	610.836	-0.0007	0.9275	0.5225	3.10881e-06	24.892	12.237	1	2	1	235	245	1.350623E7																			0	TRUE	sp|P62424|RL7A_HUMAN	P62424
2023-03-02-KB-noFAIMS-ST-B1-056-HCD-3s-NA7.18580.18580.3	C:\Users\kerib\Desktop\MS_Data\ST-datasets\2023-03-02-KB-noFAIMS-ST-B1-056-HCD-3s-NA7_new_FP_2024\2024-04-28-FP-21-38-33\NA7_NA8_together_offset_alexey_new_v7\7_1\interact-2023-03-02-KB-noFAIMS-ST-B1-056-HCD-3s-NA7.pep.xml	KKMMEIMTR		HQQVRQIR.KKMMEIMTR.EVQTNDIK	R	E	9	3	1130.89	1166.6	1166.6	389.873	389.873	1166.6	389.873	0.0011	0.8698	0.65	1.87323	11.012	9.531	0.9403	2	2	166	174	7234581																			0	TRUE	sp|P61247|RS3A_HUMAN	P61247
2023-03-02-KB-noFAIMS-ST-B1-056-HCD-3s-NA7.18590.18590.2	C:\Users\kerib\Desktop\MS_Data\ST-datasets\2023-03-02-KB-noFAIMS-ST-B1-056-HCD-3s-NA7_new_FP_2024\2024-04-28-FP-21-38-33\NA7_NA8_together_offset_alexey_new_v7\7_1\interact-2023-03-02-KB-noFAIMS-ST-B1-056-HCD-3s-NA7.pep.xml	AQVIYTR		IKIVSKHR.AQVIYTR.NTKGGDAP	R	N	7	2	1131.3	849.471	849.47	425.743	425.742	849.471	425.743	-0.0009	0.993	0.0736	0.0207231	16.06	13.1	0.9938	2	0	105	111	7.15183e+06																			0	TRUE	sp|P62851|RS25_HUMAN	P62851
2023-03-02-KB-noFAIMS-ST-B1-056-HCD-3s-NA7.18606.18606.2	C:\Users\kerib\Desktop\MS_Data\ST-datasets\2023-03-02-KB-noFAIMS-ST-B1-056-HCD-3s-NA7_new_FP_2024\2024-04-28-FP-21-38-33\NA7_NA8_together_offset_alexey_new_v7\7_1\interact-2023-03-02-KB-noFAIMS-ST-B1-056-HCD-3s-NA7.pep.xml	SAIKTVGLQSR		PSPETFVK.SAIKTVGLQSR.TNGYIIHA	K	T	11	2	1131.94	1158.67	1158.67	580.343	580.343	1158.67	580.343	-0.0006	0.8064	0.2083	2.11958	10.195	0	0.982	2	1	258	268	1.98918e+06																			0	TRUE	sp|Q53GQ0|DHB12_HUMAN	Q53GQ0
2023-03-02-KB-noFAIMS-ST-B1-056-HCD-3s-NA7.18627.18627.3	C:\Users\kerib\Desktop\MS_Data\ST-datasets\2023-03-02-KB-noFAIMS-ST-B1-056-HCD-3s-NA7_new_FP_2024\2024-04-28-FP-21-38-33\NA7_NA8_together_offset_alexey_new_v7\7_1\interact-2023-03-02-KB-noFAIMS-ST-B1-056-HCD-3s-NA7.pep.xml	SMSVYCTPNKPSR	SMSVYC[160]TPNKPSR	IEFSRDRK.SMSVYCTPNKPSR.TSMSKMFV	K	T	13	3	1132.77	1525.7	1525.7	509.574	509.574	1525.7	509.575	-0.0029	0.8427	0.2813	4.24375	7.989	0	0.9676	2	1	493	505	2.17609e+06	6C(57.0215)																		0	TRUE	sp|P16615|AT2A2_HUMAN	P16615
2023-03-02-KB-noFAIMS-ST-B1-056-HCD-3s-NA7.18638.18638.2	C:\Users\kerib\Desktop\MS_Data\ST-datasets\2023-03-02-KB-noFAIMS-ST-B1-056-HCD-3s-NA7_new_FP_2024\2024-04-28-FP-21-38-33\NA7_NA8_together_offset_alexey_new_v7\7_1\interact-2023-03-02-KB-noFAIMS-ST-B1-056-HCD-3s-NA7.pep.xml	SRTTLFR		DRAGAEVK.SRTTLFR.KIGDFRSI	K	K	7	2	1133.23	879.492	879.495	440.753	440.755	879.493	440.754	0.0023	0.9701	0.7438	0.00189623	17.472	12.684	0.9976	2	1	279	285	9458843																			0	TRUE	sp|O95831|AIFM1_HUMAN	O95831
2023-03-02-KB-noFAIMS-ST-B1-056-HCD-3s-NA7.18639.18639.3	C:\Users\kerib\Desktop\MS_Data\ST-datasets\2023-03-02-KB-noFAIMS-ST-B1-056-HCD-3s-NA7_new_FP_2024\2024-04-28-FP-21-38-33\NA7_NA8_together_offset_alexey_new_v7\7_1\interact-2023-03-02-KB-noFAIMS-ST-B1-056-HCD-3s-NA7.pep.xml	GHQQLYWSHPR		.GHQQLYWSHPR.KFGQGSRS	M	K	11	3	1133.5	1407.68	1407.68	470.234	470.233	1407.68	470.234	-0.0018	0.9837	0.0553	4.33311e-09	28.936	13.848	1	2	0	2	12	5.72644E7																			0	TRUE	sp|P62273|RS29_HUMAN	P62273
2023-03-02-KB-noFAIMS-ST-B1-056-HCD-3s-NA7.18640.18640.2	C:\Users\kerib\Desktop\MS_Data\ST-datasets\2023-03-02-KB-noFAIMS-ST-B1-056-HCD-3s-NA7_new_FP_2024\2024-04-28-FP-21-38-33\NA7_NA8_together_offset_alexey_new_v7\7_1\interact-2023-03-02-KB-noFAIMS-ST-B1-056-HCD-3s-NA7.pep.xml	RILQTIR		QQVIIIYR.RILQTIR.QVPNDSDR	R	Q	7	2	1133.54	898.571	898.57	450.293	450.292	898.571	450.293	-0.001	0.9263	0.2262	1.40281	11.912	10.715	0.9318	2	1	28	34	6528578																			0	TRUE	sp|Q9NU23|LYRM2_HUMAN	Q9NU23
2023-03-02-KB-noFAIMS-ST-B1-056-HCD-3s-NA7.18641.18641.3	C:\Users\kerib\Desktop\MS_Data\ST-datasets\2023-03-02-KB-noFAIMS-ST-B1-056-HCD-3s-NA7_new_FP_2024\2024-04-28-FP-21-38-33\NA7_NA8_together_offset_alexey_new_v7\7_1\interact-2023-03-02-KB-noFAIMS-ST-B1-056-HCD-3s-NA7.pep.xml	FIDTTSKFGHGR		AIEKIDIK.FIDTTSKFGHGR.FQTMEEKK	K	F	12	3	1133.69	1364.68	1364.68	455.902	455.902	1364.68	455.902	0.0009	0.9622	0.1667	7.38622e-09	20.988	10.532	1	2	1	367	378	1.1890004E7																			0	FALSE	sp|P39023|RL3_HUMAN	P39023
2023-03-02-KB-noFAIMS-ST-B1-056-HCD-3s-NA7.18644.18644.3	C:\Users\kerib\Desktop\MS_Data\ST-datasets\2023-03-02-KB-noFAIMS-ST-B1-056-HCD-3s-NA7_new_FP_2024\2024-04-28-FP-21-38-33\NA7_NA8_together_offset_alexey_new_v7\7_1\interact-2023-03-02-KB-noFAIMS-ST-B1-056-HCD-3s-NA7.pep.xml	VDKWWGNRK		GKKKKRIR.VDKWWGNRK.EIATVRTI	R	E	9	3	1133.81	1187.62	1187.62	396.881	396.881	1187.62	396.881	0	0.9729	0.9574	0.000531845	20.975	11.623	0.9995	2	2	57	65	1.16856304E8																			0	TRUE	sp|P32969|RL9_HUMAN	P32969
2023-03-02-KB-noFAIMS-ST-B1-056-HCD-3s-NA7.18648.18648.2	C:\Users\kerib\Desktop\MS_Data\ST-datasets\2023-03-02-KB-noFAIMS-ST-B1-056-HCD-3s-NA7_new_FP_2024\2024-04-28-FP-21-38-33\NA7_NA8_together_offset_alexey_new_v7\7_1\interact-2023-03-02-KB-noFAIMS-ST-B1-056-HCD-3s-NA7.pep.xml	HSVGVVIGR		GIDVPVPR.HSVGVVIGR.SGEMIKKI	R	S	9	2	1133.97	922.535	922.533	462.275	462.274	922.535	462.275	-0.0015	0.9945	0.4633	1.84355e-07	25.777	11.729	1	2	0	332	340	5.2423584E7																			0	TRUE	sp|Q92945|FUBP2_HUMAN	Q92945
2023-03-02-KB-noFAIMS-ST-B1-056-HCD-3s-NA7.18651.18651.2	C:\Users\kerib\Desktop\MS_Data\ST-datasets\2023-03-02-KB-noFAIMS-ST-B1-056-HCD-3s-NA7_new_FP_2024\2024-04-28-FP-21-38-33\NA7_NA8_together_offset_alexey_new_v7\7_1\interact-2023-03-02-KB-noFAIMS-ST-B1-056-HCD-3s-NA7.pep.xml	YNYLKPR		GVAYGATR.YNYLKPR.AEEERRIA	R	A	7	2	1134.09	952.513	952.512	477.264	477.263	952.513	477.264	-0.0009	0.9899	0.0032	1.54424e-05	17.468	10.932	0.9997	2	1	30	36	1.0811348E7																			0	TRUE	sp|P56385|ATP5I_HUMAN	P56385
2023-03-02-KB-noFAIMS-ST-B1-056-HCD-3s-NA7.18657.18657.3	C:\Users\kerib\Desktop\MS_Data\ST-datasets\2023-03-02-KB-noFAIMS-ST-B1-056-HCD-3s-NA7_new_FP_2024\2024-04-28-FP-21-38-33\NA7_NA8_together_offset_alexey_new_v7\7_1\interact-2023-03-02-KB-noFAIMS-ST-B1-056-HCD-3s-NA7.pep.xml	LTNSMMMHGR		AQCPIVER.LTNSMMMHGR.NNGKKIMT	R	N	10	3	1134.33	1176.52	1176.52	393.181	393.18	1176.52	393.181	-0.002	0.9128	0.0594	0.0647888	14.254	8.333	0.9978	2	0	72	81	7921684																			0	TRUE	sp|P46782|RS5_HUMAN	P46782
2023-03-02-KB-noFAIMS-ST-B1-056-HCD-3s-NA7.18672.18672.3	C:\Users\kerib\Desktop\MS_Data\ST-datasets\2023-03-02-KB-noFAIMS-ST-B1-056-HCD-3s-NA7_new_FP_2024\2024-04-28-FP-21-38-33\NA7_NA8_together_offset_alexey_new_v7\7_1\interact-2023-03-02-KB-noFAIMS-ST-B1-056-HCD-3s-NA7.pep.xml	GHQQLYWSHPR		.GHQQLYWSHPR.KFGQGSRS	M	K	11	3	1134.93	1407.68	1407.68	470.234	470.233	1407.68	470.234	-0.0018	0.9571	0.0313	8.44306e-06	25.044	14.031	1	2	0	2	12	5.72644E7																			0	TRUE	sp|P62273|RS29_HUMAN	P62273
2023-03-02-KB-noFAIMS-ST-B1-056-HCD-3s-NA7.18705.18705.3	C:\Users\kerib\Desktop\MS_Data\ST-datasets\2023-03-02-KB-noFAIMS-ST-B1-056-HCD-3s-NA7_new_FP_2024\2024-04-28-FP-21-38-33\NA7_NA8_together_offset_alexey_new_v7\7_1\interact-2023-03-02-KB-noFAIMS-ST-B1-056-HCD-3s-NA7.pep.xml	QHAYEHSLGK	QHAYE[565]HSLGK	GSISERIR.QHAYEHSLGK.LRATKQRA	R	L	10	3	1136.5	1604.79	1604.79	535.937	535.936	1604.79	535.937	436.225	0.394	1.2669	0.000337374	22.492	12.705	0.9984	2	0	248	257	4.50144864E8	5E(436.2256)	Mod1: Unannotated mass-shift 436.2254 (PeakApex: 436.2254)	QHAYeHSLGK	Q(19.02)H(19.07)A(19.27)Y(20.20)E(22.49)H(22.49)S(20.21)L(18.06)G(15.89)K(13.20)	E5	1	Q(3.28)H(6.33)A(8.44)Y(9.63)E(11.21)H(12.93)S(12.93)L(12.93)G(12.93)K(9.65)	Q(1)H(2)A(3)Y(4)E(5)H(6)S(6)L(6)G(6)K(5)	22.4928	11	22.491	11	19.2852	10	12.9276	6	12.9276	6	0	TRUE	sp|O60664|PLIN3_HUMAN	O60664
2023-03-02-KB-noFAIMS-ST-B1-056-HCD-3s-NA7.18706.18706.4	C:\Users\kerib\Desktop\MS_Data\ST-datasets\2023-03-02-KB-noFAIMS-ST-B1-056-HCD-3s-NA7_new_FP_2024\2024-04-28-FP-21-38-33\NA7_NA8_together_offset_alexey_new_v7\7_1\interact-2023-03-02-KB-noFAIMS-ST-B1-056-HCD-3s-NA7.pep.xml	HKTGPNLHGLFGRK		HTVEKGGK.HKTGPNLHGLFGRK.TGQAPGYS	K	T	14	4	1136.54	1560.86	1560.86	391.223	391.223	1560.86	391.223	-0.0018	0.948	0.2036	1.929e-07	30.545	13.267	1	2	2	27	40	7.9745E7																			0	TRUE	sp|P99999|CYC_HUMAN	P99999
2023-03-02-KB-noFAIMS-ST-B1-056-HCD-3s-NA7.18708.18708.2	C:\Users\kerib\Desktop\MS_Data\ST-datasets\2023-03-02-KB-noFAIMS-ST-B1-056-HCD-3s-NA7_new_FP_2024\2024-04-28-FP-21-38-33\NA7_NA8_together_offset_alexey_new_v7\7_1\interact-2023-03-02-KB-noFAIMS-ST-B1-056-HCD-3s-NA7.pep.xml	SFQKIQVR		FVPVPQIK.SFQKIQVR.LVREIEKK	K	L	8	2	1136.73	1004.58	1004.58	503.295	503.295	1004.58	503.296	-0.0004	0.9815	0.4485	6.84959e-07	25.792	12.504	1	2	1	71	78	8.1240128E7																			0	TRUE	sp|P62081|RS7_HUMAN	P62081
2023-03-02-KB-noFAIMS-ST-B1-056-HCD-3s-NA7.18709.18709.3	C:\Users\kerib\Desktop\MS_Data\ST-datasets\2023-03-02-KB-noFAIMS-ST-B1-056-HCD-3s-NA7_new_FP_2024\2024-04-28-FP-21-38-33\NA7_NA8_together_offset_alexey_new_v7\7_1\interact-2023-03-02-KB-noFAIMS-ST-B1-056-HCD-3s-NA7.pep.xml	AVLHVALRNR		KINYTEGR.AVLHVALRNR.SNTPIIVD	R	S	10	3	1136.77	1147.69	1147.69	383.572	383.572	1147.69	383.572	-0.0006	0.9074	0.3041	0.249891	10.909	7.287	0.994	2	1	97	106	1.3108889E7																			0	TRUE	sp|P06744|G6PI_HUMAN	P06744
2023-03-02-KB-noFAIMS-ST-B1-056-HCD-3s-NA7.18713.18713.2	C:\Users\kerib\Desktop\MS_Data\ST-datasets\2023-03-02-KB-noFAIMS-ST-B1-056-HCD-3s-NA7_new_FP_2024\2024-04-28-FP-21-38-33\NA7_NA8_together_offset_alexey_new_v7\7_1\interact-2023-03-02-KB-noFAIMS-ST-B1-056-HCD-3s-NA7.pep.xml	VDKWWGNRK		GKKKKRIR.VDKWWGNRK.EIATVRTI	R	E	9	2	1136.94	1187.62	1187.62	594.817	594.817	1187.62	594.817	-0.0012	0.9633	0.9052	8.74825e-05	24.593	12.06	0.9999	2	2	57	65	1.763531E7																			0	TRUE	sp|P32969|RL9_HUMAN	P32969
2023-03-02-KB-noFAIMS-ST-B1-056-HCD-3s-NA7.18719.18719.2	C:\Users\kerib\Desktop\MS_Data\ST-datasets\2023-03-02-KB-noFAIMS-ST-B1-056-HCD-3s-NA7_new_FP_2024\2024-04-28-FP-21-38-33\NA7_NA8_together_offset_alexey_new_v7\7_1\interact-2023-03-02-KB-noFAIMS-ST-B1-056-HCD-3s-NA7.pep.xml	HMLPSGFR	HM[147]LPSGFR	YGSNKKTK.HMLPSGFR.KFIVHNVK	K	K	8	2	1137.19	959.464	959.465	480.739	480.74	959.465	480.74	0.0001	0.9651	0.5872	0.0443736	16.551	9.431	0.9985	2	0	68	75	2.208155E7	2M(15.9949)																		0	TRUE	sp|P62910|RL32_HUMAN	P62910
2023-03-02-KB-noFAIMS-ST-B1-056-HCD-3s-NA7.18721.18721.2	C:\Users\kerib\Desktop\MS_Data\ST-datasets\2023-03-02-KB-noFAIMS-ST-B1-056-HCD-3s-NA7_new_FP_2024\2024-04-28-FP-21-38-33\NA7_NA8_together_offset_alexey_new_v7\7_1\interact-2023-03-02-KB-noFAIMS-ST-B1-056-HCD-3s-NA7.pep.xml	GHQQLYWSHPR		.GHQQLYWSHPR.KFGQGSRS	M	K	11	2	1137.27	1407.68	1407.68	704.846	704.848	1407.68	704.847	0.0013	0.9432	0.0076	8.09096e-05	25.868	17.362	0.9999	2	0	2	12	3.33156e+06																			0	TRUE	sp|P62273|RS29_HUMAN	P62273
2023-03-02-KB-noFAIMS-ST-B1-056-HCD-3s-NA7.18723.18723.2	C:\Users\kerib\Desktop\MS_Data\ST-datasets\2023-03-02-KB-noFAIMS-ST-B1-056-HCD-3s-NA7_new_FP_2024\2024-04-28-FP-21-38-33\NA7_NA8_together_offset_alexey_new_v7\7_1\interact-2023-03-02-KB-noFAIMS-ST-B1-056-HCD-3s-NA7.pep.xml	ILQAGFKR		HEYIQNFK.ILQAGFKR.MGVDKIIP	K	M	8	2	1137.35	931.559	931.56	466.787	466.787	931.56	466.787	-0.0006	0.945	0.0778	0.800052	13.786	11.96	0.9811	2	1	77	84	4.94199e+06																			0	TRUE	sp|Q15691|MARE1_HUMAN	Q15691
2023-03-02-KB-noFAIMS-ST-B1-056-HCD-3s-NA7.18725.18725.3	C:\Users\kerib\Desktop\MS_Data\ST-datasets\2023-03-02-KB-noFAIMS-ST-B1-056-HCD-3s-NA7_new_FP_2024\2024-04-28-FP-21-38-33\NA7_NA8_together_offset_alexey_new_v7\7_1\interact-2023-03-02-KB-noFAIMS-ST-B1-056-HCD-3s-NA7.pep.xml	HKTGPNLHGLFGRK		HTVEKGGK.HKTGPNLHGLFGRK.TGQAPGYS	K	T	14	3	1137.44	1560.86	1560.86	521.295	521.295	1560.86	521.295	-0.0012	0.834	0.1886	5e-14	31.162	10.81	1	2	2	27	40	1.7440538E7																			0	TRUE	sp|P99999|CYC_HUMAN	P99999
2023-03-02-KB-noFAIMS-ST-B1-056-HCD-3s-NA7.18733.18733.2	C:\Users\kerib\Desktop\MS_Data\ST-datasets\2023-03-02-KB-noFAIMS-ST-B1-056-HCD-3s-NA7_new_FP_2024\2024-04-28-FP-21-38-33\NA7_NA8_together_offset_alexey_new_v7\7_1\interact-2023-03-02-KB-noFAIMS-ST-B1-056-HCD-3s-NA7.pep.xml	SLESINSR		VAAKKTKK.SLESINSR.LQIVMKSG	K	L	8	2	1137.76	904.46	904.461	453.237	453.238	904.461	453.238	-0.0008	0.9505	0.3186	1.59346	12.216	10.682	0.9727	2	0	10	17	4.2538e+06																			0	TRUE	sp|P62888|RL30_HUMAN	P62888
2023-03-02-KB-noFAIMS-ST-B1-056-HCD-3s-NA7.18737.18737.3	C:\Users\kerib\Desktop\MS_Data\ST-datasets\2023-03-02-KB-noFAIMS-ST-B1-056-HCD-3s-NA7_new_FP_2024\2024-04-28-FP-21-38-33\NA7_NA8_together_offset_alexey_new_v7\7_1\interact-2023-03-02-KB-noFAIMS-ST-B1-056-HCD-3s-NA7.pep.xml	QHAYEHSLGK	Q[564]HAYEHSLGK	GSISERIR.QHAYEHSLGK.LRATKQRA	R	L	10	3	1137.92	1604.79	1604.79	535.937	535.936	1604.79	535.937	436.225	0.6295	1.2431	0.0051366	20.096	12.587	0.9973	2	0	248	257	4.50144864E8	1Q(436.2256)	Mod1: Unannotated mass-shift 436.2254 (PeakApex: 436.2254)	qHAYEHSLGK	Q(18.02)H(15.76)A(13.54)Y(13.57)E(13.53)H(11.62)S(9.85)L(8.27)G(6.43)K(4.21)	Q1	1	Q(0.00)H(0.00)A(0.00)Y(0.00)E(2.13)H(2.13)S(2.13)L(2.13)G(2.13)K(2.13)	Q(0)H(0)A(0)Y(0)E(1)H(1)S(1)L(1)G(1)K(1)	18.0191	9	15.7579	8	20.0969	10	2.13025	1	2.13025	1	0	TRUE	sp|O60664|PLIN3_HUMAN	O60664
2023-03-02-KB-noFAIMS-ST-B1-056-HCD-3s-NA7.18738.18738.2	C:\Users\kerib\Desktop\MS_Data\ST-datasets\2023-03-02-KB-noFAIMS-ST-B1-056-HCD-3s-NA7_new_FP_2024\2024-04-28-FP-21-38-33\NA7_NA8_together_offset_alexey_new_v7\7_1\interact-2023-03-02-KB-noFAIMS-ST-B1-056-HCD-3s-NA7.pep.xml	LTNSMMMHGR		AQCPIVER.LTNSMMMHGR.NNGKKIMT	R	N	10	2	1137.96	1176.52	1176.52	589.267	589.267	1176.52	589.267	0.0001	0.6233	0.0012	3.54201	8.303	0	0.9482	2	0	72	81	2258376																			0	TRUE	sp|P46782|RS5_HUMAN	P46782
2023-03-02-KB-noFAIMS-ST-B1-056-HCD-3s-NA7.18741.18741.2	C:\Users\kerib\Desktop\MS_Data\ST-datasets\2023-03-02-KB-noFAIMS-ST-B1-056-HCD-3s-NA7_new_FP_2024\2024-04-28-FP-21-38-33\NA7_NA8_together_offset_alexey_new_v7\7_1\interact-2023-03-02-KB-noFAIMS-ST-B1-056-HCD-3s-NA7.pep.xml	VDKWWGNRK		GKKKKRIR.VDKWWGNRK.EIATVRTI	R	E	9	2	1138.08	1187.62	1187.62	594.817	594.817	1187.62	594.817	-0.0012	0.9636	0.8861	0.000495937	20.802	10.881	0.9995	2	2	57	65	1.763531E7																			0	TRUE	sp|P32969|RL9_HUMAN	P32969
2023-03-02-KB-noFAIMS-ST-B1-056-HCD-3s-NA7.18744.18744.2	C:\Users\kerib\Desktop\MS_Data\ST-datasets\2023-03-02-KB-noFAIMS-ST-B1-056-HCD-3s-NA7_new_FP_2024\2024-04-28-FP-21-38-33\NA7_NA8_together_offset_alexey_new_v7\7_1\interact-2023-03-02-KB-noFAIMS-ST-B1-056-HCD-3s-NA7.pep.xml	QHAYEHSLGK	QHAYEH[573]SLGK	GSISERIR.QHAYEHSLGK.LRATKQRA	R	L	10	2	1138.2	1604.79	1604.79	803.403	803.4	1604.79	803.401	436.224	0.3742	1.2385	1.9284e-05	21.666	10.957	0.9992	2	0	248	257	5.2490864E7	6H(436.2256)	Mod1: Unannotated mass-shift 436.2254 (PeakApex: 436.2254)	QHAYEhSLGK	Q(15.69)H(15.68)A(15.90)Y(19.33)E(21.65)H(21.67)S(19.40)L(17.24)G(15.12)K(14.35)	H6	1	Q(0.00)H(2.29)A(4.94)Y(6.56)E(8.17)H(9.93)S(9.93)L(9.93)G(9.93)K(9.93)	Q(0)H(1)A(2)Y(3)E(4)H(5)S(5)L(5)G(5)K(5)	21.6661	10	21.6497	10	20.1124	10	9.92925	5	9.92925	5	0	TRUE	sp|O60664|PLIN3_HUMAN	O60664
2023-03-02-KB-noFAIMS-ST-B1-056-HCD-3s-NA7.18746.18746.3	C:\Users\kerib\Desktop\MS_Data\ST-datasets\2023-03-02-KB-noFAIMS-ST-B1-056-HCD-3s-NA7_new_FP_2024\2024-04-28-FP-21-38-33\NA7_NA8_together_offset_alexey_new_v7\7_1\interact-2023-03-02-KB-noFAIMS-ST-B1-056-HCD-3s-NA7.pep.xml	TGVHHYSGNNIELGTACGK	TGVHHYSGNNIELGTAC[160]GK	EYYAMIAK.TGVHHYSGNNIELGTACGK.YYRVCTIA	K	Y	19	3	1138.28	2012.92	2012.92	671.981	671.98	2013.93	672.318	-1.0131	0.898	0.1624	0.0347201	20.29	10.958	0.995	2	0	69	87	7.82761e+06	17C(57.0215)	Mod1: Isotopic peak error (PeakApex: -1.0030, Theoretical: -1.0024); Mod1: Half of a disulfide bridge (Theoretical: -1.0078)																	0	TRUE	sp|P62888|RL30_HUMAN	P62888
2023-03-02-KB-noFAIMS-ST-B1-056-HCD-3s-NA7.18747.18747.2	C:\Users\kerib\Desktop\MS_Data\ST-datasets\2023-03-02-KB-noFAIMS-ST-B1-056-HCD-3s-NA7_new_FP_2024\2024-04-28-FP-21-38-33\NA7_NA8_together_offset_alexey_new_v7\7_1\interact-2023-03-02-KB-noFAIMS-ST-B1-056-HCD-3s-NA7.pep.xml	SFQKIQVR		FVPVPQIK.SFQKIQVR.LVREIEKK	K	L	8	2	1138.33	1004.58	1004.58	503.295	503.295	1004.58	503.296	-0.0004	0.9153	0.4219	0.00130505	18.355	10.319	0.9995	2	1	71	78	8.1240128E7																			0	TRUE	sp|P62081|RS7_HUMAN	P62081
2023-03-02-KB-noFAIMS-ST-B1-056-HCD-3s-NA7.18772.18772.5	C:\Users\kerib\Desktop\MS_Data\ST-datasets\2023-03-02-KB-noFAIMS-ST-B1-056-HCD-3s-NA7_new_FP_2024\2024-04-28-FP-21-38-33\NA7_NA8_together_offset_alexey_new_v7\7_1\interact-2023-03-02-KB-noFAIMS-ST-B1-056-HCD-3s-NA7.pep.xml	LNFSHGTHEYHAETIKNVR		KSGMNVAR.LNFSHGTHEYHAETIKNVR.TATESFAS	R	T	19	5	1139.7	2252.11	2252.11	451.429	451.429	2252.11	451.429	-0.0014	0.89	0.1005	8.93e-11	28.948	12.922	1	2	1	74	92	1.5112979E7																			0	TRUE	sp|P14618|KPYM_HUMAN	P14618
2023-03-02-KB-noFAIMS-ST-B1-056-HCD-3s-NA7.18773.18773.3	C:\Users\kerib\Desktop\MS_Data\ST-datasets\2023-03-02-KB-noFAIMS-ST-B1-056-HCD-3s-NA7_new_FP_2024\2024-04-28-FP-21-38-33\NA7_NA8_together_offset_alexey_new_v7\7_1\interact-2023-03-02-KB-noFAIMS-ST-B1-056-HCD-3s-NA7.pep.xml	KISPFEHQTYCQR	KISPFEHQTYC[160]QR	NKVRVAIK.KISPFEHQTYCQR.TIREIKII	K	T	13	3	1139.74	1692.81	1692.81	565.276	565.279	1692.8	565.275	0.0095	0.87	0.0586	0.000362684	30.813	10.913	0.9999	2	1	55	67	1.6505052E7	11C(57.0215)																		0	FALSE	sp|P28482|MK01_HUMAN	P28482
2023-03-02-KB-noFAIMS-ST-B1-056-HCD-3s-NA7.18775.18775.4	C:\Users\kerib\Desktop\MS_Data\ST-datasets\2023-03-02-KB-noFAIMS-ST-B1-056-HCD-3s-NA7_new_FP_2024\2024-04-28-FP-21-38-33\NA7_NA8_together_offset_alexey_new_v7\7_1\interact-2023-03-02-KB-noFAIMS-ST-B1-056-HCD-3s-NA7.pep.xml	LNFSHGTHEYHAETIKNVR		KSGMNVAR.LNFSHGTHEYHAETIKNVR.TATESFAS	R	T	19	4	1139.82	2252.11	2252.11	564.035	564.035	2252.11	564.034	0.0004	0.8521	0.1025	2.5023e-10	29.732	10.338	1	2	1	74	92	1.9437802E7																			0	TRUE	sp|P14618|KPYM_HUMAN	P14618
2023-03-02-KB-noFAIMS-ST-B1-056-HCD-3s-NA7.18779.18779.3	C:\Users\kerib\Desktop\MS_Data\ST-datasets\2023-03-02-KB-noFAIMS-ST-B1-056-HCD-3s-NA7_new_FP_2024\2024-04-28-FP-21-38-33\NA7_NA8_together_offset_alexey_new_v7\7_1\interact-2023-03-02-KB-noFAIMS-ST-B1-056-HCD-3s-NA7.pep.xml	KVLIVYAHQEPK		MAGK.KVLIVYAHQEPK.SFNGSIKN	K	S	12	3	1139.98	1423.82	1423.82	475.613	475.613	1423.82	475.613	-0.0017	0.8762	0.3306	1.73526e-07	22.066	11.559	1	2	1	5	16	3.0728116E7																			0	TRUE	sp|P16083|NQO2_HUMAN	P16083
2023-03-02-KB-noFAIMS-ST-B1-056-HCD-3s-NA7.18783.18783.3	C:\Users\kerib\Desktop\MS_Data\ST-datasets\2023-03-02-KB-noFAIMS-ST-B1-056-HCD-3s-NA7_new_FP_2024\2024-04-28-FP-21-38-33\NA7_NA8_together_offset_alexey_new_v7\7_1\interact-2023-03-02-KB-noFAIMS-ST-B1-056-HCD-3s-NA7.pep.xml	EVLRMRGTISR		IMWWMIAR.EVLRMRGTISR.EHPWEVMP	R	E	11	3	1140.15	1316.73	1316.73	439.919	439.919	1316.73	439.919	-0.0001	0.9419	0.6516	0.000821641	21.275	12.74	0.9998	2	2	181	191	7.5012016E7																			0	TRUE	sp|P08865|RSSA_HUMAN	P08865
2023-03-02-KB-noFAIMS-ST-B1-056-HCD-3s-NA7.18790.18790.2	C:\Users\kerib\Desktop\MS_Data\ST-datasets\2023-03-02-KB-noFAIMS-ST-B1-056-HCD-3s-NA7_new_FP_2024\2024-04-28-FP-21-38-33\NA7_NA8_together_offset_alexey_new_v7\7_1\interact-2023-03-02-KB-noFAIMS-ST-B1-056-HCD-3s-NA7.pep.xml	AMSKLGLR		RSEKKARK.AMSKLGLR.QVTGVTRV	K	Q	8	2	1140.43	874.506	874.502	438.26	438.258	874.506	438.26	-0.0036	0.9813	0.4676	0.0489645	16.263	12.261	0.9961	2	1	1942	1949	1.3647001E7																			0	FALSE	sp|E9PAV3|NACAM_HUMAN	E9PAV3
2023-03-02-KB-noFAIMS-ST-B1-056-HCD-3s-NA7.18834.18834.3	C:\Users\kerib\Desktop\MS_Data\ST-datasets\2023-03-02-KB-noFAIMS-ST-B1-056-HCD-3s-NA7_new_FP_2024\2024-04-28-FP-21-38-33\NA7_NA8_together_offset_alexey_new_v7\7_1\interact-2023-03-02-KB-noFAIMS-ST-B1-056-HCD-3s-NA7.pep.xml	VRIMGPNYTPGKK		GIVSTGIK.VRIMGPNYTPGKK.EDIYIKPI	K	E	13	3	1142.24	1459.8	1459.8	487.606	487.606	1459.8	487.606	-0.0017	0.9585	0.4193	2.34349e-08	30.741	12.923	1	2	2	427	439	4.9941116E7																			0	TRUE	sp|P13639|EF2_HUMAN	P13639
2023-03-02-KB-noFAIMS-ST-B1-056-HCD-3s-NA7.18840.18840.4	C:\Users\kerib\Desktop\MS_Data\ST-datasets\2023-03-02-KB-noFAIMS-ST-B1-056-HCD-3s-NA7_new_FP_2024\2024-04-28-FP-21-38-33\NA7_NA8_together_offset_alexey_new_v7\7_1\interact-2023-03-02-KB-noFAIMS-ST-B1-056-HCD-3s-NA7.pep.xml	RNPDTQWITKPVHK		DPFHKAIR.RNPDTQWITKPVHK.HREMRGIT	R	H	14	4	1142.82	1718.92	1718.92	430.738	430.737	1718.92	430.738	-0.0026	0.9217	0.5542	1.11522e-08	23.814	9.501	1	2	2	144	157	4.0972176E7																			0	TRUE	sp|P61313|RL15_HUMAN	P61313
2023-03-02-KB-noFAIMS-ST-B1-056-HCD-3s-NA7.18842.18842.3	C:\Users\kerib\Desktop\MS_Data\ST-datasets\2023-03-02-KB-noFAIMS-ST-B1-056-HCD-3s-NA7_new_FP_2024\2024-04-28-FP-21-38-33\NA7_NA8_together_offset_alexey_new_v7\7_1\interact-2023-03-02-KB-noFAIMS-ST-B1-056-HCD-3s-NA7.pep.xml	ILQTIRQVPNDSDRK		QVIIIYRR.ILQTIRQVPNDSDRK.YIKDWARE	R	Y	15	3	1142.91	1781.97	1781.97	594.998	594.999	1781.97	594.999	0	0.8571	0.4356	0.000319976	18.854	11.724	0.9994	2	2	29	43	7785384																			0	TRUE	sp|Q9NU23|LYRM2_HUMAN	Q9NU23
2023-03-02-KB-noFAIMS-ST-B1-056-HCD-3s-NA7.18847.18847.3	C:\Users\kerib\Desktop\MS_Data\ST-datasets\2023-03-02-KB-noFAIMS-ST-B1-056-HCD-3s-NA7_new_FP_2024\2024-04-28-FP-21-38-33\NA7_NA8_together_offset_alexey_new_v7\7_1\interact-2023-03-02-KB-noFAIMS-ST-B1-056-HCD-3s-NA7.pep.xml	HLFTPADKRIPR		SDIKESRR.HLFTPADKRIPR.IRIETRQA	R	I	12	3	1143.11	1449.82	1449.82	484.28	484.281	1449.82	484.281	0.0004	0.9151	0.005	0.0499172	15.707	10.148	0.9945	2	2	371	382	7077663																			0	TRUE	sp|Q9Y2L1|RRP44_HUMAN	Q9Y2L1
2023-03-02-KB-noFAIMS-ST-B1-056-HCD-3s-NA7.18856.18856.3	C:\Users\kerib\Desktop\MS_Data\ST-datasets\2023-03-02-KB-noFAIMS-ST-B1-056-HCD-3s-NA7_new_FP_2024\2024-04-28-FP-21-38-33\NA7_NA8_together_offset_alexey_new_v7\7_1\interact-2023-03-02-KB-noFAIMS-ST-B1-056-HCD-3s-NA7.pep.xml	YQQFKDFQRR		PQEERISR.YQQFKDFQRR.IIVATNIF	R	I	10	3	1143.48	1414.71	1414.71	472.577	472.577	1414.71	472.577	-0.0014	0.9543	0.0999	3.52815	11.053	0	0.9857	2	2	330	339	9916146																			0	FALSE	sp|Q13838|DX39B_HUMAN	Q13838
2023-03-02-KB-noFAIMS-ST-B1-056-HCD-3s-NA7.18857.18857.2	C:\Users\kerib\Desktop\MS_Data\ST-datasets\2023-03-02-KB-noFAIMS-ST-B1-056-HCD-3s-NA7_new_FP_2024\2024-04-28-FP-21-38-33\NA7_NA8_together_offset_alexey_new_v7\7_1\interact-2023-03-02-KB-noFAIMS-ST-B1-056-HCD-3s-NA7.pep.xml	KVLIVYAHQEPK		MAGK.KVLIVYAHQEPK.SFNGSIKN	K	S	12	2	1143.52	1423.82	1423.82	712.917	712.917	1423.82	712.917	-0.0001	0.4945	0.2717	0.282813	12.694	0	0.9615	2	1	5	16	4.64618e+06																			0	TRUE	sp|P16083|NQO2_HUMAN	P16083
2023-03-02-KB-noFAIMS-ST-B1-056-HCD-3s-NA7.18858.18858.2	C:\Users\kerib\Desktop\MS_Data\ST-datasets\2023-03-02-KB-noFAIMS-ST-B1-056-HCD-3s-NA7_new_FP_2024\2024-04-28-FP-21-38-33\NA7_NA8_together_offset_alexey_new_v7\7_1\interact-2023-03-02-KB-noFAIMS-ST-B1-056-HCD-3s-NA7.pep.xml	AGFAGDDAPR		DNGSGMCK.AGFAGDDAPR.AVFPSIVG	K	A	10	2	1143.56	975.441	975.44	488.728	488.727	975.441	488.728	-0.0008	0.9631	0.9143	0.00214289	21.176	10.272	0.9996	2	0	19	28	1.2372208E7																			0	FALSE	sp|P60709|ACTB_HUMAN	P60709
2023-03-02-KB-noFAIMS-ST-B1-056-HCD-3s-NA7.18867.18867.2	C:\Users\kerib\Desktop\MS_Data\ST-datasets\2023-03-02-KB-noFAIMS-ST-B1-056-HCD-3s-NA7_new_FP_2024\2024-04-28-FP-21-38-33\NA7_NA8_together_offset_alexey_new_v7\7_1\interact-2023-03-02-KB-noFAIMS-ST-B1-056-HCD-3s-NA7.pep.xml	EMGTPDVR		EIRKFAMK.EMGTPDVR.IDTRINKA	K	I	8	2	1143.92	903.412	903.413	452.714	452.714	903.412	452.713	0.0014	0.815	0.3638	2.04644	8.256	0	0.9583	2	0	56	63	4.55787e+06																			0	TRUE	sp|P62899|RL31_HUMAN	P62899
2023-03-02-KB-noFAIMS-ST-B1-056-HCD-3s-NA7.18877.18877.3	C:\Users\kerib\Desktop\MS_Data\ST-datasets\2023-03-02-KB-noFAIMS-ST-B1-056-HCD-3s-NA7_new_FP_2024\2024-04-28-FP-21-38-33\NA7_NA8_together_offset_alexey_new_v7\7_1\interact-2023-03-02-KB-noFAIMS-ST-B1-056-HCD-3s-NA7.pep.xml	HKRTPALIALR		VICAIAKK.HKRTPALIALR.YQIQRGVV	K	Y	11	3	1144.32	1274.79	1274.79	425.939	425.938	1274.79	425.938	-0.0017	0.8442	0.3078	0.0390166	16.135	0	0.9987	2	2	248	258	5.2216e+06																			0	FALSE	sp|Q04828|AK1C1_HUMAN	Q04828
2023-03-02-KB-noFAIMS-ST-B1-056-HCD-3s-NA7.18888.18888.2	C:\Users\kerib\Desktop\MS_Data\ST-datasets\2023-03-02-KB-noFAIMS-ST-B1-056-HCD-3s-NA7_new_FP_2024\2024-04-28-FP-21-38-33\NA7_NA8_together_offset_alexey_new_v7\7_1\interact-2023-03-02-KB-noFAIMS-ST-B1-056-HCD-3s-NA7.pep.xml	ANVKIFK		MERKDIIK.ANVKIFK.SQGAAIDK	K	S	7	2	1144.76	818.501	818.5	410.258	410.257	818.501	410.258	-0.0009	0.9712	1.0979	0.00204128	22.383	18.717	0.9969	2	1	104	110	1.6126681E7																			0	TRUE	sp|P40925|MDHC_HUMAN	P40925
2023-03-02-KB-noFAIMS-ST-B1-056-HCD-3s-NA7.18901.18901.2	C:\Users\kerib\Desktop\MS_Data\ST-datasets\2023-03-02-KB-noFAIMS-ST-B1-056-HCD-3s-NA7_new_FP_2024\2024-04-28-FP-21-38-33\NA7_NA8_together_offset_alexey_new_v7\7_1\interact-2023-03-02-KB-noFAIMS-ST-B1-056-HCD-3s-NA7.pep.xml	YRPGTVALR		GGVKKPHR.YRPGTVALR.EIRRYQKS	R	E	9	2	1145.53	1031.59	1031.59	516.801	516.8	1031.59	516.801	-0.0023	0.9897	0.2107	0.000681076	25.834	18.013	0.9998	2	1	42	50	5.2994504E7																			0	FALSE	sp|P68431|H31_HUMAN	P68431
2023-03-02-KB-noFAIMS-ST-B1-056-HCD-3s-NA7.18902.18902.3	C:\Users\kerib\Desktop\MS_Data\ST-datasets\2023-03-02-KB-noFAIMS-ST-B1-056-HCD-3s-NA7_new_FP_2024\2024-04-28-FP-21-38-33\NA7_NA8_together_offset_alexey_new_v7\7_1\interact-2023-03-02-KB-noFAIMS-ST-B1-056-HCD-3s-NA7.pep.xml	RNPDTQWITKPVHK		DPFHKAIR.RNPDTQWITKPVHK.HREMRGIT	R	H	14	3	1145.68	1718.92	1718.92	573.981	573.98	1718.92	573.981	-0.003	0.9366	0.6018	6.20181e-08	31.174	11.796	1	2	2	144	157	3.8073048E7																			0	TRUE	sp|P61313|RL15_HUMAN	P61313
2023-03-02-KB-noFAIMS-ST-B1-056-HCD-3s-NA7.18913.18913.2	C:\Users\kerib\Desktop\MS_Data\ST-datasets\2023-03-02-KB-noFAIMS-ST-B1-056-HCD-3s-NA7_new_FP_2024\2024-04-28-FP-21-38-33\NA7_NA8_together_offset_alexey_new_v7\7_1\interact-2023-03-02-KB-noFAIMS-ST-B1-056-HCD-3s-NA7.pep.xml	HPQPFLR		NVVRWEFK.HPQPFLR.TREFIWQE	K	T	7	2	1146.14	893.486	893.486	447.75	447.75	893.487	447.751	-0.0012	0.8995	0.0133	0.389269	12.139	10.424	0.9649	2	0	1157	1163	1.1933154E7																			0	TRUE	sp|P07814|SYEP_HUMAN	P07814
2023-03-02-KB-noFAIMS-ST-B1-056-HCD-3s-NA7.18933.18933.3	C:\Users\kerib\Desktop\MS_Data\ST-datasets\2023-03-02-KB-noFAIMS-ST-B1-056-HCD-3s-NA7_new_FP_2024\2024-04-28-FP-21-38-33\NA7_NA8_together_offset_alexey_new_v7\7_1\interact-2023-03-02-KB-noFAIMS-ST-B1-056-HCD-3s-NA7.pep.xml	RNPDTQWITKPVHK		DPFHKAIR.RNPDTQWITKPVHK.HREMRGIT	R	H	14	3	1146.96	1718.92	1718.92	573.981	573.98	1718.92	573.981	-0.003	0.8028	0.6231	0.899964	15.61	13.004	0.955	2	2	144	157	3.8073048E7																			0	TRUE	sp|P61313|RL15_HUMAN	P61313
2023-03-02-KB-noFAIMS-ST-B1-056-HCD-3s-NA7.18934.18934.2	C:\Users\kerib\Desktop\MS_Data\ST-datasets\2023-03-02-KB-noFAIMS-ST-B1-056-HCD-3s-NA7_new_FP_2024\2024-04-28-FP-21-38-33\NA7_NA8_together_offset_alexey_new_v7\7_1\interact-2023-03-02-KB-noFAIMS-ST-B1-056-HCD-3s-NA7.pep.xml	ALQASALK		AITFSYGR.ALQASALK.AWGGKKEN	R	A	8	2	1147	800.479	800.479	401.247	401.247	800.476	401.245	0.0032	0.9412	0.3659	0.10479	10.504	8.542	0.9946	2	0	305	312	1.9987488E7																			0	TRUE	sp|P04075|ALDOA_HUMAN	P04075
2023-03-02-KB-noFAIMS-ST-B1-056-HCD-3s-NA7.18953.18953.2	C:\Users\kerib\Desktop\MS_Data\ST-datasets\2023-03-02-KB-noFAIMS-ST-B1-056-HCD-3s-NA7_new_FP_2024\2024-04-28-FP-21-38-33\NA7_NA8_together_offset_alexey_new_v7\7_1\interact-2023-03-02-KB-noFAIMS-ST-B1-056-HCD-3s-NA7.pep.xml	QVIAVAR		KDGKGRGR.QVIAVAR.TCNIIIIV	R	T	7	2	1147.77	755.465	755.465	378.74	378.74	755.465	378.74	-0.0004	0.9649	0.2682	2.28692	12.063	11.516	0.9529	2	0	134	140	4238064																			0	FALSE	sp|Q9Y295|DRG1_HUMAN	Q9Y295
2023-03-02-KB-noFAIMS-ST-B1-056-HCD-3s-NA7.18974.18974.3	C:\Users\kerib\Desktop\MS_Data\ST-datasets\2023-03-02-KB-noFAIMS-ST-B1-056-HCD-3s-NA7_new_FP_2024\2024-04-28-FP-21-38-33\NA7_NA8_together_offset_alexey_new_v7\7_1\interact-2023-03-02-KB-noFAIMS-ST-B1-056-HCD-3s-NA7.pep.xml	GQQIGKVVQVYRK		QVVRGHYK.GQQIGKVVQVYRK.KYVIYIER	K	K	13	3	1148.97	1501.87	1501.87	501.632	501.631	1501.87	501.632	-0.0007	0.7407	0.6227	0.0610103	14.003	11.807	0.9699	2	2	64	76	1.2094552E7																			0	FALSE	sp|P61254|RL26_HUMAN	P61254
2023-03-02-KB-noFAIMS-ST-B1-056-HCD-3s-NA7.18993.18993.3	C:\Users\kerib\Desktop\MS_Data\ST-datasets\2023-03-02-KB-noFAIMS-ST-B1-056-HCD-3s-NA7_new_FP_2024\2024-04-28-FP-21-38-33\NA7_NA8_together_offset_alexey_new_v7\7_1\interact-2023-03-02-KB-noFAIMS-ST-B1-056-HCD-3s-NA7.pep.xml	GHYKGQQIGKVVQVYR		DDEVQVVR.GHYKGQQIGKVVQVYR.KKYVIYIE	R	K	16	3	1149.75	1859.02	1859.02	620.68	620.679	1859.02	620.679	0.0003	0.8244	1.0393	9.28432e-06	30.629	9.227	1	2	2	60	75	9127338																			0	FALSE	sp|P61254|RL26_HUMAN	P61254
2023-03-02-KB-noFAIMS-ST-B1-056-HCD-3s-NA7.18999.18999.2	C:\Users\kerib\Desktop\MS_Data\ST-datasets\2023-03-02-KB-noFAIMS-ST-B1-056-HCD-3s-NA7_new_FP_2024\2024-04-28-FP-21-38-33\NA7_NA8_together_offset_alexey_new_v7\7_1\interact-2023-03-02-KB-noFAIMS-ST-B1-056-HCD-3s-NA7.pep.xml	HEEEAVQK	HEE[565]EAVQK	GWIGWKSK.HEEEAVQK.QKPKVEPA	K	Q	8	2	1150	1404.68	1404.68	703.35	703.348	1404.68	703.348	436.225	0.6436	0.3245	0.108392	13.45	10.87	0.9762	2	0	356	363	8777769	3E(436.2256)	Mod1: Unannotated mass-shift 436.2254 (PeakApex: 436.2254)	HEeeAVQK	H(11.87)E(11.87)E(13.45)E(13.45)A(11.81)V(8.88)Q(5.84)K(2.67)	E3;E4	2	H(5.99)E(5.99)E(5.99)E(5.99)A(4.58)V(3.25)Q(0.00)K(0.00)	H(3)E(3)E(3)E(3)A(2)V(1)Q(0)K(0)	13.4509	7	11.8687	6	8.54608	4	5.99286	3	5.99286	3	0	TRUE	sp|Q9H2M9|RBGPR_HUMAN	Q9H2M9
2023-03-02-KB-noFAIMS-ST-B1-056-HCD-3s-NA7.19029.19029.2	C:\Users\kerib\Desktop\MS_Data\ST-datasets\2023-03-02-KB-noFAIMS-ST-B1-056-HCD-3s-NA7_new_FP_2024\2024-04-28-FP-21-38-33\NA7_NA8_together_offset_alexey_new_v7\7_1\interact-2023-03-02-KB-noFAIMS-ST-B1-056-HCD-3s-NA7.pep.xml	HESQMDSVVK	H[573]ESQM[147]DSVVK	IIRPFFIK.HESQMDSVVK.DIKDKAKE	K	D	10	2	1151.46	1610.76	1610.75	806.385	806.383	1610.75	806.385	436.223	0.5704	1.4803	0.0124397	21.132	12.402	0.9959	2	0	148	157	2.4625636E7	1H(436.2256),5M(15.9949)	Mod1: Unannotated mass-shift 436.2254 (PeakApex: 436.2254)	heSQMDSVVK	H(21.13)E(21.13)S(19.09)Q(17.29)M(15.51)D(15.51)S(12.40)V(9.68)V(4.61)K(0.00)	H1;E2	2	H(12.42)E(12.42)S(10.38)Q(8.58)M(6.80)D(6.80)S(5.24)V(3.77)V(0.00)K(0.00)	H(6)E(6)S(5)Q(4)M(3)D(3)S(2)V(1)V(0)K(0)	21.1325	10	19.0918	9	8.71172	4	12.4208	6	12.4208	6	0	TRUE	sp|Q00765|REEP5_HUMAN	Q00765
2023-03-02-KB-noFAIMS-ST-B1-056-HCD-3s-NA7.19030.19030.4	C:\Users\kerib\Desktop\MS_Data\ST-datasets\2023-03-02-KB-noFAIMS-ST-B1-056-HCD-3s-NA7_new_FP_2024\2024-04-28-FP-21-38-33\NA7_NA8_together_offset_alexey_new_v7\7_1\interact-2023-03-02-KB-noFAIMS-ST-B1-056-HCD-3s-NA7.pep.xml	QHAYEHSLGK	Q[564]HAYEHSLGK	GSISERIR.QHAYEHSLGK.LRATKQRA	R	L	10	4	1151.5	1604.78	1604.79	402.203	402.204	1604.79	402.204	436.224	0.6753	1.0168	2.65048e-06	28.188	14.425	1	2	0	248	257	8.8515219E8	1Q(436.2256)	Mod1: Unannotated mass-shift 436.2254 (PeakApex: 436.2254)	qhAYEHSLGK	Q(28.19)H(28.19)A(25.94)Y(21.73)E(17.91)H(14.28)S(10.73)L(7.80)G(6.09)K(1.78)	Q1;H2	2	Q(12.66)H(12.66)A(10.50)Y(8.43)E(6.66)H(4.95)S(3.25)L(1.82)G(1.82)K(0.00)	Q(7)H(7)A(6)Y(5)E(4)H(3)S(2)L(1)G(1)K(0)	28.188	15	25.9388	14	17.3029	9	12.6619	7	12.6619	7	0	TRUE	sp|O60664|PLIN3_HUMAN	O60664
2023-03-02-KB-noFAIMS-ST-B1-056-HCD-3s-NA7.19032.19032.3	C:\Users\kerib\Desktop\MS_Data\ST-datasets\2023-03-02-KB-noFAIMS-ST-B1-056-HCD-3s-NA7_new_FP_2024\2024-04-28-FP-21-38-33\NA7_NA8_together_offset_alexey_new_v7\7_1\interact-2023-03-02-KB-noFAIMS-ST-B1-056-HCD-3s-NA7.pep.xml	HESQMDSVVK	HES[523]QM[147]DSVVK	IIRPFFIK.HESQMDSVVK.DIKDKAKE	K	D	10	3	1151.68	1610.75	1610.75	537.925	537.925	1610.75	537.925	436.224	0.5545	1.4766	0.777133	13.769	12.595	0.8823	2	0	148	157	1.5831268E7	3S(436.2256),5M(15.9949)	Mod1: Unannotated mass-shift 436.2254 (PeakApex: 436.2254)	HEsQMDSVVK	H(12.34)E(12.34)S(13.77)Q(12.00)M(9.11)D(7.76)S(7.76)V(7.76)V(6.67)K(2.89)	S3	1	H(4.53)E(4.53)S(4.53)Q(2.71)M(0.00)D(0.00)S(0.00)V(0.00)V(0.00)K(0.00)	H(2)E(2)S(2)Q(1)M(0)D(0)S(0)V(0)V(0)K(0)	13.7692	7	12.3435	6	10.7009	5	4.52913	2	4.52913	2	0	TRUE	sp|Q00765|REEP5_HUMAN	Q00765
2023-03-02-KB-noFAIMS-ST-B1-056-HCD-3s-NA7.19156.19156.2	C:\Users\kerib\Desktop\MS_Data\ST-datasets\2023-03-02-KB-noFAIMS-ST-B1-056-HCD-3s-NA7_new_FP_2024\2024-04-28-FP-21-38-33\NA7_NA8_together_offset_alexey_new_v7\7_1\interact-2023-03-02-KB-noFAIMS-ST-B1-056-HCD-3s-NA7.pep.xml	RLQTQVFK		KIEDFIER.RLQTQVFK.LGIAKSIH	R	L	8	2	1157.06	1018.59	1018.59	510.303	510.304	1018.59	510.303	0.0007	0.9255	0.2672	0.141498	14.897	10.685	0.9933	2	1	109	116	2.4265088E7																			0	TRUE	sp|P46781|RS9_HUMAN	P46781
2023-03-02-KB-noFAIMS-ST-B1-056-HCD-3s-NA7.19161.19161.3	C:\Users\kerib\Desktop\MS_Data\ST-datasets\2023-03-02-KB-noFAIMS-ST-B1-056-HCD-3s-NA7_new_FP_2024\2024-04-28-FP-21-38-33\NA7_NA8_together_offset_alexey_new_v7\7_1\interact-2023-03-02-KB-noFAIMS-ST-B1-056-HCD-3s-NA7.pep.xml	SVTKIYNYYKK		PIEDPGVK.SVTKIYNYYKK.FSYKTIVM	K	F	11	3	1157.61	1405.76	1405.76	469.595	469.595	1405.76	469.594	0.0025	0.9171	0.8424	4.32338e-07	23.052	10.058	1	2	2	216	226	7.0100456E7																			0	TRUE	sp|P37837|TALDO_HUMAN	P37837
2023-03-02-KB-noFAIMS-ST-B1-056-HCD-3s-NA7.19162.19162.3	C:\Users\kerib\Desktop\MS_Data\ST-datasets\2023-03-02-KB-noFAIMS-ST-B1-056-HCD-3s-NA7_new_FP_2024\2024-04-28-FP-21-38-33\NA7_NA8_together_offset_alexey_new_v7\7_1\interact-2023-03-02-KB-noFAIMS-ST-B1-056-HCD-3s-NA7.pep.xml	LHIVQVVCKK	LHIVQVVC[160]KK	ADCNIIPK.LHIVQVVCKK.YRGFTIPE	K	Y	10	3	1157.65	1222.72	1222.72	408.582	408.581	1222.72	408.581	0.0002	0.9688	0.4973	8.44605e-08	26.989	15.45	1	2	1	184	193	6.2249504E7	8C(57.0215)																		0	TRUE	sp|O00299|CLIC1_HUMAN	O00299
2023-03-02-KB-noFAIMS-ST-B1-056-HCD-3s-NA7.19172.19172.3	C:\Users\kerib\Desktop\MS_Data\ST-datasets\2023-03-02-KB-noFAIMS-ST-B1-056-HCD-3s-NA7_new_FP_2024\2024-04-28-FP-21-38-33\NA7_NA8_together_offset_alexey_new_v7\7_1\interact-2023-03-02-KB-noFAIMS-ST-B1-056-HCD-3s-NA7.pep.xml	WKPGSLASHVK		DYKNTFPK.WKPGSLASHVK.NIDENGID	K	N	11	3	1158.06	1208.67	1208.68	403.897	403.899	1208.67	403.896	0.01	0.7332	0.0247	0.574116	7.464	4.987	0.9795	2	1	244	254	1.8013896E7																			0	TRUE	sp|P06493|CDK1_HUMAN	P06493
2023-03-02-KB-noFAIMS-ST-B1-056-HCD-3s-NA7.19174.19174.2	C:\Users\kerib\Desktop\MS_Data\ST-datasets\2023-03-02-KB-noFAIMS-ST-B1-056-HCD-3s-NA7_new_FP_2024\2024-04-28-FP-21-38-33\NA7_NA8_together_offset_alexey_new_v7\7_1\interact-2023-03-02-KB-noFAIMS-ST-B1-056-HCD-3s-NA7.pep.xml	LHIVQVVCKK	LHIVQVVC[160]KK	ADCNIIPK.LHIVQVVCKK.YRGFTIPE	K	Y	10	2	1158.13	1222.72	1222.72	612.369	612.368	1222.72	612.368	0.0001	0.9806	0.4892	2.99015e-09	28.482	13.117	1	2	1	184	193	2.163932E7	8C(57.0215)																		0	TRUE	sp|O00299|CLIC1_HUMAN	O00299
2023-03-02-KB-noFAIMS-ST-B1-056-HCD-3s-NA7.19201.19201.3	C:\Users\kerib\Desktop\MS_Data\ST-datasets\2023-03-02-KB-noFAIMS-ST-B1-056-HCD-3s-NA7_new_FP_2024\2024-04-28-FP-21-38-33\NA7_NA8_together_offset_alexey_new_v7\7_1\interact-2023-03-02-KB-noFAIMS-ST-B1-056-HCD-3s-NA7.pep.xml	KVLQAVHR	KVLQAVH[573]R	TISIRVYR.KVLQAVHR.GDGANPFQ	R	G	8	3	1159.23	1385.81	1385.81	462.944	462.943	1385.81	462.943	436.225	0.4405	2.0181	0.0181867	18.913	13.005	0.9378	2	1	399	406	1.7368206E7	7H(436.2256)	Mod1: Unannotated mass-shift 436.2254 (PeakApex: 436.2254)	KVLQAVhR	K(8.17)V(12.90)L(13.12)Q(14.89)A(16.82)V(18.87)H(18.91)R(16.78)	H7	1	K(0.00)V(4.31)L(5.72)Q(7.07)A(8.67)V(10.41)H(12.36)R(12.36)	K(0)V(1)L(2)Q(3)A(4)V(5)H(6)R(6)	18.9138	8	18.872	8	12.5995	5	12.3578	6	12.3578	6	0	TRUE	sp|O75298|RTN2_HUMAN	O75298
2023-03-02-KB-noFAIMS-ST-B1-056-HCD-3s-NA7.19209.19209.2	C:\Users\kerib\Desktop\MS_Data\ST-datasets\2023-03-02-KB-noFAIMS-ST-B1-056-HCD-3s-NA7_new_FP_2024\2024-04-28-FP-21-38-33\NA7_NA8_together_offset_alexey_new_v7\7_1\interact-2023-03-02-KB-noFAIMS-ST-B1-056-HCD-3s-NA7.pep.xml	SVTKIYNYYKK		PIEDPGVK.SVTKIYNYYKK.FSYKTIVM	K	F	11	2	1159.56	1405.76	1405.76	703.889	703.888	1405.76	703.888	0.0002	0.5883	0.8098	0.239194	13.985	10.663	0.8876	2	2	216	226	1.0726714E7																			0	TRUE	sp|P37837|TALDO_HUMAN	P37837
2023-03-02-KB-noFAIMS-ST-B1-056-HCD-3s-NA7.19223.19223.2	C:\Users\kerib\Desktop\MS_Data\ST-datasets\2023-03-02-KB-noFAIMS-ST-B1-056-HCD-3s-NA7_new_FP_2024\2024-04-28-FP-21-38-33\NA7_NA8_together_offset_alexey_new_v7\7_1\interact-2023-03-02-KB-noFAIMS-ST-B1-056-HCD-3s-NA7.pep.xml	IIAPPER		APSTMKIK.IIAPPER.KYSVWIGG	K	K	7	2	1160.14	794.466	794.465	398.24	398.24	794.465	398.24	-0.0001	0.9912	0.0348	0.0223872	17.1	12.506	0.997	2	0	331	337	5.7769292E7																			0	FALSE	sp|P68032|ACTC_HUMAN	P68032
2023-03-02-KB-noFAIMS-ST-B1-056-HCD-3s-NA7.19227.19227.3	C:\Users\kerib\Desktop\MS_Data\ST-datasets\2023-03-02-KB-noFAIMS-ST-B1-056-HCD-3s-NA7_new_FP_2024\2024-04-28-FP-21-38-33\NA7_NA8_together_offset_alexey_new_v7\7_1\interact-2023-03-02-KB-noFAIMS-ST-B1-056-HCD-3s-NA7.pep.xml	LNSKWDLRR		KYNIMIVR.LNSKWDLRR.LCKTVGAT	R	L	9	3	1160.62	1186.66	1186.66	396.56	396.56	1186.66	396.56	0.0011	0.9725	0.4215	0.00969595	21.284	13.725	0.9993	2	2	315	323	7.3332888E7																			0	TRUE	sp|P50990|TCPQ_HUMAN	P50990
2023-03-02-KB-noFAIMS-ST-B1-056-HCD-3s-NA7.19236.19236.3	C:\Users\kerib\Desktop\MS_Data\ST-datasets\2023-03-02-KB-noFAIMS-ST-B1-056-HCD-3s-NA7_new_FP_2024\2024-04-28-FP-21-38-33\NA7_NA8_together_offset_alexey_new_v7\7_1\interact-2023-03-02-KB-noFAIMS-ST-B1-056-HCD-3s-NA7.pep.xml	LHYCVSCAIHSK	LHYC[160]VSC[160]AIHSK	VIPKIYVK.LHYCVSCAIHSK.VVRNRSRE	K	V	12	3	1160.99	1473.69	1473.69	492.236	492.237	1473.69	492.236	0.0046	0.8121	0.0835	0.00913061	16.658	7.587	0.9991	2	0	71	82	2.2588848E7	4C(57.0215),7C(57.0215)																		0	TRUE	sp|P62854|RS26_HUMAN	P62854
2023-03-02-KB-noFAIMS-ST-B1-056-HCD-3s-NA7.19241.19241.2	C:\Users\kerib\Desktop\MS_Data\ST-datasets\2023-03-02-KB-noFAIMS-ST-B1-056-HCD-3s-NA7_new_FP_2024\2024-04-28-FP-21-38-33\NA7_NA8_together_offset_alexey_new_v7\7_1\interact-2023-03-02-KB-noFAIMS-ST-B1-056-HCD-3s-NA7.pep.xml	TATQLAVNKIK		QIIIRAFR.TATQLAVNKIK.EIAVTVKK	R	E	11	2	1161.2	1185.71	1185.71	593.862	593.862	1185.71	593.861	0.0006	0.8946	0.3146	0.00266319	21.676	11.369	0.9997	2	1	127	137	1.6025705E7																			0	TRUE	sp|Q99832|TCPH_HUMAN	Q99832
[truncated: 8,857 more rows]
[truncated: 5 more columns]

## Sheet: offset_search_rep2
Spectrum	Spectrum File	Peptide	Modified Peptide	Extended Peptide	Prev AA	Next AA	Peptide Length	Charge	Retention	Observed Mass	Calibrated Observed Mass	Observed M/Z	Calibrated Observed M/Z	Calculated Peptide Mass	Calculated M/Z	Delta Mass	SpectralSim	RTScore	Expectation	Hyperscore	Nextscore	Probability	Number of Enzymatic Termini	Number of Missed Cleavages	Protein Start	Protein End	Intensity	Assigned Modifications	Observed Modifications	MSFragger Localization	Position Scores	Best Positions	Number Best Positions	Shifted Only Position Scores	Shifted Only Position Ions	Score Best Position	Ions Best Position	Score Second Best Position	Ions Second Best Position	Score All Unshifted	Ions All Unshifted	Score Shifted Best Position	Ions Shifted Best Position	Score Shifted All Positions	Ions Shifted All Positions	Purity	Is Unique	Protein	Protein ID
[truncated: 5,356 more rows]
[truncated: 5 more columns]

[truncated: 7 more sheets: variable__tuned_rep1, variable__tuned_rep2, Offset_no_deisotoping_rep1, Offset_no_deisotoping_rep2, Diagnostic_Ion_mining, Labile_ion_search_rep1, Labile_ion_search_rep2]
