# Supplementary material for: Small-molecule binding-site discovery using silyl ether-enabled chemoproteomics
Source: Nat Chem. 2026 Apr 27;18(8):1431–42. doi: 10.1038/s41557-026-02127-4 (PMC13423832; doi:10.1038/s41557-026-02127-4)
Supplement: Supplementary file 5 — Proteomics data for Fig. 3 and related extended and/or supplementary figures. [file 41557_2026_2127_MOESM5_ESM.xlsx]

## Sheet: Table of Contents
Table of Contents for SEE-CITE mapping of ABL1 binding sites in ABL1 spiked in HEK293T cell lysates treated with 4c and 5c (1 μM, 0.5 h)_Data related to Fig. 3D,E and Supplementary Fig. 6A,B
Sheet Name	Description
PTM-Shepherd	Merged Fragpipe search output for all replicates with PAL workflow and PTM-Shepherd via FP20.0: Singletons with only heavy or light modification are kept with imputed log2FC of log2(20)
Summary(1)	Summary Table for PTM-Shepherd
PTM-Shepherd_no-singletons	Merged Fragpipe search output for all replicates with PAL workflow and PTM-Shepherd via FP20.0: Singletons with only heavy or light modification are excluded
Summary(2)	Summary Table for PTM-Shepherd
Percolator-no-deisot._rep1	Fragpipe search output with custom Mass Offset workflow and Percolator but without deisotope via FP21.2.38 for replicate 1
Percolator-no-deisot._rep2	Fragpipe search output with custom Mass Offset workflow and Percolator but without deisotope via FP21.2.38 for replicate 2
Percolator-no-deisot._rep3	Fragpipe search output with custom Mass Offset workflow and Percolator but without deisotope via FP21.2.38 for replicate 3
Peptide Prophet_rep1	Fragpipe search output with custom Mass Offset workflow, Peptide Prophet, deisotope but without MSBooster via FP21.2.38 for replicate 1
Peptide Prophet_rep2	Fragpipe search output with custom Mass Offset workflow, Peptide Prophet, deisotope but without MSBooster via FP21.2.38 for replicate 2
Peptide Prophet_rep3	Fragpipe search output with custom Mass Offset workflow, Peptide Prophet, deisotope but without MSBooster via FP21.2.38 for replicate 3

## Sheet: PTM-Shepherd
peptide	unmodified_peptide	charge_state	proteins	identifiers	description	spectral_count	modifications	modification_count	amino_acids	amino_acid_count	modification_masses	no_of_experiments_count	no_of_replicates_count	peptide21-30_experiment_count	peptide31-40_experiment_count	peptide41-44_experiment_count	peptide45-50_experiment_count	peptide7-20_experiment_count	peptide21-30_2023_09_02_KB_noFAIMS_ST_B1_136_Abl_HL1_140min_MS2_30K_replicate_count	peptide21-30_2023_09_02_KB_noFAIMS_ST_B1_136_Abl_HL2_140min_MS2_30K_replicate_count	peptide21-30_2023_09_02_KB_noFAIMS_ST_B1_136_Abl_HL3_140min_MS2_30K_replicate_count	peptide31-40_2023_09_02_KB_noFAIMS_ST_B1_136_Abl_HL1_140min_MS2_30K_replicate_count	peptide31-40_2023_09_02_KB_noFAIMS_ST_B1_136_Abl_HL2_140min_MS2_30K_replicate_count	peptide31-40_2023_09_02_KB_noFAIMS_ST_B1_136_Abl_HL3_140min_MS2_30K_replicate_count	peptide41-44_2023_09_02_KB_noFAIMS_ST_B1_136_Abl_HL1_140min_MS2_30K_replicate_count	peptide41-44_2023_09_02_KB_noFAIMS_ST_B1_136_Abl_HL2_140min_MS2_30K_replicate_count	peptide41-44_2023_09_02_KB_noFAIMS_ST_B1_136_Abl_HL3_140min_MS2_30K_replicate_count	peptide45-50_2023_09_02_KB_noFAIMS_ST_B1_136_Abl_HL1_140min_MS2_30K_replicate_count	peptide45-50_2023_09_02_KB_noFAIMS_ST_B1_136_Abl_HL2_140min_MS2_30K_replicate_count	peptide45-50_2023_09_02_KB_noFAIMS_ST_B1_136_Abl_HL3_140min_MS2_30K_replicate_count	peptide7-20_2023_09_02_KB_noFAIMS_ST_B1_136_Abl_HL1_140min_MS2_30K_replicate_count	peptide7-20_2023_09_02_KB_noFAIMS_ST_B1_136_Abl_HL2_140min_MS2_30K_replicate_count	peptide7-20_2023_09_02_KB_noFAIMS_ST_B1_136_Abl_HL3_140min_MS2_30K_replicate_count	lh_correlations	aggregate_avg_of_avg_of_medians	aggregate_stdev_of_avg_of_medians	peptide21-30_avg_of_medians	peptide31-40_avg_of_medians	peptide41-44_avg_of_medians	peptide45-50_avg_of_medians	peptide7-20_avg_of_medians	peptide21-30_stdev_of_medians	peptide31-40_stdev_of_medians	peptide41-44_stdev_of_medians	peptide45-50_stdev_of_medians	peptide7-20_stdev_of_medians	total_quant_list	peptide21-30_2023_09_02_KB_noFAIMS_ST_B1_136_Abl_HL1_140min_MS2_30K_median	peptide21-30_2023_09_02_KB_noFAIMS_ST_B1_136_Abl_HL2_140min_MS2_30K_median
AADKGVYIIG*SSGFDSIPADLGVIYTR	AADKGVYIIGSSGFDSIPADLGVIYTR	3	Q8NBX0	Q8NBX0_G150	Saccharopine dehydrogenase-like oxidoreductase	3	10_G[436.2256];10_G[442.2633]	2	G	1	436.2256;442.2633	1	2	2	nan	nan	nan	nan	1	1	nan	nan	nan	nan	nan	nan	nan	nan	nan	nan	nan	nan	nan	0.315556	5.12772	nan	5.12772	nan	nan	nan	nan	1.13957	nan	nan	nan	nan	5.933521287469596;4.321928094887363	5.93352	4.32193
AGQVMCV*AQGSGHTHSVGTVCCSR	AGQVMCVAQGSGHTHSVGTVCCSR	3	Q12788	Q12788_V414	Transducin beta-like protein 3	2	7_V[442.2633]	1	V	1	442.263	1	1	1	nan	nan	nan	nan	1	nan	nan	nan	nan	nan	nan	nan	nan	nan	nan	nan	nan	nan	nan		4.32193	nan	4.32193	nan	nan	nan	nan	nan	nan	nan	nan	nan	4.32193	4.32193
CPEALF*QPCFLGMESCGIHETTFNSIMK	CPEALFQPCFLGMESCGIHETTFNSIMK	3	P0CG38	P0CG38_F962	POTE ankyrin domain family member I	2	6_F[436.2256]	1	F	1	436.226	1	1	1	nan	nan	nan	nan	1	nan	nan	nan	nan	nan	nan	nan	nan	nan	nan	nan	nan	nan	nan		-4.32193	nan	-4.32193	nan	nan	nan	nan	nan	nan	nan	nan	nan	-4.32193	-4.32193
GKEDP*WNSITSGALTGAVLAAR	GKEDPWNSITSGALTGAVLAAR	3	O60830	O60830_P89	Mitochondrial import inner membrane translocase subunit Tim17-B	3	5_P[442.2633]	1	P	1	442.263	1	2	2	nan	nan	nan	nan	1	nan	1	nan	nan	nan	nan	nan	nan	nan	nan	nan	nan	nan	nan		4.32193	nan	4.32193	nan	nan	nan	nan	nan	nan	nan	nan	nan	4.321928094887363;4.321928094887363	4.32193
IID*TPISEMGFAGIAVGAAMAGLR	IIDTPISEMGFAGIAVGAAMAGLR	3	P11177	P11177_D84	Pyruvate dehydrogenase E1 component subunit beta; mitochondrial	2	3_D[436.2256];3_D[442.2633]	2	D	1	436.2256;442.2633	1	1	1	nan	nan	nan	nan	1	nan	nan	nan	nan	nan	nan	nan	nan	nan	nan	nan	nan	nan	nan	0.177682	5.02877	nan	5.02877	nan	nan	nan	nan	nan	nan	nan	nan	nan	5.02877	5.02877
KNTPFLYDLVMTHALQW*PSLTVQWLPEVTK	KNTPFLYDLVMTHALQWPSLTVQWLPEVTK	5	Q16576	Q16576_W41	Histone-binding protein RBBP7	2	17_W[442.2633];17_W[436.2256]	2	W	1	442.2633;436.2256	1	1	1	nan	nan	nan	nan	1	nan	nan	nan	nan	nan	nan	nan	nan	nan	nan	nan	nan	nan	nan	1	-1.54862	nan	-1.54862	nan	nan	nan	nan	nan	nan	nan	nan	nan	-1.54862	-1.54862
L*CDSYEIRPGKHLGVCISVANNR	LCDSYEIRPGKHLGVCISVANNR	6	O43390	O43390_L225	Heterogeneous nuclear ribonucleoprotein R	2	1_L[436.2256]	1	L	1	436.226	1	1	1	nan	nan	nan	nan	1	nan	nan	nan	nan	nan	nan	nan	nan	nan	nan	nan	nan	nan	nan		-4.32193	nan	-4.32193	nan	nan	nan	nan	nan	nan	nan	nan	nan	-4.32193	-4.32193
S*HKIQTQLNLIHPDIFPLLTSFR	SHKIQTQLNLIHPDIFPLLTSFR	4	Q9BQ52	Q9BQ52_S382	Zinc phosphodiesterase ELAC protein 2	2	1_S[436.2256]	1	S	1	436.226	1	1	1	nan	nan	nan	nan	1	nan	nan	nan	nan	nan	nan	nan	nan	nan	nan	nan	nan	nan	nan		-4.32193	nan	-4.32193	nan	nan	nan	nan	nan	nan	nan	nan	nan	-4.32193	-4.32193
T*RTFYGLHQDFPSVVLVGLGK	TRTFYGLHQDFPSVVLVGLGK	4	P28838	P28838_T83	Cytosol aminopeptidase	2	1_T[436.2256]	1	T	1	436.226	1	1	1	nan	nan	nan	nan	1	nan	nan	nan	nan	nan	nan	nan	nan	nan	nan	nan	nan	nan	nan		-4.32193	nan	-4.32193	nan	nan	nan	nan	nan	nan	nan	nan	nan	-4.32193	-4.32193
ALGLGVEQL*PVVFEDVVLHQATILPK	ALGLGVEQLPVVFEDVVLHQATILPK	4	P49327	P49327_L910	Fatty acid synthase	2	9_L[436.2256];9_L[442.2633]	2	L	1	436.2256;442.2633	1	1	1	nan	nan	nan	nan	nan	1	nan	nan	nan	nan	nan	nan	nan	nan	nan	nan	nan	nan	nan	0.130538	-9.38045	nan	-9.38045	nan	nan	nan	nan	nan	nan	nan	nan	nan	-9.38045		-9.38045
GKEDPWNS*ITSGALTGAVLAAR	GKEDPWNSITSGALTGAVLAAR	3	O60830	O60830_S92	Mitochondrial import inner membrane translocase subunit Tim17-B	2	8_S[442.2633]	1	S	1	442.263	1	1	1	nan	nan	nan	nan	nan	1	nan	nan	nan	nan	nan	nan	nan	nan	nan	nan	nan	nan	nan		4.32193	nan	4.32193	nan	nan	nan	nan	nan	nan	nan	nan	nan	4.32193		4.32193
GVYIIG*SSGFDSIPADLGVIYTR	GVYIIGSSGFDSIPADLGVIYTR	3	Q8NBX0	Q8NBX0_G150	Saccharopine dehydrogenase-like oxidoreductase	2	6_G[436.2256];6_G[442.2633]	2	G	1	436.2256;442.2633	1	1	1	nan	nan	nan	nan	nan	1	nan	nan	nan	nan	nan	nan	nan	nan	nan	nan	nan	nan	nan	0.0386661	4.29866	nan	4.29866	nan	nan	nan	nan	nan	nan	nan	nan	nan	4.29866		4.29866
QALYLCPSTC*SDYMLGDGIQEEK	QALYLCPSTCSDYMLGDGIQEEK	4	Q86UV5	Q86UV5_C124	Ubiquitin carboxyl-terminal hydrolase 48	2	10_C[436.2256]	1	C	1	436.226	1	1	1	nan	nan	nan	nan	nan	1	nan	nan	nan	nan	nan	nan	nan	nan	nan	nan	nan	nan	nan		-4.32193	nan	-4.32193	nan	nan	nan	nan	nan	nan	nan	nan	nan	-4.32193		-4.32193
G*ANPVEIRRGVMLAVDAVIAELK	GANPVEIRRGVMLAVDAVIAELK	4	P10809	P10809_G134	60 kDa heat shock protein; mitochondrial	2	1_G[436.2256]	1	G	1	436.226	1	1	1	nan	nan	nan	nan	nan	nan	1	nan	nan	nan	nan	nan	nan	nan	nan	nan	nan	nan	nan		-4.32193	nan	-4.32193	nan	nan	nan	nan	nan	nan	nan	nan	nan	-4.32193
IQL*INNMLDKVNEMIIGGGMAFTFLK	IQLINNMLDKVNEMIIGGGMAFTFLK	4	P00558	P00558_L223	Phosphoglycerate kinase 1	2	3_L[442.2633];3_L[436.2256]	2	L	1	442.2633;436.2256	1	1	1	nan	nan	nan	nan	nan	nan	1	nan	nan	nan	nan	nan	nan	nan	nan	nan	nan	nan	nan	0.336283	2.69509	nan	2.69509	nan	nan	nan	nan	nan	nan	nan	nan	nan	2.69509
KNTPFLYDLVMTHALQWP*SLTVQWLPEVTK	KNTPFLYDLVMTHALQWPSLTVQWLPEVTK	5	Q16576	Q16576_P42	Histone-binding protein RBBP7	2	18_P[442.2633];18_P[436.2256]	2	P	1	442.2633;436.2256	1	1	1	nan	nan	nan	nan	nan	nan	1	nan	nan	nan	nan	nan	nan	nan	nan	nan	nan	nan	nan	0.567223	-2.13996	nan	-2.13996	nan	nan	nan	nan	nan	nan	nan	nan	nan	-2.13996
LLN*DNIFHMSLLACALEVVMATYSR	LLNDNIFHMSLLACALEVVMATYSR	6	P06400	P06400_N478	Retinoblastoma-associated protein	2	3_N[442.2633];3_N[436.2256]	2	N	1	442.2633;436.2256	1	1	1	nan	nan	nan	nan	nan	nan	1	nan	nan	nan	nan	nan	nan	nan	nan	nan	nan	nan	nan	-0.175611	1.16144	nan	1.16144	nan	nan	nan	nan	nan	nan	nan	nan	nan	1.16144
NLLENGSVYVGLN*AALCGLIANSLFR	NLLENGSVYVGLNAALCGLIANSLFR	3	Q9H061	Q9H061_N42	Transmembrane protein 126A	2	13_N[436.2256]	1	N	1	436.226	1	1	1	nan	nan	nan	nan	nan	nan	1	nan	nan	nan	nan	nan	nan	nan	nan	nan	nan	nan	nan		-4.32193	nan	-4.32193	nan	nan	nan	nan	nan	nan	nan	nan	nan	-4.32193
ACWQWNPSDRPSFAEIHQAFETMFQESSISDEVE*K	ACWQWNPSDRPSFAEIHQAFETMFQESSISDEVEK	4	P00519	P00519_E507	Tyrosine-protein kinase ABL1	5	34_E[436.2256];34_E[442.2633]	2	E	1	436.2256;442.2633	1	2	nan	2	nan	nan	nan	nan	nan	nan	2	nan	2	nan	nan	nan	nan	nan	nan	nan	nan	nan	0.25940233;0.33603582;0.19261335	4.98051	nan	nan	4.98051	nan	nan	nan	nan	2.74274	nan	nan	nan	9.51790266127582;4.321928094887363;6.13510929076288;-0.052919856159431546
E*LEQVCNPIISGLYQGAGGPGPGGFGAQGPK	ELEQVCNPIISGLYQGAGGPGPGGFGAQGPK	4	P0DMV8	P0DMV8_E598	Heat shock 70 kDa protein 1A	2	1_E[436.2256]	1	E	1	436.226	1	1	nan	1	nan	nan	nan	nan	nan	nan	1	nan	nan	nan	nan	nan	nan	nan	nan	nan	nan	nan		-4.32193	nan	nan	-4.32193	nan	nan	nan	nan	nan	nan	nan	nan	-4.32193
NW*MNSLGVNPHVNHLYADLQDALVILQLYER	NWMNSLGVNPHVNHLYADLQDALVILQLYER	5	P13797	P13797_W406	Plastin-3	2	2_W[436.2256];2_W[442.2633]	2	W	1	436.2256;442.2633	1	1	nan	1	nan	nan	nan	nan	nan	nan	1	nan	nan	nan	nan	nan	nan	nan	nan	nan	nan	nan	-0.0120571	-3.45737	nan	nan	-3.45737	nan	nan	nan	nan	nan	nan	nan	nan	-3.45737
SHLLDYVMTTLLFSDKNVNSNLIT*WNRVVLLHGPPGTGK	SHLLDYVMTTLLFSDKNVNSNLITWNRVVLLHGPPGTGK	6	Q15645	Q15645_T170	Pachytene checkpoint protein 2 homolog	2	24_T[442.2633];24_T[436.2256]	2	T	1	442.2633;436.2256	1	1	nan	1	nan	nan	nan	nan	nan	nan	1	nan	nan	nan	nan	nan	nan	nan	nan	nan	nan	nan	0.123363	-5.68191	nan	nan	-5.68191	nan	nan	nan	nan	nan	nan	nan	nan	-5.68191
TNIQKEATWTM*SNITAGRQDQIQQVVNHGLVPFLVSVLSK	TNIQKEATWTMSNITAGRQDQIQQVVNHGLVPFLVSVLSK	6	P52292	P52292_M359	Importin subunit alpha-1	2	11_M[436.2256];11_M[442.2633]	2	M	1	436.2256;442.2633	1	1	nan	1	nan	nan	nan	nan	nan	nan	1	nan	nan	nan	nan	nan	nan	nan	nan	nan	nan	nan	0.140587	-0.532214	nan	nan	-0.532214	nan	nan	nan	nan	nan	nan	nan	nan	-0.532214
V*SSLSLTQLAGPSSATCESGAGSEVEVDMFLR	VSSLSLTQLAGPSSATCESGAGSEVEVDMFLR	6	Q5VU36	Q5VU36_V831	Spermatogenesis-associated protein 31A5	2	1_V[442.2633];1_V[436.2256]	2	V	1	442.2633;436.2256	1	1	nan	1	nan	nan	nan	nan	nan	nan	1	nan	nan	nan	nan	nan	nan	nan	nan	nan	nan	nan	0.344234	-1.61283	nan	nan	-1.61283	nan	nan	nan	nan	nan	nan	nan	nan	-1.61283
ACWQWNPSDRPSFAEIHQAFETMFQESSIS*DEVEK	ACWQWNPSDRPSFAEIHQAFETMFQESSISDEVEK	4	P00519	P00519_S503	Tyrosine-protein kinase ABL1	2	30_S[442.2633]	1	S	1	442.263	1	1	nan	1	nan	nan	nan	nan	nan	nan	nan	1	nan	nan	nan	nan	nan	nan	nan	nan	nan	nan		4.32193	nan	nan	4.32193	nan	nan	nan	nan	nan	nan	nan	nan	4.32193
FLQDTLDALFNIMMENSE*SETFDTLVFDALVFIIGLIADRK	FLQDTLDALFNIMMENSESETFDTLVFDALVFIIGLIADRK	6	Q14185	Q14185_E667	Dedicator of cytokinesis protein 1	2	18_E[442.2633]	1	E	1	442.263	1	1	nan	nan	1	nan	nan	nan	nan	nan	nan	nan	nan	1	nan	nan	nan	nan	nan	nan	nan	nan		4.32193	nan	nan	nan	4.32193	nan	nan	nan	nan	nan	nan	nan	4.32193
VPGVPGAVLTLCLWLAASSGCLAAGPGAAAARR*LDESLSAGSVQR	VPGVPGAVLTLCLWLAASSGCLAAGPGAAAARRLDESLSAGSVQR	6	P23352	P23352_R34	Anosmin-1	2	33_R[442.2633];33_R[436.2256]	2	R	1	442.2633;436.2256	1	1	nan	nan	nan	1	nan	nan	nan	nan	nan	nan	nan	nan	nan	nan	1	nan	nan	nan	nan	nan	0.149097	-2.78603	nan	nan	nan	nan	-2.78603	nan	nan	nan	nan	nan	nan	-2.78603
AVLAAS*SPYFCDQVLLK	AVLAASSPYFCDQVLLK	3	O43298	O43298_S54	Zinc finger and BTB domain-containing protein 43	2	6_S[442.2633];6_S[436.2256]	2	S	1	442.2633;436.2256	1	1	nan	nan	nan	nan	1	nan	nan	nan	nan	nan	nan	nan	nan	nan	nan	nan	nan	1	nan	nan	0.180854	6.15649	nan	nan	nan	nan	nan	6.15649	nan	nan	nan	nan	nan	6.15649
CN*EIINWLDK	CNEIINWLDK	3	P11142	P11142_N575	Heat shock cognate 71 kDa protein	2	2_N[442.2633];2_N[436.2256]	2	N	1	442.2633;436.2256	1	1	nan	nan	nan	nan	1	nan	nan	nan	nan	nan	nan	nan	nan	nan	nan	nan	nan	1	nan	nan	0.230588	-0.57153	nan	nan	nan	nan	nan	-0.57153	nan	nan	nan	nan	nan	-0.57153
E*IVHIQAGQCGNQIGAK	EIVHIQAGQCGNQIGAK	3	P07437	P07437_E3	Tubulin beta chain	2	1_E[442.2633]	1	E	1	442.263	1	1	nan	nan	nan	nan	1	nan	nan	nan	nan	nan	nan	nan	nan	nan	nan	nan	nan	1	nan	nan		4.32193	nan	nan	nan	nan	nan	4.32193	nan	nan	nan	nan	nan	4.32193
GIV*DCIVRIPK	GIVDCIVRIPK	3	P12236	P12236_V55	ADP/ATP translocase 3	2	3_V[436.2256]	1	V	1	436.226	1	1	nan	nan	nan	nan	1	nan	nan	nan	nan	nan	nan	nan	nan	nan	nan	nan	nan	1	nan	nan		-4.32193	nan	nan	nan	nan	nan	-4.32193	nan	nan	nan	nan	nan	-4.32193
GSQGPLPFHE*K	GSQGPLPFHEK	2;3	Q9UBX3	Q9UBX3_E101	Mitochondrial dicarboxylate carrier	4	10_E[442.2633];10_E[436.2256]	2	E	1	442.2633;436.2256	1	3	nan	nan	nan	nan	3	nan	nan	nan	nan	nan	nan	nan	nan	nan	nan	nan	nan	1	1	1	0.35679558;0.12082489	4.81515	nan	nan	nan	nan	nan	4.81515	nan	nan	nan	nan	0.856265	4.319636567738577;4.321928094887363;5.803875599335817
HKLGGGQYGEVYE*GVWK	HKLGGGQYGEVYEGVWK	3;4	P00519	P00519_E258	Tyrosine-protein kinase ABL1	2	13_E[436.2256]	1	E	1	436.226	1	1	nan	nan	nan	nan	1	nan	nan	nan	nan	nan	nan	nan	nan	nan	nan	nan	nan	1	nan	nan		-4.32193	nan	nan	nan	nan	nan	-4.32193	nan	nan	nan	nan	nan	-4.32193
KM*GAMAKPDCIITCDGK	KMGAMAKPDCIITCDGK	4	Q01469	Q01469_M35	Fatty acid-binding protein 5	2	2_M[442.2633];2_M[436.2256]	2	M	1	442.2633;436.2256	1	1	nan	nan	nan	nan	1	nan	nan	nan	nan	nan	nan	nan	nan	nan	nan	nan	nan	1	nan	nan	0.548387	-0.161218	nan	nan	nan	nan	nan	-0.161218	nan	nan	nan	nan	nan	-0.161218
KV*TFKAGPR	KVTFKAGPR	3	O43149	O43149_V1163	Zinc finger ZZ-type and EF-hand domain-containing protein 1	2	2_V[442.2633]	1	V	1	442.263	1	1	nan	nan	nan	nan	1	nan	nan	nan	nan	nan	nan	nan	nan	nan	nan	nan	nan	1	nan	nan		4.32193	nan	nan	nan	nan	nan	4.32193	nan	nan	nan	nan	nan	4.32193
LFIGGLN*RETNEK	LFIGGLNRETNEK	3	A6NDE4	A6NDE4_N16	RNA-binding motif protein; Y chromosome; family 1 member B	4	7_N[442.2633];7_N[436.2256]	2	N	1	442.2633;436.2256	1	3	nan	nan	nan	nan	3	nan	nan	nan	nan	nan	nan	nan	nan	nan	nan	nan	nan	1	1	1	0.21012253;0.012987129	-7.24132	nan	nan	nan	nan	nan	-7.24132	nan	nan	nan	nan	3.70697	-5.990015095399583;-4.321928094887363;-11.412011029569534
LGGGQYGEVYE*GVWK	LGGGQYGEVYEGVWK	2;3	P00519	P00519_E258	Tyrosine-protein kinase ABL1	4	11_E[442.2633];11_E[436.2256]	2	E	1	442.2633;436.2256	1	3	nan	nan	nan	nan	3	nan	nan	nan	nan	nan	nan	nan	nan	nan	nan	nan	nan	1	1	1	0.57439286;0.4455719;0.5837963	-6.27402	nan	nan	nan	nan	nan	-6.27402	nan	nan	nan	nan	1.20841	-5.064741560432853;-6.275764568926073;-7.4815549727696045
LGGGQYGEVYE*GVWKK	LGGGQYGEVYEGVWKK	2;3	P00519	P00519_E258	Tyrosine-protein kinase ABL1	3	11_E[442.2633];11_E[436.2256]	2	E	1	442.2633;436.2256	1	2	nan	nan	nan	nan	2	nan	nan	nan	nan	nan	nan	nan	nan	nan	nan	nan	nan	1	nan	1	0.36406386;0.30801734	-5.82098	nan	nan	nan	nan	nan	-5.82098	nan	nan	nan	nan	0.632786	-5.373528511431056;-6.268423145911867
LQE*AGILSAEELQR	LQEAGILSAEELQR	3	Q15149	Q15149_E2797	Plectin	3	3_E[442.2633];3_E[436.2256]	2	E	1	442.2633;436.2256	1	2	nan	nan	nan	nan	2	nan	nan	nan	nan	nan	nan	nan	nan	nan	nan	nan	nan	1	1	nan	0.024366243;0.12309742	-7.90272	nan	nan	nan	nan	nan	-7.90272	nan	nan	nan	nan	2.29724	-9.527107410289082;-6.278323456367875
MERPE*GCPEK	MERPEGCPEK	3	P00519	P00519_E462	Tyrosine-protein kinase ABL1	2	5_E[436.2256];5_E[442.2633]	2	E	1	436.2256;442.2633	1	1	nan	nan	nan	nan	1	nan	nan	nan	nan	nan	nan	nan	nan	nan	nan	nan	nan	1	nan	nan	0.967674	3.81302	nan	nan	nan	nan	nan	3.81302	nan	nan	nan	nan	nan	3.81302
MERP*EGCPEK	MERPEGCPEK	2;3	P00519	P00519_P461	Tyrosine-protein kinase ABL1	3	4_P[442.2633];4_P[436.2256]	2	P	1	442.2633;436.2256	1	2	nan	nan	nan	nan	2	nan	nan	nan	nan	nan	nan	nan	nan	nan	nan	nan	nan	1	1	nan	0.7056023;0.88939804	3.4998	nan	nan	nan	nan	nan	3.4998	nan	nan	nan	nan	0.558488	3.1048895220867516;3.8947108012961946
MERP*EGCPEKVYELMR	MERPEGCPEKVYELMR	4	P00519	P00519_P461	Tyrosine-protein kinase ABL1	2	4_P[442.2633];4_P[436.2256]	2	P	1	442.2633;436.2256	1	1	nan	nan	nan	nan	1	nan	nan	nan	nan	nan	nan	nan	nan	nan	nan	nan	nan	1	nan	nan	0.336561	4.2117	nan	nan	nan	nan	nan	4.2117	nan	nan	nan	nan	nan	4.2117
MG*KEKTHINIVVIGHVDSGK	MGKEKTHINIVVIGHVDSGK	5	P68104	P68104_G2	Elongation factor 1-alpha 1	2	2_G[436.2256];2_G[442.2633]	2	G	1	436.2256;442.2633	1	1	nan	nan	nan	nan	1	nan	nan	nan	nan	nan	nan	nan	nan	nan	nan	nan	nan	1	nan	nan	0.435069	3.43275	nan	nan	nan	nan	nan	3.43275	nan	nan	nan	nan	nan	3.43275
NCLVG*ENHLVK	NCLVGENHLVK	3	P00519	P00519_G372	Tyrosine-protein kinase ABL1	3	5_G[436.2256];5_G[442.2633]	2	G	1	436.2256;442.2633	1	2	nan	nan	nan	nan	2	nan	nan	nan	nan	nan	nan	nan	nan	nan	nan	nan	nan	1	nan	1	0.046595536;0.3729981	-3.80003	nan	nan	nan	nan	nan	-3.80003	nan	nan	nan	nan	0.742215	-3.2752015050495027;-4.324851944557483
NITLNFGPQH*PAAHGVLR	NITLNFGPQHPAAHGVLR	3;4	O75306	O75306_H88	NADH dehydrogenase [ubiquinone] iron-sulfur protein 2; mitochondrial	2	10_H[442.2633]	1	H	1	442.263	1	1	nan	nan	nan	nan	1	nan	nan	nan	nan	nan	nan	nan	nan	nan	nan	nan	nan	1	nan	nan		4.32193	nan	nan	nan	nan	nan	4.32193	nan	nan	nan	nan	nan	4.32193
NLDIE*RPTYTNLNR	NLDIERPTYTNLNR	3	P68363	P68363_E220	Tubulin alpha-1B chain	2	5_E[436.2256];5_E[442.2633]	2	E	1	436.2256;442.2633	1	1	nan	nan	nan	nan	1	nan	nan	nan	nan	nan	nan	nan	nan	nan	nan	nan	nan	1	nan	nan	0.131841	1.2283	nan	nan	nan	nan	nan	1.2283	nan	nan	nan	nan	nan	1.2283
PSP*AISVSVSAPAFYAPQKK	PSPAISVSVSAPAFYAPQKK	3	Q15942	Q15942_P8	Zyxin	2	3_P[436.2256]	1	P	1	436.226	1	1	nan	nan	nan	nan	1	nan	nan	nan	nan	nan	nan	nan	nan	nan	nan	nan	nan	1	nan	nan		-4.32193	nan	nan	nan	nan	nan	-4.32193	nan	nan	nan	nan	nan	-4.32193
R*FTFQVIIDGR	RFTFQVIIDGR	3	P19525	P19525_R40	Interferon-induced; double-stranded RNA-activated protein kinase	2	1_R[442.2633]	1	R	1	442.263	1	1	nan	nan	nan	nan	1	nan	nan	nan	nan	nan	nan	nan	nan	nan	nan	nan	nan	1	nan	nan		4.32193	nan	nan	nan	nan	nan	4.32193	nan	nan	nan	nan	nan	4.32193
RPPSGFFLFC*SEFR	RPPSGFFLFCSEFR	3	O15347	O15347_C104	High mobility group protein B3	2	10_C[436.2256];10_C[442.2633]	2	C	1	436.2256;442.2633	1	1	nan	nan	nan	nan	1	nan	nan	nan	nan	nan	nan	nan	nan	nan	nan	nan	nan	1	nan	nan	-0.0757778	-0.607407	nan	nan	nan	nan	nan	-0.607407	nan	nan	nan	nan	nan	-0.607407
SEVVILFSAH*SLPMSVVNR	SEVVILFSAHSLPMSVVNR	3	P22830	P22830_H263	Ferrochelatase; mitochondrial	2	10_H[442.2633];10_H[436.2256]	2	H	1	442.2633;436.2256	1	1	nan	nan	nan	nan	1	nan	nan	nan	nan	nan	nan	nan	nan	nan	nan	nan	nan	1	nan	nan	0.072338	5.55198	nan	nan	nan	nan	nan	5.55198	nan	nan	nan	nan	nan	5.55198
SINQQ*SGAHVELQR	SINQQSGAHVELQR	2	Q96I24	Q96I24_Q383	Far upstream element-binding protein 3	2	5_Q[442.2633]	1	Q	1	442.263	1	1	nan	nan	nan	nan	1	nan	nan	nan	nan	nan	nan	nan	nan	nan	nan	nan	nan	1	nan	nan		4.32193	nan	nan	nan	nan	nan	4.32193	nan	nan	nan	nan	nan	4.32193
THT*MGGDFSGK	THTMGGDFSGK	3	O00139	O00139_T322	Kinesin-like protein KIF2A	2	3_T[436.2256]	1	T	1	436.226	1	1	nan	nan	nan	nan	1	nan	nan	nan	nan	nan	nan	nan	nan	nan	nan	nan	nan	1	nan	nan		-4.32193	nan	nan	nan	nan	nan	-4.32193	nan	nan	nan	nan	nan	-4.32193
TLLE*GEESR	TLLEGEESR	3	P04264	P04264_E487	Keratin; type II cytoskeletal 1	2	4_E[436.2256]	1	E	1	436.226	1	1	nan	nan	nan	nan	1	nan	nan	nan	nan	nan	nan	nan	nan	nan	nan	nan	nan	1	nan	nan		-4.32193	nan	nan	nan	nan	nan	-4.32193	nan	nan	nan	nan	nan	-4.32193
VAD*FGLSR	VADFGLSR	2	P00519	P00519_D381	Tyrosine-protein kinase ABL1	3	3_D[436.2256];3_D[442.2633]	2	D	1	436.2256;442.2633	1	2	nan	nan	nan	nan	2	nan	nan	nan	nan	nan	nan	nan	nan	nan	nan	nan	nan	1	nan	1	0.0603105	-3.20466	nan	nan	nan	nan	nan	-3.20466	nan	nan	nan	nan	1.58006	-2.0873863647423097;-4.321928094887363
VFE*SIGK	VFESIGK	2	P35232	P35232_E7	Prohibitin	4	3_E[442.2633];3_E[436.2256]	2	E	1	442.2633;436.2256	1	3	nan	nan	nan	nan	3	nan	nan	nan	nan	nan	nan	nan	nan	nan	nan	nan	nan	1	1	1	-0.032554917;-0.019057931;0.2552513	2.48269	nan	nan	nan	nan	nan	2.48269	nan	nan	nan	nan	2.72658	4.285507486043286;-0.6540291726373268;3.8165914220494654
VSETQMCE*SNSSK	VSETQMCESNSSK	3	Q9UKJ3	Q9UKJ3_E509	G patch domain-containing protein 8	2	8_E[436.2256]	1	E	1	436.226	1	1	nan	nan	nan	nan	1	nan	nan	nan	nan	nan	nan	nan	nan	nan	nan	nan	nan	1	nan	nan		-4.32193	nan	nan	nan	nan	nan	-4.32193	nan	nan	nan	nan	nan	-4.32193
WCEYGLTFTE*K	WCEYGLTFTEK	2;3	P45880	P45880_E84	Voltage-dependent anion-selective channel protein 2	3	10_E[442.2633];10_E[436.2256]	2	E	1	442.2633;436.2256	1	2	nan	nan	nan	nan	2	nan	nan	nan	nan	nan	nan	nan	nan	nan	nan	nan	nan	1	1	nan	0.33037433;0.24391697	2.69162	nan	nan	nan	nan	nan	2.69162	nan	nan	nan	nan	0.337786	2.452766991705344;2.9304682624330933
WTEYGLTFTE*K	WTEYGLTFTEK	2;3	P21796	P21796_E73	Voltage-dependent anion-selective channel protein 1	4	10_E[442.2633];10_E[436.2256]	2	E	1	442.2633;436.2256	1	3	nan	nan	nan	nan	3	nan	nan	nan	nan	nan	nan	nan	nan	nan	nan	nan	nan	1	1	1	0.42916468;0.35440147;0.76717234	2.7605	nan	nan	nan	nan	nan	2.7605	nan	nan	nan	nan	0.429065	2.988541717743841;2.265564778252422;3.0273900566782137
YKWCEYGLTFTE*K	YKWCEYGLTFTEK	3	P45880	P45880_E84	Voltage-dependent anion-selective channel protein 2	2	12_E[436.2256];12_E[442.2633]	2	E	1	436.2256;442.2633	1	1	nan	nan	nan	nan	1	nan	nan	nan	nan	nan	nan	nan	nan	nan	nan	nan	nan	1	nan	nan	0.84108	2.12613	nan	nan	nan	nan	nan	2.12613	nan	nan	nan	nan	nan	2.12613
AAAAVSESWPE*LELAER	AAAAVSESWPELELAER	3	Q8N1G4	Q8N1G4_E12	Leucine-rich repeat-containing protein 47	2	11_E[436.2256]	1	E	1	436.226	1	1	nan	nan	nan	nan	1	nan	nan	nan	nan	nan	nan	nan	nan	nan	nan	nan	nan	nan	1	nan		-4.32193	nan	nan	nan	nan	nan	-4.32193	nan	nan	nan	nan	nan	-4.32193
GLAD*YVAATFDIWK	GLADYVAATFDIWK	3	Q9NYY8	Q9NYY8_D405	FAST kinase domain-containing protein 2; mitochondrial	2	4_D[442.2633]	1	D	1	442.263	1	1	nan	nan	nan	nan	1	nan	nan	nan	nan	nan	nan	nan	nan	nan	nan	nan	nan	nan	1	nan		4.32193	nan	nan	nan	nan	nan	4.32193	nan	nan	nan	nan	nan	4.32193
HKLGGGQYGEVYEG*VWK	HKLGGGQYGEVYEGVWK	3	P00519	P00519_G259	Tyrosine-protein kinase ABL1	2	14_G[442.2633];14_G[436.2256]	2	G	1	442.2633;436.2256	1	1	nan	nan	nan	nan	1	nan	nan	nan	nan	nan	nan	nan	nan	nan	nan	nan	nan	nan	1	nan	0.172526	-7.91699	nan	nan	nan	nan	nan	-7.91699	nan	nan	nan	nan	nan	-7.91699
IFC*CHGGLSPDLQSMEQIR	IFCCHGGLSPDLQSMEQIR	3	P36873	P36873_C171	Serine/threonine-protein phosphatase PP1-gamma catalytic subunit	2	3_C[442.2633]	1	C	1	442.263	1	1	nan	nan	nan	nan	1	nan	nan	nan	nan	nan	nan	nan	nan	nan	nan	nan	nan	nan	1	nan		4.32193	nan	nan	nan	nan	nan	4.32193	nan	nan	nan	nan	nan	4.32193
IGGGS*PIKIWTSK	IGGGSPIKIWTSK	2	P22830	P22830_S130	Ferrochelatase; mitochondrial	2	5_S[436.2256]	1	S	1	436.226	1	1	nan	nan	nan	nan	1	nan	nan	nan	nan	nan	nan	nan	nan	nan	nan	nan	nan	nan	1	nan		-4.32193	nan	nan	nan	nan	nan	-4.32193	nan	nan	nan	nan	nan	-4.32193
ILEFWTEFNCF*QECLKQSK	ILEFWTEFNCFQECLKQSK	3	P41252	P41252_F28	Isoleucine--tRNA ligase; cytoplasmic	2	11_F[436.2256]	1	F	1	436.226	1	1	nan	nan	nan	nan	1	nan	nan	nan	nan	nan	nan	nan	nan	nan	nan	nan	nan	nan	1	nan		-4.32193	nan	nan	nan	nan	nan	-4.32193	nan	nan	nan	nan	nan	-4.32193
ISGLIYEE*TR	ISGLIYEETR	2	P62805	P62805_E54	Histone H4	3	8_E[442.2633];8_E[436.2256]	2	E	1	442.2633;436.2256	1	2	nan	nan	nan	nan	2	nan	nan	nan	nan	nan	nan	nan	nan	nan	nan	nan	nan	nan	1	1	-0.03888509;0.09970307	-2.43984	nan	nan	nan	nan	nan	-2.43984	nan	nan	nan	nan	7.22311	-7.547351287224426;2.667665435640676
KD*VYVQLYLQHLTAR	KDVYVQLYLQHLTAR	4	P42166	P42166_D35	Lamina-associated polypeptide 2; isoform alpha	3	2_D[442.2633]	1	D	1	442.263	1	2	nan	nan	nan	nan	2	nan	nan	nan	nan	nan	nan	nan	nan	nan	nan	nan	nan	nan	1	1		4.32193	nan	nan	nan	nan	nan	4.32193	nan	nan	nan	nan	nan	4.321928094887363;4.321928094887363
LGGG*QYGEVYE*GVWKK	LGGGQYGEVYEGVWKK	2;3	P00519	P00519_E258;P00519_G251	Tyrosine-protein kinase ABL1	3	4_G[442.2633];11_E[436.2256]	2	G;E	2	442.2633;436.2256	1	1	nan	nan	nan	nan	1	nan	nan	nan	nan	nan	nan	nan	nan	nan	nan	nan	nan	nan	2	nan	0.299868	-6.47062	nan	nan	nan	nan	nan	-6.47062	nan	nan	nan	nan	nan	-6.470618895786099;-6.470618895786099
LIVG*LMR	LIVGLMR	3	P08133	P08133_G88	Annexin A6	2	4_G[442.2633]	1	G	1	442.263	1	1	nan	nan	nan	nan	1	nan	nan	nan	nan	nan	nan	nan	nan	nan	nan	nan	nan	nan	1	nan		4.32193	nan	nan	nan	nan	nan	4.32193	nan	nan	nan	nan	nan	4.32193
L*MQSLPQEVMEANLPSILLK	LMQSLPQEVMEANLPSILLK	3	O75691	O75691_L1830	Small subunit processome component 20 homolog	2	1_L[436.2256]	1	L	1	436.226	1	1	nan	nan	nan	nan	1	nan	nan	nan	nan	nan	nan	nan	nan	nan	nan	nan	nan	nan	1	nan		-4.32193	nan	nan	nan	nan	nan	-4.32193	nan	nan	nan	nan	nan	-4.32193
M*RLESLSYQLSGLQK	MRLESLSYQLSGLQK	3	Q03252	Q03252_M312	Lamin-B2	3	1_M[442.2633]	1	M	1	442.263	1	2	nan	nan	nan	nan	2	nan	nan	nan	nan	nan	nan	nan	nan	nan	nan	nan	nan	nan	1	1		4.32193	nan	nan	nan	nan	nan	4.32193	nan	nan	nan	nan	nan	4.321928094887363;4.321928094887363
NITLNFG*PQHPAAHGVLR	NITLNFGPQHPAAHGVLR	3	O75306	O75306_G85	NADH dehydrogenase [ubiquinone] iron-sulfur protein 2; mitochondrial	2	7_G[442.2633]	1	G	1	442.263	1	1	nan	nan	nan	nan	1	nan	nan	nan	nan	nan	nan	nan	nan	nan	nan	nan	nan	nan	1	nan		4.32193	nan	nan	nan	nan	nan	4.32193	nan	nan	nan	nan	nan	4.32193
P*SPAISVSVSAPAFYAPQKK	PSPAISVSVSAPAFYAPQKK	3	Q15942	Q15942_P6	Zyxin	2	1_P[436.2256]	1	P	1	436.226	1	1	nan	nan	nan	nan	1	nan	nan	nan	nan	nan	nan	nan	nan	nan	nan	nan	nan	nan	1	nan		-4.32193	nan	nan	nan	nan	nan	-4.32193	nan	nan	nan	nan	nan	-4.32193
P*VHLTAFLGYK	PVHLTAFLGYK	3	P39023	P39023_P40	60S ribosomal protein L3	2	1_P[442.2633]	1	P	1	442.263	1	1	nan	nan	nan	nan	1	nan	nan	nan	nan	nan	nan	nan	nan	nan	nan	nan	nan	nan	1	nan		4.32193	nan	nan	nan	nan	nan	4.32193	nan	nan	nan	nan	nan	4.32193
Q*ELRCITKALFNAQFGSIFR	QELRCITKALFNAQFGSIFR	4	Q9H857	Q9H857_Q431	5'-nucleotidase domain-containing protein 2	2	1_Q[442.2633];1_Q[436.2256]	2	Q	1	442.2633;436.2256	1	1	nan	nan	nan	nan	1	nan	nan	nan	nan	nan	nan	nan	nan	nan	nan	nan	nan	nan	1	nan	0.164729	-0.466928	nan	nan	nan	nan	nan	-0.466928	nan	nan	nan	nan	nan	-0.466928
QIIFGIC*FFHAIIQER	QIIFGICFFHAIIQER	3	Q9C0G6	Q9C0G6_C3693	Dynein heavy chain 6; axonemal	3	7_C[442.2633];7_C[436.2256]	2	C	1	442.2633;436.2256	1	2	nan	nan	nan	nan	2	nan	nan	nan	nan	nan	nan	nan	nan	nan	nan	nan	nan	nan	1	1	0.06710817;0.0467445	-12.1544	nan	nan	nan	nan	nan	-12.1544	nan	nan	nan	nan	1.93766	-10.784220703937086;-13.524481775960426
SEVVIL*FSAHSLPMSVVNR	SEVVILFSAHSLPMSVVNR	3	P22830	P22830_L259	Ferrochelatase; mitochondrial	2	6_L[436.2256];6_L[442.2633]	2	L	1	436.2256;442.2633	1	1	nan	nan	nan	nan	1	nan	nan	nan	nan	nan	nan	nan	nan	nan	nan	nan	nan	nan	1	nan	-0.160376	4.00136	nan	nan	nan	nan	nan	4.00136	nan	nan	nan	nan	nan	4.00136
SEVVILF*SAHSLPMSVVNR	SEVVILFSAHSLPMSVVNR	3	P22830	P22830_F260	Ferrochelatase; mitochondrial	3	7_F[442.2633];7_F[436.2256]	2	F	1	442.2633;436.2256	1	2	nan	nan	nan	nan	2	nan	nan	nan	nan	nan	nan	nan	nan	nan	nan	nan	nan	nan	1	1	0.248199	4.54292	nan	nan	nan	nan	nan	4.54292	nan	nan	nan	nan	0.312525	4.321928094887363;4.7639055962856665
V*ADFGLSR	VADFGLSR	2	P00519	P00519_V379	Tyrosine-protein kinase ABL1	2	1_V[442.2633];1_V[436.2256]	2	V	1	442.2633;436.2256	1	1	nan	nan	nan	nan	1	nan	nan	nan	nan	nan	nan	nan	nan	nan	nan	nan	nan	nan	1	nan	0.293218	-5.33784	nan	nan	nan	nan	nan	-5.33784	nan	nan	nan	nan	nan	-5.33784
YKWCEYGLTFT*EK	YKWCEYGLTFTEK	3	P45880	P45880_T83	Voltage-dependent anion-selective channel protein 2	2	11_T[442.2633];11_T[436.2256]	2	T	1	442.2633;436.2256	1	1	nan	nan	nan	nan	1	nan	nan	nan	nan	nan	nan	nan	nan	nan	nan	nan	nan	nan	1	nan	0.286565	5.7925	nan	nan	nan	nan	nan	5.7925	nan	nan	nan	nan	nan	5.7925
YRWTEYGLTFT*EK	YRWTEYGLTFTEK	3	P21796	P21796_T72	Voltage-dependent anion-selective channel protein 1	2	11_T[442.2633];11_T[436.2256]	2	T	1	442.2633;436.2256	1	1	nan	nan	nan	nan	1	nan	nan	nan	nan	nan	nan	nan	nan	nan	nan	nan	nan	nan	1	nan	0.0682353	7.16526	nan	nan	nan	nan	nan	7.16526	nan	nan	nan	nan	nan	7.16526
AIADCE*NIR	AIADCENIR	2	Q8TAA5	Q8TAA5_E88	GrpE protein homolog 2; mitochondrial	2	6_E[436.2256]	1	E	1	436.226	1	1	nan	nan	nan	nan	1	nan	nan	nan	nan	nan	nan	nan	nan	nan	nan	nan	nan	nan	nan	1		-4.32193	nan	nan	nan	nan	nan	-4.32193	nan	nan	nan	nan	nan	-4.32193
DNNLLGKFELT*GIPPAPR	DNNLLGKFELTGIPPAPR	3	P11142	P11142_T462	Heat shock cognate 71 kDa protein	2	11_T[436.2256]	1	T	1	436.226	1	1	nan	nan	nan	nan	1	nan	nan	nan	nan	nan	nan	nan	nan	nan	nan	nan	nan	nan	nan	1		-4.32193	nan	nan	nan	nan	nan	-4.32193	nan	nan	nan	nan	nan	-4.32193
GLAASLLFLLLVKAA*QQLR	GLAASLLFLLLVKAAQQLR	3	P98161	P98161_A4003	Polycystin-1	2	15_A[442.2633];15_A[436.2256]	2	A	1	442.2633;436.2256	1	1	nan	nan	nan	nan	1	nan	nan	nan	nan	nan	nan	nan	nan	nan	nan	nan	nan	nan	nan	1	-0.0504666	0.740158	nan	nan	nan	nan	nan	0.740158	nan	nan	nan	nan	nan	0.740158
HKLGGGQY*GEVYEGVWK	HKLGGGQYGEVYEGVWK	3;4	P00519	P00519_Y253	Tyrosine-protein kinase ABL1	2	8_Y[442.2633];8_Y[436.2256]	2	Y	1	442.2633;436.2256	1	1	nan	nan	nan	nan	1	nan	nan	nan	nan	nan	nan	nan	nan	nan	nan	nan	nan	nan	nan	1	0.22865	-7.98695	nan	nan	nan	nan	nan	-7.98695	nan	nan	nan	nan	nan	-7.98695
IGG*GSPIKIWTSK	IGGGSPIKIWTSK	2	P22830	P22830_G128	Ferrochelatase; mitochondrial	2	3_G[436.2256]	1	G	1	436.226	1	1	nan	nan	nan	nan	1	nan	nan	nan	nan	nan	nan	nan	nan	nan	nan	nan	nan	nan	nan	1		-4.32193	nan	nan	nan	nan	nan	-4.32193	nan	nan	nan	nan	nan	-4.32193
LNS*LMSLVNK	LNSLMSLVNK	3	O00232	O00232_S434	26S proteasome non-ATPase regulatory subunit 12	2	3_S[442.2633];3_S[436.2256]	2	S	1	442.2633;436.2256	1	1	nan	nan	nan	nan	1	nan	nan	nan	nan	nan	nan	nan	nan	nan	nan	nan	nan	nan	nan	1	0.111681	11.5443	nan	nan	nan	nan	nan	11.5443	nan	nan	nan	nan	nan	11.5443
MERP*E*GCPEK	MERPEGCPEK	2;3	P00519	P00519_E462;P00519_P461	Tyrosine-protein kinase ABL1	3	5_E[442.2633];4_P[436.2256]	2	E;P	2	442.2633;436.2256	1	1	nan	nan	nan	nan	1	nan	nan	nan	nan	nan	nan	nan	nan	nan	nan	nan	nan	nan	nan	2	0.832375	5.1609	nan	nan	nan	nan	nan	5.1609	nan	nan	nan	nan	nan	5.160898109339943;5.160898109339943
NASDMPE*TITSR	NASDMPETITSR	2	Q8TCT9	Q8TCT9_E68	Minor histocompatibility antigen H13	2	7_E[442.2633]	1	E	1	442.263	1	1	nan	nan	nan	nan	1	nan	nan	nan	nan	nan	nan	nan	nan	nan	nan	nan	nan	nan	nan	1		4.32193	nan	nan	nan	nan	nan	4.32193	nan	nan	nan	nan	nan	4.32193
PLTD*AQVEAMKLGAVK	PLTDAQVEAMKLGAVK	4	Q92797	Q92797_D555	Symplekin	2	4_D[442.2633]	1	D	1	442.263	1	1	nan	nan	nan	nan	1	nan	nan	nan	nan	nan	nan	nan	nan	nan	nan	nan	nan	nan	nan	1		4.32193	nan	nan	nan	nan	nan	4.32193	nan	nan	nan	nan	nan	4.32193
Q*EFAASR	QEFAASR	2	Q9Y3D7	Q9Y3D7_Q26	Mitochondrial import inner membrane translocase subunit TIM16	2	1_Q[442.2633]	1	Q	1	442.263	1	1	nan	nan	nan	nan	1	nan	nan	nan	nan	nan	nan	nan	nan	nan	nan	nan	nan	nan	nan	1		4.32193	nan	nan	nan	nan	nan	4.32193	nan	nan	nan	nan	nan	4.32193
TQLE*ELEDELQATEDAKLR	TQLEELEDELQATEDAKLR	3	P35579	P35579_E1542	Myosin-9	2	4_E[442.2633];4_E[436.2256]	2	E	1	442.2633;436.2256	1	1	nan	nan	nan	nan	1	nan	nan	nan	nan	nan	nan	nan	nan	nan	nan	nan	nan	nan	nan	1	0.158022	-3.62283	nan	nan	nan	nan	nan	-3.62283	nan	nan	nan	nan	nan	-3.62283
WCEYGLTFT*EK	WCEYGLTFTEK	2;3	P45880	P45880_T83	Voltage-dependent anion-selective channel protein 2	2	9_T[442.2633];9_T[436.2256]	2	T	1	442.2633;436.2256	1	1	nan	nan	nan	nan	1	nan	nan	nan	nan	nan	nan	nan	nan	nan	nan	nan	nan	nan	nan	1	0.477499	2.96049	nan	nan	nan	nan	nan	2.96049	nan	nan	nan	nan	nan	2.96049
YKWCEYGLTFT*E*K	YKWCEYGLTFTEK	3	P45880	P45880_E84;P45880_T83	Voltage-dependent anion-selective channel protein 2	3	12_E[442.2633];11_T[436.2256]	2	E;T	2	442.2633;436.2256	1	1	nan	nan	nan	nan	1	nan	nan	nan	nan	nan	nan	nan	nan	nan	nan	nan	nan	nan	nan	2	0.502575	3.06006	nan	nan	nan	nan	nan	3.06006	nan	nan	nan	nan	nan	3.060059122984705;3.060059122984705
[truncated: 13 more columns]

## Sheet: Summary(1)
Summary Table for S4-PTM-Shepherd_
Similarity Protein Matrix	peptide21-30	peptide31-40	peptide41-44	peptide45-50	peptide7-20
peptide21-30	15	0	0	0	0
peptide31-40	0	6	0	0	1
peptide41-44	0	0	1	0	0
peptide45-50	0	0	0	1	0
peptide7-20	0	1	0	0	43
Difference Protein Matrix	peptide21-30	peptide31-40	peptide41-44	peptide45-50	peptide7-20
peptide21-30	0	15	15	15	15
peptide31-40	6	0	6	6	5
peptide41-44	1	1	0	1	1
peptide45-50	1	1	1	0	1
peptide7-20	43	42	43	43	0
Similarity Amino Acid Matrix	peptide21-30	peptide31-40	peptide41-44	peptide45-50	peptide7-20
peptide21-30	17	0	0	0	0
peptide31-40	0	7	0	0	0
peptide41-44	0	0	1	0	0
peptide45-50	0	0	0	1	0
peptide7-20	0	0	0	0	60
Difference Amino Acid Matrix	peptide21-30	peptide31-40	peptide41-44	peptide45-50	peptide7-20
peptide21-30	0	17	17	17	17
peptide31-40	7	0	7	7	7
peptide41-44	1	1	0	1	1
peptide45-50	1	1	1	0	1
peptide7-20	60	60	60	60	0
Similarity Peptide Matrix	peptide21-30	peptide31-40	peptide41-44	peptide45-50	peptide7-20
peptide21-30	18	0	0	0	0
peptide31-40	0	7	0	0	0
peptide41-44	0	0	1	0	0
peptide45-50	0	0	0	1	0
peptide7-20	0	0	0	0	67
Difference Peptide Matrix	peptide21-30	peptide31-40	peptide41-44	peptide45-50	peptide7-20
peptide21-30	0	18	18	18	18
peptide31-40	7	0	7	7	7
peptide41-44	1	1	0	1	1
peptide45-50	1	1	1	0	1
peptide7-20	67	67	67	67	0
Distinct Labeled Proteins	peptide21-30	peptide31-40	peptide41-44	peptide45-50	peptide7-20
	15	5	1	1	42
Distinct Labeled Amino Acids	peptide21-30	peptide31-40	peptide41-44	peptide45-50	peptide7-20
	17	7	1	1	60
Distinct Labeled Peptides	peptide21-30	peptide31-40	peptide41-44	peptide45-50	peptide7-20
	18	7	1	1	67
Total Labeled Proteins	Total Labeled Amino Acids	Total Labeled Peptides
65	86	94
Protein Counts	2023_09_02_KB_noFAIMS_ST_B1_136_Abl_HL1_140min_MS2_30K	2023_09_02_KB_noFAIMS_ST_B1_136_Abl_HL2_140min_MS2_30K	2023_09_02_KB_noFAIMS_ST_B1_136_Abl_HL3_140min_MS2_30K	2023_09_02_KB_noFAIMS_ST_B1_136_Abl_HL1_140min_MS2_30K	2023_09_02_KB_noFAIMS_ST_B1_136_Abl_HL2_140min_MS2_30K	2023_09_02_KB_noFAIMS_ST_B1_136_Abl_HL3_140min_MS2_30K	2023_09_02_KB_noFAIMS_ST_B1_136_Abl_HL1_140min_MS2_30K	2023_09_02_KB_noFAIMS_ST_B1_136_Abl_HL2_140min_MS2_30K	2023_09_02_KB_noFAIMS_ST_B1_136_Abl_HL3_140min_MS2_30K	2023_09_02_KB_noFAIMS_ST_B1_136_Abl_HL1_140min_MS2_30K	2023_09_02_KB_noFAIMS_ST_B1_136_Abl_HL2_140min_MS2_30K	2023_09_02_KB_noFAIMS_ST_B1_136_Abl_HL3_140min_MS2_30K	2023_09_02_KB_noFAIMS_ST_B1_136_Abl_HL1_140min_MS2_30K	2023_09_02_KB_noFAIMS_ST_B1_136_Abl_HL2_140min_MS2_30K	2023_09_02_KB_noFAIMS_ST_B1_136_Abl_HL3_140min_MS2_30K
	24	22	19
Protein Avgs	peptide21-30	peptide31-40	peptide41-44	peptide45-50	peptide7-20
	6.33333	2.66667	0.333333	0.333333	21.6667
Protein Stdevs	peptide21-30	peptide31-40	peptide41-44	peptide45-50	peptide7-20
	2.51661	2.88675	0.57735	0.57735	2.51661
Identifier Counts	2023_09_02_KB_noFAIMS_ST_B1_136_Abl_HL1_140min_MS2_30K	2023_09_02_KB_noFAIMS_ST_B1_136_Abl_HL2_140min_MS2_30K	2023_09_02_KB_noFAIMS_ST_B1_136_Abl_HL3_140min_MS2_30K	2023_09_02_KB_noFAIMS_ST_B1_136_Abl_HL1_140min_MS2_30K	2023_09_02_KB_noFAIMS_ST_B1_136_Abl_HL2_140min_MS2_30K	2023_09_02_KB_noFAIMS_ST_B1_136_Abl_HL3_140min_MS2_30K	2023_09_02_KB_noFAIMS_ST_B1_136_Abl_HL1_140min_MS2_30K	2023_09_02_KB_noFAIMS_ST_B1_136_Abl_HL2_140min_MS2_30K	2023_09_02_KB_noFAIMS_ST_B1_136_Abl_HL3_140min_MS2_30K	2023_09_02_KB_noFAIMS_ST_B1_136_Abl_HL1_140min_MS2_30K	2023_09_02_KB_noFAIMS_ST_B1_136_Abl_HL2_140min_MS2_30K	2023_09_02_KB_noFAIMS_ST_B1_136_Abl_HL3_140min_MS2_30K	2023_09_02_KB_noFAIMS_ST_B1_136_Abl_HL1_140min_MS2_30K	2023_09_02_KB_noFAIMS_ST_B1_136_Abl_HL2_140min_MS2_30K	2023_09_02_KB_noFAIMS_ST_B1_136_Abl_HL3_140min_MS2_30K
	28	30	26
Identifier Avgs	peptide21-30	peptide31-40	peptide41-44	peptide45-50	peptide7-20
	6.33333	2.66667	0.333333	0.333333	28
Identifier Stdevs	peptide21-30	peptide31-40	peptide41-44	peptide45-50	peptide7-20
	2.51661	2.88675	0.57735	0.57735	2
Peptide Counts	2023_09_02_KB_noFAIMS_ST_B1_136_Abl_HL1_140min_MS2_30K	2023_09_02_KB_noFAIMS_ST_B1_136_Abl_HL2_140min_MS2_30K	2023_09_02_KB_noFAIMS_ST_B1_136_Abl_HL3_140min_MS2_30K	2023_09_02_KB_noFAIMS_ST_B1_136_Abl_HL1_140min_MS2_30K	2023_09_02_KB_noFAIMS_ST_B1_136_Abl_HL2_140min_MS2_30K	2023_09_02_KB_noFAIMS_ST_B1_136_Abl_HL3_140min_MS2_30K	2023_09_02_KB_noFAIMS_ST_B1_136_Abl_HL1_140min_MS2_30K	2023_09_02_KB_noFAIMS_ST_B1_136_Abl_HL2_140min_MS2_30K	2023_09_02_KB_noFAIMS_ST_B1_136_Abl_HL3_140min_MS2_30K	2023_09_02_KB_noFAIMS_ST_B1_136_Abl_HL1_140min_MS2_30K	2023_09_02_KB_noFAIMS_ST_B1_136_Abl_HL2_140min_MS2_30K	2023_09_02_KB_noFAIMS_ST_B1_136_Abl_HL3_140min_MS2_30K	2023_09_02_KB_noFAIMS_ST_B1_136_Abl_HL1_140min_MS2_30K	2023_09_02_KB_noFAIMS_ST_B1_136_Abl_HL2_140min_MS2_30K	2023_09_02_KB_noFAIMS_ST_B1_136_Abl_HL3_140min_MS2_30K
	32	30	26
Peptide Avgs	peptide21-30	peptide31-40	peptide41-44	peptide45-50	peptide7-20
	6.66667	2.66667	0.333333	0.333333	29.3333
Peptide Stdevs	peptide21-30	peptide31-40	peptide41-44	peptide45-50	peptide7-20
	2.08167	2.88675	0.57735	0.57735	3.05505

## Sheet: PTM-Shepherd_no-singletons
peptide	unmodified_peptide	charge_state	proteins	mapped_proteins	identifiers	description	spectral_count	modifications	modification_count	amino_acids	amino_acid_count	modification_masses	no_of_experiments_count	no_of_replicates_count	peptide21-30_experiment_count	peptide31-40_experiment_count	peptide41-44_experiment_count	peptide45-50_experiment_count	peptide7-20_experiment_count	peptide21-30_2023_09_02_KB_noFAIMS_ST_B1_136_Abl_HL1_140min_MS2_30K_replicate_count	peptide21-30_2023_09_02_KB_noFAIMS_ST_B1_136_Abl_HL2_140min_MS2_30K_replicate_count	peptide21-30_2023_09_02_KB_noFAIMS_ST_B1_136_Abl_HL3_140min_MS2_30K_replicate_count	peptide31-40_2023_09_02_KB_noFAIMS_ST_B1_136_Abl_HL1_140min_MS2_30K_replicate_count	peptide31-40_2023_09_02_KB_noFAIMS_ST_B1_136_Abl_HL2_140min_MS2_30K_replicate_count	peptide31-40_2023_09_02_KB_noFAIMS_ST_B1_136_Abl_HL3_140min_MS2_30K_replicate_count	peptide41-44_2023_09_02_KB_noFAIMS_ST_B1_136_Abl_HL1_140min_MS2_30K_replicate_count	peptide41-44_2023_09_02_KB_noFAIMS_ST_B1_136_Abl_HL2_140min_MS2_30K_replicate_count	peptide41-44_2023_09_02_KB_noFAIMS_ST_B1_136_Abl_HL3_140min_MS2_30K_replicate_count	peptide45-50_2023_09_02_KB_noFAIMS_ST_B1_136_Abl_HL1_140min_MS2_30K_replicate_count	peptide45-50_2023_09_02_KB_noFAIMS_ST_B1_136_Abl_HL2_140min_MS2_30K_replicate_count	peptide45-50_2023_09_02_KB_noFAIMS_ST_B1_136_Abl_HL3_140min_MS2_30K_replicate_count	peptide7-20_2023_09_02_KB_noFAIMS_ST_B1_136_Abl_HL1_140min_MS2_30K_replicate_count	peptide7-20_2023_09_02_KB_noFAIMS_ST_B1_136_Abl_HL2_140min_MS2_30K_replicate_count	peptide7-20_2023_09_02_KB_noFAIMS_ST_B1_136_Abl_HL3_140min_MS2_30K_replicate_count	lh_correlations	aggregate_avg_of_avg_of_medians	aggregate_stdev_of_avg_of_medians	peptide21-30_avg_of_medians	peptide31-40_avg_of_medians	peptide41-44_avg_of_medians	peptide45-50_avg_of_medians	peptide7-20_avg_of_medians	peptide21-30_stdev_of_medians	peptide31-40_stdev_of_medians	peptide41-44_stdev_of_medians	peptide45-50_stdev_of_medians	peptide7-20_stdev_of_medians	total_quant_list	peptide21-30_2023_09_02_KB_noFAIMS_ST_B1_136_Abl_HL1_140min_MS2_30K_median
AADKGVYIIG*SSGFDSIPADLGVIYTR	AADKGVYIIGSSGFDSIPADLGVIYTR	3	Q8NBX0		Q8NBX0_G150	Saccharopine dehydrogenase-like oxidoreductase	2	10_G[436.2256];10_G[442.2633]	2	G	1	436.2256;442.2633	1	1	1	nan	nan	nan	nan	1	nan	nan	nan	nan	nan	nan	nan	nan	nan	nan	nan	nan	nan	nan	0.315556	5.93352	nan	5.93352	nan	nan	nan	nan	nan	nan	nan	nan	nan	5.93352	5.93352
IID*TPISEMGFAGIAVGAAMAGLR	IIDTPISEMGFAGIAVGAAMAGLR	3	P11177		P11177_D84	Pyruvate dehydrogenase E1 component subunit beta; mitochondrial	2	3_D[436.2256];3_D[442.2633]	2	D	1	436.2256;442.2633	1	1	1	nan	nan	nan	nan	1	nan	nan	nan	nan	nan	nan	nan	nan	nan	nan	nan	nan	nan	nan	0.177682	5.02877	nan	5.02877	nan	nan	nan	nan	nan	nan	nan	nan	nan	5.02877	5.02877
KNTPFLYDLVMTHALQW*PSLTVQWLPEVTK	KNTPFLYDLVMTHALQWPSLTVQWLPEVTK	5	Q16576		Q16576_W41	Histone-binding protein RBBP7	2	17_W[436.2256];17_W[442.2633]	2	W	1	436.2256;442.2633	1	1	1	nan	nan	nan	nan	1	nan	nan	nan	nan	nan	nan	nan	nan	nan	nan	nan	nan	nan	nan	1	-1.54862	nan	-1.54862	nan	nan	nan	nan	nan	nan	nan	nan	nan	-1.54862	-1.54862
ALGLGVEQL*PVVFEDVVLHQATILPK	ALGLGVEQLPVVFEDVVLHQATILPK	4	P49327		P49327_L910	Fatty acid synthase	2	9_L[436.2256];9_L[442.2633]	2	L	1	436.2256;442.2633	1	1	1	nan	nan	nan	nan	nan	1	nan	nan	nan	nan	nan	nan	nan	nan	nan	nan	nan	nan	nan	0.130538	-9.38045	nan	-9.38045	nan	nan	nan	nan	nan	nan	nan	nan	nan	-9.38045
GVYIIG*SSGFDSIPADLGVIYTR	GVYIIGSSGFDSIPADLGVIYTR	3	Q8NBX0		Q8NBX0_G150	Saccharopine dehydrogenase-like oxidoreductase	2	6_G[442.2633];6_G[436.2256]	2	G	1	442.2633;436.2256	1	1	1	nan	nan	nan	nan	nan	1	nan	nan	nan	nan	nan	nan	nan	nan	nan	nan	nan	nan	nan	0.0386661	4.29866	nan	4.29866	nan	nan	nan	nan	nan	nan	nan	nan	nan	4.29866
IQL*INNMLDKVNEMIIGGGMAFTFLK	IQLINNMLDKVNEMIIGGGMAFTFLK	4	P00558		P00558_L223	Phosphoglycerate kinase 1	2	3_L[436.2256];3_L[442.2633]	2	L	1	436.2256;442.2633	1	1	1	nan	nan	nan	nan	nan	nan	1	nan	nan	nan	nan	nan	nan	nan	nan	nan	nan	nan	nan	0.336283	2.69509	nan	2.69509	nan	nan	nan	nan	nan	nan	nan	nan	nan	2.69509
KNTPFLYDLVMTHALQWP*SLTVQWLPEVTK	KNTPFLYDLVMTHALQWPSLTVQWLPEVTK	5	Q16576		Q16576_P42	Histone-binding protein RBBP7	2	18_P[442.2633];18_P[436.2256]	2	P	1	442.2633;436.2256	1	1	1	nan	nan	nan	nan	nan	nan	1	nan	nan	nan	nan	nan	nan	nan	nan	nan	nan	nan	nan	0.567223	-2.13996	nan	-2.13996	nan	nan	nan	nan	nan	nan	nan	nan	nan	-2.13996
LLN*DNIFHMSLLACALEVVMATYSR	LLNDNIFHMSLLACALEVVMATYSR	6	P06400		P06400_N478	Retinoblastoma-associated protein	2	3_N[442.2633];3_N[436.2256]	2	N	1	442.2633;436.2256	1	1	1	nan	nan	nan	nan	nan	nan	1	nan	nan	nan	nan	nan	nan	nan	nan	nan	nan	nan	nan	-0.175611	1.16144	nan	1.16144	nan	nan	nan	nan	nan	nan	nan	nan	nan	1.16144
ACWQWNPSDRPSFAEIHQAFETMFQESSISDEVE*K	ACWQWNPSDRPSFAEIHQAFETMFQESSISDEVEK	4	P00519		P00519_E507	Tyrosine-protein kinase ABL1	4	34_E[442.2633];34_E[436.2256]	2	E	1	442.2633;436.2256	1	2	nan	2	nan	nan	nan	nan	nan	nan	1	nan	2	nan	nan	nan	nan	nan	nan	nan	nan	nan	0.25940233;0.33603582;0.19261335	6.2795	nan	nan	6.2795	nan	nan	nan	nan	4.57979	nan	nan	nan	9.51790266127582;6.13510929076288;-0.052919856159431546
NW*MNSLGVNPHVNHLYADLQDALVILQLYER	NWMNSLGVNPHVNHLYADLQDALVILQLYER	5	P13797		P13797_W406	Plastin-3	2	2_W[436.2256];2_W[442.2633]	2	W	1	436.2256;442.2633	1	1	nan	1	nan	nan	nan	nan	nan	nan	1	nan	nan	nan	nan	nan	nan	nan	nan	nan	nan	nan	-0.0120571	-3.45737	nan	nan	-3.45737	nan	nan	nan	nan	nan	nan	nan	nan	-3.45737
SHLLDYVMTTLLFSDKNVNSNLIT*WNRVVLLHGPPGTGK	SHLLDYVMTTLLFSDKNVNSNLITWNRVVLLHGPPGTGK	6	Q15645		Q15645_T170	Pachytene checkpoint protein 2 homolog	2	24_T[442.2633];24_T[436.2256]	2	T	1	442.2633;436.2256	1	1	nan	1	nan	nan	nan	nan	nan	nan	1	nan	nan	nan	nan	nan	nan	nan	nan	nan	nan	nan	0.123363	-5.68191	nan	nan	-5.68191	nan	nan	nan	nan	nan	nan	nan	nan	-5.68191
TNIQKEATWTM*SNITAGRQDQIQQVVNHGLVPFLVSVLSK	TNIQKEATWTMSNITAGRQDQIQQVVNHGLVPFLVSVLSK	6	P52292		P52292_M359	Importin subunit alpha-1	2	11_M[442.2633];11_M[436.2256]	2	M	1	442.2633;436.2256	1	1	nan	1	nan	nan	nan	nan	nan	nan	1	nan	nan	nan	nan	nan	nan	nan	nan	nan	nan	nan	0.140587	-0.532214	nan	nan	-0.532214	nan	nan	nan	nan	nan	nan	nan	nan	-0.532214
V*SSLSLTQLAGPSSATCESGAGSEVEVDMFLR	VSSLSLTQLAGPSSATCESGAGSEVEVDMFLR	6	Q5VU36	sp|Q5VVP1|S31A6_HUMAN; sp|Q5VYP0|S31A3_HUMAN; sp|Q8IWB4|S31A7_HUMAN	Q5VU36_V831	Spermatogenesis-associated protein 31A5	2	1_V[442.2633];1_V[436.2256]	2	V	1	442.2633;436.2256	1	1	nan	1	nan	nan	nan	nan	nan	nan	1	nan	nan	nan	nan	nan	nan	nan	nan	nan	nan	nan	0.344234	-1.61283	nan	nan	-1.61283	nan	nan	nan	nan	nan	nan	nan	nan	-1.61283
VPGVPGAVLTLCLWLAASSGCLAAGPGAAAARR*LDESLSAGSVQR	VPGVPGAVLTLCLWLAASSGCLAAGPGAAAARRLDESLSAGSVQR	6	P23352		P23352_R34	Anosmin-1	2	33_R[436.2256];33_R[442.2633]	2	R	1	436.2256;442.2633	1	1	nan	nan	nan	1	nan	nan	nan	nan	nan	nan	nan	nan	nan	nan	1	nan	nan	nan	nan	nan	0.149097	-2.78603	nan	nan	nan	nan	-2.78603	nan	nan	nan	nan	nan	nan	-2.78603
AVLAAS*SPYFCDQVLLK	AVLAASSPYFCDQVLLK	3	O43298		O43298_S54	Zinc finger and BTB domain-containing protein 43	2	6_S[436.2256];6_S[442.2633]	2	S	1	436.2256;442.2633	1	1	nan	nan	nan	nan	1	nan	nan	nan	nan	nan	nan	nan	nan	nan	nan	nan	nan	1	nan	nan	0.180854	6.15649	nan	nan	nan	nan	nan	6.15649	nan	nan	nan	nan	nan	6.15649
CN*EIINWLDK	CNEIINWLDK	3	P11142		P11142_N575	Heat shock cognate 71 kDa protein	2	2_N[436.2256];2_N[442.2633]	2	N	1	436.2256;442.2633	1	1	nan	nan	nan	nan	1	nan	nan	nan	nan	nan	nan	nan	nan	nan	nan	nan	nan	1	nan	nan	0.230588	-0.57153	nan	nan	nan	nan	nan	-0.57153	nan	nan	nan	nan	nan	-0.57153
GSQGPLPFHE*K	GSQGPLPFHEK	2;3	Q9UBX3		Q9UBX3_E101	Mitochondrial dicarboxylate carrier	3	10_E[442.2633];10_E[436.2256]	2	E	1	442.2633;436.2256	1	2	nan	nan	nan	nan	2	nan	nan	nan	nan	nan	nan	nan	nan	nan	nan	nan	nan	1	nan	1	0.35679558;0.12082489	5.06176	nan	nan	nan	nan	nan	5.06176	nan	nan	nan	nan	1.04952	4.319636567738577;5.803875599335817
KM*GAMAKPDCIITCDGK	KMGAMAKPDCIITCDGK	4	Q01469		Q01469_M35	Fatty acid-binding protein 5	2	2_M[436.2256];2_M[442.2633]	2	M	1	436.2256;442.2633	1	1	nan	nan	nan	nan	1	nan	nan	nan	nan	nan	nan	nan	nan	nan	nan	nan	nan	1	nan	nan	0.548387	-0.161218	nan	nan	nan	nan	nan	-0.161218	nan	nan	nan	nan	nan	-0.161218
LFIGGLN*RETNEK	LFIGGLNRETNEK	3	A6NDE4	sp|A6NEQ0|RBY1E_HUMAN; sp|P0C7P1|RBY1D_HUMAN; sp|P0DJD3|RBY1A_HUMAN; sp|Q15415|RBY1F_HUMAN	A6NDE4_N16	RNA-binding motif protein; Y chromosome; family 1 member B	3	7_N[442.2633];7_N[436.2256]	2	N	1	442.2633;436.2256	1	2	nan	nan	nan	nan	2	nan	nan	nan	nan	nan	nan	nan	nan	nan	nan	nan	nan	1	nan	1	0.21012253;0.012987129	-8.70101	nan	nan	nan	nan	nan	-8.70101	nan	nan	nan	nan	3.83393	-5.990015095399583;-11.412011029569534
LGGGQYGEVYE*GVWK	LGGGQYGEVYEGVWK	2;3	P00519		P00519_E258	Tyrosine-protein kinase ABL1	4	11_E[436.2256];11_E[442.2633]	2	E	1	436.2256;442.2633	1	3	nan	nan	nan	nan	3	nan	nan	nan	nan	nan	nan	nan	nan	nan	nan	nan	nan	1	1	1	0.57439286;0.4455719;0.5837963	-6.27402	nan	nan	nan	nan	nan	-6.27402	nan	nan	nan	nan	1.20841	-5.064741560432853;-6.275764568926073;-7.4815549727696045
LGGGQYGEVYE*GVWKK	LGGGQYGEVYEGVWKK	2;3	P00519		P00519_E258	Tyrosine-protein kinase ABL1	3	11_E[436.2256];11_E[442.2633]	2	E	1	436.2256;442.2633	1	2	nan	nan	nan	nan	2	nan	nan	nan	nan	nan	nan	nan	nan	nan	nan	nan	nan	1	nan	1	0.36406386;0.30801734	-5.82098	nan	nan	nan	nan	nan	-5.82098	nan	nan	nan	nan	0.632786	-5.373528511431056;-6.268423145911867
LQE*AGILSAEELQR	LQEAGILSAEELQR	3	Q15149		Q15149_E2797	Plectin	3	3_E[442.2633];3_E[436.2256]	2	E	1	442.2633;436.2256	1	2	nan	nan	nan	nan	2	nan	nan	nan	nan	nan	nan	nan	nan	nan	nan	nan	nan	1	1	nan	0.024366243;0.12309742	-7.90272	nan	nan	nan	nan	nan	-7.90272	nan	nan	nan	nan	2.29724	-9.527107410289082;-6.278323456367875
MERPE*GCPEK	MERPEGCPEK	3	P00519		P00519_E462	Tyrosine-protein kinase ABL1	2	5_E[436.2256];5_E[442.2633]	2	E	1	436.2256;442.2633	1	1	nan	nan	nan	nan	1	nan	nan	nan	nan	nan	nan	nan	nan	nan	nan	nan	nan	1	nan	nan	0.967674	3.81302	nan	nan	nan	nan	nan	3.81302	nan	nan	nan	nan	nan	3.81302
MERP*EGCPEK	MERPEGCPEK	2;3	P00519		P00519_P461	Tyrosine-protein kinase ABL1	3	4_P[442.2633];4_P[436.2256]	2	P	1	442.2633;436.2256	1	2	nan	nan	nan	nan	2	nan	nan	nan	nan	nan	nan	nan	nan	nan	nan	nan	nan	1	1	nan	0.7056023;0.88939804	3.4998	nan	nan	nan	nan	nan	3.4998	nan	nan	nan	nan	0.558488	3.1048895220867516;3.8947108012961946
MERP*EGCPEKVYELMR	MERPEGCPEKVYELMR	4	P00519		P00519_P461	Tyrosine-protein kinase ABL1	2	4_P[442.2633];4_P[436.2256]	2	P	1	442.2633;436.2256	1	1	nan	nan	nan	nan	1	nan	nan	nan	nan	nan	nan	nan	nan	nan	nan	nan	nan	1	nan	nan	0.336561	4.2117	nan	nan	nan	nan	nan	4.2117	nan	nan	nan	nan	nan	4.2117
MG*KEKTHINIVVIGHVDSGK	MGKEKTHINIVVIGHVDSGK	5	P68104	sp|Q05639|EF1A2_HUMAN	P68104_G2	Elongation factor 1-alpha 1	2	2_G[436.2256];2_G[442.2633]	2	G	1	436.2256;442.2633	1	1	nan	nan	nan	nan	1	nan	nan	nan	nan	nan	nan	nan	nan	nan	nan	nan	nan	1	nan	nan	0.435069	3.43275	nan	nan	nan	nan	nan	3.43275	nan	nan	nan	nan	nan	3.43275
NCLVG*ENHLVK	NCLVGENHLVK	3	P00519		P00519_G372	Tyrosine-protein kinase ABL1	3	5_G[442.2633];5_G[436.2256]	2	G	1	442.2633;436.2256	1	2	nan	nan	nan	nan	2	nan	nan	nan	nan	nan	nan	nan	nan	nan	nan	nan	nan	1	nan	1	0.046595536;0.3729981	-3.80003	nan	nan	nan	nan	nan	-3.80003	nan	nan	nan	nan	0.742215	-3.2752015050495027;-4.324851944557483
NLDIE*RPTYTNLNR	NLDIERPTYTNLNR	3	P68363	sp|P68366|TBA4A_HUMAN; sp|Q6PEY2|TBA3E_HUMAN; sp|Q71U36|TBA1A_HUMAN; sp|Q9BQE3|TBA1C_HUMAN; sp|Q9NY65|TBA8_HUMAN	P68363_E220	Tubulin alpha-1B chain	2	5_E[436.2256];5_E[442.2633]	2	E	1	436.2256;442.2633	1	1	nan	nan	nan	nan	1	nan	nan	nan	nan	nan	nan	nan	nan	nan	nan	nan	nan	1	nan	nan	0.131841	1.2283	nan	nan	nan	nan	nan	1.2283	nan	nan	nan	nan	nan	1.2283
RPPSGFFLFC*SEFR	RPPSGFFLFCSEFR	3	O15347		O15347_C104	High mobility group protein B3	2	10_C[436.2256];10_C[442.2633]	2	C	1	436.2256;442.2633	1	1	nan	nan	nan	nan	1	nan	nan	nan	nan	nan	nan	nan	nan	nan	nan	nan	nan	1	nan	nan	-0.0757778	-0.607407	nan	nan	nan	nan	nan	-0.607407	nan	nan	nan	nan	nan	-0.607407
SEVVILFSAH*SLPMSVVNR	SEVVILFSAHSLPMSVVNR	3	P22830		P22830_H263	Ferrochelatase; mitochondrial	2	10_H[436.2256];10_H[442.2633]	2	H	1	436.2256;442.2633	1	1	nan	nan	nan	nan	1	nan	nan	nan	nan	nan	nan	nan	nan	nan	nan	nan	nan	1	nan	nan	0.072338	5.55198	nan	nan	nan	nan	nan	5.55198	nan	nan	nan	nan	nan	5.55198
VAD*FGLSR	VADFGLSR	2	P00519	sp|P42684|ABL2_HUMAN	P00519_D381	Tyrosine-protein kinase ABL1	2	3_D[436.2256];3_D[442.2633]	2	D	1	436.2256;442.2633	1	1	nan	nan	nan	nan	1	nan	nan	nan	nan	nan	nan	nan	nan	nan	nan	nan	nan	1	nan	nan	0.0603105	-2.08739	nan	nan	nan	nan	nan	-2.08739	nan	nan	nan	nan	nan	-2.08739
VFE*SIGK	VFESIGK	2	P35232		P35232_E7	Prohibitin	4	3_E[442.2633];3_E[436.2256]	2	E	1	442.2633;436.2256	1	3	nan	nan	nan	nan	3	nan	nan	nan	nan	nan	nan	nan	nan	nan	nan	nan	nan	1	1	1	-0.032554917;-0.019057931;0.2552513	2.48269	nan	nan	nan	nan	nan	2.48269	nan	nan	nan	nan	2.72658	4.285507486043286;-0.6540291726373268;3.8165914220494654
WCEYGLTFTE*K	WCEYGLTFTEK	2;3	P45880		P45880_E84	Voltage-dependent anion-selective channel protein 2	3	10_E[442.2633];10_E[436.2256]	2	E	1	442.2633;436.2256	1	2	nan	nan	nan	nan	2	nan	nan	nan	nan	nan	nan	nan	nan	nan	nan	nan	nan	1	1	nan	0.33037433;0.24391697	2.69162	nan	nan	nan	nan	nan	2.69162	nan	nan	nan	nan	0.337786	2.452766991705344;2.9304682624330933
WTEYGLTFTE*K	WTEYGLTFTEK	2;3	P21796		P21796_E73	Voltage-dependent anion-selective channel protein 1	4	10_E[442.2633];10_E[436.2256]	2	E	1	442.2633;436.2256	1	3	nan	nan	nan	nan	3	nan	nan	nan	nan	nan	nan	nan	nan	nan	nan	nan	nan	1	1	1	0.42916468;0.35440147;0.76717234	2.7605	nan	nan	nan	nan	nan	2.7605	nan	nan	nan	nan	0.429065	2.988541717743841;2.265564778252422;3.0273900566782137
YKWCEYGLTFTE*K	YKWCEYGLTFTEK	3	P45880		P45880_E84	Voltage-dependent anion-selective channel protein 2	2	12_E[436.2256];12_E[442.2633]	2	E	1	436.2256;442.2633	1	1	nan	nan	nan	nan	1	nan	nan	nan	nan	nan	nan	nan	nan	nan	nan	nan	nan	1	nan	nan	0.84108	2.12613	nan	nan	nan	nan	nan	2.12613	nan	nan	nan	nan	nan	2.12613
HKLGGGQYGEVYEG*VWK	HKLGGGQYGEVYEGVWK	3	P00519		P00519_G259	Tyrosine-protein kinase ABL1	2	14_G[442.2633];14_G[436.2256]	2	G	1	442.2633;436.2256	1	1	nan	nan	nan	nan	1	nan	nan	nan	nan	nan	nan	nan	nan	nan	nan	nan	nan	nan	1	nan	0.172526	-7.91699	nan	nan	nan	nan	nan	-7.91699	nan	nan	nan	nan	nan	-7.91699
ISGLIYEE*TR	ISGLIYEETR	2	P62805		P62805_E54	Histone H4	3	8_E[436.2256];8_E[442.2633]	2	E	1	436.2256;442.2633	1	2	nan	nan	nan	nan	2	nan	nan	nan	nan	nan	nan	nan	nan	nan	nan	nan	nan	nan	1	1	-0.03888509;0.09970307	-2.43984	nan	nan	nan	nan	nan	-2.43984	nan	nan	nan	nan	7.22311	-7.547351287224426;2.667665435640676
LGGG*QYGEVYE*GVWKK	LGGGQYGEVYEGVWKK	2;3	P00519		P00519_E258;P00519_G251	Tyrosine-protein kinase ABL1	3	11_E[436.2256];4_G[442.2633]	2	E;G	2	436.2256;442.2633	1	1	nan	nan	nan	nan	1	nan	nan	nan	nan	nan	nan	nan	nan	nan	nan	nan	nan	nan	2	nan	0.299868	-6.47062	nan	nan	nan	nan	nan	-6.47062	nan	nan	nan	nan	nan	-6.470618895786099;-6.470618895786099
Q*ELRCITKALFNAQFGSIFR	QELRCITKALFNAQFGSIFR	4	Q9H857		Q9H857_Q431	5'-nucleotidase domain-containing protein 2	2	1_Q[442.2633];1_Q[436.2256]	2	Q	1	442.2633;436.2256	1	1	nan	nan	nan	nan	1	nan	nan	nan	nan	nan	nan	nan	nan	nan	nan	nan	nan	nan	1	nan	0.164729	-0.466928	nan	nan	nan	nan	nan	-0.466928	nan	nan	nan	nan	nan	-0.466928
QIIFGIC*FFHAIIQER	QIIFGICFFHAIIQER	3	Q9C0G6		Q9C0G6_C3693	Dynein heavy chain 6; axonemal	3	7_C[442.2633];7_C[436.2256]	2	C	1	442.2633;436.2256	1	2	nan	nan	nan	nan	2	nan	nan	nan	nan	nan	nan	nan	nan	nan	nan	nan	nan	nan	1	1	0.06710817;0.0467445	-12.1544	nan	nan	nan	nan	nan	-12.1544	nan	nan	nan	nan	1.93766	-10.784220703937086;-13.524481775960426
SEVVIL*FSAHSLPMSVVNR	SEVVILFSAHSLPMSVVNR	3	P22830		P22830_L259	Ferrochelatase; mitochondrial	2	6_L[436.2256];6_L[442.2633]	2	L	1	436.2256;442.2633	1	1	nan	nan	nan	nan	1	nan	nan	nan	nan	nan	nan	nan	nan	nan	nan	nan	nan	nan	1	nan	-0.160376	4.00136	nan	nan	nan	nan	nan	4.00136	nan	nan	nan	nan	nan	4.00136
V*ADFGLSR	VADFGLSR	2	P00519	sp|P42684|ABL2_HUMAN	P00519_V379	Tyrosine-protein kinase ABL1	2	1_V[442.2633];1_V[436.2256]	2	V	1	442.2633;436.2256	1	1	nan	nan	nan	nan	1	nan	nan	nan	nan	nan	nan	nan	nan	nan	nan	nan	nan	nan	1	nan	0.293218	-5.33784	nan	nan	nan	nan	nan	-5.33784	nan	nan	nan	nan	nan	-5.33784
YKWCEYGLTFT*EK	YKWCEYGLTFTEK	3	P45880		P45880_T83	Voltage-dependent anion-selective channel protein 2	2	11_T[436.2256];11_T[442.2633]	2	T	1	436.2256;442.2633	1	1	nan	nan	nan	nan	1	nan	nan	nan	nan	nan	nan	nan	nan	nan	nan	nan	nan	nan	1	nan	0.286565	5.7925	nan	nan	nan	nan	nan	5.7925	nan	nan	nan	nan	nan	5.7925
YRWTEYGLTFT*EK	YRWTEYGLTFTEK	3	P21796		P21796_T72	Voltage-dependent anion-selective channel protein 1	2	11_T[436.2256];11_T[442.2633]	2	T	1	436.2256;442.2633	1	1	nan	nan	nan	nan	1	nan	nan	nan	nan	nan	nan	nan	nan	nan	nan	nan	nan	nan	1	nan	0.0682353	7.16526	nan	nan	nan	nan	nan	7.16526	nan	nan	nan	nan	nan	7.16526
GLAASLLFLLLVKAA*QQLR	GLAASLLFLLLVKAAQQLR	3	P98161		P98161_A4003	Polycystin-1	2	15_A[442.2633];15_A[436.2256]	2	A	1	442.2633;436.2256	1	1	nan	nan	nan	nan	1	nan	nan	nan	nan	nan	nan	nan	nan	nan	nan	nan	nan	nan	nan	1	-0.0504666	0.740158	nan	nan	nan	nan	nan	0.740158	nan	nan	nan	nan	nan	0.740158
HKLGGGQY*GEVYEGVWK	HKLGGGQYGEVYEGVWK	3;4	P00519		P00519_Y253	Tyrosine-protein kinase ABL1	2	8_Y[442.2633];8_Y[436.2256]	2	Y	1	442.2633;436.2256	1	1	nan	nan	nan	nan	1	nan	nan	nan	nan	nan	nan	nan	nan	nan	nan	nan	nan	nan	nan	1	0.22865	-7.98695	nan	nan	nan	nan	nan	-7.98695	nan	nan	nan	nan	nan	-7.98695
LNS*LMSLVNK	LNSLMSLVNK	3	O00232		O00232_S434	26S proteasome non-ATPase regulatory subunit 12	2	3_S[442.2633];3_S[436.2256]	2	S	1	442.2633;436.2256	1	1	nan	nan	nan	nan	1	nan	nan	nan	nan	nan	nan	nan	nan	nan	nan	nan	nan	nan	nan	1	0.111681	11.5443	nan	nan	nan	nan	nan	11.5443	nan	nan	nan	nan	nan	11.5443
MERP*E*GCPEK	MERPEGCPEK	2;3	P00519		P00519_E462;P00519_P461	Tyrosine-protein kinase ABL1	3	5_E[442.2633];4_P[436.2256]	2	E;P	2	442.2633;436.2256	1	1	nan	nan	nan	nan	1	nan	nan	nan	nan	nan	nan	nan	nan	nan	nan	nan	nan	nan	nan	2	0.832375	5.1609	nan	nan	nan	nan	nan	5.1609	nan	nan	nan	nan	nan	5.160898109339943;5.160898109339943
SEVVILF*SAHSLPMSVVNR	SEVVILFSAHSLPMSVVNR	3	P22830		P22830_F260	Ferrochelatase; mitochondrial	2	7_F[442.2633];7_F[436.2256]	2	F	1	442.2633;436.2256	1	1	nan	nan	nan	nan	1	nan	nan	nan	nan	nan	nan	nan	nan	nan	nan	nan	nan	nan	nan	1	0.248199	4.76391	nan	nan	nan	nan	nan	4.76391	nan	nan	nan	nan	nan	4.76391
TQLE*ELEDELQATEDAKLR	TQLEELEDELQATEDAKLR	3	P35579	sp|P35580|MYH10_HUMAN; sp|P35749|MYH11_HUMAN	P35579_E1542	Myosin-9	2	4_E[436.2256];4_E[442.2633]	2	E	1	436.2256;442.2633	1	1	nan	nan	nan	nan	1	nan	nan	nan	nan	nan	nan	nan	nan	nan	nan	nan	nan	nan	nan	1	0.158022	-3.62283	nan	nan	nan	nan	nan	-3.62283	nan	nan	nan	nan	nan	-3.62283
WCEYGLTFT*EK	WCEYGLTFTEK	2;3	P45880		P45880_T83	Voltage-dependent anion-selective channel protein 2	2	9_T[442.2633];9_T[436.2256]	2	T	1	442.2633;436.2256	1	1	nan	nan	nan	nan	1	nan	nan	nan	nan	nan	nan	nan	nan	nan	nan	nan	nan	nan	nan	1	0.477499	2.96049	nan	nan	nan	nan	nan	2.96049	nan	nan	nan	nan	nan	2.96049
YKWCEYGLTFT*E*K	YKWCEYGLTFTEK	3	P45880		P45880_E84;P45880_T83	Voltage-dependent anion-selective channel protein 2	3	11_T[436.2256];12_E[442.2633]	2	T;E	2	436.2256;442.2633	1	1	nan	nan	nan	nan	1	nan	nan	nan	nan	nan	nan	nan	nan	nan	nan	nan	nan	nan	nan	2	0.502575	3.06006	nan	nan	nan	nan	nan	3.06006	nan	nan	nan	nan	nan	3.060059122984705;3.060059122984705
[truncated: 14 more columns]

## Sheet: Summary(2)
Summary Table for S4-PTM-Shepherd_no-singletons
Similarity Protein Matrix	peptide21-30	peptide31-40	peptide41-44	peptide45-50	peptide7-20
peptide21-30	6	0	0	0	0
peptide31-40	0	5	0	0	1
peptide41-44	0	0	0	0	0
peptide45-50	0	0	0	1	0
peptide7-20	0	1	0	0	20
Difference Protein Matrix	peptide21-30	peptide31-40	peptide41-44	peptide45-50	peptide7-20
peptide21-30	0	6	6	6	6
peptide31-40	5	0	5	5	4
peptide41-44	0	0	0	0	0
peptide45-50	1	1	1	0	1
peptide7-20	20	19	20	20	0
Similarity Amino Acid Matrix	peptide21-30	peptide31-40	peptide41-44	peptide45-50	peptide7-20
peptide21-30	7	0	0	0	0
peptide31-40	0	5	0	0	0
peptide41-44	0	0	0	0	0
peptide45-50	0	0	0	1	0
peptide7-20	0	0	0	0	32
Difference Amino Acid Matrix	peptide21-30	peptide31-40	peptide41-44	peptide45-50	peptide7-20
peptide21-30	0	7	7	7	7
peptide31-40	5	0	5	5	5
peptide41-44	0	0	0	0	0
peptide45-50	1	1	1	0	1
peptide7-20	32	32	32	32	0
Similarity Peptide Matrix	peptide21-30	peptide31-40	peptide41-44	peptide45-50	peptide7-20
peptide21-30	8	0	0	0	0
peptide31-40	0	5	0	0	0
peptide41-44	0	0	0	0	0
peptide45-50	0	0	0	1	0
peptide7-20	0	0	0	0	38
Difference Peptide Matrix	peptide21-30	peptide31-40	peptide41-44	peptide45-50	peptide7-20
peptide21-30	0	8	8	8	8
peptide31-40	5	0	5	5	5
peptide41-44	0	0	0	0	0
peptide45-50	1	1	1	0	1
peptide7-20	38	38	38	38	0
Distinct Labeled Proteins	peptide21-30	peptide31-40	peptide41-44	peptide45-50	peptide7-20
	6	4	0	1	19
Distinct Labeled Amino Acids	peptide21-30	peptide31-40	peptide41-44	peptide45-50	peptide7-20
	7	5	0	1	32
Distinct Labeled Peptides	peptide21-30	peptide31-40	peptide41-44	peptide45-50	peptide7-20
	8	5	0	1	38
Total Labeled Proteins	Total Labeled Amino Acids	Total Labeled Peptides
31	45	52				2023_09_02_KB_noFAIMS_ST_B1_136_Abl_HL3_140min_MS2_30K	2023_09_02_KB_noFAIMS_ST_B1_136_Abl_HL1_140min_MS2_30K	2023_09_02_KB_noFAIMS_ST_B1_136_Abl_HL2_140min_MS2_30K	2023_09_02_KB_noFAIMS_ST_B1_136_Abl_HL3_140min_MS2_30K	2023_09_02_KB_noFAIMS_ST_B1_136_Abl_HL1_140min_MS2_30K	2023_09_02_KB_noFAIMS_ST_B1_136_Abl_HL2_140min_MS2_30K	2023_09_02_KB_noFAIMS_ST_B1_136_Abl_HL3_140min_MS2_30K	2023_09_02_KB_noFAIMS_ST_B1_136_Abl_HL1_140min_MS2_30K	2023_09_02_KB_noFAIMS_ST_B1_136_Abl_HL2_140min_MS2_30K	2023_09_02_KB_noFAIMS_ST_B1_136_Abl_HL3_140min_MS2_30K
Protein Counts	2023_09_02_KB_noFAIMS_ST_B1_136_Abl_HL1_140min_MS2_30K	2023_09_02_KB_noFAIMS_ST_B1_136_Abl_HL2_140min_MS2_30K	2023_09_02_KB_noFAIMS_ST_B1_136_Abl_HL3_140min_MS2_30K	2023_09_02_KB_noFAIMS_ST_B1_136_Abl_HL1_140min_MS2_30K	2023_09_02_KB_noFAIMS_ST_B1_136_Abl_HL2_140min_MS2_30K
	14	9	12
Protein Avgs	peptide21-30	peptide31-40	peptide41-44	peptide45-50	peptide7-20
	2.66667	2	0	0.333333	11.6667
Protein Stdevs	peptide21-30	peptide31-40	peptide41-44	peptide45-50	peptide7-20
	0.57735	2.64575	0	0.57735	2.51661	2023_09_02_KB_noFAIMS_ST_B1_136_Abl_HL3_140min_MS2_30K	2023_09_02_KB_noFAIMS_ST_B1_136_Abl_HL1_140min_MS2_30K	2023_09_02_KB_noFAIMS_ST_B1_136_Abl_HL2_140min_MS2_30K	2023_09_02_KB_noFAIMS_ST_B1_136_Abl_HL3_140min_MS2_30K	2023_09_02_KB_noFAIMS_ST_B1_136_Abl_HL1_140min_MS2_30K	2023_09_02_KB_noFAIMS_ST_B1_136_Abl_HL2_140min_MS2_30K	2023_09_02_KB_noFAIMS_ST_B1_136_Abl_HL3_140min_MS2_30K	2023_09_02_KB_noFAIMS_ST_B1_136_Abl_HL1_140min_MS2_30K	2023_09_02_KB_noFAIMS_ST_B1_136_Abl_HL2_140min_MS2_30K	2023_09_02_KB_noFAIMS_ST_B1_136_Abl_HL3_140min_MS2_30K
Identifier Counts	2023_09_02_KB_noFAIMS_ST_B1_136_Abl_HL1_140min_MS2_30K	2023_09_02_KB_noFAIMS_ST_B1_136_Abl_HL2_140min_MS2_30K	2023_09_02_KB_noFAIMS_ST_B1_136_Abl_HL3_140min_MS2_30K	2023_09_02_KB_noFAIMS_ST_B1_136_Abl_HL1_140min_MS2_30K	2023_09_02_KB_noFAIMS_ST_B1_136_Abl_HL2_140min_MS2_30K
	18	15	17
Identifier Avgs	peptide21-30	peptide31-40	peptide41-44	peptide45-50	peptide7-20
	2.66667	2	0	0.333333	16.6667
Identifier Stdevs	peptide21-30	peptide31-40	peptide41-44	peptide45-50	peptide7-20
	0.57735	2.64575	0	0.57735	1.52753	2023_09_02_KB_noFAIMS_ST_B1_136_Abl_HL3_140min_MS2_30K	2023_09_02_KB_noFAIMS_ST_B1_136_Abl_HL1_140min_MS2_30K	2023_09_02_KB_noFAIMS_ST_B1_136_Abl_HL2_140min_MS2_30K	2023_09_02_KB_noFAIMS_ST_B1_136_Abl_HL3_140min_MS2_30K	2023_09_02_KB_noFAIMS_ST_B1_136_Abl_HL1_140min_MS2_30K	2023_09_02_KB_noFAIMS_ST_B1_136_Abl_HL2_140min_MS2_30K	2023_09_02_KB_noFAIMS_ST_B1_136_Abl_HL3_140min_MS2_30K	2023_09_02_KB_noFAIMS_ST_B1_136_Abl_HL1_140min_MS2_30K	2023_09_02_KB_noFAIMS_ST_B1_136_Abl_HL2_140min_MS2_30K	2023_09_02_KB_noFAIMS_ST_B1_136_Abl_HL3_140min_MS2_30K
Peptide Counts	2023_09_02_KB_noFAIMS_ST_B1_136_Abl_HL1_140min_MS2_30K	2023_09_02_KB_noFAIMS_ST_B1_136_Abl_HL2_140min_MS2_30K	2023_09_02_KB_noFAIMS_ST_B1_136_Abl_HL3_140min_MS2_30K	2023_09_02_KB_noFAIMS_ST_B1_136_Abl_HL1_140min_MS2_30K	2023_09_02_KB_noFAIMS_ST_B1_136_Abl_HL2_140min_MS2_30K
	21	15	17
Peptide Avgs	peptide21-30	peptide31-40	peptide41-44	peptide45-50	peptide7-20
	2.66667	2	0	0.333333	17.6667
Peptide Stdevs	peptide21-30	peptide31-40	peptide41-44	peptide45-50	peptide7-20
	0.57735	2.64575	0	0.57735	3.05505

## Sheet: Percolator_no-deisot._rep1
Peptide	Modified Peptide	Extended Peptide	Prev AA	Next AA	Peptide Length	Charge	Retention	Observed Mass	Calibrated Observed Mass	Observed M/Z	Calibrated Observed M/Z	Calculated Peptide Mass	Calculated M/Z	Delta Mass	Expectation	Hyperscore	Nextscore	Probability	Number of Enzymatic Termini	Number of Missed Cleavages	Protein Start	Protein End	Intensity	Assigned Modifications	Observed Modifications	MSFragger Localization	Position Scores	Best Positions	Number Best Positions	Shifted Only Position Scores	Shifted Only Position Ions	Score Best Position	Ions Best Position	Score Second Best Position	Ions Second Best Position	Score All Unshifted	Ions All Unshifted	Score Shifted Best Position	Ions Shifted Best Position	Score Shifted All Positions	Ions Shifted All Positions	Purity	Is Unique	Protein	Protein ID	Entry Name	Gene	Protein Description	Mapped Genes
TDITMKHK		YDKWEMER.TDITMKHK.LGGGQYGE	R	L	8	2	682.377	972.508	972.507	487.261	487.261	972.506	487.26	0.0007	0.00219943	18.897	9.346	0.9992	2	1	240	247	0																			0	FALSE	sp|P00519|ABL1_HUMAN	P00519	ABL1_HUMAN	ABL1	Tyrosine-protein kinase ABL1	ABL2
MERPEGCPEK	M[147]ERPEGCPEK	EIIEKDYR.MERPEGCPEK.VYEIMRAC	R	V	10	3	738.159	1190.51	1190.51	397.843	397.844	1190.51	397.843	0.0033	0.0348538	16.331	12.025	0.9103	2	1	458	467	0	1M(15.9949)																		0	TRUE	sp|P00519|ABL1_HUMAN	P00519	ABL1_HUMAN	ABL1	Tyrosine-protein kinase ABL1
MERPEGCPEK	M[147]ERPEGCPEK	EIIEKDYR.MERPEGCPEK.VYEIMRAC	R	V	10	2	738.231	1190.51	1190.51	596.261	596.26	1190.51	596.26	-0.0001	9.67e-05	20.147	13.121	0.9994	2	1	458	467	0	1M(15.9949)																		0	TRUE	sp|P00519|ABL1_HUMAN	P00519	ABL1_HUMAN	ABL1	Tyrosine-protein kinase ABL1
MERPEGCPEK	MERPEGC[160]PEK	EIIEKDYR.MERPEGCPEK.VYEIMRAC	R	V	10	3	751.178	1231.53	1231.53	411.518	411.518	1231.53	411.518	-0.0008	0.00405301	18.707	9.849	0.9891	2	1	458	467	0	7C(57.0214)																		0	TRUE	sp|P00519|ABL1_HUMAN	P00519	ABL1_HUMAN	ABL1	Tyrosine-protein kinase ABL1
MERPEGCPEK	MERPEGC[160]PEK	EIIEKDYR.MERPEGCPEK.VYEIMRAC	R	V	10	2	751.618	1231.53	1231.53	616.774	616.774	1231.53	616.774	0.0004	2.4e-06	22.353	12.492	0.9999	2	1	458	467	0	7C(57.0214)																		0	TRUE	sp|P00519|ABL1_HUMAN	P00519	ABL1_HUMAN	ABL1	Tyrosine-protein kinase ABL1
MERPEGCPEK		EIIEKDYR.MERPEGCPEK.VYEIMRAC	R	V	10	3	791.506	1174.51	1174.51	392.511	392.51	1174.51	392.511	-0.0022	1.18e-06	32.876	14.054	1	2	1	458	467	0																			0	TRUE	sp|P00519|ABL1_HUMAN	P00519	ABL1_HUMAN	ABL1	Tyrosine-protein kinase ABL1
MERPEGCPEK		EIIEKDYR.MERPEGCPEK.VYEIMRAC	R	V	10	2	791.923	1174.51	1174.51	588.263	588.263	1174.51	588.263	-0.0003	1.48e-07	32.893	13.699	1	2	1	458	467	0																			0	TRUE	sp|P00519|ABL1_HUMAN	P00519	ABL1_HUMAN	ABL1	Tyrosine-protein kinase ABL1
MERPEGCPEK	MERPE[571]GC[160]PEK	EIIEKDYR.MERPEGCPEK.VYEIMRAC	R	V	10	3	903.136	1673.8	1673.79	558.939	558.938	1673.8	558.939	442.261	7.09e-06	29.427	15.985	0.995	2	1	458	467	0	5E(442.2633), 7C(57.0214)	Mod1: Unannotated mass-shift 442.2626 (PeakApex: 442.2626)	MERPeGCPEK	M(21.40)E(21.50)R(23.33)P(25.42)E(27.30)G(25.18)C(25.25)P(23.25)E(21.53)K(19.89)	E5	1	M(5.58)E(9.09)R(10.42)P(11.86)E(11.86)G(10.44)C(10.44)P(8.63)E(8.63)K(6.28)	M(3)E(4)R(5)P(6)E(6)G(5)C(5)P(4)E(4)K(3)	27.3022	14	25.4193	13	29.4273	15	11.8645	6	11.8645	6	0	TRUE	sp|P00519|ABL1_HUMAN	P00519	ABL1_HUMAN	ABL1	Tyrosine-protein kinase ABL1
KYSLTVAVK		EVYEGVWK.KYSLTVAVK.TIKEDTME	K	T	9	2	962.11	1007.6	1007.6	504.808	504.808	1007.6	504.808	0	0.000117607	28.013	16.563	0.9999	2	1	263	271	0																			0	FALSE	sp|P00519|ABL1_HUMAN	P00519	ABL1_HUMAN	ABL1	Tyrosine-protein kinase ABL1	ABL2
MERPEGCPEKVYELMR	MERPEGCPEKVYELM[147]R	EIIEKDYR.MERPEGCPEKVYELMR.ACWQWNPS	R	A	16	4	966.557	1981.91	1981.9	496.484	496.483	1981.91	496.484	-0.0017	0.000506439	19.152	10.6	0.9953	2	2	458	473	0	15M(15.9949)																		0	TRUE	sp|P00519|ABL1_HUMAN	P00519	ABL1_HUMAN	ABL1	Tyrosine-protein kinase ABL1
DLAARNCLVGENHLVK		EKKNFIHR.DLAARNCLVGENHLVK.VADFGISR	R	V	16	3	999.221	1750.92	1750.91	584.646	584.646	1750.91	584.645	0.0001	1.2e-13	59.958	25.896	1	2	1	363	378	0																			0	TRUE	sp|P00519|ABL1_HUMAN	P00519	ABL1_HUMAN	ABL1	Tyrosine-protein kinase ABL1
KYSLTVAVK		EVYEGVWK.KYSLTVAVK.TIKEDTME	K	T	9	2	1038.25	1007.6	1007.6	504.808	504.808	1007.6	504.808	0.0006	2.25e-06	24.563	12.155	1	2	1	263	271	0																			0	FALSE	sp|P00519|ABL1_HUMAN	P00519	ABL1_HUMAN	ABL1	Tyrosine-protein kinase ABL1	ABL2
HKLGGGQYGEVYEGVWK		ERTDITMK.HKLGGGQYGEVYEGVWK.KYSITVAV	K	K	17	3	1043.48	1905.94	1905.94	636.321	636.32	1905.94	636.32	0.0006	4.67e-11	38.17	16.754	1	2	1	246	262	0																			0	TRUE	sp|P00519|ABL1_HUMAN	P00519	ABL1_HUMAN	ABL1	Tyrosine-protein kinase ABL1
YSLTVAVK		VYEGVWKK.YSLTVAVK.TIKEDTME	K	T	8	2	1054.94	879.506	879.506	440.76	440.76	879.506	440.76	-0.0008	0.00453751	20.875	13.781	0.9985	2	0	264	271	0																			0	FALSE	sp|P00519|ABL1_HUMAN	P00519	ABL1_HUMAN	ABL1	Tyrosine-protein kinase ABL1	ABL2
VADFGLSR		VGENHIVK.VADFGLSR.LMTGDTYT	K	L	8	2	1055.08	863.449	863.449	432.732	432.732	863.45	432.732	-0.0011	0.167902	17.841	15.801	0.9254	2	0	379	386	0																			0	FALSE	sp|P00519|ABL1_HUMAN	P00519	ABL1_HUMAN	ABL1	Tyrosine-protein kinase ABL1	ABL2
KYSLTVAVK		EVYEGVWK.KYSLTVAVK.TIKEDTME	K	T	9	2	1077.33	1007.6	1007.6	504.808	504.808	1007.6	504.808	0.0004	9.43e-05	28.14	15.582	1	2	1	263	271	0																			0	FALSE	sp|P00519|ABL1_HUMAN	P00519	ABL1_HUMAN	ABL1	Tyrosine-protein kinase ABL1	ABL2
YSLTVAVK		VYEGVWKK.YSLTVAVK.TIKEDTME	K	T	8	2	1087.37	879.506	879.505	440.76	440.76	879.506	440.76	-0.0009	0.00945102	18.23	12.377	0.9957	2	0	264	271	0																			0	FALSE	sp|P00519|ABL1_HUMAN	P00519	ABL1_HUMAN	ABL1	Tyrosine-protein kinase ABL1	ABL2
NCLVGENHLVK	NC[160]LVG[493]ENHLVK	IHRDIAAR.NCLVGENHLVK.VADFGISR	R	V	11	3	1108.41	1717.87	1717.88	573.632	573.633	1717.88	573.632	436.226	2.15e-05	24.542	16.303	0.9974	2	0	368	378	0	2C(57.0214), 5G(436.2256)	Mod1: Unannotated mass-shift 436.2266 (PeakApex: 436.2266)	NCLVgeNHLVK	N(14.07)C(19.45)L(21.40)V(22.95)G(24.54)E(24.54)N(22.38)H(22.38)L(20.33)V(18.41)K(16.56)	G5;E6	2	N(0.00)C(2.93)L(4.80)V(6.61)G(8.40)E(8.40)N(8.40)H(8.40)L(8.40)V(8.40)K(8.40)	N(0)C(1)L(2)V(3)G(4)E(4)N(4)H(4)L(4)V(4)K(4)	24.5423	12	22.9492	11	22.2282	11	8.40035	4	8.40035	4	0	TRUE	sp|P00519|ABL1_HUMAN	P00519	ABL1_HUMAN	ABL1	Tyrosine-protein kinase ABL1
YSLTVAVK		VYEGVWKK.YSLTVAVK.TIKEDTME	K	T	8	2	1122.08	879.507	879.506	440.761	440.76	879.506	440.76	-0.0003	0.0084232	16.929	11.107	0.9978	2	0	264	271	0																			0	FALSE	sp|P00519|ABL1_HUMAN	P00519	ABL1_HUMAN	ABL1	Tyrosine-protein kinase ABL1	ABL2
KYSLTVAVK		EVYEGVWK.KYSLTVAVK.TIKEDTME	K	T	9	2	1122.81	1007.6	1007.6	504.808	504.809	1007.6	504.808	0.0011	0.00474958	22.118	14.144	0.9903	2	1	263	271	0																			0	FALSE	sp|P00519|ABL1_HUMAN	P00519	ABL1_HUMAN	ABL1	Tyrosine-protein kinase ABL1	ABL2
NCLVGENHLVK	NC[160]LVGE[565]NHLVK	IHRDIAAR.NCLVGENHLVK.VADFGISR	R	V	11	3	1144.31	1717.87	1717.88	573.632	573.633	1717.88	573.632	436.228	3.87e-08	28.567	13.873	1	2	0	368	378	0	2C(57.0214), 6E(436.2256)	Mod1: Unannotated mass-shift 436.2266 (PeakApex: 436.2266)	NCLVGeNHLVK	N(15.67)C(20.59)L(22.93)V(24.58)G(26.22)E(28.57)N(26.19)H(23.92)L(21.75)V(19.66)K(17.66)	E6	1	N(0.00)C(2.62)L(4.64)V(6.30)G(8.07)E(9.77)N(9.77)H(9.77)L(9.77)V(9.77)K(9.77)	N(0)C(1)L(2)V(3)G(4)E(5)N(5)H(5)L(5)V(5)K(5)	28.5675	14	26.2159	13	23.5558	12	9.77276	5	9.77276	5	0	TRUE	sp|P00519|ABL1_HUMAN	P00519	ABL1_HUMAN	ABL1	Tyrosine-protein kinase ABL1
YSLTVAVK		VYEGVWKK.YSLTVAVK.TIKEDTME	K	T	8	2	1156.47	879.506	879.507	440.76	440.761	879.506	440.76	0.0003	0.148337	12.815	8.809	0.9555	2	0	264	271	0																			0	FALSE	sp|P00519|ABL1_HUMAN	P00519	ABL1_HUMAN	ABL1	Tyrosine-protein kinase ABL1	ABL2
YSLTVAVK		VYEGVWKK.YSLTVAVK.TIKEDTME	K	T	8	2	1190.11	879.507	879.507	440.761	440.761	879.506	440.76	0.0002	0.0143931	17.287	11.489	0.9966	2	0	264	271	0																			0	FALSE	sp|P00519|ABL1_HUMAN	P00519	ABL1_HUMAN	ABL1	Tyrosine-protein kinase ABL1	ABL2
WTAPESLAYNK		AGAKFPIK.WTAPESLAYNK.FSIKSDVW	K	F	11	2	1195.4	1278.63	1278.62	640.321	640.319	1278.62	640.319	0.0001	1.54e-08	27.604	12.686	1	2	0	405	415	0																			0	TRUE	sp|P00519|ABL1_HUMAN	P00519	ABL1_HUMAN	ABL1	Tyrosine-protein kinase ABL1
MERPEGCPEKVYELMR	M[147]ERPEGCPEKVYELMR	EIIEKDYR.MERPEGCPEKVYELMR.ACWQWNPS	R	A	16	4	1205.51	1981.91	1981.91	496.484	496.484	1981.91	496.484	0.0001	0.000118186	23.004	10.921	0.9991	2	2	458	473	0	1M(15.9949)																		0	TRUE	sp|P00519|ABL1_HUMAN	P00519	ABL1_HUMAN	ABL1	Tyrosine-protein kinase ABL1
MERPEGCPEKVYELMR	M[147]ERPEGCPEKVYELMR	EIIEKDYR.MERPEGCPEKVYELMR.ACWQWNPS	R	A	16	3	1206.1	1981.91	1981.91	661.643	661.644	1981.91	661.643	0.0047	0.00397408	19.274	13.618	0.9828	2	2	458	473	0	1M(15.9949)																		0	TRUE	sp|P00519|ABL1_HUMAN	P00519	ABL1_HUMAN	ABL1	Tyrosine-protein kinase ABL1
YSLTVAVK		VYEGVWKK.YSLTVAVK.TIKEDTME	K	T	8	2	1226.63	879.506	879.507	440.76	440.761	879.506	440.76	0.0005	0.0781628	15.928	10.154	0.9738	2	0	264	271	0																			0	FALSE	sp|P00519|ABL1_HUMAN	P00519	ABL1_HUMAN	ABL1	Tyrosine-protein kinase ABL1	ABL2
YSLTVAVK		VYEGVWKK.YSLTVAVK.TIKEDTME	K	T	8	2	1269.67	879.508	879.507	440.761	440.761	879.506	440.76	0.0005	0.000692984	14.025	10.304	0.9984	2	0	264	271	0																			0	FALSE	sp|P00519|ABL1_HUMAN	P00519	ABL1_HUMAN	ABL1	Tyrosine-protein kinase ABL1	ABL2
LGGGQYGEVYEGVWKK		TDITMKHK.LGGGQYGEVYEGVWKK.YSITVAVK	K	Y	16	3	1272.12	1768.88	1768.88	590.635	590.633	1768.88	590.633	-0.0003	1.82e-08	23.436	10.014	1	2	1	248	263	0																			0	TRUE	sp|P00519|ABL1_HUMAN	P00519	ABL1_HUMAN	ABL1	Tyrosine-protein kinase ABL1
KYSLTVAVK		EVYEGVWK.KYSLTVAVK.TIKEDTME	K	T	9	2	1299.06	1007.6	1007.6	504.808	504.806	1007.6	504.808	-0.0039	0.0457462	17.238	10.953	0.9302	2	1	263	271	0																			0	FALSE	sp|P00519|ABL1_HUMAN	P00519	ABL1_HUMAN	ABL1	Tyrosine-protein kinase ABL1	ABL2
YSLTVAVK		VYEGVWKK.YSLTVAVK.TIKEDTME	K	T	8	2	1306.76	879.506	879.507	440.76	440.761	879.506	440.76	0.0001	0.069024	13.144	7.99	0.9796	2	0	264	271	0																			0	FALSE	sp|P00519|ABL1_HUMAN	P00519	ABL1_HUMAN	ABL1	Tyrosine-protein kinase ABL1	ABL2
MERPEGCPEKVYELMR		EIIEKDYR.MERPEGCPEKVYELMR.ACWQWNPS	R	A	16	4	1318.14	1965.92	1965.91	492.486	492.485	1965.91	492.485	-0.0001	1.22e-12	36.6	11.124	1	2	2	458	473	0																			0	TRUE	sp|P00519|ABL1_HUMAN	P00519	ABL1_HUMAN	ABL1	Tyrosine-protein kinase ABL1
MERPEGCPEKVYELMR		EIIEKDYR.MERPEGCPEKVYELMR.ACWQWNPS	R	A	16	3	1322.21	1965.91	1965.91	656.311	656.311	1965.91	656.311	0.0003	1.63e-12	39.772	14.165	1	2	2	458	473	0																			0	TRUE	sp|P00519|ABL1_HUMAN	P00519	ABL1_HUMAN	ABL1	Tyrosine-protein kinase ABL1
YSLTVAVK		VYEGVWKK.YSLTVAVK.TIKEDTME	K	T	8	2	1345.93	879.508	879.507	440.761	440.761	879.506	440.76	0.0004	0.000930871	13.155	8.22	0.9995	2	0	264	271	0																			0	FALSE	sp|P00519|ABL1_HUMAN	P00519	ABL1_HUMAN	ABL1	Tyrosine-protein kinase ABL1	ABL2
MERPEGCPEKVYELMR		EIIEKDYR.MERPEGCPEKVYELMR.ACWQWNPS	R	A	16	4	1357.81	1965.91	1965.91	492.486	492.485	1965.91	492.485	0.0015	2.2e-06	21.081	9.143	1	2	2	458	473	0																			0	TRUE	sp|P00519|ABL1_HUMAN	P00519	ABL1_HUMAN	ABL1	Tyrosine-protein kinase ABL1
MERPEGCPEKVYELMR		EIIEKDYR.MERPEGCPEKVYELMR.ACWQWNPS	R	A	16	3	1360.62	1965.91	1965.91	656.312	656.311	1965.91	656.311	0.0003	0.00123692	19.443	11.738	0.9943	2	2	458	473	0																			0	TRUE	sp|P00519|ABL1_HUMAN	P00519	ABL1_HUMAN	ABL1	Tyrosine-protein kinase ABL1
MERPEGCPEKVYELMR		EIIEKDYR.MERPEGCPEKVYELMR.ACWQWNPS	R	A	16	4	1372.47	1964.93	1964.92	492.241	492.238	1965.91	492.485	-0.9868	9.5965e-05	18.954	13.956	0.9789	2	2	458	473	0		Mod1: Isotopic peak error (PeakApex: -1.0024, Theoretical: -1.0024); Mod1: Amidation (Theoretical: -0.9840)																	0	TRUE	sp|P00519|ABL1_HUMAN	P00519	ABL1_HUMAN	ABL1	Tyrosine-protein kinase ABL1
YSLTVAVK		VYEGVWKK.YSLTVAVK.TIKEDTME	K	T	8	2	1381.48	879.506	879.507	440.76	440.761	879.506	440.76	0.0003	4.04e-05	15.393	9.601	0.9999	2	0	264	271	0																			0	FALSE	sp|P00519|ABL1_HUMAN	P00519	ABL1_HUMAN	ABL1	Tyrosine-protein kinase ABL1	ABL2
KYSLTVAVK		EVYEGVWK.KYSLTVAVK.TIKEDTME	K	T	9	2	1386.91	1007.6	1007.6	504.808	504.806	1007.6	504.808	-0.004	0.0664909	16.219	12.413	0.8689	2	1	263	271	0																			0	FALSE	sp|P00519|ABL1_HUMAN	P00519	ABL1_HUMAN	ABL1	Tyrosine-protein kinase ABL1	ABL2
YSLTVAVK		VYEGVWKK.YSLTVAVK.TIKEDTME	K	T	8	2	1419.22	879.507	879.507	440.761	440.761	879.506	440.76	0.0004	3.86e-05	15.053	9.258	1	2	0	264	271	0																			0	FALSE	sp|P00519|ABL1_HUMAN	P00519	ABL1_HUMAN	ABL1	Tyrosine-protein kinase ABL1	ABL2
HKLGGGQYGEVYEGVWK	HKLGGGQYGEVYE[565]GVWK	ERTDITMK.HKLGGGQYGEVYEGVWK.KYSITVAV	K	K	17	3	1425.1	2343.17	2343.16	782.064	782.062	2342.16	781.728	437.228	1.08e-08	34.671	15.091	1	2	1	246	262	0	13E(436.2256)		HKLGGGQYGEVYeGVWK	H(18.53)K(18.53)L(18.31)G(20.07)G(18.10)G(18.10)Q(16.45)Y(18.09)G(19.83)E(21.73)V(25.84)Y(30.18)E(34.67)G(30.08)V(27.93)W(25.69)K(23.69)	E13	1	H(6.54)K(6.54)L(6.54)G(6.54)G(4.79)G(4.79)Q(3.42)Y(3.42)G(6.53)E(7.86)V(9.47)Y(11.34)E(13.20)G(9.79)V(9.79)W(9.79)K(9.79)	H(3)K(3)L(3)G(3)G(2)G(2)Q(1)Y(1)G(2)E(3)V(4)Y(5)E(6)G(5)V(5)W(5)K(5)	34.6716	17	30.1787	15	25.8882	13	13.2027	6	16.3236	8	0	TRUE	sp|P00519|ABL1_HUMAN	P00519	ABL1_HUMAN	ABL1	Tyrosine-protein kinase ABL1
HKLGGGQYGEVYEGVWK	HKLGGGQYGEVYE[565]GVWK	ERTDITMK.HKLGGGQYGEVYEGVWK.KYSITVAV	K	K	17	3	1427.03	2342.16	2342.16	781.728	781.728	2342.16	781.728	436.225	1.19e-09	39.76	17.783	1	2	1	246	262	0	13E(436.2256)	Mod1: Unannotated mass-shift 436.2266 (PeakApex: 436.2266)	HKLGGGQYGEVYeGVWK	H(20.40)K(18.35)L(18.19)G(19.96)G(18.00)G(19.73)Q(19.67)Y(21.68)G(23.75)E(25.96)V(30.26)Y(34.82)E(39.51)G(37.20)V(35.16)W(35.62)K(33.77)	E13	1	H(6.35)K(6.35)L(6.35)G(6.35)G(4.56)G(4.56)Q(3.24)Y(3.24)G(6.48)E(6.48)V(7.94)Y(9.63)E(11.30)G(8.05)V(8.05)W(8.05)K(8.05)	H(3)K(3)L(3)G(3)G(2)G(2)Q(1)Y(1)G(2)E(2)V(3)Y(4)E(5)G(4)V(4)W(4)K(4)	39.5063	19	37.1972	18	39.7603	19	11.2969	5	14.4041	7	0	TRUE	sp|P00519|ABL1_HUMAN	P00519	ABL1_HUMAN	ABL1	Tyrosine-protein kinase ABL1
HKLGGGQYGEVYEGVWK	HKLGGGQYGEVYE[565]GVWK	ERTDITMK.HKLGGGQYGEVYEGVWK.KYSITVAV	K	K	17	4	1429.77	2342.16	2342.16	586.548	586.548	2342.16	586.548	436.227	3.39e-07	30.85	15.773	1	2	1	246	262	0	13E(436.2256)	Mod1: Unannotated mass-shift 436.2266 (PeakApex: 436.2266)	HKLGGGQYGEVYeGVWK	H(15.51)K(15.51)L(18.05)G(18.05)G(20.31)G(20.31)Q(21.51)Y(21.06)G(22.67)E(26.70)V(26.46)Y(30.83)E(30.85)G(28.46)V(26.30)W(24.00)K(21.91)	E13	1	H(0.00)K(0.00)L(0.00)G(0.00)G(2.17)G(2.17)Q(2.17)Y(2.17)G(3.76)E(5.22)V(5.22)Y(6.93)E(8.78)G(8.78)V(8.78)W(8.78)K(8.78)	H(0)K(0)L(0)G(0)G(1)G(1)Q(1)Y(1)G(2)E(3)V(3)Y(4)E(5)G(5)V(5)W(5)K(5)	30.8508	16	30.8276	16	28.6337	15	8.77927	5	8.77927	5	0	TRUE	sp|P00519|ABL1_HUMAN	P00519	ABL1_HUMAN	ABL1	Tyrosine-protein kinase ABL1
HKLGGGQYGEVYEGVWK	HKLGGGQYGEVYE[565]GVWK	ERTDITMK.HKLGGGQYGEVYEGVWK.KYSITVAV	K	K	17	3	1444.09	2341.16	2341.15	781.393	781.391	2342.16	781.728	435.215	2.09e-06	30.323	14.892	0.9998	2	1	246	262	0	13E(436.2256)		HKLGGGQYGEVYeGVWK	H(16.73)K(14.85)L(16.49)G(16.40)G(14.64)G(14.64)Q(14.64)Y(16.27)G(19.83)E(19.83)V(21.91)Y(26.04)E(30.28)G(28.13)V(28.13)W(28.33)K(26.46)	E13	1	H(4.78)K(4.78)L(4.78)G(4.78)G(2.93)G(2.93)Q(2.93)Y(2.93)G(5.99)E(5.99)V(7.58)Y(9.33)E(11.02)G(8.09)V(8.09)W(8.09)K(8.09)	H(2)K(2)L(2)G(2)G(1)G(1)Q(1)Y(1)G(2)E(2)V(3)Y(4)E(5)G(4)V(4)W(4)K(4)	30.2823	15	28.3258	14	30.3233	15	11.0152	5	12.8663	6	0	TRUE	sp|P00519|ABL1_HUMAN	P00519	ABL1_HUMAN	ABL1	Tyrosine-protein kinase ABL1
YSLTVAVK		VYEGVWKK.YSLTVAVK.TIKEDTME	K	T	8	2	1455.85	879.506	879.507	440.76	440.761	879.506	440.76	0.0004	0.00191494	15.895	10.091	0.9988	2	0	264	271	0																			0	FALSE	sp|P00519|ABL1_HUMAN	P00519	ABL1_HUMAN	ABL1	Tyrosine-protein kinase ABL1	ABL2
YSLTVAVK		VYEGVWKK.YSLTVAVK.TIKEDTME	K	T	8	2	1501.85	878.501	878.502	440.258	440.259	879.506	440.76	-1.0041	0.00519283	15.14	10.604	0.9959	2	0	264	271	0		Mod1: Isotopic peak error (PeakApex: -1.0024, Theoretical: -1.0024); Mod1: Half of a disulfide bridge (Theoretical: -1.0078)																	0	FALSE	sp|P00519|ABL1_HUMAN	P00519	ABL1_HUMAN	ABL1	Tyrosine-protein kinase ABL1	ABL2
MERPEGCPEKVYELMR	M[573]ERPEGC[160]PEKVYELMR	EIIEKDYR.MERPEGCPEKVYELMR.ACWQWNPS	R	A	16	4	1529.88	2465.2	2465.19	617.307	617.306	2465.2	617.306	442.261	8.71e-06	28.994	15.965	0.9903	2	2	458	473	0	1M(442.2633), 7C(57.0214)	Mod1: Unannotated mass-shift 442.2626 (PeakApex: 442.2626)	meRPEGCPEKVYELMR	M(24.12)E(24.12)R(21.76)P(23.57)E(23.57)G(21.31)C(21.31)P(20.52)E(18.50)K(16.69)V(14.80)Y(14.43)E(12.89)L(11.66)M(11.66)R(7.95)	M1;E2	2	M(3.07)E(3.07)R(3.07)P(3.07)E(3.07)G(3.07)C(3.07)P(3.07)E(3.07)K(0.00)V(0.00)Y(0.00)E(0.00)L(0.00)M(0.00)R(0.00)	M(1)E(1)R(1)P(1)E(1)G(1)C(1)P(1)E(1)K(0)V(0)Y(0)E(0)L(0)M(0)R(0)	24.1179	11	23.573	11	28.995	14	3.07399	1	3.07399	1	0	TRUE	sp|P00519|ABL1_HUMAN	P00519	ABL1_HUMAN	ABL1	Tyrosine-protein kinase ABL1
KYSLTVAVK		EVYEGVWK.KYSLTVAVK.TIKEDTME	K	T	9	2	1569.08	1007.59	1007.59	504.802	504.803	1007.6	504.808	-0.0091	0.123524	15.133	10.695	0.8771	2	1	263	271	0																			0	FALSE	sp|P00519|ABL1_HUMAN	P00519	ABL1_HUMAN	ABL1	Tyrosine-protein kinase ABL1	ABL2
YSLTVAVK		VYEGVWKK.YSLTVAVK.TIKEDTME	K	T	8	2	1636.98	879.506	879.507	440.76	440.761	879.506	440.76	0.0002	0.012218	15.152	9.373	0.9904	2	0	264	271	0																			0	FALSE	sp|P00519|ABL1_HUMAN	P00519	ABL1_HUMAN	ABL1	Tyrosine-protein kinase ABL1	ABL2
YSLTVAVK		VYEGVWKK.YSLTVAVK.TIKEDTME	K	T	8	2	1678.23	879.506	879.507	440.76	440.761	879.506	440.76	0.0003	0.133506	12.998	9.264	0.9472	2	0	264	271	0																			0	FALSE	sp|P00519|ABL1_HUMAN	P00519	ABL1_HUMAN	ABL1	Tyrosine-protein kinase ABL1	ABL2
YSLTVAVK		VYEGVWKK.YSLTVAVK.TIKEDTME	K	T	8	2	1715.35	879.506	879.507	440.76	440.761	879.506	440.76	0	0.0241687	15.572	9.763	0.99	2	0	264	271	0																			0	FALSE	sp|P00519|ABL1_HUMAN	P00519	ABL1_HUMAN	ABL1	Tyrosine-protein kinase ABL1	ABL2
VADFGLSR	V[535]ADFGLSR	VGENHIVK.VADFGLSR.LMTGDTYT	K	L	8	2	1732.26	1299.68	1299.68	650.846	650.846	1299.68	650.845	436.226	0.00121084	18.762	18.383	0.7914	2	0	379	386	0	1V(436.2256)	Mod1: Unannotated mass-shift 436.2266 (PeakApex: 436.2266)	vADFGLSR	V(18.76)A(16.71)D(18.38)F(14.85)G(11.80)L(10.20)S(8.75)R(7.25)	V1	1	V(4.66)A(4.66)D(8.28)F(6.76)G(3.62)L(3.62)S(3.62)R(3.62)	V(2)A(2)D(3)F(2)G(1)L(1)S(1)R(1)	18.7621	9	18.3831	9	17.7331	8	8.27813	3	8.27813	3	0	FALSE	sp|P00519|ABL1_HUMAN	P00519	ABL1_HUMAN	ABL1	Tyrosine-protein kinase ABL1	ABL2
NCLVGENHLVKVADFGLSR	NC[160]LVGENHLVKVADFGLSR	IHRDIAAR.NCLVGENHLVKVADFGLSR.LMTGDTYT	R	L	19	4	1756.32	2127.09	2127.08	532.779	532.779	2127.09	532.78	-0.0046	0.016441	19.388	14.696	0.9614	2	1	368	386	0	2C(57.0214)																		0	TRUE	sp|P00519|ABL1_HUMAN	P00519	ABL1_HUMAN	ABL1	Tyrosine-protein kinase ABL1
LGGGQYGEVYEGVWKK	LGGGQYGEVYE[565]GVWKK	TDITMKHK.LGGGQYGEVYEGVWKK.YSITVAVK	K	Y	16	3	1830.87	2205.11	2205.11	736.044	736.043	2205.1	736.042	436.229	2.6e-09	42.605	18.129	1	2	1	248	263	0	11E(436.2256)	Mod1: Unannotated mass-shift 436.2266 (PeakApex: 436.2266)	LGGGQYGEVYeGVWKK	L(24.74)G(24.88)G(26.44)G(30.33)Q(32.87)Y(34.48)G(34.56)E(37.16)V(39.84)Y(39.85)E(42.61)G(39.83)V(37.15)W(34.50)K(30.21)K(27.75)	E11	1	L(3.78)G(8.25)G(9.41)G(10.72)Q(12.24)Y(14.17)G(16.20)E(18.21)V(20.36)Y(22.65)E(25.02)G(25.02)V(25.02)W(25.02)K(21.24)K(21.24)	L(1)G(2)G(3)G(4)Q(5)Y(6)G(7)E(8)V(9)Y(10)E(11)G(11)V(11)W(11)K(10)K(10)	42.6058	19	39.8522	18	27.4721	13	25.0216	11	25.0216	11	0	TRUE	sp|P00519|ABL1_HUMAN	P00519	ABL1_HUMAN	ABL1	Tyrosine-protein kinase ABL1
WTAPESLAYNKFSIK		AGAKFPIK.WTAPESLAYNKFSIK.SDVWAFGV	K	S	15	3	1858.29	1753.91	1753.91	585.643	585.643	1753.9	585.642	0.0026	0.000165623	15.494	9.918	0.9997	2	1	405	419	0																			0	TRUE	sp|P00519|ABL1_HUMAN	P00519	ABL1_HUMAN	ABL1	Tyrosine-protein kinase ABL1
LGGGQYGEVYEGVWKK	LGGGQYGEVYE[565]GVWKK	TDITMKHK.LGGGQYGEVYEGVWKK.YSITVAVK	K	Y	16	3	1865.96	2205.11	2205.11	736.045	736.043	2205.1	736.042	436.23	4.65e-11	48.107	19.057	1	2	1	248	263	0	11E(436.2256)	Mod1: Unannotated mass-shift 436.2266 (PeakApex: 436.2266)	LGGGQYGEVYeGVWKK	L(31.42)G(31.54)G(33.68)G(35.17)Q(37.86)Y(39.54)G(41.34)E(43.25)V(45.34)Y(45.35)E(48.11)G(45.32)V(42.65)W(39.99)K(35.38)K(32.93)	E11	1	L(2.85)G(7.29)G(8.47)G(9.80)Q(11.31)Y(13.25)G(15.28)E(17.30)V(19.48)Y(21.78)E(24.15)G(24.15)V(24.15)W(24.15)K(21.31)K(21.31)	L(1)G(2)G(3)G(4)Q(5)Y(6)G(7)E(8)V(9)Y(10)E(11)G(11)V(11)W(11)K(10)K(10)	48.1073	22	45.3468	21	40.199	19	24.1529	11	24.1529	11	0	TRUE	sp|P00519|ABL1_HUMAN	P00519	ABL1_HUMAN	ABL1	Tyrosine-protein kinase ABL1
LGGGQYGEVYEGVWKK	LGGGQYGEVYE[565]GVWKK	TDITMKHK.LGGGQYGEVYEGVWKK.YSITVAVK	K	Y	16	2	1873.39	2205.11	2205.1	1103.56	1103.56	2205.1	1103.56	436.226	0.000502343	22.696	9.881	0.8938	2	1	248	263	0	11E(436.2256)	Mod1: Unannotated mass-shift 436.2266 (PeakApex: 436.2266)	LGGGQYGEVYeGVWKK	L(8.18)G(8.18)G(8.18)G(8.18)Q(8.18)Y(13.47)G(14.86)E(14.86)V(16.82)Y(20.50)E(22.70)G(20.45)V(20.45)W(18.34)K(16.42)K(16.42)	E11	1	L(0.00)G(0.00)G(0.00)G(0.00)Q(0.00)Y(3.51)G(5.09)E(5.09)V(6.58)Y(8.32)E(10.12)G(10.12)V(10.12)W(10.12)K(10.12)K(10.12)	L(0)G(0)G(0)G(0)Q(0)Y(1)G(2)E(2)V(3)Y(4)E(5)G(5)V(5)W(5)K(5)K(5)	22.6967	11	20.5034	10	14.4783	7	10.1193	5	10.1193	5	0	TRUE	sp|P00519|ABL1_HUMAN	P00519	ABL1_HUMAN	ABL1	Tyrosine-protein kinase ABL1
LGGGQYGEVYEGVWKK	LGGGQYGEVYE[565]GVWKK	TDITMKHK.LGGGQYGEVYEGVWKK.YSITVAVK	K	Y	16	3	1897.78	2205.11	2205.11	736.044	736.043	2205.1	736.042	436.229	2.14e-08	37.176	16.154	1	2	1	248	263	0	11E(436.2256)	Mod1: Unannotated mass-shift 436.2266 (PeakApex: 436.2266)	LGGGQYGEVYeGVWKK	L(12.13)G(12.34)G(18.45)G(21.80)Q(25.36)Y(29.43)G(31.98)E(31.98)V(34.53)Y(34.56)E(37.18)G(34.52)V(34.52)W(31.94)K(29.45)K(27.07)	E11	1	L(0.00)G(4.47)G(5.59)G(6.88)Q(8.40)Y(10.36)G(12.42)E(12.42)V(14.47)Y(16.67)E(18.94)G(18.94)V(18.94)W(18.94)K(18.94)K(18.94)	L(0)G(1)G(2)G(3)Q(4)Y(5)G(6)E(6)V(7)Y(8)E(9)G(9)V(9)W(9)K(9)K(9)	37.1761	17	34.5588	16	20.2557	10	18.944	9	18.944	9	0	TRUE	sp|P00519|ABL1_HUMAN	P00519	ABL1_HUMAN	ABL1	Tyrosine-protein kinase ABL1
LGGGQYGEVYEGVWK		TDITMKHK.LGGGQYGEVYEGVWK.KYSITVAV	K	K	15	2	1900.92	1640.79	1640.78	821.4	821.399	1640.78	821.399	0.0011	5.47e-08	22.754	11.215	1	2	0	248	262	0																			0	TRUE	sp|P00519|ABL1_HUMAN	P00519	ABL1_HUMAN	ABL1	Tyrosine-protein kinase ABL1
LGGGQYGEVYEGVWKK	LGGGQYGEVYE[565]GVWKK	TDITMKHK.LGGGQYGEVYEGVWKK.YSITVAVK	K	Y	16	3	1910.22	2207.12	2207.11	736.712	736.711	2205.1	736.042	438.232	1.37e-06	35.393	20.466	0.9994	2	1	248	263	0	11E(436.2256)		LGGGQYGEVYeGVWKK	L(9.31)G(11.31)G(16.46)G(17.72)Q(21.30)Y(25.31)G(27.76)E(30.22)V(32.76)Y(32.78)E(35.39)G(32.73)V(32.73)W(30.14)K(27.65)K(25.19)	E11	1	L(0.00)G(3.06)G(4.29)G(4.29)Q(5.64)Y(7.41)G(9.33)E(11.23)V(13.28)Y(15.49)E(17.76)G(17.76)V(17.76)W(17.76)K(17.76)K(17.76)	L(0)G(1)G(2)G(2)Q(3)Y(4)G(5)E(6)V(7)Y(8)E(9)G(9)V(9)W(9)K(9)K(9)	35.3933	17	32.7789	16	16.7417	9	17.7623	9	17.7623	9	0	TRUE	sp|P00519|ABL1_HUMAN	P00519	ABL1_HUMAN	ABL1	Tyrosine-protein kinase ABL1
LGGGQYGEVYEGVWK		TDITMKHK.LGGGQYGEVYEGVWK.KYSITVAV	K	K	15	2	1935.13	1640.79	1640.78	821.4	821.399	1640.78	821.399	0.0012	1.5e-12	28.869	10.354	1	2	0	248	262	0																			0	TRUE	sp|P00519|ABL1_HUMAN	P00519	ABL1_HUMAN	ABL1	Tyrosine-protein kinase ABL1
LGGGQYGEVYEGVWK		TDITMKHK.LGGGQYGEVYEGVWK.KYSITVAV	K	K	15	2	1941.06	1641.79	1641.79	821.902	821.901	1640.78	821.399	1.0043	0.000188148	26.402	10.635	1	2	0	248	262	0		Mod1: First isotopic peak (PeakApex: 1.0032, Theoretical: 1.0024)																	0	TRUE	sp|P00519|ABL1_HUMAN	P00519	ABL1_HUMAN	ABL1	Tyrosine-protein kinase ABL1
LGGGQYGEVYEGVWK		TDITMKHK.LGGGQYGEVYEGVWK.KYSITVAV	K	K	15	2	1998.06	1640.79	1640.78	821.401	821.399	1640.78	821.399	0.0012	0.0390841	17.132	10.413	0.9766	2	0	248	262	0																			0	TRUE	sp|P00519|ABL1_HUMAN	P00519	ABL1_HUMAN	ABL1	Tyrosine-protein kinase ABL1
FPIKWTAPESLAYNK		YTAHAGAK.FPIKWTAPESLAYNK.FSIKSDVW	K	F	15	3	2127.91	1763.93	1763.92	588.983	588.982	1763.92	588.982	-0.0011	2.72e-09	34.21	14.45	1	2	1	401	415	0																			0	TRUE	sp|P00519|ABL1_HUMAN	P00519	ABL1_HUMAN	ABL1	Tyrosine-protein kinase ABL1
FPIKWTAPESLAYNK		YTAHAGAK.FPIKWTAPESLAYNK.FSIKSDVW	K	F	15	2	2133.4	1763.93	1763.92	882.971	882.969	1763.92	882.97	-0.0003	0	34.027	11.995	1	2	1	401	415	0																			0	TRUE	sp|P00519|ABL1_HUMAN	P00519	ABL1_HUMAN	ABL1	Tyrosine-protein kinase ABL1
EIKHPNLVQLLGVCTR	EIKHPNLVQLLGVC[160]TR	IKEAAVMK.EIKHPNLVQLLGVCTR.EPPFYIIT	K	E	16	3	2138.23	1876.04	1876.03	626.353	626.352	1876.04	626.352	-0.0013	1.7e-06	32.53	15.242	1	2	1	292	307	0	14C(57.0214)																		0	TRUE	sp|P00519|ABL1_HUMAN	P00519	ABL1_HUMAN	ABL1	Tyrosine-protein kinase ABL1
EIKHPNLVQLLGVCTR	EIKHPNLVQLLGVC[160]TR	IKEAAVMK.EIKHPNLVQLLGVCTR.EPPFYIIT	K	E	16	4	2141.69	1877.04	1877.04	470.267	470.267	1876.04	470.016	1.0039	7.52e-06	24.288	11.46	1	2	1	292	307	0	14C(57.0214)	Mod1: First isotopic peak (PeakApex: 1.0032, Theoretical: 1.0024)																	0	TRUE	sp|P00519|ABL1_HUMAN	P00519	ABL1_HUMAN	ABL1	Tyrosine-protein kinase ABL1
EIKHPNLVQLLGVCTR	EIKHPNLVQLLGVC[160]TR	IKEAAVMK.EIKHPNLVQLLGVCTR.EPPFYIIT	K	E	16	4	2144.26	1876.03	1876.03	470.016	470.016	1876.04	470.016	-0.0018	4.01e-05	26.587	14.199	1	2	1	292	307	0	14C(57.0214)																		0	TRUE	sp|P00519|ABL1_HUMAN	P00519	ABL1_HUMAN	ABL1	Tyrosine-protein kinase ABL1
FPIKWTAPESLAYNK		YTAHAGAK.FPIKWTAPESLAYNK.FSIKSDVW	K	F	15	3	2157.3	1764.93	1764.93	589.318	589.316	1763.92	588.982	1.0024	6.39e-09	31.642	14.661	1	2	1	401	415	0		Mod1: First isotopic peak (PeakApex: 1.0032, Theoretical: 1.0024)																	0	TRUE	sp|P00519|ABL1_HUMAN	P00519	ABL1_HUMAN	ABL1	Tyrosine-protein kinase ABL1
FPIKWTAPESLAYNK		YTAHAGAK.FPIKWTAPESLAYNK.FSIKSDVW	K	F	15	3	2168.65	1763.93	1763.92	588.983	588.982	1763.92	588.982	-0.0007	0.122688	14.018	11.349	0.8463	2	1	401	415	0																			0	TRUE	sp|P00519|ABL1_HUMAN	P00519	ABL1_HUMAN	ABL1	Tyrosine-protein kinase ABL1
HPNLVQLLGVCTR	HPNLVQLLGVC[160]TR	AAVMKEIK.HPNLVQLLGVCTR.EPPFYIIT	K	E	13	3	2258.58	1505.82	1505.81	502.946	502.945	1505.81	502.945	-0.0015	1.83e-07	27.138	12.026	1	2	0	295	307	0	11C(57.0214)																		0	TRUE	sp|P00519|ABL1_HUMAN	P00519	ABL1_HUMAN	ABL1	Tyrosine-protein kinase ABL1
HPNLVQLLGVCTR	HPNLVQLLGVC[160]TR	AAVMKEIK.HPNLVQLLGVCTR.EPPFYIIT	K	E	13	2	2258.95	1505.82	1505.81	753.916	753.914	1505.81	753.914	-0.0007	2e-14	39.269	13.673	1	2	0	295	307	0	11C(57.0214)																		0	TRUE	sp|P00519|ABL1_HUMAN	P00519	ABL1_HUMAN	ABL1	Tyrosine-protein kinase ABL1
HPNLVQLLGVCTR	HPNLVQLLGVC[160]TR	AAVMKEIK.HPNLVQLLGVCTR.EPPFYIIT	K	E	13	3	2291.75	1505.82	1505.81	502.946	502.945	1505.81	502.945	-0.0015	3.75e-07	28.48	11.984	1	2	0	295	307	0	11C(57.0214)																		0	TRUE	sp|P00519|ABL1_HUMAN	P00519	ABL1_HUMAN	ABL1	Tyrosine-protein kinase ABL1
HPNLVQLLGVCTR	HPNLVQLLGVC[160]TR	AAVMKEIK.HPNLVQLLGVCTR.EPPFYIIT	K	E	13	2	2292.01	1505.82	1505.81	753.915	753.914	1505.81	753.914	-0.0007	0	50.944	17.306	1	2	0	295	307	0	11C(57.0214)																		0	TRUE	sp|P00519|ABL1_HUMAN	P00519	ABL1_HUMAN	ABL1	Tyrosine-protein kinase ABL1
HPNLVQLLGVCTR	HPNLVQLLGVC[160]TR	AAVMKEIK.HPNLVQLLGVCTR.EPPFYIIT	K	E	13	2	2327.12	1505.82	1505.81	753.915	753.914	1505.81	753.914	-0.0007	1.27e-08	22.707	11.749	1	2	0	295	307	0	11C(57.0214)																		0	TRUE	sp|P00519|ABL1_HUMAN	P00519	ABL1_HUMAN	ABL1	Tyrosine-protein kinase ABL1
HPNLVQLLGVCTR	HPNLVQLLGVC[160]TR	AAVMKEIK.HPNLVQLLGVCTR.EPPFYIIT	K	E	13	3	2327.88	1505.81	1505.81	502.945	502.945	1505.81	502.945	-0.0014	7.46e-07	19.79	8.839	1	2	0	295	307	0	11C(57.0214)																		0	TRUE	sp|P00519|ABL1_HUMAN	P00519	ABL1_HUMAN	ABL1	Tyrosine-protein kinase ABL1
TLKEDTMEVEEFLK	TLKEDTM[147]EVEEFLK	YSITVAVK.TLKEDTMEVEEFLK.EAAVMKEI	K	E	14	3	2714.37	1727.84	1727.84	576.954	576.953	1726.83	576.618	1.0045	0.00554028	15.283	10.682	0.974	2	1	272	285	0	7M(15.9949)	Mod1: First isotopic peak (PeakApex: 1.0032, Theoretical: 1.0024)																	0	FALSE	sp|P00519|ABL1_HUMAN	P00519	ABL1_HUMAN	ABL1	Tyrosine-protein kinase ABL1	ABL2
TLKEDTMEVEEFLK	TLKEDTM[147]EVEEFLK	YSITVAVK.TLKEDTMEVEEFLK.EAAVMKEI	K	E	14	3	2728.66	1726.84	1726.83	576.619	576.619	1726.83	576.618	0.0008	0.0013125	17.45	10.239	0.9976	2	1	272	285	0	7M(15.9949)																		0	FALSE	sp|P00519|ABL1_HUMAN	P00519	ABL1_HUMAN	ABL1	Tyrosine-protein kinase ABL1	ABL2
LGGGQYGEVYEGVWK	LGGGQYGEVYE[565]GVWK	TDITMKHK.LGGGQYGEVYEGVWK.KYSITVAV	K	K	15	2	2769.88	2077.02	2077.01	1039.51	1039.51	2077.01	1039.51	436.226	8.55e-09	30.688	11.518	1	2	0	248	262	0	11E(436.2256)	Mod1: Unannotated mass-shift 436.2266 (PeakApex: 436.2266)	LGGGQYGEVYeGVWK	L(9.93)G(9.93)G(12.83)G(12.83)Q(12.83)Y(16.43)G(18.63)E(20.81)V(24.72)Y(26.47)E(30.69)G(28.24)V(25.98)W(23.74)K(21.73)	E11	1	L(0.00)G(0.00)G(0.00)G(0.00)Q(0.00)Y(3.80)G(5.36)E(6.72)V(8.37)Y(10.27)E(12.21)G(12.21)V(12.21)W(12.21)K(12.21)	L(0)G(0)G(0)G(0)Q(0)Y(1)G(2)E(3)V(4)Y(5)E(6)G(6)V(6)W(6)K(6)	30.6885	15	28.2396	14	19.4467	10	12.2142	6	12.2142	6	0	TRUE	sp|P00519|ABL1_HUMAN	P00519	ABL1_HUMAN	ABL1	Tyrosine-protein kinase ABL1
LGGGQYGEVYEGVWK	LGGGQYGEVYE[565]GVWK	TDITMKHK.LGGGQYGEVYEGVWK.KYSITVAV	K	K	15	3	2773.12	2077	2077.01	693.342	693.344	2077.01	693.344	436.227	3.11e-09	32.786	14.471	1	2	0	248	262	0	11E(436.2256)	Mod1: Unannotated mass-shift 436.2266 (PeakApex: 436.2266)	LGGGQYGEVYeGVWK	L(16.29)G(16.26)G(17.78)G(19.04)Q(19.04)Y(20.49)G(22.08)E(22.08)V(26.09)Y(30.39)E(32.79)G(30.32)V(28.05)W(25.75)K(23.60)	E11	1	L(0.00)G(2.99)G(2.99)G(2.99)Q(2.99)Y(4.77)G(6.31)E(6.31)V(7.98)Y(9.87)E(11.84)G(11.84)V(11.84)W(11.84)K(11.84)	L(0)G(1)G(1)G(1)Q(1)Y(2)G(3)E(3)V(4)Y(5)E(6)G(6)V(6)W(6)K(6)	32.7869	16	30.3944	15	28.0448	14	11.8446	6	11.8446	6	0	TRUE	sp|P00519|ABL1_HUMAN	P00519	ABL1_HUMAN	ABL1	Tyrosine-protein kinase ABL1
LGGGQYGEVYEGVWK	LGGGQYGEVYE[571]GVWK	TDITMKHK.LGGGQYGEVYEGVWK.KYSITVAV	K	K	15	2	2775.39	2083.05	2083.05	1042.53	1042.53	2083.05	1042.53	442.263	7.39e-11	25.437	11.661	1	2	0	248	262	0	11E(442.2633)	Mod1: Unannotated mass-shift 442.2626 (PeakApex: 442.2626)	LGGGQYGEVYeGVWK	L(8.45)G(8.45)G(8.45)G(8.45)Q(8.45)Y(13.91)G(14.03)E(15.96)V(19.38)Y(23.15)E(25.44)G(23.07)V(23.07)W(20.82)K(18.79)	E11	1	L(0.00)G(0.00)G(0.00)G(0.00)Q(0.00)Y(3.75)G(5.34)E(6.76)V(8.48)Y(10.37)E(12.31)G(12.31)V(12.31)W(12.31)K(12.31)	L(0)G(0)G(0)G(0)Q(0)Y(1)G(2)E(3)V(4)Y(5)E(6)G(6)V(6)W(6)K(6)	25.438	12	23.1487	11	14.9318	7	12.3055	6	12.3055	6	0	TRUE	sp|P00519|ABL1_HUMAN	P00519	ABL1_HUMAN	ABL1	Tyrosine-protein kinase ABL1
LGGGQYGEVYEGVWK	LGGGQYGEVYE[565]GVWK	TDITMKHK.LGGGQYGEVYEGVWK.KYSITVAV	K	K	15	2	2803.97	2077.01	2077.01	1039.51	1039.51	2077.01	1039.51	436.226	5.3e-11	41.089	13.899	1	2	0	248	262	0	11E(436.2256)	Mod1: Unannotated mass-shift 436.2266 (PeakApex: 436.2266)	LGGGQYGEVYeGVWK	L(23.10)G(23.10)G(25.76)G(24.76)Q(22.40)Y(24.31)G(26.18)E(30.32)V(32.41)Y(34.65)E(36.86)G(34.41)V(32.16)W(32.20)K(30.18)	E11	1	L(0.00)G(0.00)G(0.00)G(0.00)Q(0.00)Y(3.74)G(5.30)E(6.67)V(8.36)Y(10.25)E(12.19)G(12.19)V(12.19)W(12.19)K(12.19)	L(0)G(0)G(0)G(0)Q(0)Y(1)G(2)E(3)V(4)Y(5)E(6)G(6)V(6)W(6)K(6)	36.858	18	34.6458	17	41.0895	20	12.186	6	12.186	6	0	TRUE	sp|P00519|ABL1_HUMAN	P00519	ABL1_HUMAN	ABL1	Tyrosine-protein kinase ABL1
LGGGQYGEVYEGVWK	LGGGQYGEVYE[565]GVWK	TDITMKHK.LGGGQYGEVYEGVWK.KYSITVAV	K	K	15	3	2806.91	2077.02	2077.01	693.346	693.344	2077.01	693.344	436.227	7.98e-08	32.713	13.163	1	2	0	248	262	0	11E(436.2256)	Mod1: Unannotated mass-shift 436.2266 (PeakApex: 436.2266)	LGGGQYGEVYeGVWK	L(19.39)G(17.22)G(18.99)G(20.44)Q(20.44)Y(22.07)G(22.07)E(24.23)V(26.05)Y(30.33)E(32.71)G(30.24)V(27.97)W(25.64)K(23.51)	E11	1	L(3.00)G(3.00)G(3.00)G(3.00)Q(3.00)Y(6.38)G(4.89)E(6.28)V(7.97)Y(9.92)E(11.89)G(11.89)V(11.89)W(11.89)K(11.89)	L(1)G(1)G(1)G(1)Q(1)Y(2)G(2)E(3)V(4)Y(5)E(6)G(6)V(6)W(6)K(6)	32.7137	16	30.3272	15	28.0147	14	11.8877	6	14.8896	7	0	TRUE	sp|P00519|ABL1_HUMAN	P00519	ABL1_HUMAN	ABL1	Tyrosine-protein kinase ABL1
LGGGQYGEVYEGVWK	LGGGQYGEVYE[565]GVWK	TDITMKHK.LGGGQYGEVYEGVWK.KYSITVAV	K	K	15	2	2836.82	2077.02	2077.01	1039.51	1039.51	2077.01	1039.51	436.227	2.85e-10	37.241	14.017	1	2	0	248	262	0	11E(436.2256)	Mod1: Unannotated mass-shift 436.2266 (PeakApex: 436.2266)	LGGGQYGEVYeGVWK	L(11.97)G(11.97)G(14.97)G(16.39)Q(16.39)Y(20.28)G(22.08)E(26.05)V(30.43)Y(32.65)E(37.24)G(34.81)V(32.55)W(30.28)K(28.26)	E11	1	L(0.00)G(0.00)G(0.00)G(0.00)Q(0.00)Y(3.86)G(5.41)E(6.78)V(8.46)Y(10.37)E(12.32)G(12.32)V(12.32)W(12.32)K(12.32)	L(0)G(0)G(0)G(0)Q(0)Y(1)G(2)E(3)V(4)Y(5)E(6)G(6)V(6)W(6)K(6)	37.2417	18	34.8095	17	27.913	14	12.3238	6	12.3238	6	0	TRUE	sp|P00519|ABL1_HUMAN	P00519	ABL1_HUMAN	ABL1	Tyrosine-protein kinase ABL1
LGGGQYGEVYEGVWK	LGGGQYGEVYE[565]GVWK	TDITMKHK.LGGGQYGEVYEGVWK.KYSITVAV	K	K	15	3	2839.91	2077.02	2077.01	693.346	693.344	2077.01	693.344	436.226	0.000578661	22.772	14.853	0.9775	2	0	248	262	0	11E(436.2256)	Mod1: Unannotated mass-shift 436.2266 (PeakApex: 436.2266)	LGGGQYGEVYeGVWK	L(8.36)G(8.36)G(12.15)G(13.29)Q(13.29)Y(14.84)G(16.57)E(16.57)V(18.49)Y(20.59)E(22.77)G(20.53)V(20.53)W(18.34)K(16.30)	E11	1	L(0.00)G(0.00)G(0.00)G(0.00)Q(0.00)Y(3.68)G(4.87)E(4.87)V(6.34)Y(8.09)E(9.92)G(9.92)V(9.92)W(9.92)K(9.92)	L(0)G(0)G(0)G(0)Q(0)Y(1)G(2)E(2)V(3)Y(4)E(5)G(5)V(5)W(5)K(5)	22.7727	11	20.5863	10	14.7482	7	9.91844	5	9.91844	5	0	TRUE	sp|P00519|ABL1_HUMAN	P00519	ABL1_HUMAN	ABL1	Tyrosine-protein kinase ABL1
FPIKWTAPESLAYNKFSIK		YTAHAGAK.FPIKWTAPESLAYNKFSIK.SDVWAFGV	K	S	19	4	2920.59	2239.21	2239.2	560.81	560.808	2239.2	560.808	0.0004	2.81e-07	30.295	12.837	1	2	2	401	419	0																			0	TRUE	sp|P00519|ABL1_HUMAN	P00519	ABL1_HUMAN	ABL1	Tyrosine-protein kinase ABL1
FPIKWTAPESLAYNKFSIK		YTAHAGAK.FPIKWTAPESLAYNKFSIK.SDVWAFGV	K	S	19	3	2922	2239.21	2239.21	747.411	747.41	2239.2	747.409	0.0043	1.39e-06	24.832	12.545	1	2	2	401	419	0																			0	TRUE	sp|P00519|ABL1_HUMAN	P00519	ABL1_HUMAN	ABL1	Tyrosine-protein kinase ABL1
EIKHPNLVQLLGVCTR		IKEAAVMK.EIKHPNLVQLLGVCTR.EPPFYIIT	K	E	16	3	2933.28	1819.01	1819.01	607.346	607.345	1819.01	607.345	-0.0009	1.57e-05	26.174	13.26	1	2	1	292	307	0																			0	TRUE	sp|P00519|ABL1_HUMAN	P00519	ABL1_HUMAN	ABL1	Tyrosine-protein kinase ABL1
LGGGQYGEVYEGVWKKYSLTVAVK		TDITMKHK.LGGGQYGEVYEGVWKKYSLTVAVK.TIKEDTME	K	T	24	4	3013.92	2630.38	2630.37	658.602	658.601	2630.37	658.601	0.0004	2.48e-12	43.828	15.031	1	2	2	248	271	0																			0	TRUE	sp|P00519|ABL1_HUMAN	P00519	ABL1_HUMAN	ABL1	Tyrosine-protein kinase ABL1
LGGGQYGEVYEGVWKKYSLTVAVK		TDITMKHK.LGGGQYGEVYEGVWKKYSLTVAVK.TIKEDTME	K	T	24	3	3023.28	2630.37	2630.37	877.799	877.797	2630.37	877.799	-0.0046	6.8e-06	25.056	14.153	1	2	2	248	271	0																			0	TRUE	sp|P00519|ABL1_HUMAN	P00519	ABL1_HUMAN	ABL1	Tyrosine-protein kinase ABL1
LGGGQYGEVYEGVWKKYSLTVAVK		TDITMKHK.LGGGQYGEVYEGVWKKYSLTVAVK.TIKEDTME	K	T	24	3	3028.72	2631.38	2631.38	878.135	878.133	2630.37	877.799	1.0014	0.00123069	17.538	12.299	0.9965	2	2	248	271	0		Mod1: First isotopic peak (PeakApex: 1.0032, Theoretical: 1.0024); Mod1: Deamidation (Theoretical: 0.9840)																	0	TRUE	sp|P00519|ABL1_HUMAN	P00519	ABL1_HUMAN	ABL1	Tyrosine-protein kinase ABL1
LGGGQYGEVYEGVWKKYSLTVAVK		TDITMKHK.LGGGQYGEVYEGVWKKYSLTVAVK.TIKEDTME	K	T	24	4	3034.15	2629.37	2629.37	658.35	658.35	2630.37	658.601	-1.0053	3.22e-05	24.904	14.953	0.9999	2	2	248	271	0		Mod1: Isotopic peak error (PeakApex: -1.0024, Theoretical: -1.0024); Mod1: Half of a disulfide bridge (Theoretical: -1.0078)																	0	TRUE	sp|P00519|ABL1_HUMAN	P00519	ABL1_HUMAN	ABL1	Tyrosine-protein kinase ABL1
TLKEDTMEVEEFLK		YSITVAVK.TLKEDTMEVEEFLK.EAAVMKEI	K	E	14	3	3076.44	1710.84	1710.84	571.287	571.287	1710.84	571.287	-0.0003	0.00055775	25.586	15.428	0.9999	2	1	272	285	0																			0	FALSE	sp|P00519|ABL1_HUMAN	P00519	ABL1_HUMAN	ABL1	Tyrosine-protein kinase ABL1	ABL2
TLKEDTMEVEEFLK		YSITVAVK.TLKEDTMEVEEFLK.EAAVMKEI	K	E	14	2	3077.65	1710.84	1710.84	856.427	856.425	1710.84	856.427	-0.0023	2.92e-10	35.925	11.67	1	2	1	272	285	0																			0	FALSE	sp|P00519|ABL1_HUMAN	P00519	ABL1_HUMAN	ABL1	Tyrosine-protein kinase ABL1	ABL2
HPNLVQLLGVCTR		AAVMKEIK.HPNLVQLLGVCTR.EPPFYIIT	K	E	13	2	3105.94	1448.79	1448.79	725.404	725.403	1448.79	725.403	-0.0003	3.33e-11	32.31	17.539	1	2	0	295	307	0																			0	TRUE	sp|P00519|ABL1_HUMAN	P00519	ABL1_HUMAN	ABL1	Tyrosine-protein kinase ABL1
HPNLVQLLGVCTR		AAVMKEIK.HPNLVQLLGVCTR.EPPFYIIT	K	E	13	3	3109.81	1448.79	1448.79	483.938	483.938	1448.79	483.938	-0.0007	9.38e-09	26.375	12.52	1	2	0	295	307	0																			0	TRUE	sp|P00519|ABL1_HUMAN	P00519	ABL1_HUMAN	ABL1	Tyrosine-protein kinase ABL1
HPNLVQLLGVCTR		AAVMKEIK.HPNLVQLLGVCTR.EPPFYIIT	K	E	13	2	3141.04	1448.8	1448.79	725.405	725.403	1448.79	725.403	-0.0003	0.000860004	22.762	15.897	0.9998	2	0	295	307	0																			0	TRUE	sp|P00519|ABL1_HUMAN	P00519	ABL1_HUMAN	ABL1	Tyrosine-protein kinase ABL1
HPNLVQLLGVCTR		AAVMKEIK.HPNLVQLLGVCTR.EPPFYIIT	K	E	13	2	3160.55	1449.8	1449.8	725.906	725.905	1448.79	725.403	1.0033	2.99e-09	20.025	11.838	1	2	0	295	307	0		Mod1: First isotopic peak (PeakApex: 1.0032, Theoretical: 1.0024)																	0	TRUE	sp|P00519|ABL1_HUMAN	P00519	ABL1_HUMAN	ABL1	Tyrosine-protein kinase ABL1
ACWQWNPSDRPSFAEIHQAFETMFQESSISDEVEK	AC[160]WQWNPSDRPSFAEIHQAFETM[147]FQESSISDEVE[571]K	EKVYEIMR.ACWQWNPSDRPSFAEIHQAFETMFQESSISDEVEK.EIGKQGVR	R	E	35	4	5356.21	4644.12	4644.1	1162.04	1162.03	4644.11	1162.03	442.259	0	55.56	14.42	1	2	1	474	508	0	23M(15.9949), 2C(57.0214), 34E(442.2633)	Mod1: Unannotated mass-shift 442.2626 (PeakApex: 442.2626)	ACWQWNPSDRPSFAEIHQAFETMFQESSISDEVeK	A(7.92)C(7.92)W(12.03)Q(13.17)W(14.61)N(16.23)P(18.01)S(18.01)D(18.01)R(18.01)P(18.01)S(18.01)F(18.01)A(18.01)E(18.01)I(19.94)H(22.03)Q(24.24)A(26.55)F(29.00)E(31.49)T(34.08)M(36.71)F(39.44)Q(42.20)E(42.22)S(42.41)S(44.31)I(46.27)S(46.52)D(48.63)E(50.82)V(53.14)E(55.56)K(53.21)	E34	1	A(0.00)C(0.00)W(0.00)Q(0.00)W(0.00)N(0.00)P(0.00)S(0.00)D(0.00)R(0.00)P(0.00)S(0.00)F(0.00)A(0.00)E(0.00)I(0.00)H(0.00)Q(0.00)A(0.00)F(0.00)E(0.00)T(0.00)M(0.00)F(0.00)Q(0.00)E(3.48)S(5.18)S(6.71)I(8.32)S(10.36)D(12.34)E(14.40)V(16.61)E(18.93)K(18.93)	A(0)C(0)W(0)Q(0)W(0)N(0)P(0)S(0)D(0)R(0)P(0)S(0)F(0)A(0)E(0)I(0)H(0)Q(0)A(0)F(0)E(0)T(0)M(0)F(0)Q(0)E(1)S(2)S(3)I(4)S(5)D(6)E(7)V(8)E(9)K(9)	55.5602	25	53.2061	24	42.1987	19	18.9319	9	18.9319	9	0	TRUE	sp|P00519|ABL1_HUMAN	P00519	ABL1_HUMAN	ABL1	Tyrosine-protein kinase ABL1
ACWQWNPSDRPSFAEIHQAFETMFQESSISDEVEK	AC[160]WQWNPSDRPSFAEIHQAFETM[147]FQESSISDEVE[571]K	EKVYEIMR.ACWQWNPSDRPSFAEIHQAFETMFQESSISDEVEK.EIGKQGVR	R	E	35	4	5391.52	4644.12	4644.1	1162.04	1162.03	4644.11	1162.03	442.259	0	61.152	14.741	1	2	1	474	508	0	23M(15.9949), 2C(57.0214), 34E(442.2633)	Mod1: Unannotated mass-shift 442.2626 (PeakApex: 442.2626)	ACWQWNPSDRPSFAEIHQAFETMFQESSISDEVeK	A(11.01)C(11.01)W(12.91)Q(14.34)W(15.98)N(17.76)P(17.77)S(17.77)D(17.77)R(16.11)P(18.05)S(18.05)F(18.05)A(18.05)E(18.05)I(20.11)H(22.31)Q(24.58)A(27.01)F(29.52)E(32.08)T(34.76)M(37.47)F(40.26)Q(43.09)E(44.86)S(49.78)S(49.92)I(51.89)S(52.14)D(54.25)E(56.43)V(58.73)E(61.15)K(58.80)	E34	1	A(3.31)C(3.31)W(3.31)Q(3.31)W(3.31)N(3.31)P(0.00)S(0.00)D(0.00)R(0.00)P(0.00)S(0.00)F(0.00)A(0.00)E(0.00)I(0.00)H(0.00)Q(0.00)A(0.00)F(0.00)E(0.00)T(0.00)M(0.00)F(0.00)Q(0.00)E(3.49)S(5.18)S(6.70)I(8.32)S(10.34)D(12.31)E(14.37)V(16.55)E(18.88)K(18.88)	A(1)C(1)W(1)Q(1)W(1)N(1)P(0)S(0)D(0)R(0)P(0)S(0)F(0)A(0)E(0)I(0)H(0)Q(0)A(0)F(0)E(0)T(0)M(0)F(0)Q(0)E(1)S(2)S(3)I(4)S(5)D(6)E(7)V(8)E(9)K(9)	61.1525	27	58.7966	26	47.6241	21	18.8777	9	22.1835	10	0	TRUE	sp|P00519|ABL1_HUMAN	P00519	ABL1_HUMAN	ABL1	Tyrosine-protein kinase ABL1
ECNRQEVNAVVLLYMATQISSAMEYLEKK	EC[160]NRQEVNAVVLLYM[147]ATQISSAMEYLEKK	GNIIDYIR.ECNRQEVNAVVLLYMATQISSAMEYLEKK.NFIHRDIA	R	N	29	4	6553.02	3432.68	3432.67	859.177	859.175	3432.67	859.175	-0.0029	2.26e-06	30.088	21.045	1	2	2	329	357	0	15M(15.9949), 2C(57.0214)																		0	TRUE	sp|P00519|ABL1_HUMAN	P00519	ABL1_HUMAN	ABL1	Tyrosine-protein kinase ABL1
ECNRQEVNAVVLLYMATQISSAMEYLEKK	EC[160]NRQEVNAVVLLYM[147]ATQISSAMEYLEKK	GNIIDYIR.ECNRQEVNAVVLLYMATQISSAMEYLEKK.NFIHRDIA	R	N	29	4	6575.72	3431.66	3431.66	858.923	858.923	3432.67	859.175	-1.0085	2.32e-08	28.527	21.62	1	2	2	329	357	0	15M(15.9949), 2C(57.0214)	Mod1: Isotopic peak error (PeakApex: -1.0024, Theoretical: -1.0024); Mod1: Half of a disulfide bridge (Theoretical: -1.0078); Mod1: Amidation (Theoretical: -0.9840)																	0	TRUE	sp|P00519|ABL1_HUMAN	P00519	ABL1_HUMAN	ABL1	Tyrosine-protein kinase ABL1
ACWQWNPSDRPSFAEIHQAFETMFQESSISDEVEK	AC[160]WQWNPSDRPSFAEIHQAFETMFQESSISDEVEK	EKVYEIMR.ACWQWNPSDRPSFAEIHQAFETMFQESSISDEVEK.EIGKQGVR	R	E	35	4	6807.56	4185.86	4185.85	1047.47	1047.47	4185.85	1047.47	0.0034	4.99e-07	35.965	12.903	1	2	1	474	508	0	2C(57.0214)																		0	TRUE	sp|P00519|ABL1_HUMAN	P00519	ABL1_HUMAN	ABL1	Tyrosine-protein kinase ABL1
ACWQWNPSDRPSFAEIHQAFETMFQESSISDEVEK	AC[160]WQWNPSDRPSFAEIHQAFETMFQESSISDEVE[571]K	EKVYEIMR.ACWQWNPSDRPSFAEIHQAFETMFQESSISDEVEK.EIGKQGVR	R	E	35	4	6985.96	4628.12	4628.11	1158.04	1158.03	4628.11	1158.04	442.262	0	52.787	26.953	1	2	1	474	508	0	2C(57.0214), 34E(442.2633)	Mod1: Unannotated mass-shift 442.2626 (PeakApex: 442.2626)	ACWQWNPSDRPSFAEIHQAFETMFQESSISDEVeK	A(3.36)C(3.36)W(7.45)Q(8.53)W(9.95)N(11.62)P(13.38)S(13.38)D(13.38)R(13.38)P(13.38)S(13.38)F(13.38)A(13.38)E(13.38)I(13.38)H(15.35)Q(15.35)A(17.46)F(19.69)E(22.03)T(24.46)M(26.95)F(29.53)Q(32.16)E(36.37)S(38.01)S(39.79)I(41.65)S(43.81)D(45.91)E(48.08)V(50.41)E(52.79)K(50.42)	E34	1	A(0.00)C(0.00)W(0.00)Q(0.00)W(0.00)N(0.00)P(0.00)S(0.00)D(0.00)R(0.00)P(0.00)S(0.00)F(0.00)A(0.00)E(0.00)I(0.00)H(0.00)Q(0.00)A(0.00)F(0.00)E(0.00)T(0.00)M(0.00)F(0.00)Q(0.00)E(3.58)S(5.11)S(6.71)I(8.39)S(10.41)D(12.38)E(14.42)V(16.64)E(18.92)K(18.92)	A(0)C(0)W(0)Q(0)W(0)N(0)P(0)S(0)D(0)R(0)P(0)S(0)F(0)A(0)E(0)I(0)H(0)Q(0)A(0)F(0)E(0)T(0)M(0)F(0)Q(0)E(1)S(2)S(3)I(4)S(5)D(6)E(7)V(8)E(9)K(9)	52.7877	24	50.4238	23	34.8618	15	18.9206	9	18.9206	9	0	TRUE	sp|P00519|ABL1_HUMAN	P00519	ABL1_HUMAN	ABL1	Tyrosine-protein kinase ABL1
ACWQWNPSDRPSFAEIHQAFETMFQESSISDEVEK	AC[160]WQWNPSDRPSFAEIHQAFETMFQESSISDEVE[571]K	EKVYEIMR.ACWQWNPSDRPSFAEIHQAFETMFQESSISDEVEK.EIGKQGVR	R	E	35	4	6997.11	4627.1	4627.1	1157.78	1157.78	4628.11	1158.04	441.253	7.4e-13	61.174	19.802	1	2	1	474	508	0	2C(57.0214), 34E(442.2633)		ACWQWNPSDRPSFAEIHQAFETMFQESSISDEVeK	A(9.73)C(9.73)W(13.72)Q(14.89)W(16.35)N(17.99)P(19.78)S(19.78)D(19.78)R(19.78)P(19.78)S(19.78)F(19.78)A(19.78)E(19.78)I(21.73)H(23.80)Q(25.99)A(28.30)F(30.70)E(33.19)T(35.77)M(38.44)F(39.27)Q(42.06)E(44.92)S(48.00)S(49.86)I(51.84)S(52.11)D(54.23)E(56.42)V(58.75)E(61.17)K(58.80)	E34	1	A(0.00)C(0.00)W(0.00)Q(0.00)W(0.00)N(0.00)P(0.00)S(0.00)D(0.00)R(0.00)P(0.00)S(0.00)F(0.00)A(0.00)E(0.00)I(0.00)H(0.00)Q(0.00)A(0.00)F(0.00)E(0.00)T(0.00)M(0.00)F(0.00)Q(0.00)E(3.33)S(4.99)S(6.50)I(8.17)S(10.25)D(12.25)E(14.31)V(16.54)E(18.87)K(18.87)	A(0)C(0)W(0)Q(0)W(0)N(0)P(0)S(0)D(0)R(0)P(0)S(0)F(0)A(0)E(0)I(0)H(0)Q(0)A(0)F(0)E(0)T(0)M(0)F(0)Q(0)E(1)S(2)S(3)I(4)S(5)D(6)E(7)V(8)E(9)K(9)	61.1749	27	58.7975	26	49.6615	22	18.869	9	18.869	9	0	TRUE	sp|P00519|ABL1_HUMAN	P00519	ABL1_HUMAN	ABL1	Tyrosine-protein kinase ABL1
ECNRQEVNAVVLLYMATQISSAMEYLEKK	EC[160]NRQEVNAVVLLYMATQISSAM[147]EYLEKK	GNIIDYIR.ECNRQEVNAVVLLYMATQISSAMEYLEKK.NFIHRDIA	R	N	29	4	7019.35	3433.67	3433.67	859.426	859.424	3432.67	859.175	0.9943	6.56e-08	36.098	26.266	1	2	2	329	357	0	23M(15.9949), 2C(57.0214)	Mod1: First isotopic peak (PeakApex: 1.0032, Theoretical: 1.0024); Mod1: Deamidation (Theoretical: 0.9840)																	0	TRUE	sp|P00519|ABL1_HUMAN	P00519	ABL1_HUMAN	ABL1	Tyrosine-protein kinase ABL1
ACWQWNPSDRPSFAEIHQAFETMFQESSISDEVEK	AC[160]WQWNPSDRPSFAEIHQAFETMFQESSISDEVE[571]K	EKVYEIMR.ACWQWNPSDRPSFAEIHQAFETMFQESSISDEVEK.EIGKQGVR	R	E	35	4	7020.85	4628.12	4628.11	1158.04	1158.03	4628.11	1158.04	442.261	7.6e-13	70.24	41.619	1	2	1	474	508	0	2C(57.0214), 34E(442.2633)	Mod1: Unannotated mass-shift 442.2626 (PeakApex: 442.2626)	ACWQWNPSDRPSFAEIHQAFETMFQESSISDEVeK	A(14.10)C(14.10)W(16.04)Q(17.69)W(19.56)N(21.56)P(21.82)S(21.82)D(21.82)R(23.98)P(26.26)S(26.26)F(23.98)A(26.28)E(26.28)I(28.68)H(31.17)Q(33.74)A(36.42)F(36.47)E(39.19)T(41.98)M(44.83)F(47.76)Q(50.72)E(55.58)S(58.77)S(58.93)I(60.93)S(61.21)D(63.32)E(65.50)V(67.82)E(70.24)K(67.88)	E34	1	A(4.52)C(4.52)W(4.52)Q(4.52)W(4.52)N(4.52)P(4.52)S(4.52)D(4.52)R(4.52)P(4.52)S(4.52)F(3.13)A(3.13)E(3.13)I(3.13)H(3.13)Q(3.13)A(3.13)F(0.00)E(0.00)T(0.00)M(0.00)F(0.00)Q(0.00)E(3.42)S(5.01)S(6.60)I(8.27)S(10.36)D(12.33)E(14.39)V(16.60)E(18.92)K(18.92)	A(2)C(2)W(2)Q(2)W(2)N(2)P(2)S(2)D(2)R(2)P(2)S(2)F(1)A(1)E(1)I(1)H(1)Q(1)A(1)F(0)E(0)T(0)M(0)F(0)Q(0)E(1)S(2)S(3)I(4)S(5)D(6)E(7)V(8)E(9)K(9)	70.2405	30	67.8798	29	58.539	25	18.9232	9	23.4396	11	0	TRUE	sp|P00519|ABL1_HUMAN	P00519	ABL1_HUMAN	ABL1	Tyrosine-protein kinase ABL1
ECNRQEVNAVVLLYMATQISSAMEYLEKK	EC[160]NRQEVNAVVLLYMATQISSAM[147]EYLEKK	GNIIDYIR.ECNRQEVNAVVLLYMATQISSAMEYLEKK.NFIHRDIA	R	N	29	4	7026.33	3432.68	3432.68	859.178	859.176	3432.67	859.175	0.0034	0.000119169	22.048	17.994	0.9952	2	2	329	357	0	23M(15.9949), 2C(57.0214)																		0	TRUE	sp|P00519|ABL1_HUMAN	P00519	ABL1_HUMAN	ABL1	Tyrosine-protein kinase ABL1
ACWQWNPSDRPSFAEIHQAFETMFQESSISDEVEK	AC[160]WQWNPSDRPSFAEIHQAFETMFQESSISDEVE[571]K	EKVYEIMR.ACWQWNPSDRPSFAEIHQAFETMFQESSISDEVEK.EIGKQGVR	R	E	35	4	7053.57	4628.13	4628.11	1158.04	1158.03	4628.11	1158.04	442.262	3.6e-11	69.61	37.586	1	2	1	474	508	0	2C(57.0214), 34E(442.2633)	Mod1: Unannotated mass-shift 442.2626 (PeakApex: 442.2626)	ACWQWNPSDRPSFAEIHQAFETMFQESSISDEVeK	A(20.08)C(20.08)W(22.15)Q(23.82)W(25.70)N(27.68)P(27.76)S(27.76)D(27.76)R(27.76)P(27.76)S(27.76)F(25.88)A(27.80)E(27.80)I(29.85)H(29.84)Q(32.15)A(34.59)F(37.10)E(41.87)T(44.54)M(47.26)F(47.81)Q(50.67)E(53.61)S(56.69)S(59.76)I(62.01)S(62.28)D(64.63)E(64.69)V(67.10)E(69.61)K(67.15)	E34	1	A(4.28)C(4.28)W(4.28)Q(4.28)W(4.28)N(4.28)P(2.88)S(2.88)D(2.88)R(2.88)P(2.88)S(2.88)F(0.00)A(0.00)E(0.00)I(0.00)H(0.00)Q(0.00)A(0.00)F(0.00)E(2.86)T(2.86)M(2.86)F(2.86)Q(2.86)E(4.54)S(6.32)S(8.07)I(9.93)S(12.18)D(14.30)E(16.50)V(18.81)E(21.23)K(21.23)	A(2)C(2)W(2)Q(2)W(2)N(2)P(1)S(1)D(1)R(1)P(1)S(1)F(0)A(0)E(0)I(0)H(0)Q(0)A(0)F(0)E(1)T(1)M(1)F(1)Q(1)E(2)S(3)S(4)I(5)S(6)D(7)E(8)V(9)E(10)K(10)	69.6104	30	67.15	29	61.7159	27	21.2318	10	25.5123	12	0	TRUE	sp|P00519|ABL1_HUMAN	P00519	ABL1_HUMAN	ABL1	Tyrosine-protein kinase ABL1
ACWQWNPSDRPSFAEIHQAFETMFQESSISDEVEK	AC[160]WQWNPSDRPSFAEIHQAFETMFQESSISDEVE[571]K	EKVYEIMR.ACWQWNPSDRPSFAEIHQAFETMFQESSISDEVEK.EIGKQGVR	R	E	35	4	7086.22	4628.13	4628.11	1158.04	1158.04	4628.11	1158.04	442.264	0	61.253	31.769	1	2	1	474	508	0	2C(57.0214), 34E(442.2633)	Mod1: Unannotated mass-shift 442.2626 (PeakApex: 442.2626)	ACWQWNPSDRPSFAEIHQAFETMFQESSISDEVeK	A(14.72)C(14.72)W(16.69)Q(18.12)W(19.81)N(21.66)P(23.60)S(23.60)D(23.60)R(23.60)P(23.60)S(23.60)F(21.70)A(21.70)E(21.70)I(23.63)H(25.70)Q(27.91)A(30.24)F(32.68)E(35.17)T(37.75)M(40.42)F(41.10)Q(43.89)E(46.80)S(49.81)S(51.84)I(51.94)S(52.20)D(54.32)E(56.52)V(58.83)E(61.25)K(58.91)	E34	1	A(3.09)C(3.09)W(3.09)Q(3.09)W(3.09)N(3.09)P(3.09)S(3.09)D(3.09)R(3.09)P(3.09)S(3.09)F(0.00)A(0.00)E(0.00)I(0.00)H(0.00)Q(0.00)A(0.00)F(0.00)E(0.00)T(0.00)M(0.00)F(0.00)Q(0.00)E(3.54)S(5.07)S(6.59)I(8.25)S(10.32)D(12.30)E(14.38)V(16.58)E(18.90)K(18.90)	A(1)C(1)W(1)Q(1)W(1)N(1)P(1)S(1)D(1)R(1)P(1)S(1)F(0)A(0)E(0)I(0)H(0)Q(0)A(0)F(0)E(0)T(0)M(0)F(0)Q(0)E(1)S(2)S(3)I(4)S(5)D(6)E(7)V(8)E(9)K(9)	61.2538	27	58.9076	26	51.6416	23	18.8993	9	21.9852	10	0	TRUE	sp|P00519|ABL1_HUMAN	P00519	ABL1_HUMAN	ABL1	Tyrosine-protein kinase ABL1
ACWQWNPSDRPSFAEIHQAFETMFQESSISDEVEK	AC[160]WQWNPSDRPSFAEIHQAFETMFQESSISDEVE[571]K	EKVYEIMR.ACWQWNPSDRPSFAEIHQAFETMFQESSISDEVEK.EIGKQGVR	R	E	35	4	7119.18	4628.12	4628.11	1158.04	1158.04	4628.11	1158.04	442.264	1e-14	75.678	44.654	1	2	1	474	508	0	2C(57.0214), 34E(442.2633)	Mod1: Unannotated mass-shift 442.2626 (PeakApex: 442.2626)	ACWQWNPSDRPSFAEIHQAFETMFQESSISDEVeK	A(14.52)C(14.52)W(16.59)Q(18.04)W(19.72)N(21.60)P(23.54)S(23.54)D(23.54)R(25.57)P(27.75)S(27.75)F(25.60)A(27.79)E(27.79)I(30.08)H(32.48)Q(34.98)A(37.56)F(40.24)E(42.96)T(45.76)M(48.61)F(51.41)Q(54.37)E(57.46)S(60.64)S(62.80)I(65.99)S(66.23)D(68.47)E(70.77)V(73.18)E(75.68)K(73.21)	E34	1	A(2.93)C(2.93)W(2.93)Q(2.93)W(2.93)N(2.93)P(2.93)S(2.93)D(2.93)R(2.93)P(2.93)S(2.93)F(0.00)A(0.00)E(0.00)I(0.00)H(0.00)Q(0.00)A(0.00)F(0.00)E(0.00)T(0.00)M(0.00)F(2.88)Q(2.88)E(4.66)S(6.36)S(8.10)I(9.98)S(12.19)D(14.31)E(16.50)V(18.81)E(21.23)K(21.23)	A(1)C(1)W(1)Q(1)W(1)N(1)P(1)S(1)D(1)R(1)P(1)S(1)F(0)A(0)E(0)I(0)H(0)Q(0)A(0)F(0)E(0)T(0)M(0)F(1)Q(1)E(2)S(3)S(4)I(5)S(6)D(7)E(8)V(9)E(10)K(10)	75.6784	32	73.2149	31	63.5793	27	21.2263	10	24.16	11	0	TRUE	sp|P00519|ABL1_HUMAN	P00519	ABL1_HUMAN	ABL1	Tyrosine-protein kinase ABL1
ACWQWNPSDRPSFAEIHQAFETMFQESSISDEVEK	AC[160]WQWNPSDRPSFAEIHQAFETMFQESSISDEVE[571]K	EKVYEIMR.ACWQWNPSDRPSFAEIHQAFETMFQESSISDEVEK.EIGKQGVR	R	E	35	4	7152.4	4628.13	4628.11	1158.04	1158.04	4628.11	1158.04	442.264	9.26e-10	31.015	12.331	1	2	1	474	508	0	2C(57.0214), 34E(442.2633)	Mod1: Unannotated mass-shift 442.2626 (PeakApex: 442.2626)	ACWQWNPSDRPSFAEIHQAFETMFQESSISDEVek	A(0.00)C(0.00)W(3.92)Q(3.92)W(3.92)N(3.92)P(5.18)S(5.18)D(5.18)R(5.18)P(5.18)S(5.18)F(5.18)A(6.66)E(6.66)I(6.66)H(6.66)Q(6.66)A(6.66)F(8.37)E(8.37)T(10.24)M(12.21)F(14.34)Q(16.57)E(16.57)S(16.57)S(20.32)I(21.67)S(23.54)D(25.22)E(26.97)V(28.91)E(31.02)K(31.02)	E34;K35	2	A(0.00)C(0.00)W(0.00)Q(0.00)W(0.00)N(0.00)P(0.00)S(0.00)D(0.00)R(0.00)P(0.00)S(0.00)F(0.00)A(0.00)E(0.00)I(0.00)H(0.00)Q(0.00)A(0.00)F(0.00)E(0.00)T(0.00)M(0.00)F(0.00)Q(0.00)E(0.00)S(0.00)S(3.76)I(5.10)S(6.98)D(8.65)E(10.41)V(12.34)E(14.45)K(14.45)	A(0)C(0)W(0)Q(0)W(0)N(0)P(0)S(0)D(0)R(0)P(0)S(0)F(0)A(0)E(0)I(0)H(0)Q(0)A(0)F(0)E(0)T(0)M(0)F(0)Q(0)E(0)S(0)S(1)I(2)S(3)D(4)E(5)V(6)E(7)K(7)	31.0153	15	28.9108	14	16.5663	8	14.449	7	14.449	7	0	TRUE	sp|P00519|ABL1_HUMAN	P00519	ABL1_HUMAN	ABL1	Tyrosine-protein kinase ABL1
ACWQWNPSDRPSFAEIHQAFETMFQESSISDEVEK	AC[160]WQWNPSDRPSFAEIHQAFETMFQESSISDEVE[571]K	EKVYEIMR.ACWQWNPSDRPSFAEIHQAFETMFQESSISDEVEK.EIGKQGVR	R	E	35	4	7155.16	4627.12	4627.11	1157.79	1157.79	4628.11	1158.04	441.266	6.8e-10	35.663	12.755	1	2	1	474	508	0	2C(57.0214), 34E(442.2633)		ACWQWNPSDRPSFAEIHQAFETMFQESSISDEVeK	A(3.71)C(3.71)W(7.76)Q(7.76)W(9.05)N(10.48)P(10.48)S(10.48)D(10.48)R(10.48)P(10.48)S(10.48)F(10.48)A(10.48)E(10.48)I(10.48)H(10.48)Q(10.48)A(12.16)F(14.03)E(16.00)T(18.09)M(18.09)F(21.72)Q(24.03)E(24.03)S(24.03)S(25.62)I(25.62)S(27.57)D(29.41)E(31.35)V(33.44)E(35.66)K(33.49)	E34	1	A(0.00)C(0.00)W(0.00)Q(0.00)W(0.00)N(0.00)P(0.00)S(0.00)D(0.00)R(0.00)P(0.00)S(0.00)F(0.00)A(0.00)E(0.00)I(0.00)H(0.00)Q(0.00)A(0.00)F(0.00)E(0.00)T(0.00)M(0.00)F(3.67)Q(3.67)E(3.67)S(3.67)S(5.19)I(5.19)S(7.04)D(8.69)E(10.47)V(12.43)E(14.53)K(14.53)	A(0)C(0)W(0)Q(0)W(0)N(0)P(0)S(0)D(0)R(0)P(0)S(0)F(0)A(0)E(0)I(0)H(0)Q(0)A(0)F(0)E(0)T(0)M(0)F(1)Q(1)E(1)S(1)S(2)I(2)S(3)D(4)E(5)V(6)E(7)K(7)	35.6636	17	33.4885	16	22.6648	10	14.5316	7	14.5316	7	0	TRUE	sp|P00519|ABL1_HUMAN	P00519	ABL1_HUMAN	ABL1	Tyrosine-protein kinase ABL1
ACWQWNPSDRPSFAEIHQAFETMFQESSISDEVEK	AC[160]WQWNPSDRPSFAEIHQAFETMFQESSISDEVE[571]K	EKVYEIMR.ACWQWNPSDRPSFAEIHQAFETMFQESSISDEVEK.EIGKQGVR	R	E	35	4	7191.36	4628.12	4628.11	1158.04	1158.04	4628.11	1158.04	442.264	0.000452116	24.879	14.394	0.9458	2	1	474	508	0	2C(57.0214), 34E(442.2633)	Mod1: Unannotated mass-shift 442.2626 (PeakApex: 442.2626)	ACWQWNPSDRPSFAEIHQAFETMFQESSISDEVek	A(0.00)C(0.00)W(3.67)Q(5.12)W(5.12)N(5.12)P(6.64)S(6.64)D(6.64)R(6.64)P(6.64)S(6.64)F(6.64)A(6.64)E(6.64)I(6.64)H(6.64)Q(6.64)A(8.41)F(10.24)E(10.24)T(12.28)M(14.39)F(14.39)Q(14.39)E(14.39)S(18.49)S(19.73)I(19.73)S(21.44)D(21.44)E(21.44)V(23.07)E(24.88)K(24.88)	E34;K35	2	A(0.00)C(0.00)W(0.00)Q(0.00)W(0.00)N(0.00)P(0.00)S(0.00)D(0.00)R(0.00)P(0.00)S(0.00)F(0.00)A(0.00)E(0.00)I(0.00)H(0.00)Q(0.00)A(0.00)F(0.00)E(0.00)T(0.00)M(0.00)F(0.00)Q(0.00)E(0.00)S(4.09)S(5.33)I(5.33)S(7.05)D(7.05)E(7.05)V(8.68)E(10.49)K(10.49)	A(0)C(0)W(0)Q(0)W(0)N(0)P(0)S(0)D(0)R(0)P(0)S(0)F(0)A(0)E(0)I(0)H(0)Q(0)A(0)F(0)E(0)T(0)M(0)F(0)Q(0)E(0)S(1)S(2)I(2)S(3)D(3)E(3)V(4)E(5)K(5)	24.8795	12	23.0698	11	14.3943	7	10.4852	5	10.4852	5	0	TRUE	sp|P00519|ABL1_HUMAN	P00519	ABL1_HUMAN	ABL1	Tyrosine-protein kinase ABL1
ACWQWNPSDRPSFAEIHQAFETMFQESSISDEVEK	AC[160]WQWNPSDRPSFAEIHQAFETMFQESSISDEVE[571]K	EKVYEIMR.ACWQWNPSDRPSFAEIHQAFETMFQESSISDEVEK.EIGKQGVR	R	E	35	4	7215.16	4630.12	4630.11	1158.54	1158.54	4628.11	1158.04	444.266	0.000359475	19.719	12.346	0.773	2	1	474	508	0	2C(57.0214), 34E(442.2633)		ACWQWNPSDRPSFAEIHQAFETMFQESSISDEVeK	A(3.89)C(3.89)W(8.26)Q(8.26)W(8.26)N(8.26)P(8.26)S(8.26)D(8.26)R(8.26)P(8.26)S(8.26)F(8.26)A(8.26)E(8.26)I(8.26)H(8.26)Q(8.26)A(8.26)F(8.26)E(8.26)T(9.51)M(11.07)F(11.07)Q(11.07)E(11.07)S(11.07)S(11.07)I(11.07)S(12.85)D(14.28)E(15.93)V(17.74)E(19.72)K(17.79)	E34	1	A(0.00)C(0.00)W(0.00)Q(0.00)W(0.00)N(0.00)P(0.00)S(0.00)D(0.00)R(0.00)P(0.00)S(0.00)F(0.00)A(0.00)E(0.00)I(0.00)H(0.00)Q(0.00)A(0.00)F(0.00)E(0.00)T(0.00)M(0.00)F(0.00)Q(0.00)E(0.00)S(0.00)S(0.00)I(0.00)S(4.56)D(5.73)E(7.16)V(8.78)E(10.61)K(10.61)	A(0)C(0)W(0)Q(0)W(0)N(0)P(0)S(0)D(0)R(0)P(0)S(0)F(0)A(0)E(0)I(0)H(0)Q(0)A(0)F(0)E(0)T(0)M(0)F(0)Q(0)E(0)S(0)S(0)I(0)S(1)D(2)E(3)V(4)E(5)K(5)	19.7199	9	17.7938	8	11.0672	4	10.6133	5	10.6133	5	0	TRUE	sp|P00519|ABL1_HUMAN	P00519	ABL1_HUMAN	ABL1	Tyrosine-protein kinase ABL1
HPNLVQLLGVCTR		AAVMKEIK.HPNLVQLLGVCTR.EPPFYIIT	K	E	13	2	7243.6	1448.79	1448.79	725.404	725.403	1448.79	725.403	-0.0014	2.55e-07	23.72	10.14	1	2	0	295	307	0																			0	TRUE	sp|P00519|ABL1_HUMAN	P00519	ABL1_HUMAN	ABL1	Tyrosine-protein kinase ABL1
HPNLVQLLGVCTR		AAVMKEIK.HPNLVQLLGVCTR.EPPFYIIT	K	E	13	2	7389.54	1448.79	1448.79	725.404	725.402	1448.79	725.403	-0.0024	1.54e-08	22.448	10.089	1	2	0	295	307	0																			0	TRUE	sp|P00519|ABL1_HUMAN	P00519	ABL1_HUMAN	ABL1	Tyrosine-protein kinase ABL1
HPNLVQLLGVCTR		AAVMKEIK.HPNLVQLLGVCTR.EPPFYIIT	K	E	13	2	7427.05	1448.79	1448.79	725.404	725.403	1448.79	725.403	-0.0013	6.25e-09	26.109	11.212	1	2	0	295	307	0																			0	TRUE	sp|P00519|ABL1_HUMAN	P00519	ABL1_HUMAN	ABL1	Tyrosine-protein kinase ABL1
QEVNAVVLLYMATQISSAMEYLEKK	QEVNAVVLLYM[147]ATQISSAMEYLEKK	DYIRECNR.QEVNAVVLLYMATQISSAMEYLEKK.NFIHRDIA	R	N	25	3	7442.16	2873.46	2873.46	958.827	958.826	2873.46	958.826	0.0017	4.09e-06	30.222	16.773	1	2	1	333	357	0	11M(15.9949)																		0	TRUE	sp|P00519|ABL1_HUMAN	P00519	ABL1_HUMAN	ABL1	Tyrosine-protein kinase ABL1
QEVNAVVLLYMATQISSAMEYLEKK	QEVNAVVLLYM[147]ATQISSAMEYLEKK	DYIRECNR.QEVNAVVLLYMATQISSAMEYLEKK.NFIHRDIA	R	N	25	3	7462.47	2874.46	2874.45	959.16	959.156	2873.46	958.826	0.9919	1.81e-10	44.147	25.616	1	2	1	333	357	0	11M(15.9949)	Mod1: First isotopic peak (PeakApex: 1.0032, Theoretical: 1.0024); Mod1: Deamidation (Theoretical: 0.9840)																	0	TRUE	sp|P00519|ABL1_HUMAN	P00519	ABL1_HUMAN	ABL1	Tyrosine-protein kinase ABL1
KTPCGEGSK		KTIRITTR.KTPCGEGSK.TWDRFQMR	R	T	9	2	369.835	905.429	905.428	453.722	453.721	905.428	453.721	0.0007	0.052511	14.619	0	0.9629	2	1	67	75	0																			0	TRUE	sp|P60866|RS20_HUMAN	P60866	RS20_HUMAN	RPS20	40S ribosomal protein S20
HSEAATAQR		GHSNSSPR.HSEAATAQR.EEWKMFIG	R	E	9	2	495.642	969.463	969.463	485.739	485.739	969.463	485.739	0.0002	0.0209411	18.216	10.49	0.9889	2	0	86	94	0																			0	TRUE	sp|Q14103|HNRPD_HUMAN	Q14103	HNRPD_HUMAN	HNRNPD	Heterogeneous nuclear ribonucleoprotein D0
HHEEEIVHHKK		EQIAAIKK.HHEEEIVHHKK.EIERIQKE	K	E	11	3	501.738	1421.72	1421.72	474.913	474.913	1421.72	474.913	-0.0001	5.82e-12	33.036	21.45	1	2	1	73	83	0																			0	TRUE	sp|Q9UII2|ATIF1_HUMAN	Q9UII2	ATIF1_HUMAN	ATP5IF1	ATPase inhibitor, mitochondrial
VVNSCHR		AKTTIGSK.VVNSCHR.QMAEIAVN	K	Q	7	2	512.073	813.391	813.391	407.703	407.703	813.391	407.703	-0.0009	0.019242	15.363	7.697	0.9968	2	0	177	183	0																			0	TRUE	sp|P48643|TCPE_HUMAN	P48643	TCPE_HUMAN	CCT5	T-complex protein 1 subunit epsilon
DISQNKR		EFKRKHKK.DISQNKR.AVRRIRTA	K	A	7	2	525.257	859.453	859.452	430.734	430.733	859.451	430.733	0.0006	0.205057	11.561	8.382	0.8687	2	1	252	258	0																			0	FALSE	sp|P0DMV8|HS71A_HUMAN	P0DMV8	HS71A_HUMAN	HSPA1A	Heat shock 70 kDa protein 1A	HSPA1B, HSPA1L
HESGASIK		GQRIKQIR.HESGASIK.IDEPIEGS	R	I	8	2	536.376	827.415	827.413	414.715	414.714	827.414	414.714	-0.0001	0.0443353	15.913	9.275	0.98	2	0	415	422	0																			0	TRUE	sp|P61978|HNRPK_HUMAN	P61978	HNRPK_HUMAN	HNRNPK	Heterogeneous nuclear ribonucleoprotein K
KLLSHGK		YPTEDVPR.KLLSHGK.KPFSQHVR	R	K	7	2	536.524	781.481	781.48	391.748	391.747	781.481	391.748	-0.0008	0.10709	14.381	12.401	0.9271	2	1	124	130	0																			0	TRUE	sp|Q02878|RL6_HUMAN	Q02878	RL6_HUMAN	RPL6	60S ribosomal protein L6
VGPVSHHR		FKEEGVIR.VGPVSHHR.VGETAPPN	R	V	8	2	538.039	887.473	887.473	444.744	444.744	887.473	444.744	0.0001	0.609186	6.361	0	0.8191	2	0	308	315	0																			0	TRUE	sp|P39656|OST48_HUMAN	P39656	OST48_HUMAN	DDOST	Dolichyl-diphosphooligosaccharide--protein glycosyltransferase 48 kDa subunit
SSQCHTGSSPR		QPTYPSVK.SSQCHTGSSPR.GSGKKKDI	K	G	11	2	547.014	1145.49	1145.49	573.752	573.751	1145.49	573.751	-0.0011	0.0814235	13.857	8.196	0.9363	2	0	421	431	0																			0	TRUE	sp|O15226|NKRF_HUMAN	O15226	NKRF_HUMAN	NKRF	NF-kappa-B-repressing factor
LAHYNKR		RIAGEASR.LAHYNKR.STITSREI	R	S	7	2	547.159	900.494	900.494	451.254	451.254	900.493	451.254	0.0007	0.238369	12.991	9.094	0.869	2	1	81	87	0																			0	FALSE	sp|P06899|H2B1J_HUMAN	P06899	H2B1J_HUMAN	HIST1H2BJ	Histone H2B type 1-J	HIST1H2BB, HIST1H2BC, HIST1H2BD, HIST1H2BH, HIST1H2BK, HIST1H2BL, HIST1H2BM, HIST1H2BN, HIST1H2BO, HIST2H2BE, HIST2H2BF, HIST3H2BB
AQHSQHRTPCKGGIR		WEVIEGYR.AQHSQHRTPCKGGIR.YSTDVSVD	R	Y	15	3	549.754	1674.85	1674.85	559.29	559.29	1674.85	559.29	-0.0013	0.010764	15.871	10.039	0.9624	2	2	137	151	0																			0	FALSE	sp|P00367|DHE3_HUMAN	P00367	DHE3_HUMAN	GLUD1	Glutamate dehydrogenase 1, mitochondrial	GLUD2
HHEEEIVHHK		EQIAAIKK.HHEEEIVHHK.KEIERIQK	K	K	10	3	551.059	1293.62	1293.62	432.215	432.215	1293.62	432.214	0.0007	6.03e-08	25.709	14.459	1	2	0	73	82	0																			0	TRUE	sp|Q9UII2|ATIF1_HUMAN	Q9UII2	ATIF1_HUMAN	ATP5IF1	ATPase inhibitor, mitochondrial
RVEHHDHAVVSGR		YDIKIGRR.RVEHHDHAVVSGR.LAGENMTG	R	L	13	3	551.248	1497.76	1497.76	500.26	500.259	1497.75	500.259	0.0009	1.67e-12	36.324	10.828	1	2	1	451	463	0																			0	TRUE	sp|O95831|AIFM1_HUMAN	O95831	AIFM1_HUMAN	AIFM1	Apoptosis-inducing factor 1, mitochondrial
RVEHHDHAVVSGR		YDIKIGRR.RVEHHDHAVVSGR.LAGENMTG	R	L	13	4	552.391	1498.76	1498.76	375.697	375.697	1497.75	375.446	1.0039	3.53e-06	21.018	9.505	1	2	1	451	463	0		Mod1: First isotopic peak (PeakApex: 1.0032, Theoretical: 1.0024)																	0	TRUE	sp|O95831|AIFM1_HUMAN	O95831	AIFM1_HUMAN	AIFM1	Apoptosis-inducing factor 1, mitochondrial
RVEHHDHAVVSGR		YDIKIGRR.RVEHHDHAVVSGR.LAGENMTG	R	L	13	4	555.287	1497.75	1497.75	375.446	375.446	1497.75	375.446	-0.0006	0.000676497	16.434	8.542	0.9996	2	1	451	463	0																			0	TRUE	sp|O95831|AIFM1_HUMAN	O95831	AIFM1_HUMAN	AIFM1	Apoptosis-inducing factor 1, mitochondrial
GPAGNNDCR		MSGGGVIR.GPAGNNDCR.IYVGNIPP	R	I	9	2	563.378	901.371	901.371	451.693	451.693	902.366	452.19	-0.9958	1.29e-05	21.064	0	0.9868	2	0	9	17	0		Mod1: Isotopic peak error (PeakApex: -1.0024, Theoretical: -1.0024)																	0	TRUE	sp|Q07955|SRSF1_HUMAN	Q07955	SRSF1_HUMAN	SRSF1	Serine/arginine-rich splicing factor 1
TGAPCRSER		GICTGQIK.TGAPCRSER.LAKYNQII	K	L	9	2	564.259	975.457	975.456	488.736	488.735	975.456	488.735	0	0.00219448	21.703	13.143	0.9968	2	1	395	403	0																			0	FALSE	sp|P06733|ENOA_HUMAN	P06733	ENOA_HUMAN	ENO1	Alpha-enolase	ENO2, ENO3
GPAGNNDCR		MSGGGVIR.GPAGNNDCR.IYVGNIPP	R	I	9	2	566.371	902.368	902.366	452.191	452.19	902.366	452.19	0	0.000525412	22.618	8.806	0.9996	2	0	9	17	0																			0	TRUE	sp|Q07955|SRSF1_HUMAN	Q07955	SRSF1_HUMAN	SRSF1	Serine/arginine-rich splicing factor 1
DAAKVCR		SSEDTIIK.DAAKVCR.EFTEREQG	K	E	7	2	567.856	761.387	761.387	381.701	381.701	761.385	381.7	0.002	0.0515229	15.652	9.48	0.9595	2	1	196	202	0																			0	FALSE	contaminant_UBIQUITIN09	contaminant_UBIQUITIN09	contaminant_UBIQUITIN09		contaminant_UBIQUITIN09	UCHL1
IQQDSGCK		RGGEQINK.IQQDSGCK.VQISPDSG	K	V	8	2	568.431	877.397	877.396	439.706	439.705	877.396	439.705	0.0001	0.0293089	16.632	9.196	0.9857	2	0	170	177	0																			0	TRUE	sp|Q92945|FUBP2_HUMAN	Q92945	FUBP2_HUMAN	KHSRP	Far upstream element-binding protein 2
GGHIAKDCKEPK		DACYNCGR.GGHIAKDCKEPK.REREQCCY	R	R	12	3	601.51	1281.65	1281.65	428.224	428.224	1281.65	428.224	-0.0013	2.56e-06	24.51	9.857	1	2	2	80	91	0																			0	TRUE	sp|P62633|CNBP_HUMAN	P62633	CNBP_HUMAN	CNBP	Cellular nucleic acid-binding protein
HGRPGIGATHSSR		SITYKPVK.HGRPGIGATHSSR.FIPIK	K	F	13	3	602.482	1331.68	1331.68	444.901	444.901	1331.68	444.901	0.0007	2.01e-08	23.309	7.656	1	2	1	128	140	0																			0	TRUE	sp|P62841|RS15_HUMAN	P62841	RS15_HUMAN	RPS15	40S ribosomal protein S15
YGRPPDSHHSR		EIRVQMAR.YGRPPDSHHSR.RGPPPRRY	R	R	11	2	606.204	1307.61	1307.61	654.814	654.813	1307.61	654.813	0.0003	0.000213689	25.122	11.939	0.9996	2	1	92	102	0																			0	TRUE	sp|Q01130|SRSF2_HUMAN	Q01130	SRSF2_HUMAN	SRSF2	Serine/arginine-rich splicing factor 2
GGHIAKDCKEPK		DACYNCGR.GGHIAKDCKEPK.REREQCCY	R	R	12	2	606.505	1281.65	1281.65	641.833	641.834	1281.65	641.832	0.0035	0.00407406	17.604	8.551	0.9932	2	2	80	91	0																			0	TRUE	sp|P62633|CNBP_HUMAN	P62633	CNBP_HUMAN	CNBP	Cellular nucleic acid-binding protein
TATAVAHCK		VQVFGRKK.TATAVAHCK.RGNGIIKV	K	R	9	2	611.17	900.449	900.449	451.232	451.232	900.449	451.232	0.0004	1.56e-05	22.913	12.294	1	2	0	18	26	0																			0	TRUE	sp|P62249|RS16_HUMAN	P62249	RS16_HUMAN	RPS16	40S ribosomal protein S16
GHKFHHTIGGSR		RKSRGIGK.GHKFHHTIGGSR.RAAWRRRN	K	R	12	3	619.19	1332.68	1332.68	445.234	445.234	1332.68	445.234	-0.0002	0.188582	10.398	6.864	0.8211	2	1	177	188	0																			0	TRUE	sp|P61313|RL15_HUMAN	P61313	RL15_HUMAN	RPL15	60S ribosomal protein L15
HNGPEHWHK		SHHWGYGK.HNGPEHWHK.DFPIAKGE	K	D	9	3	620.025	1140.52	1140.53	381.182	381.183	1140.52	381.181	0.0043	0.210257	10.209	6.706	0.8979	2	0	10	18	0																			0	TRUE	sp|P00918|CAH2_HUMAN	P00918	CAH2_HUMAN	CA2	Carbonic anhydrase 2
VRHILCEKHGK		KGGGNAVK.VRHILCEKHGK.IMEAMEKI	K	I	11	3	622.048	1318.73	1318.73	440.584	440.584	1318.73	440.584	-0.0002	0.090939	11.665	6.524	0.7982	2	2	40	50	0																			0	TRUE	sp|Q9Y237|PIN4_HUMAN	Q9Y237	PIN4_HUMAN	PIN4	Peptidyl-prolyl cis-trans isomerase NIMA-interacting 4
TKPFQHHTHDVR		SSEKQWVR.TKPFQHHTHDVR.TVAHSPTA	R	T	12	3	622.194	1501.76	1501.75	501.592	501.592	1501.75	501.592	0.0006	0.104894	13.417	8.389	0.9102	2	1	280	291	0																			0	TRUE	sp|Q969X6|UTP4_HUMAN	Q969X6	UTP4_HUMAN	UTP4	U3 small nucleolar RNA-associated protein 4 homolog
GHSCYRPR		RVRIIISK.GHSCYRPR.RTGERKRK	K	R	8	2	624.599	974.451	974.452	488.233	488.233	974.45	488.233	0.0015	0.369828	9.228	0	0.8211	2	1	80	87	0																			0	TRUE	sp|P62753|RS6_HUMAN	P62753	RS6_HUMAN	RPS6	40S ribosomal protein S6
AGGSRQDCHEKIR		NIIMAMVK.AGGSRQDCHEKIR.VISQQAAS	K	V	13	3	626.87	1455.7	1455.7	486.242	486.241	1455.7	486.241	0.0018	3.13e-06	23.747	10.225	1	2	2	392	404	0																			0	TRUE	sp|P30566|PUR8_HUMAN	P30566	PUR8_HUMAN	ADSL	Adenylosuccinate lyase
AAAHHYGAQCDKPNK		KISSAVIK.AAAHHYGAQCDKPNK.EFMICRWE	K	E	15	3	628.595	1609.74	1609.74	537.589	537.588	1609.74	537.588	0.0002	0	46.659	9.522	1	2	1	27	41	0																			0	TRUE	sp|P51970|NDUA8_HUMAN	P51970	NDUA8_HUMAN	NDUFA8	NADH dehydrogenase [ubiquinone] 1 alpha subcomplex subunit 8
YTDHGSDHHYR		RHYSREQR.YTDHGSDHHYR.GKRDDFFY	R	G	11	3	629.834	1386.57	1386.57	463.198	463.198	1386.57	463.197	0.0008	0.000293427	24.63	9.856	0.9999	2	0	219	229	0																			0	TRUE	sp|Q9Y580|RBM7_HUMAN	Q9Y580	RBM7_HUMAN	RBM7	RNA-binding protein 7
IGAHSHIR		RDVTRIER.IGAHSHIR.GIGIDDAI	R	G	8	2	629.954	889.489	889.489	445.752	445.752	889.488	445.751	0.0011	0.0171632	14.474	13.49	0.9917	2	0	22	29	0																			0	TRUE	sp|Q9Y230|RUVB2_HUMAN	Q9Y230	RUVB2_HUMAN	RUVBL2	RuvB-like 2
IQQESGCK		RGGEQISR.IQQESGCK.IQIAPDSG	R	I	8	2	633.943	891.413	891.412	446.714	446.713	891.412	446.713	0	0.031897	16.485	10.597	0.9928	2	0	126	133	0																			0	TRUE	sp|Q96AE4|FUBP1_HUMAN	Q96AE4	FUBP1_HUMAN	FUBP1	Far upstream element-binding protein 1
AANTQKCIR		HPMAKISR.AANTQKCIR.AGGKHNDI	R	A	9	2	644.621	1003.52	1003.52	502.767	502.767	1003.52	502.769	-0.0027	0.0695024	14.132	12.222	0.8954	2	1	69	77	0																			0	TRUE	sp|P49588|SYAC_HUMAN	P49588	SYAC_HUMAN	AARS	Alanine--tRNA ligase, cytoplasmic
VGTECGNQK		GRSPFEVK.VGTECGNQK.VRAWGPGI	K	V	9	2	644.693	934.419	934.418	468.217	468.216	934.418	468.216	0.0003	0.0101333	16.477	7.61	0.995	2	0	570	578	0																			0	TRUE	sp|P21333|FLNA_HUMAN	P21333	FLNA_HUMAN	FLNA	Filamin-A
KAEAQIAAK		PYVIPSVR.KAEAQIAAK.NIDKEYIP	R	N	9	2	646.535	928.535	928.534	465.275	465.274	928.534	465.274	0	3.44e-05	25.339	14.215	0.9999	2	1	82	90	0																			0	TRUE	sp|P00505|AATM_HUMAN	P00505	AATM_HUMAN	GOT2	Aspartate aminotransferase, mitochondrial
MHPHLSK		MIDMPVER.MHPHLSK.GYAYVEFE	R	G	7	2	647.418	849.438	849.437	425.726	425.726	848.433	425.224	1.0044	0.175894	9.519	0	0.9689	2	0	197	203	0		Mod1: First isotopic peak (PeakApex: 1.0032, Theoretical: 1.0024)																	0	TRUE	sp|Q15287|RNPS1_HUMAN	Q15287	RNPS1_HUMAN	RNPS1	RNA-binding protein with serine-rich domain 1
NKPGVYTK		WGSGCAQK.NKPGVYTK.VCNYVSWI	K	V	8	2	649.187	905.498	905.497	453.756	453.756	905.497	453.756	0.0004	0.0327982	18.46	11.06	0.9694	2	1	207	214	0																			0	FALSE	contaminant_TRYPSIN	contaminant_TRYPSIN	contaminant_TRYPSIN		contaminant_TRYPSIN	PRSS1, TMPRSS13
QHHPPYHQQHHQGPPPGGPGGR		GGEPRGGR.QHHPPYHQQHHQGPPPGGPGGR.SEEKISDS	R	S	22	5	650.864	2402.13	2402.13	481.433	481.433	2402.13	481.433	0.0031	0.000582798	19.378	9.483	1	2	0	246	267	0																			0	TRUE	sp|P23246|SFPQ_HUMAN	P23246	SFPQ_HUMAN	SFPQ	Splicing factor, proline- and glutamine-rich
TPCKGGIR		RAQHSQHR.TPCKGGIR.YSTDVSVD	R	Y	8	2	656.835	830.444	830.443	416.229	416.229	830.443	416.229	0.0002	0.288237	11.661	8.203	0.8021	2	1	144	151	0																			0	FALSE	sp|P00367|DHE3_HUMAN	P00367	DHE3_HUMAN	GLUD1	Glutamate dehydrogenase 1, mitochondrial	GLUD2
ILKNCGQK		GDVSERVR.ILKNCGQK.SIAYITAA	R	S	8	2	658.379	902.501	902.501	452.258	452.258	902.501	452.258	0.0003	0.0109777	13.748	10.12	0.9729	2	1	748	755	0																			0	TRUE	sp|P53621|COPA_HUMAN	P53621	COPA_HUMAN	COPA	Coatomer subunit alpha
LFIHNHEQHHK		HYPQKHMR.LFIHNHEQHHK.AQVEEFIA	R	A	11	3	661.016	1438.72	1438.72	480.582	480.581	1438.72	480.581	0.0007	3.73e-05	24.966	13.823	1	2	0	320	330	0																			0	TRUE	sp|Q02809|PLOD1_HUMAN	Q02809	PLOD1_HUMAN	PLOD1	Procollagen-lysine,2-oxoglutarate 5-dioxygenase 1
TYTQRCR		IIRRPGEK.TYTQRCR.LFVGNIPA	K	L	7	2	666.114	926.44	926.439	464.227	464.227	926.439	464.227	0	0.012621	15.858	10.918	0.9864	2	1	292	298	0																			0	FALSE	sp|P23246|SFPQ_HUMAN	P23246	SFPQ_HUMAN	SFPQ	Splicing factor, proline- and glutamine-rich	PSPC1
KSGPHCSESIHR		KIVTTDFR.KSGPHCSESIHR.SWDAINRI	R	S	12	3	668.803	1336.63	1336.63	446.551	446.551	1336.63	446.551	0.0012	8.76e-08	24.206	8.464	1	2	1	228	239	0																			0	TRUE	sp|P42785|PCP_HUMAN	P42785	PCP_HUMAN	PRCP	Lysosomal Pro-X carboxypeptidase
YMDGHHVK		RIFRDATR.YMDGHHVK.DISCINRD	R	D	8	2	673.204	985.445	985.444	493.73	493.729	985.444	493.729	0.0004	0.00706724	17.103	7.966	0.9961	2	0	225	232	0																			0	TRUE	sp|Q3ZCQ8|TIM50_HUMAN	Q3ZCQ8	TIM50_HUMAN	TIMM50	Mitochondrial import inner membrane translocase subunit TIM50
EDTEEHHLR		KIFVGGIK.EDTEEHHLR.DYFEQYGK	K	D	9	2	679.498	1164.52	1164.52	583.265	583.266	1164.52	583.265	0.0018	0.00766479	18.962	9.097	0.9983	2	0	114	122	0																			0	FALSE	sp|P09651|ROA1_HUMAN	P09651	ROA1_HUMAN	HNRNPA1	Heterogeneous nuclear ribonucleoprotein A1	HNRNPA1L2, HNRNPA2B1
QHHPPYHQQHHQGPPPGGPGGR		GGEPRGGR.QHHPPYHQQHHQGPPPGGPGGR.SEEKISDS	R	S	22	4	679.79	2402.13	2402.13	601.539	601.54	2402.13	601.539	0.0017	0.0234423	14.02	6.928	0.9896	2	0	246	267	0																			0	TRUE	sp|P23246|SFPQ_HUMAN	P23246	SFPQ_HUMAN	SFPQ	Splicing factor, proline- and glutamine-rich
LLTHHKDHFTK		AGTTISSK.LLTHHKDHFTK.LAVEAVIR	K	L	11	3	680.981	1375.74	1375.74	459.586	459.586	1375.74	459.586	0.0014	0.000990087	23.693	15.403	0.9984	2	1	171	181	0																			0	TRUE	sp|P78371|TCPB_HUMAN	P78371	TCPB_HUMAN	CCT2	T-complex protein 1 subunit beta
LRTACER		QNKRAVRR.LRTACER.AKRTISSS	R	A	7	2	681.931	847.434	847.433	424.724	424.724	847.433	424.724	-0.0001	0.00113254	19.426	13.871	0.9995	2	1	263	269	0																			0	FALSE	sp|P0DMV8|HS71A_HUMAN	P0DMV8	HS71A_HUMAN	HSPA1A	Heat shock 70 kDa protein 1A	HSPA1B, HSPA1L, HSPA2, HSPA6, HSPA8
EESIHCK		EYINGAVR.EESIHCK.SVEEISTI	R	S	7	2	682.192	844.376	844.376	423.195	423.195	844.375	423.195	0.0007	0.158398	11.701	0	0.9809	2	0	86	92	0																			0	TRUE	sp|Q8N983|RM43_HUMAN	Q8N983	RM43_HUMAN	MRPL43	39S ribosomal protein L43, mitochondrial
NDKSEEEQSSSSVK		SKQAVEMK.NDKSEEEQSSSSVK.KDETNVKM	K	K	14	2	682.883	1552.69	1552.69	777.352	777.35	1552.69	777.35	0.0002	0.0128381	16.066	0	0.9956	2	1	230	243	0																			0	TRUE	sp|P07910|HNRPC_HUMAN	P07910	HNRPC_HUMAN	HNRNPC	Heterogeneous nuclear ribonucleoproteins C1/C2
GTVSFHSHSDHR		IRIKKIPK.GTVSFHSHSDHR.FIGTVEKE	K	F	12	3	688.237	1365.62	1365.62	456.213	456.214	1365.62	456.213	0.0015	9.87e-06	20.181	8.92	1	2	0	416	427	0																			0	TRUE	sp|O75534|CSDE1_HUMAN	O75534	CSDE1_HUMAN	CSDE1	Cold shock domain-containing protein E1
FGGPVHHQAQR		IYHSPARR.FGGPVHHQAQR.FRFSPMGV	R	F	11	3	690.479	1232.62	1232.62	411.88	411.879	1232.62	411.879	-0.0004	5.72e-06	24.281	11.813	1	2	0	207	217	0																			0	TRUE	sp|Q15717|ELAV1_HUMAN	Q15717	ELAV1_HUMAN	ELAVL1	ELAV-like protein 1
EALNSCNKR		FASFEDAK.EALNSCNKR.EIEGRAIR	K	E	9	2	690.625	1033.5	1033.5	517.756	517.756	1033.5	517.756	-0.0001	0.000290804	24.458	13.113	0.9993	2	1	538	546	0																			0	TRUE	sp|P19338|NUCL_HUMAN	P19338	NUCL_HUMAN	NCL	Nucleolin
FGGPVHHQAQR		IYHSPARR.FGGPVHHQAQR.FRFSPMGV	R	F	11	2	691.063	1232.62	1232.62	617.316	617.316	1232.62	617.315	0.0007	3.15e-10	26.092	10.383	1	2	0	207	217	0																			0	TRUE	sp|Q15717|ELAV1_HUMAN	Q15717	ELAV1_HUMAN	ELAVL1	ELAV-like protein 1
GSPQQIDHAK		NFKIFIIR.GSPQQIDHAK.QIIEEKIE	R	Q	10	2	692.702	1079.54	1079.55	540.776	540.78	1079.54	540.775	0.0105	0.0698634	13.123	7.268	0.9564	2	0	479	488	0																			0	TRUE	sp|Q92945|FUBP2_HUMAN	Q92945	FUBP2_HUMAN	KHSRP	Far upstream element-binding protein 2
HGVYNPNK		ITAEVFKK.HGVYNPNK.IFGVTTID	K	I	8	2	694.974	927.457	927.456	464.736	464.735	927.456	464.735	0	1.21e-06	28.509	13.817	1	2	0	158	165	0																			0	TRUE	sp|P40926|MDHM_HUMAN	P40926	MDHM_HUMAN	MDH2	Malate dehydrogenase, mitochondrial
VGTRCCTKPESER	VGTRC[160]CTKPESER	EVSRSIGK.VGTRCCTKPESER.MPCTEDYI	K	M	13	3	695.796	1521.7	1521.7	508.242	508.242	1521.7	508.241	0.0001	2.82e-05	21.325	21.325	0.9995	2	2	456	468	0	5C(57.0214)																		0	TRUE	contaminant_INT-STD1	contaminant_INT-STD1 BSA	contaminant_INT-STD1 BSA		contaminant_INT-STD1 BSA
SGGGYGGDR		RGGYGGDR.SGGGYGGDR.SSGGGYSG	R	S	9	2	696.017	824.341	824.341	413.178	413.178	824.341	413.178	0.0003	0.00947327	18.594	9.221	0.993	2	0	423	431	0																			0	TRUE	sp|Q92804|RBP56_HUMAN	Q92804	RBP56_HUMAN	TAF15	TATA-binding protein-associated factor 2N
GQNQDYR		SIYYTGEK.GQNQDYR.GGKNSTWS	K	G	7	2	698.099	879.384	879.378	440.699	440.696	879.384	440.699	-0.0054	0.121479	12.162	0	0.9821	2	0	468	474	0																			0	TRUE	sp|P19338|NUCL_HUMAN	P19338	NUCL_HUMAN	NCL	Nucleolin
HQGVMVGMGQK	HQGVM[147]VGM[147]GQK	PSIVGRPR.HQGVMVGMGQK.DSYVGDEA	R	D	11	2	703.257	1202.55	1202.55	602.285	602.284	1202.55	602.284	0.0004	0.0197129	15.321	0	0.9905	2	0	40	50	0	5M(15.9949), 8M(15.9949)																		0	FALSE	sp|P60709|ACTB_HUMAN	P60709	ACTB_HUMAN	ACTB	Actin, cytoplasmic 1	ACTA1, ACTA2, ACTBL2, ACTC1, ACTG1, ACTG2
HIAEEADR		EIQIKEAK.HIAEEADR.KYEEVARK	K	K	8	2	703.778	939.442	939.441	470.728	470.728	939.441	470.728	0.0004	1.34819	8.981	0	0.7866	2	0	154	161	0																			0	FALSE	sp|P06753|TPM3_HUMAN	P06753	TPM3_HUMAN	TPM3	Tropomyosin alpha-3 chain	TPM4
EESGKPGAHVTVK		EPKRAVAR.EESGKPGAHVTVK.KIFVGGIK	R	K	13	3	706.667	1337.7	1337.69	446.906	446.905	1337.69	446.905	0.0002	1.38e-06	26.583	13.542	1	2	1	100	112	0																			0	TRUE	sp|P22626|ROA2_HUMAN	P22626	ROA2_HUMAN	HNRNPA2B1	Heterogeneous nuclear ribonucleoproteins A2/B1
YHTVNGHNCEVRK		VDKIVIQK.YHTVNGHNCEVRK.AISKQEMA	K	A	13	3	714.063	1555.73	1555.73	519.585	519.584	1555.73	519.584	-0.0001	3.03e-07	38.152	15.681	1	2	1	167	179	0																			0	TRUE	sp|P09651|ROA1_HUMAN	P09651	ROA1_HUMAN	HNRNPA1	Heterogeneous nuclear ribonucleoprotein A1
YHTVNGHNCEVRK		VDKIVIQK.YHTVNGHNCEVRK.AISKQEMA	K	A	13	4	714.324	1555.73	1555.73	389.94	389.94	1555.73	389.94	-0.0023	1.32e-06	30.956	15.321	1	2	1	167	179	0																			0	TRUE	sp|P09651|ROA1_HUMAN	P09651	ROA1_HUMAN	HNRNPA1	Heterogeneous nuclear ribonucleoprotein A1
YHTVNGHNCEVRK		VDKIVIQK.YHTVNGHNCEVRK.AISKQEMA	K	A	13	2	715.28	1555.73	1555.73	778.874	778.872	1555.73	778.873	-0.0022	6.4e-10	39.61	13.64	1	2	1	167	179	0																			0	TRUE	sp|P09651|ROA1_HUMAN	P09651	ROA1_HUMAN	HNRNPA1	Heterogeneous nuclear ribonucleoprotein A1
GGSDGYGSGR		PGPGSNFR.GGSDGYGSGR.GFGDGYNG	R	G	10	2	723.724	911.374	911.373	456.694	456.694	911.373	456.694	0	0.000549857	23.539	13.671	0.9999	2	0	229	238	0																			0	TRUE	sp|P22626|ROA2_HUMAN	P22626	ROA2_HUMAN	HNRNPA2B1	Heterogeneous nuclear ribonucleoproteins A2/B1
NIEKECNAK		GPRGNTIK.NIEKECNAK.IMIRGKGS	K	I	9	2	732.06	1047.5	1047.5	524.758	524.758	1047.5	524.758	-0.0009	0.0719922	12.338	10.678	0.814	2	1	166	174	0																			0	TRUE	sp|Q15637|SF01_HUMAN	Q15637	SF01_HUMAN	SF1	Splicing factor 1
SGNFGGSR		PSNYGPMK.SGNFGGSR.NMGGPYGG	K	N	8	2	732.799	780.351	780.351	391.183	391.183	780.351	391.183	-0.0007	0.00824613	18.835	9.781	0.9988	2	0	318	325	0																			0	TRUE	sp|P22626|ROA2_HUMAN	P22626	ROA2_HUMAN	HNRNPA2B1	Heterogeneous nuclear ribonucleoproteins A2/B1
YHTINGHNCEVKK		VDKIVVQK.YHTINGHNCEVKK.AISKQEMQ	K	A	13	3	737.987	1541.74	1541.74	514.922	514.921	1541.74	514.921	0.0003	1.56e-10	46.826	17.78	1	2	1	188	200	0																			0	TRUE	sp|P51991|ROA3_HUMAN	P51991	ROA3_HUMAN	HNRNPA3	Heterogeneous nuclear ribonucleoprotein A3
YHTINGHNCEVKK		VDKIVVQK.YHTINGHNCEVKK.AISKQEMQ	K	A	13	2	741.142	1541.74	1541.74	771.88	771.878	1541.74	771.878	0.0006	0.0762079	10.972	0	0.9201	2	1	188	200	0																			0	TRUE	sp|P51991|ROA3_HUMAN	P51991	ROA3_HUMAN	HNRNPA3	Heterogeneous nuclear ribonucleoprotein A3
SAASLNSR		DIMIIKIK.SAASLNSR.VASISIPT	K	V	8	2	744.131	804.407	804.407	403.211	403.211	804.409	403.212	-0.0023	0.0518501	13.641	8.374	0.986	2	0	98	105	0																			0	TRUE	contaminant_TRYPSIN	contaminant_TRYPSIN	contaminant_TRYPSIN		contaminant_TRYPSIN
AYEDGCK		AKKGDYQK.AYEDGCK.TVDIKPDW	K	T	7	2	746.924	784.306	784.306	393.16	393.16	784.306	393.16	0.0001	0.193197	8.356	0	0.9594	2	0	57	63	0																			0	TRUE	sp|P31948|STIP1_HUMAN	P31948	STIP1_HUMAN	STIP1	Stress-induced-phosphoprotein 1
TGSQGQCTQVR		RVTKVIGR.TGSQGQCTQVR.VEFMDDTS	R	V	11	2	750.17	1163.54	1163.54	582.776	582.776	1163.54	582.775	0.0013	6.36e-06	27.438	11.445	1	2	0	21	31	0																			0	TRUE	sp|P62857|RS28_HUMAN	P62857	RS28_HUMAN	RPS28	40S ribosomal protein S28
HQGVMVGMGQK	HQGVMVGM[147]GQK	PSIVGRPR.HQGVMVGMGQK.DSYVGDEA	R	D	11	2	752.555	1186.56	1186.56	594.287	594.287	1186.56	594.287	0.0009	1.6e-13	39.774	26.255	1	2	0	40	50	0	8M(15.9949)																		0	FALSE	sp|P60709|ACTB_HUMAN	P60709	ACTB_HUMAN	ACTB	Actin, cytoplasmic 1	ACTA1, ACTA2, ACTBL2, ACTC1, ACTG1, ACTG2
CTAGTLHNLSHHR	C[160]TAGTLHNLSHHR	TNDVETAR.CTAGTLHNLSHHR.EGIIAIFK	R	E	13	3	752.816	1502.72	1502.72	501.913	501.913	1502.72	501.913	-0.0004	5.24e-10	30.568	12.529	1	2	0	213	225	0	1C(57.0214)																		0	TRUE	sp|P35222|CTNB1_HUMAN	P35222	CTNB1_HUMAN	CTNNB1	Catenin beta-1
HQGVMVGMGQK	HQGVMVGM[147]GQK	PSIVGRPR.HQGVMVGMGQK.DSYVGDEA	R	D	11	3	753.026	1186.56	1186.56	396.527	396.527	1186.56	396.527	0.0004	0.00731334	15.708	10.776	0.9942	2	0	40	50	0	8M(15.9949)																		0	FALSE	sp|P60709|ACTB_HUMAN	P60709	ACTB_HUMAN	ACTB	Actin, cytoplasmic 1	ACTA1, ACTA2, ACTBL2, ACTC1, ACTG1, ACTG2
HQGVMVGMGQK	HQGVM[147]VGM[147]GQK	PSIVGRPR.HQGVMVGMGQK.DSYVGDEA	R	D	11	2	753.323	1202.55	1202.56	602.284	602.285	1202.55	602.284	0.0024	1.12e-05	29.31	8.091	1	2	0	40	50	0	5M(15.9949), 8M(15.9949)																		0	FALSE	sp|P60709|ACTB_HUMAN	P60709	ACTB_HUMAN	ACTB	Actin, cytoplasmic 1	ACTA1, ACTA2, ACTBL2, ACTC1, ACTG1, ACTG2
HLEMNPHFGSHR	HLEM[147]NPHFGSHR	NIIYTMQK.HLEMNPHFGSHR.YQIIPIHS	K	Y	12	3	755.727	1476.67	1476.67	493.23	493.23	1476.67	493.23	0.0004	0.197129	11.321	0	0.9212	2	0	669	680	0	4M(15.9949)																		0	TRUE	sp|Q08211|DHX9_HUMAN	Q08211	DHX9_HUMAN	DHX9	ATP-dependent RNA helicase A
GATYGKPVHHGVNQLK		GRKRPVPK.GATYGKPVHHGVNQLK.FARSIQSV	K	F	16	3	755.93	1704.91	1704.91	569.309	569.309	1704.91	569.309	-0.0001	1.49e-10	26.414	10.05	1	2	1	78	93	0																			0	TRUE	sp|P61313|RL15_HUMAN	P61313	RL15_HUMAN	RPL15	60S ribosomal protein L15
TLVVHEK		GDHCIIGR.TLVVHEK.ADDIGKGG	R	A	7	2	756.576	824.475	824.475	413.245	413.245	824.476	413.245	-0.0008	1.80821	7.471	0	0.7677	2	0	117	123	0																			0	TRUE	sp|P00441|SODC_HUMAN	P00441	SODC_HUMAN	SOD1	Superoxide dismutase [Cu-Zn]
SLCEQVSHHPPAAAHHAESK	SLC[160]EQVSHHPPAAAHHAESK	RIEENGYR.SLCEQVSHHPPAAAHHAESK.NGWTIRQE	R	N	20	4	761.768	2192.02	2192.02	549.012	549.012	2192.02	549.012	0.0007	0.00028867	15.272	8.644	0.9991	2	0	515	534	0	3C(57.0214)																		0	TRUE	sp|P22059|OSBP1_HUMAN	P22059	OSBP1_HUMAN	OSBP	Oxysterol-binding protein 1
MLPDKDCR	M[147]LPDKDCR	DPYATFVK.MLPDKDCR.YAIYDATY	K	Y	8	2	762.066	992.442	992.442	497.228	497.228	992.442	497.228	-0.0003	0.00594634	20.403	11.354	0.9851	2	1	74	81	0	1M(15.9949)																		0	TRUE	sp|P23528|COF1_HUMAN	P23528	COF1_HUMAN	CFL1	Cofilin-1
YLPHSAGR		AVKEKYAK.YLPHSAGR.YAAKRFRK	K	Y	8	2	762.361	899.461	899.461	450.738	450.738	899.461	450.738	-0.0004	1.00346	7.494	0	0.7883	2	0	48	55	0																			0	TRUE	sp|P46782|RS5_HUMAN	P46782	RS5_HUMAN	RPS5	40S ribosomal protein S5
LAQHITYVHQHSR		PDRDNDIR.LAQHITYVHQHSR.QPPSQFEP	R	Q	13	3	764.545	1588.82	1588.82	530.615	530.615	1588.82	530.615	0.0026	8.14e-06	21.111	12.419	1	2	0	533	545	0																			0	TRUE	sp|P33993|MCM7_HUMAN	P33993	MCM7_HUMAN	MCM7	DNA replication licensing factor MCM7
GPPNHHMGPMSER		GPNKGDSR.GPPNHHMGPMSER.RHEQSGGP	R	R	13	3	764.825	1445.63	1445.63	482.883	482.884	1445.63	482.884	0	1.28e-05	22.376	10.141	1	2	0	961	973	0																			0	TRUE	sp|Q9C0J8|WDR33_HUMAN	Q9C0J8	WDR33_HUMAN	WDR33	pre-mRNA 3' end processing protein WDR33
KPLKPCCACPETK	KPLKPC[160]C[160]ACPETK	APPESQEK.KPLKPCCACPETK.KARDACII	K	K	13	3	765.896	1530.73	1530.73	511.252	511.252	1530.74	511.252	-0.0006	0.000287291	21.949	21.949	0.9993	2	2	18	30	0	6C(57.0214), 7C(57.0214)																		0	TRUE	sp|Q14061|COX17_HUMAN	Q14061	COX17_HUMAN	COX17	Cytochrome c oxidase copper chaperone
GYLGPPHQGPPMHHASGHDTR	GYLGPPHQGPPM[147]HHASGHDTR	VTGEVEPR.GYLGPPHQGPPMHHASGHDTR.GPSSHEMR	R	G	21	5	766.116	2264.03	2264.03	453.814	453.813	2264.03	453.813	0.0004	2.95e-06	27.351	12.059	1	2	0	353	373	0	12M(15.9949)																		0	TRUE	sp|Q9H0L4|CSTFT_HUMAN	Q9H0L4	CSTFT_HUMAN	CSTF2T	Cleavage stimulation factor subunit 2 tau variant
KEECPAVR		IIEFFGIK.KEECPAVR.LITIEEEM	K	L	8	2	766.768	930.459	930.459	466.237	466.237	930.459	466.237	-0.0004	0.0545187	17.831	13.734	0.9375	2	1	309	316	0																			0	TRUE	sp|P07237|PDIA1_HUMAN	P07237	PDIA1_HUMAN	P4HB	Protein disulfide-isomerase
YHTVNGHNCEVR		VDKIVIQK.YHTVNGHNCEVR.KAISKQEM	K	K	12	3	770.177	1427.64	1427.63	476.887	476.885	1427.64	476.886	-0.002	0.00184927	21.432	9.515	0.9992	2	0	167	178	0																			0	TRUE	sp|P09651|ROA1_HUMAN	P09651	ROA1_HUMAN	HNRNPA1	Heterogeneous nuclear ribonucleoprotein A1
YHTVNGHNCEVR		VDKIVIQK.YHTVNGHNCEVR.KAISKQEM	K	K	12	2	770.437	1427.64	1427.64	714.826	714.826	1427.64	714.826	0	0.00108019	21.366	0	0.9997	2	0	167	178	0																			0	TRUE	sp|P09651|ROA1_HUMAN	P09651	ROA1_HUMAN	HNRNPA1	Heterogeneous nuclear ribonucleoprotein A1
ITGCASPGK		NGSGKIIK.ITGCASPGK.TVTIVVRG	K	T	9	2	770.662	832.411	832.411	417.213	417.213	832.411	417.213	-0.0005	0.00274237	20.067	12.277	0.9992	2	0	376	384	0																			0	TRUE	sp|P50991|TCPD_HUMAN	P50991	TCPD_HUMAN	CCT4	T-complex protein 1 subunit delta
CHTTHSMALIHNR	C[160]HTTHSMALIHNR	AEPSVCGR.CHTTHSMALIHNR.SIFSDKQM	R	S	13	4	773.797	1576.73	1576.74	395.191	395.192	1576.74	395.191	0.0018	1.29e-05	18.587	10.465	1	2	0	331	343	0	1C(57.0214)																		0	TRUE	sp|P33991|MCM4_HUMAN	P33991	MCM4_HUMAN	MCM4	DNA replication licensing factor MCM4
KFHTVSGSKCEIK		PVKKVIEK.KFHTVSGSKCEIK.VAQPKEVY	K	V	13	3	774.018	1462.76	1462.76	488.594	488.594	1462.76	488.594	-0.0001	8.31e-10	52.252	20.32	1	2	2	215	227	0																			0	TRUE	sp|Q99729|ROAA_HUMAN	Q99729	ROAA_HUMAN	HNRNPAB	Heterogeneous nuclear ribonucleoprotein A/B
TATAVAHCKRGNGLIK		VQVFGRKK.TATAVAHCKRGNGLIK.VNGRPIEM	K	V	16	4	777.093	1638.9	1638.9	410.732	410.731	1638.9	410.732	-0.0022	0.126904	15.158	12.094	0.8048	2	2	18	33	0																			0	TRUE	sp|P62249|RS16_HUMAN	P62249	RS16_HUMAN	RPS16	40S ribosomal protein S16
TATAVAHCKRGNGLIK		VQVFGRKK.TATAVAHCKRGNGLIK.VNGRPIEM	K	V	16	3	778.267	1638.9	1638.9	547.307	547.307	1638.9	547.307	0.0009	5.38e-05	16.286	9.43	0.9998	2	2	18	33	0																			0	TRUE	sp|P62249|RS16_HUMAN	P62249	RS16_HUMAN	RPS16	40S ribosomal protein S16
HVVFGHVK		KTDWIDGK.HVVFGHVK.EGMDVVKK	K	E	8	2	779.407	921.518	921.52	461.767	461.767	921.518	461.767	0.0013	2.16e-07	24.153	16.737	1	2	0	168	175	0																			0	TRUE	sp|P30405|PPIF_HUMAN	P30405	PPIF_HUMAN	PPIF	Peptidyl-prolyl cis-trans isomerase F, mitochondrial
TIAPCQK		IVTDIIRR.TIAPCQK.AMQDAEVS	R	A	7	2	782.101	759.395	759.393	380.705	380.704	759.395	380.705	-0.0015	0.143136	12.877	8.589	0.963	2	0	362	368	0																			0	TRUE	sp|P38646|GRP75_HUMAN	P38646	GRP75_HUMAN	HSPA9	Stress-70 protein, mitochondrial
NMSVIAHVDHGK	NM[147]SVIAHVDHGK	MDKKANIR.NMSVIAHVDHGK.STITDSIV	R	S	12	3	782.766	1322.64	1322.64	441.887	441.887	1322.64	441.887	-0.0007	0.0447858	15.677	10.13	0.9617	2	0	21	32	0	2M(15.9949)																		0	TRUE	sp|P13639|EF2_HUMAN	P13639	EF2_HUMAN	EEF2	Elongation factor 2
IVGCSVHK		AIFSKYGK.IVGCSVHK.GFAFVQYV	K	G	8	2	785.082	841.448	841.447	421.731	421.731	841.448	421.731	-0.0011	0.0536105	15.583	9.469	0.9779	2	0	43	50	0																			0	FALSE	sp|P07910|HNRPC_HUMAN	P07910	HNRPC_HUMAN	HNRNPC	Heterogeneous nuclear ribonucleoproteins C1/C2	RALYL
NMMAACDPRHGR	NM[147]MAACDPRHGR	TQQVFDAK.NMMAACDPRHGR.YITVAAVF	K	Y	12	3	787.27	1373.58	1373.57	458.866	458.865	1373.58	458.866	-0.0003	0.000589785	16.402	12.463	0.998	2	1	298	309	0	2M(15.9949)																		0	FALSE	sp|P07437|TBB5_HUMAN	P07437	TBB5_HUMAN	TUBB	Tubulin beta chain	TUBB2A, TUBB2B, TUBB3, TUBB4A, TUBB4B, TUBB6, TUBB8
YHTINGHNCEVK		VDKIVVQK.YHTINGHNCEVK.KAISKQEM	K	K	12	3	788.602	1413.65	1413.65	472.223	472.223	1413.65	472.223	-0.0001	1.4e-06	29.892	15.398	1	2	0	188	199	0																			0	TRUE	sp|P51991|ROA3_HUMAN	P51991	ROA3_HUMAN	HNRNPA3	Heterogeneous nuclear ribonucleoprotein A3
SHHWGYGKHNGPEHWHK	n[43]SHHWGYGKHNGPEHWHK	.SHHWGYGKHNGPEHWHK.DFPIAKGE	M	D	17	5	791.288	2134.96	2134.96	428	427.999	2134.96	428	-0.0014	2.35e-08	38.465	14.775	1	2	1	2	18	0	N-term(42.0106)																		0	TRUE	sp|P00918|CAH2_HUMAN	P00918	CAH2_HUMAN	CA2	Carbonic anhydrase 2
SHHWGYGKHNGPEHWHK	n[43]SHHWGYGKHNGPEHWHK	.SHHWGYGKHNGPEHWHK.DFPIAKGE	M	D	17	4	791.43	2134.96	2134.96	534.748	534.748	2134.96	534.748	0.0009	1.1e-13	56.756	15.767	1	2	1	2	18	0	N-term(42.0106)																		0	TRUE	sp|P00918|CAH2_HUMAN	P00918	CAH2_HUMAN	CA2	Carbonic anhydrase 2
VGEFCHNR		TPIEDQIR.VGEFCHNR.GIKIVVAG	R	G	8	2	794.359	960.423	960.424	481.219	481.219	960.424	481.219	0	0.0628782	16.306	10.226	0.9713	2	0	175	182	0																			0	FALSE	contaminant_UBIQUITIN02	contaminant_UBIQUITIN02	contaminant_UBIQUITIN02		contaminant_UBIQUITIN02	UBA1
GYLGPPHQGPPMHHVPGHESR	GYLGPPHQGPPM[147]HHVPGHESR	VTGEVEPR.GYLGPPHQGPPMHHVPGHESR.GPPPHEIR	R	G	21	5	795.275	2302.08	2302.08	461.423	461.423	2302.08	461.423	-0.0009	2.13e-08	43.18	16.489	1	2	0	345	365	0	12M(15.9949)																		0	TRUE	sp|P33240|CSTF2_HUMAN	P33240	CSTF2_HUMAN	CSTF2	Cleavage stimulation factor subunit 2
MLPDKDCR		DPYATFVK.MLPDKDCR.YAIYDATY	K	Y	8	2	797.231	976.447	976.447	489.231	489.231	976.447	489.231	-0.0004	0.000956255	21.811	12.833	0.9984	2	1	74	81	0																			0	TRUE	sp|P23528|COF1_HUMAN	P23528	COF1_HUMAN	CFL1	Cofilin-1
ANGTTVHVGIHPSK		IERVQREK.ANGTTVHVGIHPSK.VVITRIKI	K	V	14	3	801.855	1416.75	1416.75	473.256	473.256	1416.75	473.256	-0.0018	0.00157686	18.562	12.506	0.9995	2	0	90	103	0																			0	FALSE	sp|P61254|RL26_HUMAN	P61254	RL26_HUMAN	RPL26	60S ribosomal protein L26	RPL26L1
AAGAAGGGGDGGGGGGGAANPAGGDAAAAGDEER		MGIKARR.AAGAAGGGGDGGGGGGGAANPAGGDAAAAGDEER.KVGIAPGD	R	K	34	5	804.044	2625.08	2625.08	526.023	526.023	2625.1	526.028	-0.0229	0.00714454	19.952	17.326	0.9975	2	0	8	41	0																			0	TRUE	sp|O43525|KCNQ3_HUMAN	O43525	KCNQ3_HUMAN	KCNQ3	Potassium voltage-gated channel subfamily KQT member 3
LTNSMMMHGR	LTNSMMM[147]HGR	AQCPIVER.LTNSMMMHGR.NNGKKIMT	R	N	10	3	804.185	1192.52	1192.51	398.512	398.512	1192.52	398.512	-0.0009	0.00155649	18.998	16.773	0.9985	2	0	72	81	0	7M(15.9949)																		0	TRUE	sp|P46782|RS5_HUMAN	P46782	RS5_HUMAN	RPS5	40S ribosomal protein S5
YHQIGSGKCEIK		VKKIIESR.YHQIGSGKCEIK.VAQPKEVY	R	V	12	3	805.912	1361.68	1361.67	454.899	454.899	1361.68	454.899	-0.0015	0.947816	13.861	0	0.834	2	1	295	306	0																			0	TRUE	sp|O14979|HNRDL_HUMAN	O14979	HNRDL_HUMAN	HNRNPDL	Heterogeneous nuclear ribonucleoprotein D-like
YHQIGSGKCEIK		VKKIIESR.YHQIGSGKCEIK.VAQPKEVY	R	V	12	2	806.396	1361.68	1361.67	681.845	681.844	1361.68	681.845	-0.0017	6.01e-06	22.749	11.768	1	2	1	295	306	0																			0	TRUE	sp|O14979|HNRDL_HUMAN	O14979	HNRDL_HUMAN	HNRNPDL	Heterogeneous nuclear ribonucleoprotein D-like
HVLHVQLNRPNK		IRVTSAQK.HVLHVQLNRPNK.RNAMNKVF	K	R	12	3	806.468	1453.83	1453.83	485.616	485.616	1453.83	485.616	-0.0003	0.00086138	19.64	11.552	0.9995	2	1	66	77	0																			0	TRUE	sp|Q13011|ECH1_HUMAN	Q13011	ECH1_HUMAN	ECH1	Delta(3,5)-Delta(2,4)-dienoyl-CoA isomerase, mitochondrial
FHTVSGSKCEIK		VKKVIEKK.FHTVSGSKCEIK.VAQPKEVY	K	V	12	3	808.902	1334.67	1334.66	445.896	445.895	1334.67	445.896	-0.0015	1e-05	28.055	12.74	1	2	1	216	227	0																			0	TRUE	sp|Q99729|ROAA_HUMAN	Q99729	ROAA_HUMAN	HNRNPAB	Heterogeneous nuclear ribonucleoprotein A/B
FHTVSGSKCEIK		VKKVIEKK.FHTVSGSKCEIK.VAQPKEVY	K	V	12	2	810.224	1334.67	1334.66	668.34	668.339	1334.67	668.34	-0.0009	0.0485852	17.074	11.563	0.9161	2	1	216	227	0																			0	TRUE	sp|Q99729|ROAA_HUMAN	Q99729	ROAA_HUMAN	HNRNPAB	Heterogeneous nuclear ribonucleoprotein A/B
GIWHNDNK		ARDWPDAR.GIWHNDNK.TFIVWVNE	R	T	8	2	810.655	982.463	982.463	492.239	492.239	982.462	492.238	0.0006	0.378443	11.188	0	0.9303	2	0	216	223	0																			0	FALSE	sp|P12277|KCRB_HUMAN	P12277	KCRB_HUMAN	CKB	Creatine kinase B-type	CKM
NIDPKPCTPR		RPHTIDGR.NIDPKPCTPR.GMQPERTR	R	G	10	2	812.73	1139.58	1139.58	570.795	570.795	1139.58	570.795	-0.0003	0.0011491	19.312	11.04	0.996	2	1	79	88	0																			0	TRUE	sp|Q96EP5|DAZP1_HUMAN	Q96EP5	DAZP1_HUMAN	DAZAP1	DAZ-associated protein 1
NIDPKPCTPR		RPHTIDGR.NIDPKPCTPR.GMQPERTR	R	G	10	3	814.317	1139.58	1139.58	380.866	380.866	1139.58	380.866	0.0007	0.0156045	14.568	9.346	0.9778	2	1	79	88	0																			0	TRUE	sp|Q96EP5|DAZP1_HUMAN	Q96EP5	DAZP1_HUMAN	DAZAP1	DAZ-associated protein 1
MPGGPKPGGGPGLSTPGGHPKPPHR		PGGPKGGK.MPGGPKPGGGPGLSTPGGHPKPPHR.GGGEPRGG	K	G	25	5	818.424	2369.22	2369.21	474.851	474.85	2369.22	474.851	-0.0029	0.000804072	17.183	9.748	0.9988	2	2	212	236	0																			0	TRUE	sp|P23246|SFPQ_HUMAN	P23246	SFPQ_HUMAN	SFPQ	Splicing factor, proline- and glutamine-rich
MMMQSGR		PFDTVRRR.MMMQSGR.KGTDIMYT	R	K	7	2	823.777	839.345	839.345	420.68	420.68	839.345	420.68	-0.0005	0.0461583	12.843	0	0.9923	2	0	238	244	0																			0	FALSE	sp|P05141|ADT2_HUMAN	P05141	ADT2_HUMAN	SLC25A5	ADP/ATP translocase 2	SLC25A4, SLC25A6
KYHNVGLSKCEIK		PVKKIMEK.KYHNVGLSKCEIK.VAMSKEQY	K	V	13	4	824.038	1517.8	1517.8	380.458	380.458	1517.8	380.458	-0.0009	3.96e-06	27.646	12.596	1	2	2	243	255	0																			0	TRUE	sp|Q14103|HNRPD_HUMAN	Q14103	HNRPD_HUMAN	HNRNPD	Heterogeneous nuclear ribonucleoprotein D0
KYHNVGLSKCEIK		PVKKIMEK.KYHNVGLSKCEIK.VAMSKEQY	K	V	13	3	824.187	1517.8	1517.8	506.941	506.941	1517.8	506.941	-0.0007	1.97e-10	51.506	22.241	1	2	2	243	255	0																			0	TRUE	sp|Q14103|HNRPD_HUMAN	Q14103	HNRPD_HUMAN	HNRNPD	Heterogeneous nuclear ribonucleoprotein D0
DIRPVCR		MFSATISK.DIRPVCR.KFMQDPME	K	K	7	2	824.244	857.453	857.454	429.734	429.735	857.454	429.734	0.0001	0.060369	15.536	11.157	0.97	2	1	233	239	0																			0	TRUE	sp|O00148|DX39A_HUMAN	O00148	DX39A_HUMAN	DDX39A	ATP-dependent RNA helicase DDX39A
HPAKPDPSGECNPDLR		VIVFDYTK.HPAKPDPSGECNPDLR.LRGHQKEG	K	L	16	3	824.606	1731.8	1731.8	578.274	578.275	1731.8	578.274	0.0033	1.3e-06	27.26	11.688	1	2	1	156	171	0																			0	TRUE	sp|Q16576|RBBP7_HUMAN	Q16576	RBBP7_HUMAN	RBBP7	Histone-binding protein RBBP7
GYLGPPHQGPPMHHVPGHESR	GYLGPPHQGPPM[147]HHVPGHESR	VTGEVEPR.GYLGPPHQGPPMHHVPGHESR.GPPPHEIR	R	G	21	5	825.62	2301.08	2301.08	461.223	461.223	2302.08	461.423	-1.0041	8.28e-05	22.491	11.163	0.9998	2	0	345	365	0	12M(15.9949)	Mod1: Isotopic peak error (PeakApex: -1.0024, Theoretical: -1.0024); Mod1: Half of a disulfide bridge (Theoretical: -1.0078)																	0	TRUE	sp|P33240|CSTF2_HUMAN	P33240	CSTF2_HUMAN	CSTF2	Cleavage stimulation factor subunit 2
NGMVLKPHFHK		MAPSR.NGMVLKPHFHK.DWQRRVAT	R	D	11	3	827.224	1306.7	1306.7	436.573	436.573	1306.7	436.573	-0.0007	0.010197	16.85	12.279	0.9846	2	1	6	16	0																			0	TRUE	sp|P26373|RL13_HUMAN	P26373	RL13_HUMAN	RPL13	60S ribosomal protein L13
IFSHAYFHHR		SVCRRIYR.IFSHAYFHHR.QIFDEYEN	R	Q	10	3	827.372	1314.64	1314.64	439.22	439.221	1313.64	438.888	1.0011	0.0112487	24.706	18.286	0.9953	2	0	166	175	0		Mod1: First isotopic peak (PeakApex: 1.0032, Theoretical: 1.0024)																	0	TRUE	sp|Q9Y3A3|PHOCN_HUMAN	Q9Y3A3	PHOCN_HUMAN	MOB4	MOB-like protein phocein
HQNVQLPR		PIRITISK.HQNVQLPR.EGQEDQGI	K	E	8	2	829.379	990.536	990.536	496.275	496.275	990.536	496.275	-0.0002	9.8e-06	23.566	11.691	1	2	0	411	418	0																			0	TRUE	sp|P26599|PTBP1_HUMAN	P26599	PTBP1_HUMAN	PTBP1	Polypyrimidine tract-binding protein 1
GYLGPPHQGPPMHHVPGHESR		VTGEVEPR.GYLGPPHQGPPMHHVPGHESR.GPPPHEIR	R	G	21	5	830.06	2286.09	2286.09	458.224	458.224	2286.09	458.225	-0.0002	2.66e-09	45.925	15.381	1	2	0	345	365	0																			0	TRUE	sp|P33240|CSTF2_HUMAN	P33240	CSTF2_HUMAN	CSTF2	Cleavage stimulation factor subunit 2
IFSHAYFHHR		SVCRRIYR.IFSHAYFHHR.QIFDEYEN	R	Q	10	3	830.147	1313.64	1313.64	438.888	438.888	1313.64	438.888	-0.0008	0.000539228	15.654	9.177	0.9992	2	0	166	175	0																			0	TRUE	sp|Q9Y3A3|PHOCN_HUMAN	Q9Y3A3	PHOCN_HUMAN	MOB4	MOB-like protein phocein
GQAVDYEGSR		PTIKIIKK.GQAVDYEGSR.TQEEIVAK	K	T	10	2	830.425	1080.49	1080.49	541.251	541.251	1080.48	541.249	0.0039	0.066725	15.161	11.857	0.9332	2	0	146	155	0																			0	TRUE	sp|P13667|PDIA4_HUMAN	P13667	PDIA4_HUMAN	PDIA4	Protein disulfide-isomerase A4
GYLGPPHQGPPMHHVPGHESR		VTGEVEPR.GYLGPPHQGPPMHHVPGHESR.GPPPHEIR	R	G	21	6	830.569	2286.09	2286.09	382.022	382.022	2286.09	382.022	-0.0002	1.84e-07	27.781	12.88	1	2	0	345	365	0																			0	TRUE	sp|P33240|CSTF2_HUMAN	P33240	CSTF2_HUMAN	CSTF2	Cleavage stimulation factor subunit 2
GEEPGKSCGYSVR		AERVAFER.GEEPGKSCGYSVR.FESIIPRP	R	F	13	3	830.776	1367.61	1367.61	456.878	456.878	1367.61	456.879	-0.0006	3.66e-06	25.678	13.042	1	2	1	462	474	0																			0	TRUE	sp|Q08211|DHX9_HUMAN	Q08211	DHX9_HUMAN	DHX9	ATP-dependent RNA helicase A
GEEPGKSCGYSVR		AERVAFER.GEEPGKSCGYSVR.FESIIPRP	R	F	13	2	830.917	1367.61	1367.61	684.814	684.813	1367.61	684.814	-0.0013	0.000153093	20.419	12.366	0.9991	2	1	462	474	0																			0	TRUE	sp|Q08211|DHX9_HUMAN	Q08211	DHX9_HUMAN	DHX9	ATP-dependent RNA helicase A
GYLGPPHQGPPMHHVPGHESR		VTGEVEPR.GYLGPPHQGPPMHHVPGHESR.GPPPHEIR	R	G	21	3	832.186	2286.09	2286.08	763.036	763.035	2286.09	763.036	-0.0036	1e-14	36.715	10.344	1	2	0	345	365	0																			0	TRUE	sp|P33240|CSTF2_HUMAN	P33240	CSTF2_HUMAN	CSTF2	Cleavage stimulation factor subunit 2
KAQCPIVER		RYAAKRFR.KAQCPIVER.LTNSMMMH	R	L	9	2	833.271	1042.56	1042.56	522.287	522.287	1042.56	522.287	-0.0003	0.000108781	26.109	15.131	0.9997	2	1	63	71	0																			0	TRUE	sp|P46782|RS5_HUMAN	P46782	RS5_HUMAN	RPS5	40S ribosomal protein S5
HLIPAANTGESK		DIIDVIDK.HLIPAANTGESK.VFYYKMKG	K	V	12	2	833.335	1236.65	1236.65	619.331	619.331	1236.65	619.33	0.0006	0.293136	12.159	9.85	0.8144	2	0	107	118	0																			0	TRUE	sp|P62258|1433E_HUMAN	P62258	1433E_HUMAN	YWHAE	14-3-3 protein epsilon
GRPCKIVEMSTSK		KNGFVVIK.GRPCKIVEMSTSK.TGKHGHAK	K	T	13	3	833.96	1434.73	1434.73	479.251	479.251	1434.73	479.251	-0.0013	0.00136581	18.332	10.399	0.9977	2	2	35	47	0																			0	FALSE	sp|P63241|IF5A1_HUMAN	P63241	IF5A1_HUMAN	EIF5A	Eukaryotic translation initiation factor 5A-1	EIF5A2
GMGGHGYGGAGDASSGFHGGHFVHMR	GM[147]GGHGYGGAGDASSGFHGGHFVHM[147]R	DDRMRDGR.GMGGHGYGGAGDASSGFHGGHFVHMR.GIPFRATE	R	G	26	4	835.924	2574.07	2574.07	644.524	644.524	2574.07	644.524	-0.0004	0.00359946	19.618	10.893	0.9962	2	0	175	200	0	25M(15.9949), 2M(15.9949)																		0	TRUE	sp|P31942|HNRH3_HUMAN	P31942	HNRH3_HUMAN	HNRNPH3	Heterogeneous nuclear ribonucleoprotein H3
GMGGHGYGGAGDASSGFHGGHFVHMR	GM[147]GGHGYGGAGDASSGFHGGHFVHM[147]R	DDRMRDGR.GMGGHGYGGAGDASSGFHGGHFVHMR.GIPFRATE	R	G	26	6	836.017	2574.07	2574.06	430.019	430.018	2574.07	430.018	-0.0019	0.527971	10.861	8.792	0.8234	2	0	175	200	0	25M(15.9949), 2M(15.9949)																		0	TRUE	sp|P31942|HNRH3_HUMAN	P31942	HNRH3_HUMAN	HNRNPH3	Heterogeneous nuclear ribonucleoprotein H3
HRVIGSGCNLDSAR		WKISGIPK.HRVIGSGCNLDSAR.FRYIMAEK	K	F	14	3	836.178	1483.73	1483.73	495.584	495.584	1483.73	495.584	-0.0003	5.48e-09	29.747	11.931	1	2	1	157	170	0																			0	TRUE	sp|P07195|LDHB_HUMAN	P07195	LDHB_HUMAN	LDHB	L-lactate dehydrogenase B chain
ATYDKLCK		NNIVIFDK.ATYDKLCK.EVPNYKII	K	E	8	2	838.603	940.468	940.468	471.241	471.241	940.469	471.242	-0.0005	0.00521714	18.675	11.968	0.9924	2	1	53	60	0																			0	TRUE	sp|P62851|RS25_HUMAN	P62851	RS25_HUMAN	RPS25	40S ribosomal protein S25
KAVVVCPKDEDYK		CIFAGFQR.KAVVVCPKDEDYK.QRTQKKAE	R	Q	13	3	839.022	1492.76	1492.76	498.594	498.593	1492.76	498.594	-0.0014	1.14e-08	35.776	15.134	1	2	2	602	614	0																			0	TRUE	sp|Q00839|HNRPU_HUMAN	Q00839	HNRPU_HUMAN	HNRNPU	Heterogeneous nuclear ribonucleoprotein U
IAHIMGPPDRCEHAAR		DDGTGPEK.IAHIMGPPDRCEHAAR.IINDIIQS	K	I	16	4	839.797	1772.85	1772.85	444.221	444.221	1772.86	444.221	-0.0019	1.96e-05	24.088	11.863	1	2	1	369	384	0																			0	TRUE	sp|Q92945|FUBP2_HUMAN	Q92945	FUBP2_HUMAN	KHSRP	Far upstream element-binding protein 2
HLEMNPHFGSHR		NIIYTMQK.HLEMNPHFGSHR.YQIIPIHS	K	Y	12	3	842.144	1460.67	1460.67	487.898	487.898	1460.67	487.898	-0.0003	1.47e-07	32.761	12.677	1	2	0	669	680	0																			0	TRUE	sp|Q08211|DHX9_HUMAN	Q08211	DHX9_HUMAN	DHX9	ATP-dependent RNA helicase A
VHSVAWSCDGRR		EFIAHSAK.VHSVAWSCDGRR.LASGSFDK	K	L	12	3	843.827	1371.67	1371.65	458.231	458.225	1371.65	458.223	0.0065	0.000911112	22.569	14.248	0.9984	2	1	58	69	0																			0	TRUE	sp|Q96J01|THOC3_HUMAN	Q96J01	THOC3_HUMAN	THOC3	THO complex subunit 3
IAVHCTVR		FGIRRNEK.IAVHCTVR.GAKAEEII	K	G	8	2	847.084	897.485	897.485	449.75	449.75	897.486	449.75	-0.0006	0.0267864	14.731	10.834	0.9904	2	0	68	75	0																			0	TRUE	sp|P62913|RL11_HUMAN	P62913	RL11_HUMAN	RPL11	60S ribosomal protein L11
HQGVMVGMGQK		PSIVGRPR.HQGVMVGMGQK.DSYVGDEA	R	D	11	2	848.144	1170.56	1170.56	586.289	586.289	1170.56	586.289	0.0001	1.18e-07	42.344	16.237	1	2	0	40	50	0																			0	FALSE	sp|P60709|ACTB_HUMAN	P60709	ACTB_HUMAN	ACTB	Actin, cytoplasmic 1	ACTA1, ACTA2, ACTBL2, ACTC1, ACTG1, ACTG2
AQETNQTPGPMLCSTGCGFYGNPR	n[43]AQETNQTPGPMLCSTGCGFYGNPR	.AQETNQTPGPMLCSTGCGFYGNPR.TNGMCSVC	M	T	24	5	848.772	2569.08	2569.09	514.823	514.826	2570.1	515.027	-1.0053	0.0591111	20.121	15.586	0.9914	2	0	2	25	0	N-term(42.0106)	Mod1: Isotopic peak error (PeakApex: -1.0024, Theoretical: -1.0024); Mod1: Half of a disulfide bridge (Theoretical: -1.0078)																	0	TRUE	sp|O76080|ZFAN5_HUMAN	O76080	ZFAN5_HUMAN	ZFAND5	AN1-type zinc finger protein 5
GMTLVTPLQLLLFASK	GM[147]TLVTPLQLLLFASK	RTRAISAK.GMTLVTPLQLLLFASK.KVQSDGQI	K	K	16	2	8240.55	1747	1746.99	874.506	874.505	1747	874.505	-0.0007	4.91e-11	28.105	12.193	1	2	0	1058	1073	0	2M(15.9949)																		0	TRUE	sp|Q08211|DHX9_HUMAN	Q08211	DHX9_HUMAN	DHX9	ATP-dependent RNA helicase A
YALLPHLYTLFHQAHVAGETVARPLFLEFPK		MRKAITIR.YALLPHLYTLFHQAHVAGETVARPLFLEFPK.DSSTWTVD	R	D	31	6	8240.81	3577.93	3577.93	597.329	597.328	3577.92	597.328	0.0019	1.42e-10	50.95	15.945	1	2	1	703	733	0																			0	TRUE	sp|P10253|LYAG_HUMAN	P10253	LYAG_HUMAN	GAA	Lysosomal alpha-glucosidase
TALMSLFGIPLWYFSQSPR	TALM[147]SLFGIPLWYFSQSPR	CSETYETK.TALMSLFGIPLWYFSQSPR.VVIQPDIY	K	V	19	2	8241.97	2229.14	2229.13	1115.57	1115.57	2229.13	1115.57	-0.0002	9.9e-06	30.517	9.61	1	2	0	665	683	0	4M(15.9949)																		0	TRUE	sp|O94901|SUN1_HUMAN	O94901	SUN1_HUMAN	SUN1	SUN domain-containing protein 1
SLTGVVNAQALTSAFSPHTKPWIGLAEALGTLMR	SLTGVVNAQALTSAFSPHTKPWIGLAEALGTLM[147]R	FVDMVKGK.SLTGVVNAQALTSAFSPHTKPWIGLAEALGTLMR.AWAGSPKG	K	A	34	4	8242.19	3551.87	3551.87	888.976	888.975	3552.88	889.226	-1.0058	6.01e-08	44.11	20.599	1	2	1	311	344	0	33M(15.9949)	Mod1: Isotopic peak error (PeakApex: -1.0024, Theoretical: -1.0024); Mod1: Half of a disulfide bridge (Theoretical: -1.0078); Mod1: Amidation (Theoretical: -0.9840)																	0	TRUE	sp|O43175|SERA_HUMAN	O43175	SERA_HUMAN	PHGDH	D-3-phosphoglycerate dehydrogenase
GIGTVTFEQSIEAVQAISMFNGQLLFDRPMHVK		EDKDGKSR.GIGTVTFEQSIEAVQAISMFNGQLLFDRPMHVK.MDERAIPK	R	M	33	4	8242.27	3663.86	3663.86	916.973	916.972	3662.86	916.722	1.0014	9e-14	64.545	19.387	1	2	1	245	277	0		Mod1: First isotopic peak (PeakApex: 1.0032, Theoretical: 1.0024); Mod1: Deamidation (Theoretical: 0.9840)																	0	TRUE	sp|P52272|HNRPM_HUMAN	P52272	HNRPM_HUMAN	HNRNPM	Heterogeneous nuclear ribonucleoprotein M
KYSVWIGGSILASLSTFQQMWISKQEYDESGPSIVHR		KIIAPPER.KYSVWIGGSILASLSTFQQMWISKQEYDESGPSIVHR.KCF	R	K	37	4	8242.34	4227.11	4227.11	1057.79	1057.79	4227.11	1057.78	0.0024	6.81e-08	46.419	35.718	1	2	2	336	372	0																			0	FALSE	sp|P60709|ACTB_HUMAN	P60709	ACTB_HUMAN	ACTB	Actin, cytoplasmic 1	ACTG1
VLFYPTLLYTLFR		IIEAGIAR.VLFYPTLLYTLFR.GKVPGRAH	R	G	13	2	8242.72	1644.93	1644.93	823.472	823.471	1644.93	823.471	0.0003	9.08e-06	27.517	15.052	1	2	0	14	26	0																			0	TRUE	sp|Q8WUK0|PTPM1_HUMAN	Q8WUK0	PTPM1_HUMAN	PTPMT1	Phosphatidylglycerophosphatase and protein-tyrosine phosphatase 1
YFASEIIGFLSAIGHPFPK		EGGNDPFR.YFASEIIGFLSAIGHPFPK.MIFNHGRK	R	M	19	3	8242.86	2093.11	2093.1	698.709	698.708	2093.1	698.707	0.0031	1.23e-11	40.981	15.059	1	2	0	239	257	0																			0	TRUE	sp|Q92990|GLMN_HUMAN	Q92990	GLMN_HUMAN	GLMN	Glomulin
MEIVELEDHPFFVGVQYHPEFLSRPIKPSPPYFGLLLASVGR		GQDVEGER.MEIVELEDHPFFVGVQYHPEFLSRPIKPSPPYFGLLLASVGR.LSHYIQKG	R	L	42	6	8243.24	4810.49	4810.49	802.755	802.756	4810.5	802.757	-0.0039	0.0353503	20.79	15.982	0.986	2	2	509	550	0																			0	TRUE	sp|P17812|PYRG1_HUMAN	P17812	PYRG1_HUMAN	CTPS1	CTP synthase 1
GIGTVTFEQSIEAVQAISMFNGQLLFDRPMHVK		EDKDGKSR.GIGTVTFEQSIEAVQAISMFNGQLLFDRPMHVK.MDERAIPK	R	M	33	4	8243.81	3662.87	3662.86	916.724	916.721	3662.86	916.722	-0.0026	3.53e-11	51.332	17.893	1	2	1	245	277	0																			0	TRUE	sp|P52272|HNRPM_HUMAN	P52272	HNRPM_HUMAN	HNRNPM	Heterogeneous nuclear ribonucleoprotein M
YFASEIIGFLSAIGHPFPK		EGGNDPFR.YFASEIIGFLSAIGHPFPK.MIFNHGRK	R	M	19	3	8244.29	2094.1	2094.1	699.042	699.042	2093.1	698.707	1.0061	1.19e-09	36.684	13.328	1	2	0	239	257	0		Mod1: First isotopic peak (PeakApex: 1.0032, Theoretical: 1.0024)																	0	TRUE	sp|Q92990|GLMN_HUMAN	Q92990	GLMN_HUMAN	GLMN	Glomulin
YALLPHLYTLFHQAHVAGETVARPLFLEFPK		MRKAITIR.YALLPHLYTLFHQAHVAGETVARPLFLEFPK.DSSTWTVD	R	D	31	5	8244.44	3577.93	3577.93	716.593	716.592	3577.92	716.592	0.0017	9.09e-06	32.762	16.14	1	2	1	703	733	0																			0	TRUE	sp|P10253|LYAG_HUMAN	P10253	LYAG_HUMAN	GAA	Lysosomal alpha-glucosidase
HLLAFLLAELGTSGSIDGNNQLVIK		KIIHRQPK.HLLAFLLAELGTSGSIDGNNQLVIK.GRFQQKQI	K	G	25	3	8245.79	2622.44	2622.44	875.154	875.154	2622.44	875.153	0.0009	3.53e-06	30.531	14.816	1	2	0	235	259	0																			0	TRUE	sp|P20042|IF2B_HUMAN	P20042	IF2B_HUMAN	EIF2S2	Eukaryotic translation initiation factor 2 subunit 2
NAFGLHLIDFMSEILK		TENKITTK.NAFGLHLIDFMSEILK.QKDTEPTN	K	Q	16	3	8246.09	1846.97	1846.97	616.663	616.662	1846.97	616.662	0.0003	4.17e-09	37.246	16.146	1	2	0	127	142	0																			0	TRUE	sp|Q15003|CND2_HUMAN	Q15003	CND2_HUMAN	NCAPH	Condensin complex subunit 2
AMTTGAIAAMLSTILYSR		MYKHSNNK.AMTTGAIAAMLSTILYSR.RFFPYYVY	K	R	18	2	8246.55	1869.97	1869.97	935.993	935.992	1869.97	935.992	-0.0004	2e-14	48.05	11.387	1	2	0	110	127	0																			0	TRUE	sp|P20618|PSB1_HUMAN	P20618	PSB1_HUMAN	PSMB1	Proteasome subunit beta type-1
SQPISSPVILQFGHAETLLPLLSLMGYFKDKEPLTAYNYK		KAVEQKQR.SQPISSPVILQFGHAETLLPLLSLMGYFKDKEPLTAYNYK.KQMHRKFR	R	K	40	5	8247.51	4508.38	4508.37	902.684	902.681	4508.37	902.681	-0.0009	3.88e-06	37.211	16.898	1	2	2	357	396	0																			0	TRUE	sp|Q9UNW1|MINP1_HUMAN	Q9UNW1	MINP1_HUMAN	MINPP1	Multiple inositol polyphosphate phosphatase 1
GLALHDILTEIHLFVHRVDFPSSVR		ITEIKTIK.GLALHDILTEIHLFVHRVDFPSSVR.IHIITKMA	K	I	25	5	8248.79	2870.56	2870.56	575.119	575.119	2870.56	575.118	0.0007	5.55e-07	30.889	12.65	1	2	1	274	298	0																			0	TRUE	sp|P40937|RFC5_HUMAN	P40937	RFC5_HUMAN	RFC5	Replication factor C subunit 5
ITEFCHR		SEEITAER.ITEFCHR.FIEGKIKP	R	F	7	2	850.945	904.422	904.422	453.218	453.218	904.423	453.219	-0.0004	0.101755	15.912	12.504	0.977	2	0	339	345	0																			0	TRUE	sp|P07237|PDIA1_HUMAN	P07237	PDIA1_HUMAN	P4HB	Protein disulfide-isomerase
PVFAFHHANFPQYVMDVLMDQHFTEPTPIQCQGFPLALSGR	PVFAFHHANFPQYVMDVLMDQHFTEPTPIQC[160]QGFPLALSGR	RGGDVCPK.PVFAFHHANFPQYVMDVLMDQHFTEPTPIQCQGFPLALSGR.DMVGIAQT	K	D	41	5	8250.58	4744.28	4744.27	949.863	949.862	4742.27	949.461	2.0053	1.2e-12	47.456	16.573	1	2	0	169	209	0	31C(57.0214)	Mod1: Second isotopic peak (PeakApex: 2.0052, Theoretical: 2.0047); Mod1: Unannotated mass-shift 1.9820 (PeakApex: 1.9820)																	0	TRUE	sp|Q92841|DDX17_HUMAN	Q92841	DDX17_HUMAN	DDX17	Probable ATP-dependent RNA helicase DDX17
GMTLVTPLQLLLFASK		RTRAISAK.GMTLVTPLQLLLFASK.KVQSDGQI	K	K	16	2	8252.53	1731	1731	866.508	866.507	1731	866.508	-0.0004	5.45e-10	36.24	11.294	1	2	0	1058	1073	0																			0	TRUE	sp|Q08211|DHX9_HUMAN	Q08211	DHX9_HUMAN	DHX9	ATP-dependent RNA helicase A
SQPISSPVILQFGHAETLLPLLSLMGYFKDKEPLTAYNYK		KAVEQKQR.SQPISSPVILQFGHAETLLPLLSLMGYFKDKEPLTAYNYK.KQMHRKFR	R	K	40	5	8253.56	4507.37	4507.37	902.482	902.481	4508.37	902.681	-1.0043	2.01e-09	51.102	16.935	1	2	2	357	396	0		Mod1: Isotopic peak error (PeakApex: -1.0024, Theoretical: -1.0024); Mod1: Half of a disulfide bridge (Theoretical: -1.0078); Mod1: Amidation (Theoretical: -0.9840)																	0	TRUE	sp|Q9UNW1|MINP1_HUMAN	Q9UNW1	MINP1_HUMAN	MINPP1	Multiple inositol polyphosphate phosphatase 1
GSTPEAAAQVVQWVSFADSDIVPPASTWVFPTLGIMHHNK		YVSNEEIR.GSTPEAAAQVVQWVSFADSDIVPPASTWVFPTLGIMHHNK.QATENAKE	R	Q	40	4	8253.78	4289.12	4289.12	1073.29	1073.29	4290.12	1073.54	-1.0043	0.000981555	25.646	17.138	0.9998	2	0	86	125	0		Mod1: Isotopic peak error (PeakApex: -1.0024, Theoretical: -1.0024); Mod1: Half of a disulfide bridge (Theoretical: -1.0078); Mod1: Amidation (Theoretical: -0.9840)																	0	TRUE	sp|P26641|EF1G_HUMAN	P26641	EF1G_HUMAN	EEF1G	Elongation factor 1-gamma
AVVVCPKDEDYKQR		IFAGFQRK.AVVVCPKDEDYKQR.TQKKAEVE	K	T	14	4	851.366	1648.82	1648.83	413.213	413.214	1648.82	413.213	0.0012	0.00408954	18.847	12.148	0.9918	2	2	603	616	0																			0	TRUE	sp|Q00839|HNRPU_HUMAN	Q00839	HNRPU_HUMAN	HNRNPU	Heterogeneous nuclear ribonucleoprotein U
QNHVVDVSVAVSTPAGLITPIVFNAHIK		SWMDTVIR.QNHVVDVSVAVSTPAGLITPIVFNAHIK.GVETIAND	R	G	28	4	8255.04	2925.61	2925.61	732.409	732.409	2925.61	732.409	-0.0019	0.000117719	33.254	18.959	1	2	0	505	532	0																			0	TRUE	sp|P10515|ODP2_HUMAN	P10515	ODP2_HUMAN	DLAT	Dihydrolipoyllysine-residue acetyltransferase component of pyruvate dehydrogenase complex, mitochondrial
LRPFFWLSPLASLVIPPVTDR		FSCSSVSR.LRPFFWLSPLASLVIPPVTDR.	R	K	21	3	8255.98	2423.38	2423.37	808.799	808.798	2423.37	808.798	0.0004	1.14e-08	42.081	15.754	1	2	1	479	499	0																			0	TRUE	sp|Q9C037|TRIM4_HUMAN	Q9C037	TRIM4_HUMAN	TRIM4	E3 ubiquitin-protein ligase TRIM4
GIGTVTFEQSIEAVQAISMFNGQLLFDRPMHVK		EDKDGKSR.GIGTVTFEQSIEAVQAISMFNGQLLFDRPMHVK.MDERAIPK	R	M	33	4	8256.12	3661.85	3661.84	916.47	916.466	3662.86	916.722	-1.0229	1.85e-11	59.569	20.175	1	2	1	245	277	0		Mod1: Isotopic peak error (PeakApex: -1.0024, Theoretical: -1.0024); Mod1: Half of a disulfide bridge (Theoretical: -1.0078)																	0	TRUE	sp|P52272|HNRPM_HUMAN	P52272	HNRPM_HUMAN	HNRNPM	Heterogeneous nuclear ribonucleoprotein M
YDPSIGIYGLDFYVVLGRPGFSIADK		EHIDIGIK.YDPSIGIYGLDFYVVLGRPGFSIADK.KRRTGCIG	K	K	26	3	8256.2	2862.47	2862.47	955.165	955.164	2861.46	954.829	1.0053	8.5e-07	29.043	15.242	1	2	1	119	144	0		Mod1: First isotopic peak (PeakApex: 1.0032, Theoretical: 1.0024); Mod1: Deamidation (Theoretical: 0.9840)																	0	TRUE	sp|P62913|RL11_HUMAN	P62913	RL11_HUMAN	RPL11	60S ribosomal protein L11
RHWGGNVLGPK		NDRYDEIR.RHWGGNVLGPK.SVARIAKI	R	S	11	3	851.583	1220.65	1220.65	407.891	407.891	1219.66	407.56	0.9937	0.000831133	22.058	13.811	0.9487	2	1	235	245	0		Mod1: First isotopic peak (PeakApex: 1.0032, Theoretical: 1.0024); Mod1: Deamidation (Theoretical: 0.9840)																	0	TRUE	sp|P62424|RL7A_HUMAN	P62424	RL7A_HUMAN	RPL7A	60S ribosomal protein L7a
NTPFLYDLVMTHALQWPSLTVQWLPEVTKPEGK		EEYKIWKK.NTPFLYDLVMTHALQWPSLTVQWLPEVTKPEGK.DYAIHWIV	K	D	33	4	8260.05	3837.99	3837.98	960.506	960.501	3837.98	960.502	-0.0048	0.0248133	22.818	16.31	0.9899	2	1	26	58	0																			0	TRUE	sp|Q16576|RBBP7_HUMAN	Q16576	RBBP7_HUMAN	RBBP7	Histone-binding protein RBBP7
YSVWIGGSILASLSTFQQMWISKQEYDESGPSIVHR	YSVWIGGSILASLSTFQQM[147]WISKQEYDESGPSIVHR	IIAPPERK.YSVWIGGSILASLSTFQQMWISKQEYDESGPSIVHR.KCF	K	K	36	4	8261.38	4115.02	4115.01	1029.76	1029.76	4115.01	1029.76	0	0	78.756	22.717	1	2	1	337	372	0	19M(15.9949)																		0	FALSE	sp|P60709|ACTB_HUMAN	P60709	ACTB_HUMAN	ACTB	Actin, cytoplasmic 1	ACTG1
SVLFQIFSQGISFPSWMK		RDNYDAIR.SVLFQIFSQGISFPSWMK.EKDIVKIP	R	E	18	2	8262.18	2101.08	2101.07	1051.55	1051.54	2101.07	1051.54	-0.0002	4.95e-12	45.539	15.731	1	2	0	143	160	0																			0	TRUE	sp|Q9NUU6|F105A_HUMAN	Q9NUU6	F105A_HUMAN	FAM105A	Inactive ubiquitin thioesterase FAM105A
AFYPEEISSMVLTKMKEIAEAYLGYPVTNAVITVPAYFNDSQR	AFYPEEISSM[147]VLTKMKEIAEAYLGYPVTNAVITVPAYFNDSQR	VSYKGETK.AFYPEEISSMVLTKMKEIAEAYLGYPVTNAVITVPAYFNDSQR.QATKDAGV	K	Q	43	4	8262.47	4872.43	4872.42	1219.11	1219.11	4871.41	1218.86	1.0097	1.16e-08	38.926	38.926	1	2	2	113	155	0	10M(15.9949)	Mod1: First isotopic peak (PeakApex: 1.0032, Theoretical: 1.0024); Mod1: Deamidation (Theoretical: 0.9840)																	0	FALSE	sp|P0DMV8|HS71A_HUMAN	P0DMV8	HS71A_HUMAN	HSPA1A	Heat shock 70 kDa protein 1A	HSPA1B
VAACELLHSMVMFMLGK	VAAC[160]ELLHSMVMFMLGK	TASDRQTK.VAACELLHSMVMFMLGK.ATQMPEGG	K	A	17	3	8262.54	1935.95	1935.94	646.322	646.322	1935.94	646.322	0.0003	2.75e-11	47.492	16.53	1	2	0	928	944	0	4C(57.0214)																		0	TRUE	sp|P78527|PRKDC_HUMAN	P78527	PRKDC_HUMAN	PRKDC	DNA-dependent protein kinase catalytic subunit
HMYHSLYLK	HM[147]YHSLYLK	RESKKIDR.HMYHSLYLK.VKGNVFKN	R	V	9	3	852.149	1206.57	1206.58	403.197	403.2	1206.59	403.202	-0.0087	0.00224226	14.834	8.337	0.9948	2	0	118	126	0	2M(15.9949)																		0	TRUE	sp|P84098|RL19_HUMAN	P84098	RL19_HUMAN	RPL19	60S ribosomal protein L19
SLTGVVNAQALTSAFSPHTKPWIGLAEALGTLMR		FVDMVKGK.SLTGVVNAQALTSAFSPHTKPWIGLAEALGTLMR.AWAGSPKG	K	A	34	4	8263.28	3535.87	3535.88	884.976	884.976	3536.88	885.228	-1.0046	1.17e-11	56.97	18.851	1	2	1	311	344	0		Mod1: Isotopic peak error (PeakApex: -1.0024, Theoretical: -1.0024); Mod1: Half of a disulfide bridge (Theoretical: -1.0078); Mod1: Amidation (Theoretical: -0.9840)																	0	TRUE	sp|O43175|SERA_HUMAN	O43175	SERA_HUMAN	PHGDH	D-3-phosphoglycerate dehydrogenase
QNHVVDVSVAVSTPAGLITPIVFNAHIK		SWMDTVIR.QNHVVDVSVAVSTPAGLITPIVFNAHIK.GVETIAND	R	G	28	4	8263.43	2926.62	2926.61	732.661	732.66	2925.61	732.409	1.0043	8.58e-08	37.343	18.149	1	2	0	505	532	0		Mod1: First isotopic peak (PeakApex: 1.0032, Theoretical: 1.0024); Mod1: Deamidation (Theoretical: 0.9840)																	0	TRUE	sp|P10515|ODP2_HUMAN	P10515	ODP2_HUMAN	DLAT	Dihydrolipoyllysine-residue acetyltransferase component of pyruvate dehydrogenase complex, mitochondrial
ASLDRPFTNLESAFYSIVGLSSLGAQVPDAK		KHDVERIK.ASLDRPFTNLESAFYSIVGLSSLGAQVPDAK.KACTYIRS	K	K	31	3	8264.76	3252.68	3252.67	1085.23	1085.23	3252.67	1085.23	0.0007	6.6e-13	60.008	19.41	1	2	1	39	69	0																			0	TRUE	sp|P04844|RPN2_HUMAN	P04844	RPN2_HUMAN	RPN2	Dolichyl-diphosphooligosaccharide--protein glycosyltransferase subunit 2
FYALSASFEPFSNKGQTLVVQFTVK		IQTSQDAR.FYALSASFEPFSNKGQTLVVQFTVK.HEQNIDCG	R	H	25	3	8264.84	2807.46	2807.45	936.828	936.824	2807.45	936.825	-0.0022	1.02e-10	54.197	22.023	1	2	1	74	98	0																			0	TRUE	sp|P27797|CALR_HUMAN	P27797	CALR_HUMAN	CALR	Calreticulin
SVVQQYLDVVGYPFMPPYWGLGFHLCR	SVVQQYLDVVGYPFMPPYWGLGFHLC[160]R	IFIGPEPK.SVVQQYLDVVGYPFMPPYWGLGFHLCR.WGYSSTAI	K	W	27	3	8264.91	3226.58	3226.57	1076.53	1076.53	3227.57	1076.86	-1.0014	3.15e-10	50.004	20.358	1	2	0	349	375	0	26C(57.0214)	Mod1: Isotopic peak error (PeakApex: -1.0024, Theoretical: -1.0024); Mod1: Half of a disulfide bridge (Theoretical: -1.0078); Mod1: Amidation (Theoretical: -0.9840)																	0	TRUE	sp|P10253|LYAG_HUMAN	P10253	LYAG_HUMAN	GAA	Lysosomal alpha-glucosidase
AFYPEEISSMVLTKMKEIAEAYLGYPVTNAVITVPAYFNDSQR	AFYPEEISSM[147]VLTKMKEIAEAYLGYPVTNAVITVPAYFNDSQR	VSYKGETK.AFYPEEISSMVLTKMKEIAEAYLGYPVTNAVITVPAYFNDSQR.QATKDAGV	K	Q	43	4	8265.14	4871.43	4871.41	1218.86	1218.86	4871.41	1218.86	0.0068	5.39e-08	34.593	34.593	1	2	2	113	155	0	10M(15.9949)																		0	FALSE	sp|P0DMV8|HS71A_HUMAN	P0DMV8	HS71A_HUMAN	HSPA1A	Heat shock 70 kDa protein 1A	HSPA1B
GVFHGIENFINEASYMSILGMTPGFGDK		GRISATGR.GVFHGIENFINEASYMSILGMTPGFGDK.TFVVQGFG	R	T	28	3	8265.67	3030.43	3030.43	1011.15	1011.15	3030.43	1011.15	0.0002	6.51e-08	33.436	14.606	1	2	0	275	302	0																			0	TRUE	sp|P00367|DHE3_HUMAN	P00367	DHE3_HUMAN	GLUD1	Glutamate dehydrogenase 1, mitochondrial
AIPDLTAPVAAVQAAVSNLVR		EEGEVDGK.AIPDLTAPVAAVQAAVSNLVR.VGKETVQT	K	V	21	2	8265.96	2075.18	2075.18	1038.6	1038.6	2075.17	1038.59	0.0029	9e-09	33.513	14.209	1	2	0	36	56	0																			0	TRUE	sp|P18206|VINC_HUMAN	P18206	VINC_HUMAN	VCL	Vinculin
NIMVIPDLYLNAGGVTVSYFEWLKNLNHVSYGR		ADKIFIER.NIMVIPDLYLNAGGVTVSYFEWLKNLNHVSYGR.LTFKYERD	R	L	33	4	8267.31	3781.94	3781.93	946.492	946.489	3781.93	946.49	-0.0012	0	76.173	16.976	1	2	1	421	453	0																			0	TRUE	sp|P00367|DHE3_HUMAN	P00367	DHE3_HUMAN	GLUD1	Glutamate dehydrogenase 1, mitochondrial
SVVQQYLDVVGYPFMPPYWGLGFHLCR	SVVQQYLDVVGYPFMPPYWGLGFHLC[160]R	IFIGPEPK.SVVQQYLDVVGYPFMPPYWGLGFHLCR.WGYSSTAI	K	W	27	3	8267.73	3227.58	3227.57	1076.87	1076.86	3227.57	1076.86	0.0004	3.19e-11	52.727	17.049	1	2	0	349	375	0	26C(57.0214)																		0	TRUE	sp|P10253|LYAG_HUMAN	P10253	LYAG_HUMAN	GAA	Lysosomal alpha-glucosidase
DLVEAVAHILGIR		YRDRDSQR.DLVEAVAHILGIR.DIAAVNID	R	D	13	2	8268.03	1404.81	1404.81	703.412	703.412	1404.81	703.412	0.0001	8.9e-13	38.027	13.186	1	2	0	2126	2138	0																			0	TRUE	sp|P49327|FAS_HUMAN	P49327	FAS_HUMAN	FASN	Fatty acid synthase
FYALSASFEPFSNKGQTLVVQFTVK		IQTSQDAR.FYALSASFEPFSNKGQTLVVQFTVK.HEQNIDCG	R	H	25	3	8268.1	2808.47	2808.45	937.163	937.159	2807.45	936.825	1.0012	2.87e-09	50.12	23.821	1	2	1	74	98	0		Mod1: First isotopic peak (PeakApex: 1.0032, Theoretical: 1.0024); Mod1: Deamidation (Theoretical: 0.9840)																	0	TRUE	sp|P27797|CALR_HUMAN	P27797	CALR_HUMAN	CALR	Calreticulin
IVAPELYIAVGISGAIQHLAGMK	IVAPELYIAVGISGAIQHLAGM[147]K	MQVGQTGK.IVAPELYIAVGISGAIQHLAGMK.DSKTIVAI	K	D	23	3	8269.08	2366.31	2366.31	789.776	789.776	2366.3	789.775	0.0041	1.47e-11	51.604	17.633	1	2	0	269	291	0	22M(15.9949)																		0	TRUE	sp|P13804|ETFA_HUMAN	P13804	ETFA_HUMAN	ETFA	Electron transfer flavoprotein subunit alpha, mitochondrial
AVRPWQWAWRPPPFDTLTTSPWLQLFINAR		AVMPHPER.AVRPWQWAWRPPPFDTLTTSPWLQLFINAR.NWTIEGSC	R	N	30	4	8269.46	3649.92	3649.91	913.487	913.485	3649.91	913.485	0	9.18e-06	40.576	20.416	1	2	2	1301	1330	0																			0	TRUE	sp|O15067|PUR4_HUMAN	O15067	PUR4_HUMAN	PFAS	Phosphoribosylformylglycinamidine synthase
HLLAFLLAELGTSGSIDGNNQLVIK		KIIHRQPK.HLLAFLLAELGTSGSIDGNNQLVIK.GRFQQKQI	K	G	25	3	8269.53	2621.42	2621.44	874.815	874.819	2622.44	875.153	-1.0014	2.6e-08	36.116	15.956	1	2	0	235	259	0		Mod1: Isotopic peak error (PeakApex: -1.0024, Theoretical: -1.0024); Mod1: Half of a disulfide bridge (Theoretical: -1.0078); Mod1: Amidation (Theoretical: -0.9840)																	0	TRUE	sp|P20042|IF2B_HUMAN	P20042	IF2B_HUMAN	EIF2S2	Eukaryotic translation initiation factor 2 subunit 2
MEIVELEDHPFFVGVQYHPEFLSRPIKPSPPYFGLLLASVGR		GQDVEGER.MEIVELEDHPFFVGVQYHPEFLSRPIKPSPPYFGLLLASVGR.LSHYIQKG	R	L	42	6	8269.76	4811.51	4811.51	802.926	802.925	4810.5	802.757	1.0068	0.0181217	16.71	11.787	0.9908	2	2	509	550	0		Mod1: First isotopic peak (PeakApex: 1.0032, Theoretical: 1.0024); Mod1: Deamidation (Theoretical: 0.9840)																	0	TRUE	sp|P17812|PYRG1_HUMAN	P17812	PYRG1_HUMAN	CTPS1	CTP synthase 1
VSGYLNLAADLAHNFTDGLAIGASFR		EKRGIDIR.VSGYLNLAADLAHNFTDGLAIGASFR.GGRGIGII	R	G	26	3	8269.83	2692.37	2692.36	898.463	898.46	2692.36	898.461	-0.0039	0	66.14	21.166	1	2	0	317	342	0																			0	TRUE	sp|Q92504|S39A7_HUMAN	Q92504	S39A7_HUMAN	SLC39A7	Zinc transporter SLC39A7
IPPWMEVVLIPMTGKPSLYPGLFLFTTPCR	IPPWMEVVLIPM[147]TGKPSLYPGLFLFTTPC[160]R	FKVIREKR.IPPWMEVVLIPMTGKPSLYPGLFLFTTPCR.LVRPVQNI	R	L	30	3	8271.01	3476.81	3476.81	1159.94	1159.94	3475.81	1159.61	1.0024	1.3e-05	26.964	15.77	0.9999	2	1	589	618	0	12M(15.9949), 29C(57.0214)	Mod1: First isotopic peak (PeakApex: 1.0032, Theoretical: 1.0024); Mod1: Deamidation (Theoretical: 0.9840)																	0	TRUE	sp|Q9H9Y6|RPA2_HUMAN	Q9H9Y6	RPA2_HUMAN	POLR1B	DNA-directed RNA polymerase I subunit RPA2
LANQFAIYKPVTDFFLQLVDAGK		KISIMAER.LANQFAIYKPVTDFFLQLVDAGK.VDDARAII	R	V	23	3	8271.52	2597.39	2597.38	866.804	866.802	2597.39	866.804	-0.0043	1.43e-10	51.774	21.493	1	2	1	1244	1266	0																			0	TRUE	sp|P42704|LPPRC_HUMAN	P42704	LPPRC_HUMAN	LRPPRC	Leucine-rich PPR motif-containing protein, mitochondrial
VADKIQLINNMLDKVNEMIIGGGMAFTFLK	VADKIQLINNMLDKVNEM[147]IIGGGMAFTFLK	IAIIGGAK.VADKIQLINNMLDKVNEMIIGGGMAFTFLK.VINNMEIG	K	V	30	4	8271.88	3339.74	3339.74	835.942	835.943	3338.74	835.693	0.999	6.76e-05	30.66	30.611	1	2	2	217	246	0	18M(15.9949)	Mod1: First isotopic peak (PeakApex: 1.0032, Theoretical: 1.0024); Mod1: Deamidation (Theoretical: 0.9840)																	0	TRUE	sp|P00558|PGK1_HUMAN	P00558	PGK1_HUMAN	PGK1	Phosphoglycerate kinase 1
AFAVVASALGIPSLLPFLK		YVRNTTAR.AFAVVASALGIPSLLPFLK.AVCKSKKS	R	A	19	2	8272.03	1913.14	1913.14	957.577	957.577	1913.14	957.577	0.0012	3.96e-10	50.271	14.272	1	2	0	631	649	0																			0	TRUE	sp|O75533|SF3B1_HUMAN	O75533	SF3B1_HUMAN	SF3B1	Splicing factor 3B subunit 1
IVAPELYIAVGISGAIQHLAGMK	IVAPELYIAVGISGAIQHLAGM[147]K	MQVGQTGK.IVAPELYIAVGISGAIQHLAGMK.DSKTIVAI	K	D	23	3	8272.39	2367.3	2367.3	790.108	790.107	2366.3	789.775	0.9973	1.5e-13	54.671	17.704	1	2	0	269	291	0	22M(15.9949)	Mod1: First isotopic peak (PeakApex: 1.0032, Theoretical: 1.0024); Mod1: Deamidation (Theoretical: 0.9840)																	0	TRUE	sp|P13804|ETFA_HUMAN	P13804	ETFA_HUMAN	ETFA	Electron transfer flavoprotein subunit alpha, mitochondrial
KYSVWIGGSILASLSTFQQMWISKQEYDESGPSIVHR		KIIAPPER.KYSVWIGGSILASLSTFQQMWISKQEYDESGPSIVHR.KCF	R	K	37	5	8272.61	4227.12	4227.11	846.431	846.429	4227.11	846.429	0	0.000249355	32.386	22.998	0.9999	2	2	336	372	0																			0	FALSE	sp|P60709|ACTB_HUMAN	P60709	ACTB_HUMAN	ACTB	Actin, cytoplasmic 1	ACTG1
YALLPHLYTLFHQAHVAGETVARPLFLEFPK		MRKAITIR.YALLPHLYTLFHQAHVAGETVARPLFLEFPK.DSSTWTVD	R	D	31	6	8273.27	3577.93	3577.93	597.329	597.328	3577.92	597.328	0.0019	1.25e-09	51.608	17.428	1	2	1	703	733	0																			0	TRUE	sp|P10253|LYAG_HUMAN	P10253	LYAG_HUMAN	GAA	Lysosomal alpha-glucosidase
DMYLIPLGATDKIPHPLVPFDGPGLELHRPNLLLGLIIR		ANNMKQVK.DMYLIPLGATDKIPHPLVPFDGPGLELHRPNLLLGLIIR.QKIKRQHS	K	Q	39	5	8273.93	4313.43	4313.42	863.693	863.692	4313.41	863.69	0.0092	1.3e-06	27.052	13.047	1	2	2	1310	1348	0																			0	TRUE	sp|Q92576|PHF3_HUMAN	Q92576	PHF3_HUMAN	PHF3	PHD finger protein 3
KYSVWIGGSILASLSTFQQMWISKQEYDESGPSIVHR		KIIAPPER.KYSVWIGGSILASLSTFQQMWISKQEYDESGPSIVHR.KCF	R	K	37	5	8274	4226.12	4226.1	846.231	846.228	4227.11	846.429	-1.0073	3.83e-09	47.078	31.483	1	2	2	336	372	0		Mod1: Isotopic peak error (PeakApex: -1.0024, Theoretical: -1.0024); Mod1: Half of a disulfide bridge (Theoretical: -1.0078); Mod1: Amidation (Theoretical: -0.9840)																	0	FALSE	sp|P60709|ACTB_HUMAN	P60709	ACTB_HUMAN	ACTB	Actin, cytoplasmic 1	ACTG1
FGANAILGVSLAVCK	FGANAILGVSLAVC[160]K	DGTENKSK.FGANAILGVSLAVCK.AGAVEKGV	K	A	15	2	8274.08	1518.83	1518.82	760.42	760.418	1518.82	760.419	-0.0018	4.79e-11	35.856	14.903	1	2	0	106	120	0	14C(57.0214)																		0	FALSE	sp|P06733|ENOA_HUMAN	P06733	ENOA_HUMAN	ENO1	Alpha-enolase	ENO2, ENO3
GILTLKYPIEHGIITNWDDMEKIWHHTFYNELR		GDEAQSKR.GILTLKYPIEHGIITNWDDMEKIWHHTFYNELR.VAPEEHPT	R	V	33	6	8277.37	4082.05	4082.05	681.35	681.349	4082.05	681.349	-0.0026	0.000152861	24.723	14.658	0.9999	2	2	65	97	0																			0	FALSE	sp|P68032|ACTC_HUMAN	P68032	ACTC_HUMAN	ACTC1	Actin, alpha cardiac muscle 1	ACTA1
VVETLPHFISPYLEGILSQVIHLEK		SAIAAIQK.VVETLPHFISPYLEGILSQVIHLEK.ITSEMGSA	K	I	25	4	8277.67	2860.57	2860.57	716.15	716.151	2860.57	716.151	-0.0002	0.00468417	27.422	19.988	0.9997	2	0	1767	1791	0																			0	TRUE	sp|Q9H583|HEAT1_HUMAN	Q9H583	HEAT1_HUMAN	HEATR1	HEAT repeat-containing protein 1
DMYLIPLGATDKIPHPLVPFDGPGLELHRPNLLLGLIIR		ANNMKQVK.DMYLIPLGATDKIPHPLVPFDGPGLELHRPNLLLGLIIR.QKIKRQHS	K	Q	39	5	8278.5	4315.43	4315.42	864.092	864.091	4313.41	863.69	2.0063	5.12e-08	31.869	12.999	1	2	2	1310	1348	0		Mod1: Second isotopic peak (PeakApex: 2.0052, Theoretical: 2.0047); Mod1: Unannotated mass-shift 1.9820 (PeakApex: 1.9820)																	0	TRUE	sp|Q92576|PHF3_HUMAN	Q92576	PHF3_HUMAN	PHF3	PHD finger protein 3
YALLPHLYTLFHQAHVAGETVARPLFLEFPK		MRKAITIR.YALLPHLYTLFHQAHVAGETVARPLFLEFPK.DSSTWTVD	R	D	31	5	8279.69	3577.92	3577.93	716.592	716.592	3577.92	716.592	0.0014	2.1e-07	40.6	18.145	1	2	1	703	733	0																			0	TRUE	sp|P10253|LYAG_HUMAN	P10253	LYAG_HUMAN	GAA	Lysosomal alpha-glucosidase
YFASEIIGFLSAIGHPFPK		EGGNDPFR.YFASEIIGFLSAIGHPFPK.MIFNHGRK	R	M	19	3	8280.06	2093.1	2093.1	698.707	698.708	2093.1	698.707	0.0026	3.79e-09	45.201	18.8	1	2	0	239	257	0																			0	TRUE	sp|Q92990|GLMN_HUMAN	Q92990	GLMN_HUMAN	GLMN	Glomulin
TNFFLLLQAVNSHCFPAFLAIPPTQFK	TNFFLLLQAVNSHC[160]FPAFLAIPPTQFK	FEEYPEHR.TNFFLLLQAVNSHCFPAFLAIPPTQFK.LVIDSIIW	R	L	27	3	8280.51	3119.66	3119.65	1040.89	1040.89	3120.63	1041.22	-0.9738	0.00642418	18.731	13.681	0.9702	2	0	846	872	0	14C(57.0214)	Mod1: Amidation (Theoretical: -0.9840)																	0	TRUE	sp|O14980|XPO1_HUMAN	O14980	XPO1_HUMAN	XPO1	Exportin-1
VSGYLNLAADLAHNFTDGLAIGASFR		EKRGIDIR.VSGYLNLAADLAHNFTDGLAIGASFR.GGRGIGII	R	G	26	3	8281.4	2694.36	2694.36	899.128	899.127	2692.36	898.461	1.9985	5.63e-11	48.779	17.822	1	2	0	317	342	0		Mod1: Second isotopic peak (PeakApex: 2.0052, Theoretical: 2.0047); Mod1: Unannotated mass-shift 1.9820 (PeakApex: 1.9820)																	0	TRUE	sp|Q92504|S39A7_HUMAN	Q92504	S39A7_HUMAN	SLC39A7	Zinc transporter SLC39A7
SVVQQYLDVVGYPFMPPYWGLGFHLCR	SVVQQYLDVVGYPFMPPYWGLGFHLC[160]R	IFIGPEPK.SVVQQYLDVVGYPFMPPYWGLGFHLCR.WGYSSTAI	K	W	27	3	8281.48	3228.58	3228.58	1077.2	1077.2	3227.57	1076.86	1.0026	0.0114802	22.464	17.876	0.9878	2	0	349	375	0	26C(57.0214)	Mod1: First isotopic peak (PeakApex: 1.0032, Theoretical: 1.0024); Mod1: Deamidation (Theoretical: 0.9840)																	0	TRUE	sp|P10253|LYAG_HUMAN	P10253	LYAG_HUMAN	GAA	Lysosomal alpha-glucosidase
SQPISSPVILQFGHAETLLPLLSLMGYFKDKEPLTAYNYK		KAVEQKQR.SQPISSPVILQFGHAETLLPLLSLMGYFKDKEPLTAYNYK.KQMHRKFR	R	K	40	5	8282.23	4508.38	4508.37	902.683	902.681	4508.37	902.681	-0.0009	4.5e-12	70.078	21.865	1	2	2	357	396	0																			0	TRUE	sp|Q9UNW1|MINP1_HUMAN	Q9UNW1	MINP1_HUMAN	MINPP1	Multiple inositol polyphosphate phosphatase 1
GVFHGIENFINEASYMSILGMTPGFGDKTFVVQGFGNVGLHSMR	GVFHGIENFINEASYM[147]SILGMTPGFGDKTFVVQGFGNVGLHSM[147]R	GRISATGR.GVFHGIENFINEASYMSILGMTPGFGDKTFVVQGFGNVGLHSMR.YIHRFGAK	R	Y	44	5	8282.66	4792.3	4792.29	959.467	959.465	4792.29	959.465	0.0024	1.34e-06	45.299	42.657	1	2	1	275	318	0	16M(15.9949), 43M(15.9949)																		0	TRUE	sp|P00367|DHE3_HUMAN	P00367	DHE3_HUMAN	GLUD1	Glutamate dehydrogenase 1, mitochondrial
AHIAQLCEK		QMFTHYDR.AHIAQLCEK.AGIIQRAI	R	A	9	2	854.077	1011.52	1011.52	506.766	506.765	1011.52	506.766	-0.0011	0.105775	14.033	10.721	0.904	2	0	611	619	0																			0	FALSE	sp|Q00610|CLH1_HUMAN	Q00610	CLH1_HUMAN	CLTC	Clathrin heavy chain 1	CLTCL1
GLALHDILTEIHLFVHRVDFPSSVR		ITEIKTIK.GLALHDILTEIHLFVHRVDFPSSVR.IHIITKMA	K	I	25	5	8284.05	2870.56	2870.56	575.119	575.118	2870.56	575.118	0.0002	1.26e-07	38.519	14.362	1	2	1	274	298	0																			0	TRUE	sp|P40937|RFC5_HUMAN	P40937	RFC5_HUMAN	RFC5	Replication factor C subunit 5
NTPFLYDLVMTHALQWPSLTVQWLPEVTKPEGK		EEYKIWKK.NTPFLYDLVMTHALQWPSLTVQWLPEVTKPEGK.DYAIHWIV	K	D	33	4	8285.62	3839.99	3839.98	961.005	961.003	3837.98	960.502	2.0043	2.49e-05	41.675	24.286	1	2	1	26	58	0		Mod1: Second isotopic peak (PeakApex: 2.0052, Theoretical: 2.0047); Mod1: Unannotated mass-shift 1.9820 (PeakApex: 1.9820)																	0	TRUE	sp|Q16576|RBBP7_HUMAN	Q16576	RBBP7_HUMAN	RBBP7	Histone-binding protein RBBP7
GILTLKYPIEHGIITNWDDMEKIWHHTFYNELR		GDEAQSKR.GILTLKYPIEHGIITNWDDMEKIWHHTFYNELR.VAPEEHPT	R	V	33	6	8287.28	4081	4081.04	681.175	681.181	4082.05	681.349	-1.0075	5.14e-08	34.965	14.67	1	2	2	65	97	0		Mod1: Isotopic peak error (PeakApex: -1.0024, Theoretical: -1.0024); Mod1: Half of a disulfide bridge (Theoretical: -1.0078); Mod1: Amidation (Theoretical: -0.9840)																	0	FALSE	sp|P68032|ACTC_HUMAN	P68032	ACTC_HUMAN	ACTC1	Actin, alpha cardiac muscle 1	ACTA1
QNHVVDVSVAVSTPAGLITPIVFNAHIK		SWMDTVIR.QNHVVDVSVAVSTPAGLITPIVFNAHIK.GVETIAND	R	G	28	4	8289.21	2925.61	2925.61	732.41	732.409	2925.61	732.409	-0.0014	4.96e-09	45.056	16.562	1	2	0	505	532	0																			0	TRUE	sp|P10515|ODP2_HUMAN	P10515	ODP2_HUMAN	DLAT	Dihydrolipoyllysine-residue acetyltransferase component of pyruvate dehydrogenase complex, mitochondrial
TCNLILIVLDVLKPLGHK	TC[160]NLILIVLDVLKPLGHK	RQVIAVAR.TCNLILIVLDVLKPLGHK.KIIENEIE	R	K	18	4	8289.81	2045.21	2045.21	512.309	512.309	2045.21	512.309	-0.0007	1.27e-05	32.086	11.538	1	2	1	141	158	0	2C(57.0214)																		0	TRUE	sp|Q9Y295|DRG1_HUMAN	Q9Y295	DRG1_HUMAN	DRG1	Developmentally-regulated GTP-binding protein 1
SLTGVVNAQALTSAFSPHTKPWIGLAEALGTLMR		FVDMVKGK.SLTGVVNAQALTSAFSPHTKPWIGLAEALGTLMR.AWAGSPKG	K	A	34	4	8290.18	3536.88	3536.88	885.228	885.227	3536.88	885.228	-0.0004	5.1e-13	60.549	20.453	1	2	1	311	344	0																			0	TRUE	sp|O43175|SERA_HUMAN	O43175	SERA_HUMAN	PHGDH	D-3-phosphoglycerate dehydrogenase
NVPNWHR		VTSRVTYK.NVPNWHR.DIVRVCEN	K	D	7	2	854.791	921.457	921.456	461.736	461.736	921.457	461.736	-0.0004	0.0309329	15.051	11.638	0.9861	2	0	100	106	0																			0	TRUE	sp|P62826|RAN_HUMAN	P62826	RAN_HUMAN	RAN	GTP-binding nuclear protein Ran
LQLVLAPLHSLASQALEHGLPDPGSLLVHSFQQLGR		RVDIIEEK.LQLVLAPLHSLASQALEHGLPDPGSLLVHSFQQLGR.IDSISEQI	K	I	36	5	8291.41	3841.1	3841.1	769.228	769.228	3841.1	769.227	0.0019	0.000658786	32.108	19.688	0.9999	2	0	214	249	0																			0	TRUE	sp|Q9UHF1|EGFL7_HUMAN	Q9UHF1	EGFL7_HUMAN	EGFL7	Epidermal growth factor-like protein 7
GVFHGIENFINEASYMSILGMTPGFGDKTFVVQGFGNVGLHSMR	GVFHGIENFINEASYMSILGM[147]TPGFGDKTFVVQGFGNVGLHSM[147]R	GRISATGR.GVFHGIENFINEASYMSILGMTPGFGDKTFVVQGFGNVGLHSMR.YIHRFGAK	R	Y	44	5	8291.66	4794.29	4794.29	959.865	959.866	4792.29	959.465	2.0048	5.3e-07	45.192	42.565	1	2	1	275	318	0	21M(15.9949), 43M(15.9949)	Mod1: Second isotopic peak (PeakApex: 2.0052, Theoretical: 2.0047); Mod1: Unannotated mass-shift 1.9820 (PeakApex: 1.9820)																	0	TRUE	sp|P00367|DHE3_HUMAN	P00367	DHE3_HUMAN	GLUD1	Glutamate dehydrogenase 1, mitochondrial
FYALSASFEPFSNKGQTLVVQFTVK		IQTSQDAR.FYALSASFEPFSNKGQTLVVQFTVK.HEQNIDCG	R	H	25	3	8291.95	2806.45	2806.42	936.49	936.481	2807.45	936.825	-1.031	7e-13	59.505	20.272	1	2	1	74	98	0																			0	TRUE	sp|P27797|CALR_HUMAN	P27797	CALR_HUMAN	CALR	Calreticulin
NTPFLYDLVMTHALQWPSLTVQWLPEVTKPEGK		EEYKIWKK.NTPFLYDLVMTHALQWPSLTVQWLPEVTKPEGK.DYAIHWIV	K	D	33	4	8294.62	3837.99	3837.98	960.504	960.502	3837.98	960.502	-0.0012	3.49e-05	40.059	20.748	1	2	1	26	58	0																			0	TRUE	sp|Q16576|RBBP7_HUMAN	Q16576	RBBP7_HUMAN	RBBP7	Histone-binding protein RBBP7
LKECCDKPLLEK	LKECC[160]DKPLLEK	NQDTISSK.LKECCDKPLLEK.SHCIAEVE	K	S	12	3	855.307	1474.75	1474.75	492.592	492.592	1474.75	492.591	0.0023	1.87e-05	26.369	26.359	0.9998	2	2	298	309	0	5C(57.0214)																		0	TRUE	contaminant_INT-STD1	contaminant_INT-STD1 BSA	contaminant_INT-STD1 BSA		contaminant_INT-STD1 BSA
SVLFQIFSQGISFPSWMK		RDNYDAIR.SVLFQIFSQGISFPSWMK.EKDIVKIP	R	E	18	2	8297.54	2101.08	2101.07	1051.55	1051.54	2101.07	1051.54	0	1.04e-12	42.881	15.864	1	2	0	143	160	0																			0	TRUE	sp|Q9NUU6|F105A_HUMAN	Q9NUU6	F105A_HUMAN	FAM105A	Inactive ubiquitin thioesterase FAM105A
YSVWIGGSILASLSTFQQMWISKQEYDESGPSIVHR	YSVWIGGSILASLSTFQQM[147]WISKQEYDESGPSIVHR	IIAPPERK.YSVWIGGSILASLSTFQQMWISKQEYDESGPSIVHR.KCF	K	K	36	4	8297.61	4115.02	4115.01	1029.76	1029.76	4115.01	1029.76	0	6e-14	84.087	26.538	1	2	1	337	372	0	19M(15.9949)																		0	FALSE	sp|P60709|ACTB_HUMAN	P60709	ACTB_HUMAN	ACTB	Actin, cytoplasmic 1	ACTG1
NIMVIPDLYLNAGGVTVSYFEWLKNLNHVSYGR		ADKIFIER.NIMVIPDLYLNAGGVTVSYFEWLKNLNHVSYGR.LTFKYERD	R	L	33	4	8298.71	3780.94	3780.92	946.241	946.237	3781.93	946.49	-1.009	9.23e-09	58.801	24.306	1	2	1	421	453	0		Mod1: Isotopic peak error (PeakApex: -1.0024, Theoretical: -1.0024); Mod1: Half of a disulfide bridge (Theoretical: -1.0078); Mod1: Amidation (Theoretical: -0.9840)																	0	TRUE	sp|P00367|DHE3_HUMAN	P00367	DHE3_HUMAN	GLUD1	Glutamate dehydrogenase 1, mitochondrial
VAACELLHSMVMFMLGK	VAAC[160]ELLHSMVMFMLGK	TASDRQTK.VAACELLHSMVMFMLGK.ATQMPEGG	K	A	17	3	8299.08	1935.95	1935.94	646.323	646.322	1935.94	646.322	0.0006	2.02e-12	45.97	15.934	1	2	0	928	944	0	4C(57.0214)																		0	TRUE	sp|P78527|PRKDC_HUMAN	P78527	PRKDC_HUMAN	PRKDC	DNA-dependent protein kinase catalytic subunit
GVFHGIENFINEASYMSILGMTPGFGDKTFVVQGFGNVGLHSMR	GVFHGIENFINEASYM[147]SILGMTPGFGDKTFVVQGFGNVGLHSM[147]R	GRISATGR.GVFHGIENFINEASYMSILGMTPGFGDKTFVVQGFGNVGLHSMR.YIHRFGAK	R	Y	44	5	8300.47	4793.29	4793.29	959.666	959.665	4792.29	959.465	1.0019	4.45e-07	45.203	42.573	1	2	1	275	318	0	16M(15.9949), 43M(15.9949)	Mod1: First isotopic peak (PeakApex: 1.0032, Theoretical: 1.0024); Mod1: Deamidation (Theoretical: 0.9840)																	0	TRUE	sp|P00367|DHE3_HUMAN	P00367	DHE3_HUMAN	GLUD1	Glutamate dehydrogenase 1, mitochondrial
FYALSASFEPFSNKGQTLVVQFTVK		IQTSQDAR.FYALSASFEPFSNKGQTLVVQFTVK.HEQNIDCG	R	H	25	3	8300.53	2807.46	2807.45	936.827	936.824	2807.45	936.825	-0.0022	1.2e-13	56.261	22.228	1	2	1	74	98	0																			0	TRUE	sp|P27797|CALR_HUMAN	P27797	CALR_HUMAN	CALR	Calreticulin
FHFSQSLTVIHDFLFSLKESPEKFQIEANFPR		NDSRVERR.FHFSQSLTVIHDFLFSLKESPEKFQIEANFPR.RVIPCIPS	R	R	32	5	8302.27	3837.99	3837.97	768.606	768.601	3837.95	768.598	0.017	1.21e-06	43.251	20.83	1	2	2	378	409	0		(PeakApex: 0.0000)																	0	TRUE	sp|Q96CS3|FAF2_HUMAN	Q96CS3	FAF2_HUMAN	FAF2	FAS-associated factor 2
DTSPGSAYQEGGGLYALGLIHANHGGDIIDYLLNQLK		IMATYIPK.DTSPGSAYQEGGGLYALGLIHANHGGDIIDYLLNQLK.NASNDIVR	K	N	37	4	8303.27	3869.95	3869.95	968.495	968.494	3869.92	968.488	0.0249	4.11e-11	56.655	20.209	1	2	0	430	466	0		(PeakApex: 0.0000)																	0	TRUE	sp|Q99460|PSMD1_HUMAN	Q99460	PSMD1_HUMAN	PSMD1	26S proteasome non-ATPase regulatory subunit 1
AFAVVASALGIPSLLPFLK		YVRNTTAR.AFAVVASALGIPSLLPFLK.AVCKSKKS	R	A	19	2	8305.99	1913.14	1913.14	957.579	957.577	1913.14	957.577	0.0011	6.82e-11	52.864	13.566	1	2	0	631	649	0																			0	TRUE	sp|O75533|SF3B1_HUMAN	O75533	SF3B1_HUMAN	SF3B1	Splicing factor 3B subunit 1
LANQFAIYKPVTDFFLQLVDAGK		KISIMAER.LANQFAIYKPVTDFFLQLVDAGK.VDDARAII	R	V	23	3	8306.25	2597.39	2597.39	866.805	866.802	2597.39	866.804	-0.0039	7.8e-13	69.675	27.776	1	2	1	1244	1266	0																			0	TRUE	sp|P42704|LPPRC_HUMAN	P42704	LPPRC_HUMAN	LRPPRC	Leucine-rich PPR motif-containing protein, mitochondrial
YALLPHLYTLFHQAHVAGETVARPLFLEFPK		MRKAITIR.YALLPHLYTLFHQAHVAGETVARPLFLEFPK.DSSTWTVD	R	D	31	6	8306.32	3577.93	3577.93	597.329	597.328	3577.92	597.328	0.0022	3.14e-10	51.71	18.203	1	2	1	703	733	0																			0	TRUE	sp|P10253|LYAG_HUMAN	P10253	LYAG_HUMAN	GAA	Lysosomal alpha-glucosidase
VTLHCSRTLLGFVTQGDFSMAVGCGEALGFVSLTGLLDMLSSQPAAQR	VTLHC[160]SRTLLGFVTQGDFSM[147]AVGC[160]GEALGFVSLTGLLDMLSSQPAAQR	IWSGPIPR.VTLHCSRTLLGFVTQGDFSMAVGCGEALGFVSLTGLLDMLSSQPAAQR.GIVIIRPP	R	G	48	6	8306.44	5113.5	5113.49	853.257	853.256	5113.51	853.259	-0.0205	0.167242	22.198	18.234	0.9214	2	1	955	1002	0	20M(15.9949), 24C(57.0214), 5C(57.0214)	(PeakApex: 0.0000)																	0	TRUE	sp|Q99575|POP1_HUMAN	Q99575	POP1_HUMAN	POP1	Ribonucleases P/MRP protein subunit POP1
SLTGVVNAQALTSAFSPHTKPWIGLAEALGTLMR		FVDMVKGK.SLTGVVNAQALTSAFSPHTKPWIGLAEALGTLMR.AWAGSPKG	K	A	34	4	8306.81	3535.88	3535.88	884.978	884.977	3536.88	885.228	-1.0019	4.1e-13	67.572	20.944	1	2	1	311	344	0		Mod1: Isotopic peak error (PeakApex: -1.0024, Theoretical: -1.0024); Mod1: Half of a disulfide bridge (Theoretical: -1.0078); Mod1: Amidation (Theoretical: -0.9840)																	0	TRUE	sp|O43175|SERA_HUMAN	O43175	SERA_HUMAN	PHGDH	D-3-phosphoglycerate dehydrogenase
VSGYLNLAADLAHNFTDGLAIGASFR		EKRGIDIR.VSGYLNLAADLAHNFTDGLAIGASFR.GGRGIGII	R	G	26	3	8307.45	2692.35	2692.36	898.456	898.46	2692.36	898.461	-0.0034	5e-14	51.275	16.427	1	2	0	317	342	0																			0	TRUE	sp|Q92504|S39A7_HUMAN	Q92504	S39A7_HUMAN	SLC39A7	Zinc transporter SLC39A7
DMYLIPLGATDKIPHPLVPFDGPGLELHRPNLLLGLIIR		ANNMKQVK.DMYLIPLGATDKIPHPLVPFDGPGLELHRPNLLLGLIIR.QKIKRQHS	K	Q	39	5	8308.96	4313.42	4313.41	863.691	863.69	4313.41	863.69	0.0019	1.79e-05	29.486	9.781	1	2	2	1310	1348	0																			0	TRUE	sp|Q92576|PHF3_HUMAN	Q92576	PHF3_HUMAN	PHF3	PHD finger protein 3
PLGQAFLDCCCCCCCEECGGASEASAANGSDNK		VIIICICR.PLGQAFLDCCCCCCCEECGGASEASAANGSDNK.LKTEVSSS	R	L	33	3	8312.55	3257.14	3257.13	1086.72	1086.72	3258.16	1087.06	-1.0271	0.0713263	11.087	0	0.9315	2	0	422	454	0		Mod1: Isotopic peak error (PeakApex: -1.0024, Theoretical: -1.0024); Mod1: Half of a disulfide bridge (Theoretical: -1.0078)																	0	TRUE	sp|O60883|ETBR2_HUMAN	O60883	ETBR2_HUMAN	GPR37L1	Prosaposin receptor GPR37L1
GMGGHGYGGAGDASSGFHGGHFVHMR	GMGGHGYGGAGDASSGFHGGHFVHM[147]R	DDRMRDGR.GMGGHGYGGAGDASSGFHGGHFVHMR.GIPFRATE	R	G	26	4	856.996	2558.07	2558.07	640.525	640.525	2558.07	640.525	-0.0009	0	66.641	14.465	1	2	0	175	200	0	25M(15.9949)																		0	TRUE	sp|P31942|HNRH3_HUMAN	P31942	HNRH3_HUMAN	HNRNPH3	Heterogeneous nuclear ribonucleoprotein H3
GILTLKYPIEHGIITNWDDMEKIWHHTFYNELR		GDEAQSKR.GILTLKYPIEHGIITNWDDMEKIWHHTFYNELR.VAPEEHPT	R	V	33	6	8313.21	4082.06	4082.05	681.35	681.349	4082.05	681.349	-0.0026	6.42e-05	30.183	16.951	1	2	2	65	97	0																			0	FALSE	sp|P68032|ACTC_HUMAN	P68032	ACTC_HUMAN	ACTC1	Actin, alpha cardiac muscle 1	ACTA1
FHFSQSLTVIHDFLFSLKESPEKFQIEANFPR		NDSRVERR.FHFSQSLTVIHDFLFSLKESPEKFQIEANFPR.RVIPCIPS	R	R	32	5	8313.79	3838.96	3838.95	768.799	768.798	3837.95	768.598	1.0014	5.45e-08	45.09	22.256	1	2	2	378	409	0		Mod1: First isotopic peak (PeakApex: 1.0032, Theoretical: 1.0024); Mod1: Deamidation (Theoretical: 0.9840)																	0	TRUE	sp|Q96CS3|FAF2_HUMAN	Q96CS3	FAF2_HUMAN	FAF2	FAS-associated factor 2
PVFAFHHANFPQYVMDVLMDQHFTEPTPIQCQGFPLALSGR	PVFAFHHANFPQYVMDVLMDQHFTEPTPIQC[160]QGFPLALSGR	RGGDVCPK.PVFAFHHANFPQYVMDVLMDQHFTEPTPIQCQGFPLALSGR.DMVGIAQT	K	D	41	5	8314.22	4744.29	4744.28	949.866	949.864	4742.27	949.461	2.018	4.02e-06	37.801	22.214	1	2	0	169	209	0	31C(57.0214)	Mod1: Second isotopic peak (PeakApex: 2.0052, Theoretical: 2.0047); Mod1: Unannotated mass-shift 1.9820 (PeakApex: 1.9820)																	0	TRUE	sp|Q92841|DDX17_HUMAN	Q92841	DDX17_HUMAN	DDX17	Probable ATP-dependent RNA helicase DDX17
HFYWYLTNEGIQYLRDYLHLPPEIVPATLRR		VKEQFAWR.HFYWYLTNEGIQYLRDYLHLPPEIVPATLRR.SRPETGRP	R	S	31	5	8314.5	3873.03	3873.02	775.612	775.611	3873.02	775.61	0.0017	0.00304386	30.632	21.494	0.9998	2	2	66	96	0																			0	TRUE	sp|P46783|RS10_HUMAN	P46783	RS10_HUMAN	RPS10	40S ribosomal protein S10
SQPISSPVILQFGHAETLLPLLSLMGYFKDKEPLTAYNYK		KAVEQKQR.SQPISSPVILQFGHAETLLPLLSLMGYFKDKEPLTAYNYK.KQMHRKFR	R	K	40	5	8315.19	4508.38	4508.37	902.683	902.682	4508.37	902.681	0.0004	3.93e-08	52.619	21.832	1	2	2	357	396	0																			0	TRUE	sp|Q9UNW1|MINP1_HUMAN	Q9UNW1	MINP1_HUMAN	MINPP1	Multiple inositol polyphosphate phosphatase 1
KYSVWIGGSILASLSTFQQMWISKQEYDESGPSIVHR		KIIAPPER.KYSVWIGGSILASLSTFQQMWISKQEYDESGPSIVHR.KCF	R	K	37	5	8316.03	4226.11	4226.11	846.23	846.229	4227.11	846.429	-1.0029	1.4e-12	60.187	43.284	1	2	2	336	372	0		Mod1: Isotopic peak error (PeakApex: -1.0024, Theoretical: -1.0024); Mod1: Half of a disulfide bridge (Theoretical: -1.0078); Mod1: Amidation (Theoretical: -0.9840)																	0	FALSE	sp|P60709|ACTB_HUMAN	P60709	ACTB_HUMAN	ACTB	Actin, cytoplasmic 1	ACTG1
GHQQLYWSHPR		.GHQQLYWSHPR.KFGQGSRS	M	K	11	3	857.499	1408.68	1408.68	470.567	470.568	1407.68	470.234	1.0013	4.56e-05	25.087	17.085	1	2	0	2	12	0		Mod1: First isotopic peak (PeakApex: 1.0032, Theoretical: 1.0024)																	0	TRUE	sp|P62273|RS29_HUMAN	P62273	RS29_HUMAN	RPS29	40S ribosomal protein S29
LGSSAASLYPVLNFLLYVPELAHSPLYIQDKDGAPVATNAFHSPR		VINPVESR.LGSSAASLYPVLNFLLYVPELAHSPLYIQDKDGAPVATNAFHSPR.WGGIMVYN	R	W	45	5	8317.84	4838.54	4838.51	968.715	968.709	4838.51	968.709	-0.0004	0.22649	22.065	18.775	0.9824	2	1	311	355	0																			0	TRUE	sp|Q96S52|PIGS_HUMAN	Q96S52	PIGS_HUMAN	PIGS	GPI transamidase component PIG-S
YALLPHLYTLFHQAHVAGETVARPLFLEFPK		MRKAITIR.YALLPHLYTLFHQAHVAGETVARPLFLEFPK.DSSTWTVD	R	D	31	5	8318.41	3577.94	3577.93	716.595	716.593	3577.92	716.592	0.0036	0.000448823	30.194	17.31	0.9999	2	1	703	733	0																			0	TRUE	sp|P10253|LYAG_HUMAN	P10253	LYAG_HUMAN	GAA	Lysosomal alpha-glucosidase
SLTGVVNAQALTSAFSPHTKPWIGLAEALGTLMR	SLTGVVNAQALTSAFSPHTKPWIGLAEALGTLM[147]R	FVDMVKGK.SLTGVVNAQALTSAFSPHTKPWIGLAEALGTLMR.AWAGSPKG	K	A	34	4	8318.62	3552.89	3552.87	889.23	889.226	3552.88	889.226	-0.0022	3.99e-09	47.568	20.223	1	2	1	311	344	0	33M(15.9949)																		0	TRUE	sp|O43175|SERA_HUMAN	O43175	SERA_HUMAN	PHGDH	D-3-phosphoglycerate dehydrogenase
NTPFLYDLVMTHALQWPSLTVQWLPEVTKPEGK		EEYKIWKK.NTPFLYDLVMTHALQWPSLTVQWLPEVTKPEGK.DYAIHWIV	K	D	33	3	8319.65	3838	3837.99	1280.34	1280.34	3837.98	1280.33	0.0136	1.17e-11	55.923	18.846	1	2	1	26	58	0		(PeakApex: 0.0000)																	0	TRUE	sp|Q16576|RBBP7_HUMAN	Q16576	RBBP7_HUMAN	RBBP7	Histone-binding protein RBBP7
GVFHGIENFINEASYMSILGMTPGFGDKTFVVQGFGNVGLHSMR	GVFHGIENFINEASYMSILGM[147]TPGFGDKTFVVQGFGNVGLHSM[147]R	GRISATGR.GVFHGIENFINEASYMSILGMTPGFGDKTFVVQGFGNVGLHSMR.YIHRFGAK	R	Y	44	5	8321.1	4792.29	4792.29	959.466	959.466	4792.29	959.465	0.0068	9.08e-11	55.141	52.319	1	2	1	275	318	0	21M(15.9949), 43M(15.9949)																		0	TRUE	sp|P00367|DHE3_HUMAN	P00367	DHE3_HUMAN	GLUD1	Glutamate dehydrogenase 1, mitochondrial
KYSVWIGGSILASLSTFQQMWISKQEYDESGPSIVHR		KIIAPPER.KYSVWIGGSILASLSTFQQMWISKQEYDESGPSIVHR.KCF	R	K	37	5	8321.77	4227.11	4227.11	846.43	846.429	4227.11	846.429	-0.0009	0.206623	22.719	20.238	0.9582	2	2	336	372	0																			0	FALSE	sp|P60709|ACTB_HUMAN	P60709	ACTB_HUMAN	ACTB	Actin, cytoplasmic 1	ACTG1
YALLPHLYTLFHQAHVAGETVARPLFLEFPK		MRKAITIR.YALLPHLYTLFHQAHVAGETVARPLFLEFPK.DSSTWTVD	R	D	31	6	8322.18	3576.92	3576.92	597.161	597.161	3577.92	597.328	-1.0022	8.12e-11	55.253	19.204	1	2	1	703	733	0		Mod1: Isotopic peak error (PeakApex: -1.0024, Theoretical: -1.0024); Mod1: Half of a disulfide bridge (Theoretical: -1.0078); Mod1: Amidation (Theoretical: -0.9840)																	0	TRUE	sp|P10253|LYAG_HUMAN	P10253	LYAG_HUMAN	GAA	Lysosomal alpha-glucosidase
GLALHDILTEIHLFVHRVDFPSSVR		ITEIKTIK.GLALHDILTEIHLFVHRVDFPSSVR.IHIITKMA	K	I	25	5	8323.16	2870.56	2870.56	575.119	575.119	2870.56	575.118	0.0007	6.57e-10	56.325	20.589	1	2	1	274	298	0																			0	TRUE	sp|P40937|RFC5_HUMAN	P40937	RFC5_HUMAN	RFC5	Replication factor C subunit 5
VSGYLNLAADLAHNFTDGLAIGASFR		EKRGIDIR.VSGYLNLAADLAHNFTDGLAIGASFR.GGRGIGII	R	G	26	3	8325.8	2693.37	2693.36	898.796	898.794	2692.36	898.461	0.9997	9.7e-08	38.11	18.594	1	2	0	317	342	0		Mod1: First isotopic peak (PeakApex: 1.0032, Theoretical: 1.0024); Mod1: Deamidation (Theoretical: 0.9840)																	0	TRUE	sp|Q92504|S39A7_HUMAN	Q92504	S39A7_HUMAN	SLC39A7	Zinc transporter SLC39A7
DITYFIQQLLR		KHIPIAGR.DITYFIQQLLR.DREVGIPP	R	D	11	2	8327.26	1408.77	1408.77	705.393	705.392	1408.77	705.393	-0.0023	8.28e-08	30.772	14.618	1	2	0	199	209	0																			0	FALSE	sp|P61158|ARP3_HUMAN	P61158	ARP3_HUMAN	ACTR3	Actin-related protein 3	ACTR3B, ACTR3C
SLTGVVNAQALTSAFSPHTKPWIGLAEALGTLMR		FVDMVKGK.SLTGVVNAQALTSAFSPHTKPWIGLAEALGTLMR.AWAGSPKG	K	A	34	4	8327.34	3536.89	3536.88	885.229	885.227	3536.88	885.228	-0.0004	1.77e-11	72.215	24.015	1	2	1	311	344	0																			0	TRUE	sp|O43175|SERA_HUMAN	O43175	SERA_HUMAN	PHGDH	D-3-phosphoglycerate dehydrogenase
NTPFLYDLVMTHALQWPSLTVQWLPEVTKPEGK		EEYKIWKK.NTPFLYDLVMTHALQWPSLTVQWLPEVTKPEGK.DYAIHWIV	K	D	33	4	8329.73	3837.98	3837.98	960.503	960.502	3837.98	960.502	-0.0022	1.79e-06	37.988	18.075	1	2	1	26	58	0																			0	TRUE	sp|Q16576|RBBP7_HUMAN	Q16576	RBBP7_HUMAN	RBBP7	Histone-binding protein RBBP7
TSIPQLENFIQFLLQSAHK		WFENSAMR.TSIPQLENFIQFLLQSAHK.LSRSEFRD	R	L	19	3	8332.04	2213.19	2213.18	738.738	738.735	2213.18	738.735	-0.0007	5.92e-07	39.672	20.317	1	2	0	718	736	0																			0	TRUE	sp|P16383|GCFC2_HUMAN	P16383	GCFC2_HUMAN	GCFC2	GC-rich sequence DNA-binding factor 2
TSIPQLENFIQFLLQSAHK		WFENSAMR.TSIPQLENFIQFLLQSAHK.LSRSEFRD	R	L	19	3	8335.31	2212.17	2212.18	738.398	738.4	2213.18	738.735	-1.0068	1.12e-07	39.81	18.394	1	2	0	718	736	0		Mod1: Isotopic peak error (PeakApex: -1.0024, Theoretical: -1.0024); Mod1: Half of a disulfide bridge (Theoretical: -1.0078)																	0	TRUE	sp|P16383|GCFC2_HUMAN	P16383	GCFC2_HUMAN	GCFC2	GC-rich sequence DNA-binding factor 2
FYALSASFEPFSNKGQTLVVQFTVK		IQTSQDAR.FYALSASFEPFSNKGQTLVVQFTVK.HEQNIDCG	R	H	25	3	8335.66	2807.46	2807.45	936.826	936.824	2807.45	936.825	-0.0019	0	54.983	14.605	1	2	1	74	98	0																			0	TRUE	sp|P27797|CALR_HUMAN	P27797	CALR_HUMAN	CALR	Calreticulin
GVFHGIENFINEASYMSILGMTPGFGDKTFVVQGFGNVGLHSMR	GVFHGIENFINEASYM[147]SILGMTPGFGDKTFVVQGFGNVGLHSM[147]R	GRISATGR.GVFHGIENFINEASYMSILGMTPGFGDKTFVVQGFGNVGLHSMR.YIHRFGAK	R	Y	44	5	8339.09	4791.29	4791.28	959.266	959.264	4792.29	959.465	-1.0029	2.53e-06	40.096	37.538	1	2	1	275	318	0	16M(15.9949), 43M(15.9949)	Mod1: Isotopic peak error (PeakApex: -1.0024, Theoretical: -1.0024); Mod1: Half of a disulfide bridge (Theoretical: -1.0078); Mod1: Amidation (Theoretical: -0.9840)																	0	TRUE	sp|P00367|DHE3_HUMAN	P00367	DHE3_HUMAN	GLUD1	Glutamate dehydrogenase 1, mitochondrial
AFAVVASALGIPSLLPFLK		YVRNTTAR.AFAVVASALGIPSLLPFLK.AVCKSKKS	R	A	19	2	8339.16	1912.12	1912.12	957.069	957.067	1913.14	957.577	-1.0186	1.8e-11	33.125	13.758	1	2	0	631	649	0		Mod1: Half of a disulfide bridge (Theoretical: -1.0078)																	0	TRUE	sp|O75533|SF3B1_HUMAN	O75533	SF3B1_HUMAN	SF3B1	Splicing factor 3B subunit 1
DTSPGSAYQEGGGLYALGLIHANHGGDIIDYLLNQLK		IMATYIPK.DTSPGSAYQEGGGLYALGLIHANHGGDIIDYLLNQLK.NASNDIVR	K	N	37	4	8339.23	3868.93	3868.94	968.241	968.242	3869.92	968.488	-0.9851	2.92e-07	52.436	23.987	1	2	0	430	466	0		Mod1: Isotopic peak error (PeakApex: -1.0024, Theoretical: -1.0024); Mod1: Half of a disulfide bridge (Theoretical: -1.0078); Mod1: Amidation (Theoretical: -0.9840)																	0	TRUE	sp|Q99460|PSMD1_HUMAN	Q99460	PSMD1_HUMAN	PSMD1	26S proteasome non-ATPase regulatory subunit 1
SAVEDEGLK		ESYAFNMK.SAVEDEGLK.GKISEADK	K	G	9	2	859.879	946.46	946.46	474.237	474.237	946.461	474.238	-0.0009	0.0152669	14.791	9.755	0.9878	2	0	551	559	0																			0	FALSE	sp|P0DMV8|HS71A_HUMAN	P0DMV8	HS71A_HUMAN	HSPA1A	Heat shock 70 kDa protein 1A	HSPA1B
TTLIPGGSESLVYTTLSGGIGILVPFTSHEDHDFFQHVEMHLR	TTLIPGGSESLVYTTLSGGIGILVPFTSHEDHDFFQHVEM[147]HLR	ETVISIQK.TTLIPGGSESLVYTTLSGGIGILVPFTSHEDHDFFQHVEMHLR.SEHPPICG	K	S	43	6	8345.22	4753.37	4753.35	793.235	793.232	4753.35	793.232	0	0.0263358	19.196	16.784	0.9958	2	0	1107	1149	0	40M(15.9949)																		0	TRUE	sp|Q15393|SF3B3_HUMAN	Q15393	SF3B3_HUMAN	SF3B3	Splicing factor 3B subunit 3
DTSPGSAYQEGGGLYALGLIHANHGGDIIDYLLNQLK		IMATYIPK.DTSPGSAYQEGGGLYALGLIHANHGGDIIDYLLNQLK.NASNDIVR	K	N	37	4	8346.05	3869.93	3869.95	968.489	968.494	3869.92	968.488	0.0241	0.000863084	33.734	20.588	1	2	0	430	466	0		(PeakApex: 0.0000)																	0	TRUE	sp|Q99460|PSMD1_HUMAN	Q99460	PSMD1_HUMAN	PSMD1	26S proteasome non-ATPase regulatory subunit 1
GMGGHGYGGAGDASSGFHGGHFVHMR	GMGGHGYGGAGDASSGFHGGHFVHM[147]R	DDRMRDGR.GMGGHGYGGAGDASSGFHGGHFVHMR.GIPFRATE	R	G	26	3	860.298	2558.07	2558.07	853.699	853.697	2558.07	853.698	-0.0009	0.170553	22.321	10.537	0.9556	2	0	175	200	0	25M(15.9949)																		0	TRUE	sp|P31942|HNRH3_HUMAN	P31942	HNRH3_HUMAN	HNRNPH3	Heterogeneous nuclear ribonucleoprotein H3
AGNFIGWLHIDGANLSVLLVEHALSKVHFTAER		VEVESMDK.AGNFIGWLHIDGANLSVLLVEHALSKVHFTAER.SSYYKSII	K	S	33	6	8346.53	3613.91	3613.89	603.326	603.322	3613.92	603.327	-0.028	7.06e-09	48.317	19.444	1	2	1	604	636	0		(PeakApex: 0.0000)																	0	TRUE	sp|Q7KZF4|SND1_HUMAN	Q7KZF4	SND1_HUMAN	SND1	Staphylococcal nuclease domain-containing protein 1
GVFHGIENFINEASYMSILGMTPGFGDKTFVVQGFGNVGLHSMR	GVFHGIENFINEASYM[147]SILGMTPGFGDKTFVVQGFGNVGLHSMR	GRISATGR.GVFHGIENFINEASYMSILGMTPGFGDKTFVVQGFGNVGLHSMR.YIHRFGAK	R	Y	44	5	8346.67	4776.29	4776.29	956.265	956.266	4776.29	956.266	0	1.45e-11	56.591	53.713	1	2	1	275	318	0	16M(15.9949)																		0	TRUE	sp|P00367|DHE3_HUMAN	P00367	DHE3_HUMAN	GLUD1	Glutamate dehydrogenase 1, mitochondrial
HFYWYLTNEGIQYLRDYLHLPPEIVPATLR		VKEQFAWR.HFYWYLTNEGIQYLRDYLHLPPEIVPATLR.RSRPETGR	R	R	30	4	8348.19	3716.92	3716.91	930.238	930.235	3716.91	930.236	-0.0043	1.92e-08	49.315	18.728	1	2	1	66	95	0																			0	TRUE	sp|P46783|RS10_HUMAN	P46783	RS10_HUMAN	RPS10	40S ribosomal protein S10
LGSSAASLYPVLNFLLYVPELAHSPLYIQDKDGAPVATNAFHSPR		VINPVESR.LGSSAASLYPVLNFLLYVPELAHSPLYIQDKDGAPVATNAFHSPR.WGGIMVYN	R	W	45	5	8348.4	4839.52	4839.5	968.912	968.908	4838.51	968.709	0.9965	2.83e-09	56.045	22.415	1	2	1	311	355	0		Mod1: First isotopic peak (PeakApex: 1.0032, Theoretical: 1.0024); Mod1: Deamidation (Theoretical: 0.9840)																	0	TRUE	sp|Q96S52|PIGS_HUMAN	Q96S52	PIGS_HUMAN	PIGS	GPI transamidase component PIG-S
HFYWYLTNEGIQYLRDYLHLPPEIVPATLR		VKEQFAWR.HFYWYLTNEGIQYLRDYLHLPPEIVPATLR.RSRPETGR	R	R	30	5	8351.17	3716.92	3716.91	744.391	744.39	3716.91	744.39	-0.0002	2.17e-05	32.452	15.462	1	2	1	66	95	0																			0	TRUE	sp|P46783|RS10_HUMAN	P46783	RS10_HUMAN	RPS10	40S ribosomal protein S10
SQPISSPVILQFGHAETLLPLLSLMGYFKDKEPLTAYNYK		KAVEQKQR.SQPISSPVILQFGHAETLLPLLSLMGYFKDKEPLTAYNYK.KQMHRKFR	R	K	40	5	8351.38	4508.38	4508.37	902.683	902.681	4508.37	902.681	-0.0024	1.78e-10	60.478	20.442	1	2	2	357	396	0																			0	TRUE	sp|Q9UNW1|MINP1_HUMAN	Q9UNW1	MINP1_HUMAN	MINPP1	Multiple inositol polyphosphate phosphatase 1
IQHPSNVLHFFNAPLEVTEENFFEICDELGVKR	IQHPSNVLHFFNAPLEVTEENFFEI[555]C[160]DELGVKR	PEQAAKNR.IQHPSNVLHFFNAPLEVTEENFFEICDELGVKR.PSSVKVFS	R	P	33	6	8351.79	4369.15	4369.16	729.198	729.2	4370.19	729.372	441.233	1.11e-05	37.54	31.151	0.9995	2	1	496	528	0	25I(442.2633), 26C(57.0214)		IQHPSNVLHFFNAPLEVTEENFFEicDELGVKR	I(8.22)Q(8.22)H(9.66)P(9.68)S(9.68)N(9.68)V(9.68)L(11.17)H(11.17)F(11.17)F(11.17)N(11.17)A(13.00)P(15.07)L(16.98)E(19.11)V(21.35)T(25.16)E(25.16)E(26.93)N(28.78)F(30.72)F(32.93)E(35.22)I(37.54)C(37.54)D(35.26)E(35.26)L(35.26)G(35.26)V(35.26)K(35.26)R(33.08)	I25;C26	2	I(3.37)Q(3.37)H(3.37)P(0.00)S(0.00)N(0.00)V(0.00)L(0.00)H(0.00)F(0.00)F(0.00)N(0.00)A(0.00)P(0.00)L(0.00)E(0.00)V(0.00)T(3.49)E(3.49)E(5.05)N(6.55)F(8.16)F(10.13)E(12.18)I(14.28)C(14.28)D(14.28)E(14.28)L(14.28)G(14.28)V(14.28)K(14.28)R(14.28)	I(1)Q(1)H(1)P(0)S(0)N(0)V(0)L(0)H(0)F(0)F(0)N(0)A(0)P(0)L(0)E(0)V(0)T(1)E(1)E(2)N(3)F(4)F(5)E(6)I(7)C(7)D(7)E(7)L(7)G(7)V(7)K(7)R(7)	37.5408	18	35.2615	17	23.6502	11	14.2788	7	17.6484	8	0	TRUE	sp|P14866|HNRPL_HUMAN	P14866	HNRPL_HUMAN	HNRNPL	Heterogeneous nuclear ribonucleoprotein L
LANQFAIYKPVTDFFLQLVDAGK		KISIMAER.LANQFAIYKPVTDFFLQLVDAGK.VDDARAII	R	V	23	3	8353.02	2596.4	2596.4	866.475	866.474	2597.39	866.804	-0.9892	0.0478086	22.339	17.664	0.8588	2	1	1244	1266	0		Mod1: Isotopic peak error (PeakApex: -1.0024, Theoretical: -1.0024); Mod1: Half of a disulfide bridge (Theoretical: -1.0078); Mod1: Amidation (Theoretical: -0.9840)																	0	TRUE	sp|P42704|LPPRC_HUMAN	P42704	LPPRC_HUMAN	LRPPRC	Leucine-rich PPR motif-containing protein, mitochondrial
NYQFDFLRPQHSLFNYFTKLVEQYTK		QIMQKEQR.NYQFDFLRPQHSLFNYFTKLVEQYTK.IIIPPKGI	R	I	26	4	8353.88	3325.67	3325.65	832.424	832.421	3325.66	832.421	-0.0012	2.27e-08	49.972	21.456	1	2	2	192	217	0																			0	TRUE	sp|Q15459|SF3A1_HUMAN	Q15459	SF3A1_HUMAN	SF3A1	Splicing factor 3A subunit 1
SQPISSPVILQFGHAETLLPLLSLMGYFKDKEPLTAYNYK		KAVEQKQR.SQPISSPVILQFGHAETLLPLLSLMGYFKDKEPLTAYNYK.KQMHRKFR	R	K	40	5	8354.83	4507.38	4507.37	902.482	902.481	4508.37	902.681	-1.0019	2.63e-06	38.759	20.145	1	2	2	357	396	0		Mod1: Isotopic peak error (PeakApex: -1.0024, Theoretical: -1.0024); Mod1: Half of a disulfide bridge (Theoretical: -1.0078); Mod1: Amidation (Theoretical: -0.9840)																	0	TRUE	sp|Q9UNW1|MINP1_HUMAN	Q9UNW1	MINP1_HUMAN	MINPP1	Multiple inositol polyphosphate phosphatase 1
NTPFLYDLVMTHALQWPSLTVQWLPEVTKPEGK		EEYKIWKK.NTPFLYDLVMTHALQWPSLTVQWLPEVTKPEGK.DYAIHWIV	K	D	33	3	8354.97	3837.99	3837.98	1280.34	1280.33	3837.98	1280.33	-0.0017	1.1e-13	73.998	18.318	1	2	1	26	58	0																			0	TRUE	sp|Q16576|RBBP7_HUMAN	Q16576	RBBP7_HUMAN	RBBP7	Histone-binding protein RBBP7
NYQFDFLRPQHSLFNYFTKLVEQYTK		QIMQKEQR.NYQFDFLRPQHSLFNYFTKLVEQYTK.IIIPPKGI	R	I	26	5	8355.18	3325.67	3325.66	666.141	666.139	3325.66	666.139	0.0017	4.63e-07	39.503	17.76	1	2	2	192	217	0																			0	TRUE	sp|Q15459|SF3A1_HUMAN	Q15459	SF3A1_HUMAN	SF3A1	Splicing factor 3A subunit 1
LGSSAASLYPVLNFLLYVPELAHSPLYIQDKDGAPVATNAFHSPR		VINPVESR.LGSSAASLYPVLNFLLYVPELAHSPLYIQDKDGAPVATNAFHSPR.WGGIMVYN	R	W	45	5	8356.75	4838.51	4838.5	968.71	968.708	4838.51	968.709	-0.0029	4e-13	72.257	20.545	1	2	1	311	355	0																			0	TRUE	sp|Q96S52|PIGS_HUMAN	Q96S52	PIGS_HUMAN	PIGS	GPI transamidase component PIG-S
KYSVWIGGSILASLSTFQQMWISKQEYDESGPSIVHR		KIIAPPER.KYSVWIGGSILASLSTFQQMWISKQEYDESGPSIVHR.KCF	R	K	37	5	8357.66	4227.11	4227.11	846.429	846.429	4227.11	846.429	-0.0034	0	83.49	58.848	1	2	2	336	372	0																			0	FALSE	sp|P60709|ACTB_HUMAN	P60709	ACTB_HUMAN	ACTB	Actin, cytoplasmic 1	ACTG1
LFVTGLFSLNQDIPAFKEHLRDFLVQIK		HIQDAQVK.LFVTGLFSLNQDIPAFKEHLRDFLVQIK.EFAGEDTS	K	E	28	5	8359.39	3287.81	3287.81	658.569	658.569	3287.81	658.569	0.0022	2.37e-08	49.951	17.674	1	2	2	996	1023	0																			0	TRUE	sp|O14980|XPO1_HUMAN	O14980	XPO1_HUMAN	XPO1	Exportin-1
ANNPGIVLTFVLPTEQFHLGKIEELLSGENRGPILLPYQFR		HRAGRTAR.ANNPGIVLTFVLPTEQFHLGKIEELLSGENRGPILLPYQFR.MEEIEGFR	R	M	41	5	8360.09	4619.48	4619.47	924.904	924.902	4619.49	924.905	-0.018	1e-07	47.939	19.901	1	2	2	379	419	0		(PeakApex: 0.0000)																	0	TRUE	sp|Q9NY93|DDX56_HUMAN	Q9NY93	DDX56_HUMAN	DDX56	Probable ATP-dependent RNA helicase DDX56
KYSVWIGGSILASLSTFQQMWISKQEYDESGPSIVHR		KIIAPPER.KYSVWIGGSILASLSTFQQMWISKQEYDESGPSIVHR.KCF	R	K	37	4	8360.5	4227.11	4227.11	1057.79	1057.78	4227.11	1057.78	-0.0034	3.23e-08	42.791	30.943	1	2	2	336	372	0																			0	FALSE	sp|P60709|ACTB_HUMAN	P60709	ACTB_HUMAN	ACTB	Actin, cytoplasmic 1	ACTG1
NTPFLYDLVMTHALQWPSLTVQWLPEVTKPEGK		EEYKIWKK.NTPFLYDLVMTHALQWPSLTVQWLPEVTKPEGK.DYAIHWIV	K	D	33	4	8362.43	3837.99	3837.98	960.505	960.502	3837.98	960.502	-0.0012	2.39e-07	35.024	14.146	1	2	1	26	58	0																			0	TRUE	sp|Q16576|RBBP7_HUMAN	Q16576	RBBP7_HUMAN	RBBP7	Histone-binding protein RBBP7
SLTGVVNAQALTSAFSPHTKPWIGLAEALGTLMR		FVDMVKGK.SLTGVVNAQALTSAFSPHTKPWIGLAEALGTLMR.AWAGSPKG	K	A	34	4	8362.69	3536.89	3536.88	885.229	885.227	3536.88	885.228	-0.0004	0	95.452	23.85	1	2	1	311	344	0																			0	TRUE	sp|O43175|SERA_HUMAN	O43175	SERA_HUMAN	PHGDH	D-3-phosphoglycerate dehydrogenase
GVFHGIENFINEASYMSILGMTPGFGDKTFVVQGFGNVGLHSMR	GVFHGIENFINEASYMSILGMTPGFGDKTFVVQGFGNVGLHSM[147]R	GRISATGR.GVFHGIENFINEASYMSILGMTPGFGDKTFVVQGFGNVGLHSMR.YIHRFGAK	R	Y	44	5	8363.31	4777.35	4777.31	956.477	956.469	4776.29	956.266	1.0146	1.84e-08	52.559	40.017	1	2	1	275	318	0	43M(15.9949)	Mod1: First isotopic peak (PeakApex: 1.0032, Theoretical: 1.0024); Mod1: Deamidation (Theoretical: 0.9840)																	0	TRUE	sp|P00367|DHE3_HUMAN	P00367	DHE3_HUMAN	GLUD1	Glutamate dehydrogenase 1, mitochondrial
TISQLVHAFQTTEAQHLFLQAFWQTMNR		IIQEEIGR.TISQLVHAFQTTEAQHLFLQAFWQTMNR.EWTGIDRI	R	E	28	4	8365.38	3345.67	3345.67	837.425	837.424	3345.67	837.425	-0.0036	0.0126787	18.778	14.205	0.9962	2	0	78	105	0																			0	TRUE	sp|P56182|RRP1_HUMAN	P56182	RRP1_HUMAN	RRP1	Ribosomal RNA processing protein 1 homolog A
TSSAEYNVNNLVSPVLFQEALWHVPEHAVVLEIAPHALLQAVLKR		QWHSSIAR.TSSAEYNVNNLVSPVLFQEALWHVPEHAVVLEIAPHALLQAVLKR.GIKPSCTI	R	G	45	6	8365.64	5001.67	5001.69	834.618	834.622	5001.69	834.622	0.0004	1.7e-13	56.19	14.345	1	2	1	729	773	0																			0	TRUE	sp|P49327|FAS_HUMAN	P49327	FAS_HUMAN	FASN	Fatty acid synthase
TSSAEYNVNNLVSPVLFQEALWHVPEHAVVLEIAPHALLQAVLKR		QWHSSIAR.TSSAEYNVNNLVSPVLFQEALWHVPEHAVVLEIAPHALLQAVLKR.GIKPSCTI	R	G	45	5	8368.77	5001.69	5001.69	1001.35	1001.34	5001.69	1001.34	-0.0019	0	79.146	14.607	1	2	1	729	773	0																			0	TRUE	sp|P49327|FAS_HUMAN	P49327	FAS_HUMAN	FASN	Fatty acid synthase
FYALSASFEPFSNKGQTLVVQFTVK		IQTSQDAR.FYALSASFEPFSNKGQTLVVQFTVK.HEQNIDCG	R	H	25	3	8369.22	2807.46	2807.45	936.826	936.824	2807.45	936.825	-0.0022	5.41e-11	50.16	19.76	1	2	1	74	98	0																			0	TRUE	sp|P27797|CALR_HUMAN	P27797	CALR_HUMAN	CALR	Calreticulin
TLVEDLFADKHIQVLVSTATLAWGVNLPAHTVIIK		AGMTRVDR.TLVEDLFADKHIQVLVSTATLAWGVNLPAHTVIIK.GTQVYSPE	R	G	35	4	8369.63	3812.13	3812.12	954.039	954.038	3812.12	954.038	-0.0024	0.000600066	24.964	12.183	0.9999	2	1	795	829	0																			0	TRUE	sp|O75643|U520_HUMAN	O75643	U520_HUMAN	SNRNP200	U5 small nuclear ribonucleoprotein 200 kDa helicase
HSVGVVIGR		GIDVPVPR.HSVGVVIGR.SGEMIKKI	R	S	9	2	862.712	922.534	922.534	462.274	462.274	922.535	462.275	-0.0005	9.21e-06	31.959	14.374	1	2	0	332	340	0																			0	TRUE	sp|Q92945|FUBP2_HUMAN	Q92945	FUBP2_HUMAN	KHSRP	Far upstream element-binding protein 2
TLVEDLFADKHIQVLVSTATLAWGVNLPAHTVIIK		AGMTRVDR.TLVEDLFADKHIQVLVSTATLAWGVNLPAHTVIIK.GTQVYSPE	R	G	35	5	8369.77	3812.13	3812.11	763.433	763.429	3812.12	763.432	-0.0173	0.00115425	30.218	17.876	0.9999	2	1	795	829	0		(PeakApex: 0.0000)																	0	TRUE	sp|O75643|U520_HUMAN	O75643	U520_HUMAN	SNRNP200	U5 small nuclear ribonucleoprotein 200 kDa helicase
LNFSHGTHEYHAETIK		KSGMNVAR.LNFSHGTHEYHAETIK.NVRTATES	R	N	16	4	862.801	1882.89	1882.89	471.731	471.731	1882.9	471.731	-0.0011	0.0709715	17.29	13.054	0.9725	2	0	74	89	0																			0	TRUE	sp|P14618|KPYM_HUMAN	P14618	KPYM_HUMAN	PKM	Pyruvate kinase PKM
QLDLNPNRFPIFAALLGNHILPDEDLASFHWSLLGPEHPLASLK		YIMHEVAK.QLDLNPNRFPIFAALLGNHILPDEDLASFHWSLLGPEHPLASLK.VRAHQIVI	K	V	44	6	8371.83	4915.6	4915.59	820.274	820.273	4915.58	820.271	0.0112	5.74e-08	44.592	18.84	1	2	1	225	268	0																			0	TRUE	sp|Q9NZB2|F120A_HUMAN	Q9NZB2	F120A_HUMAN	FAM120A	Constitutive coactivator of PPAR-gamma-like protein 1
LNHVGDWGTQFGMLIAHLQDKFPDYLTVSPPIGDLQVFYK	LNHVGDWGTQFGM[147]LIAHLQDKFPDYLTVSPPIGDLQVFYK	FAGYDVIR.LNHVGDWGTQFGMLIAHLQDKFPDYLTVSPPIGDLQVFYK.ESKKRFDT	R	E	40	5	8371.97	4575.3	4575.28	916.067	916.063	4575.29	916.066	-0.0141	1e-14	47.164	15.817	1	2	1	235	274	0	13M(15.9949)	(PeakApex: 0.0000)																	0	TRUE	sp|P54136|SYRC_HUMAN	P54136	SYRC_HUMAN	RARS	Arginine--tRNA ligase, cytoplasmic
SLTGVVNAQALTSAFSPHTKPWIGLAEALGTLMR		FVDMVKGK.SLTGVVNAQALTSAFSPHTKPWIGLAEALGTLMR.AWAGSPKG	K	A	34	3	8374.31	3536.88	3536.88	1179.97	1179.97	3536.88	1179.97	-0.0053	0	91.965	18.61	1	2	1	311	344	0																			0	TRUE	sp|O43175|SERA_HUMAN	O43175	SERA_HUMAN	PHGDH	D-3-phosphoglycerate dehydrogenase
NWMNSLGVNPHVNHLYADLQDALVILQLYER	NWM[147]NSLGVNPHVNHLYADLQDALVILQLYER	TREERTFR.NWMNSLGVNPHVNHLYADLQDALVILQLYER.IKVPVDWS	R	I	31	4	8374.64	3650.83	3650.82	913.716	913.713	3650.83	913.715	-0.0061	2.09e-10	57.624	21.277	1	2	0	405	435	0	3M(15.9949)																		0	TRUE	sp|P13797|PLST_HUMAN	P13797	PLST_HUMAN	PLS3	Plastin-3
QLDLNPNRFPIFAALLGNHILPDEDLASFHWSLLGPEHPLASLK		YIMHEVAK.QLDLNPNRFPIFAALLGNHILPDEDLASFHWSLLGPEHPLASLK.VRAHQIVI	K	V	44	5	8374.92	4915.59	4915.59	984.126	984.126	4915.58	984.124	0.0112	0.000122223	33.783	16.823	1	2	1	225	268	0																			0	TRUE	sp|Q9NZB2|F120A_HUMAN	Q9NZB2	F120A_HUMAN	FAM120A	Constitutive coactivator of PPAR-gamma-like protein 1
VATGKLPINHQIIYQLQDVFNLLPDVSLQEFVK		DIRSYIEK.VATGKLPINHQIIYQLQDVFNLLPDVSLQEFVK.AFYIKTND	K	A	33	4	8375.2	3779.07	3779.06	945.776	945.773	3779.07	945.774	-0.0031	1.9e-13	68.131	19.225	1	2	1	215	247	0																			0	TRUE	sp|P51665|PSMD7_HUMAN	P51665	PSMD7_HUMAN	PSMD7	26S proteasome non-ATPase regulatory subunit 7
LTNSMMMHGR		AQCPIVER.LTNSMMMHGR.NNGKKIMT	R	N	10	3	863.286	1176.52	1176.52	393.18	393.18	1176.52	393.181	-0.002	0.00577607	18.152	10.349	0.9984	2	0	72	81	0																			0	TRUE	sp|P46782|RS5_HUMAN	P46782	RS5_HUMAN	RPS5	40S ribosomal protein S5
LNHVGDWGTQFGMLIAHLQDKFPDYLTVSPPIGDLQVFYK		FAGYDVIR.LNHVGDWGTQFGMLIAHLQDKFPDYLTVSPPIGDLQVFYK.ESKKRFDT	R	E	40	5	8378	4559.3	4559.29	912.867	912.866	4559.3	912.867	-0.0058	8.28e-08	33.473	14.937	1	2	1	235	274	0																			0	TRUE	sp|P54136|SYRC_HUMAN	P54136	SYRC_HUMAN	RARS	Arginine--tRNA ligase, cytoplasmic
YSVWIGGSILASLSTFQQMWISKQEYDESGPSIVHR	YSVWIGGSILASLSTFQQM[147]WISKQEYDESGPSIVHR	IIAPPERK.YSVWIGGSILASLSTFQQMWISKQEYDESGPSIVHR.KCF	K	K	36	4	8379.72	4115.01	4115.01	1029.76	1029.76	4115.01	1029.76	-0.0029	1.2e-13	64.742	26.728	1	2	1	337	372	0	19M(15.9949)																		0	FALSE	sp|P60709|ACTB_HUMAN	P60709	ACTB_HUMAN	ACTB	Actin, cytoplasmic 1	ACTG1
MFQNFPTELLLSLAVEPLTANFHK	M[147]FQNFPTELLLSLAVEPLTANFHK	TGGQIHSR.MFQNFPTELLLSLAVEPLTANFHK.WSISVKNF	R	W	24	3	8381.98	2774.43	2774.45	925.818	925.822	2775.43	926.151	-0.9848	2.65e-10	48.043	18.156	1	2	0	173	196	0	1M(15.9949)	Mod1: Isotopic peak error (PeakApex: -1.0024, Theoretical: -1.0024); Mod1: Amidation (Theoretical: -0.9840)																	0	TRUE	sp|Q92820|GGH_HUMAN	Q92820	GGH_HUMAN	GGH	Gamma-glutamyl hydrolase
GMGGHGYGGAGDASSGFHGGHFVHMR	GMGGHGYGGAGDASSGFHGGHFVHM[147]R	DDRMRDGR.GMGGHGYGGAGDASSGFHGGHFVHMR.GIPFRATE	R	G	26	5	864	2557.06	2557.07	512.42	512.421	2558.07	512.622	-1.0024	2.96e-06	28.772	25.575	1	2	0	175	200	0	25M(15.9949)	Mod1: Isotopic peak error (PeakApex: -1.0024, Theoretical: -1.0024); Mod1: Half of a disulfide bridge (Theoretical: -1.0078); Mod1: Amidation (Theoretical: -0.9840)																	0	TRUE	sp|P31942|HNRH3_HUMAN	P31942	HNRH3_HUMAN	HNRNPH3	Heterogeneous nuclear ribonucleoprotein H3
NTPFLYDLVMTHALEWPSLTAQWLPDVTRPEGK		EEYKIWKK.NTPFLYDLVMTHALEWPSLTAQWLPDVTRPEGK.DFSIHRIV	K	D	33	4	8383.42	3824.93	3824.92	957.24	957.238	3824.92	957.238	-0.0012	6.88e-06	40.29	20.636	1	2	1	27	59	0																			0	TRUE	sp|Q09028|RBBP4_HUMAN	Q09028	RBBP4_HUMAN	RBBP4	Histone-binding protein RBBP4
LPHWLLGNLVSDFVDTFRPTAR		RKIYPEGK.LPHWLLGNLVSDFVDTFRPTAR.INSICGRC	K	I	22	4	8383.49	2553.35	2553.35	639.345	639.345	2553.35	639.345	0	5.64e-10	46.529	15.971	1	2	1	196	217	0																			0	TRUE	sp|Q9ULK4|MED23_HUMAN	Q9ULK4	MED23_HUMAN	MED23	Mediator of RNA polymerase II transcription subunit 23
TSSAEYNVNNLVSPVLFQEALWHVPEHAVVLEIAPHALLQAVLK		QWHSSIAR.TSSAEYNVNNLVSPVLFQEALWHVPEHAVVLEIAPHALLQAVLK.RGIKPSCT	R	R	44	5	8383.69	4845.6	4845.59	970.127	970.125	4845.59	970.125	0.0029	1e-14	80.14	27.959	1	2	0	729	772	0																			0	TRUE	sp|P49327|FAS_HUMAN	P49327	FAS_HUMAN	FASN	Fatty acid synthase
IRFPGFEPLTPWILDLLGHYAVMNNPTR	IRFPGFEPLTPWILDLLGHYAVM[147]NNPTR	IRIIKDIR.IRFPGFEPLTPWILDLLGHYAVMNNPTR.QPIAINVA	R	Q	28	4	8383.76	3282.7	3282.7	821.683	821.683	3282.7	821.683	0.0014	1.7e-13	69.412	19.216	1	2	1	232	259	0	23M(15.9949)																		0	TRUE	sp|Q12905|ILF2_HUMAN	Q12905	ILF2_HUMAN	ILF2	Interleukin enhancer-binding factor 2
NTPFLYDLVMTHALEWPSLTAQWLPDVTRPEGK		EEYKIWKK.NTPFLYDLVMTHALEWPSLTAQWLPDVTRPEGK.DFSIHRIV	K	D	33	3	8383.96	3824.93	3824.92	1275.98	1275.98	3824.92	1275.98	0.0012	6.53e-08	35.792	14.217	1	2	1	27	59	0																			0	TRUE	sp|Q09028|RBBP4_HUMAN	Q09028	RBBP4_HUMAN	RBBP4	Histone-binding protein RBBP4
IHVLPIDDTVEGITGNLFEVYLKPYFLEAYRPIR		PDVKYGKR.IHVLPIDDTVEGITGNLFEVYLKPYFLEAYRPIR.KGDIFIVR	R	K	34	5	8384.24	3990.14	3990.14	799.036	799.036	3990.13	799.033	0.0124	2.8e-10	58.304	17.826	1	2	2	114	147	0		(PeakApex: 0.0000)																	0	TRUE	sp|P55072|TERA_HUMAN	P55072	TERA_HUMAN	VCP	Transitional endoplasmic reticulum ATPase
VTPQSLFILFGVYGDVQR		VSNINPER.VTPQSLFILFGVYGDVQR.VKIIFNKK	R	V	18	2	8385.27	2037.09	2037.09	1019.55	1019.55	2038.09	1020.05	-0.9946	8.46e-07	26.192	12.161	1	2	0	349	366	0		Mod1: Isotopic peak error (PeakApex: -1.0024, Theoretical: -1.0024); Mod1: Half of a disulfide bridge (Theoretical: -1.0078); Mod1: Amidation (Theoretical: -0.9840)																	0	TRUE	sp|P26599|PTBP1_HUMAN	P26599	PTBP1_HUMAN	PTBP1	Polypyrimidine tract-binding protein 1
AYPDVAALSDGYWVVSNRVPIPWVSGTSASTPVFGGILSLINEHR		SYFNASGR.AYPDVAALSDGYWVVSNRVPIPWVSGTSASTPVFGGILSLINEHR.IISGRPPI	R	I	45	4	8386.43	4798.47	4798.46	1200.62	1200.62	4797.46	1200.37	1.0043	0	71.199	20.12	1	2	1	448	492	0		Mod1: First isotopic peak (PeakApex: 1.0032, Theoretical: 1.0024); Mod1: Deamidation (Theoretical: 0.9840)																	0	TRUE	sp|O14773|TPP1_HUMAN	O14773	TPP1_HUMAN	TPP1	Tripeptidyl-peptidase 1
TSSAEYNVNNLVSPVLFQEALWHVPEHAVVLEIAPHALLQAVLK		QWHSSIAR.TSSAEYNVNNLVSPVLFQEALWHVPEHAVVLEIAPHALLQAVLK.RGIKPSCT	R	R	44	4	8386.63	4845.59	4845.58	1212.41	1212.4	4845.59	1212.4	-0.0014	0	85.334	19.389	1	2	0	729	772	0																			0	TRUE	sp|P49327|FAS_HUMAN	P49327	FAS_HUMAN	FASN	Fatty acid synthase
IHVLPIDDTVEGITGNLFEVYLKPYFLEAYRPIR		PDVKYGKR.IHVLPIDDTVEGITGNLFEVYLKPYFLEAYRPIR.KGDIFIVR	R	K	34	4	8386.9	3990.14	3990.13	998.541	998.54	3990.13	998.54	0.0017	1e-13	89.896	22.23	1	2	2	114	147	0																			0	TRUE	sp|P55072|TERA_HUMAN	P55072	TERA_HUMAN	VCP	Transitional endoplasmic reticulum ATPase
IRFPGFEPLTPWILDLLGHYAVMNNPTR	IRFPGFEPLTPWILDLLGHYAVM[147]NNPTR	IRIIKDIR.IRFPGFEPLTPWILDLLGHYAVMNNPTR.QPIAINVA	R	Q	28	3	8388.55	3282.7	3282.7	1095.24	1095.24	3282.7	1095.24	-0.0026	1.2e-13	65.821	16.538	1	2	1	232	259	0	23M(15.9949)																		0	TRUE	sp|Q12905|ILF2_HUMAN	Q12905	ILF2_HUMAN	ILF2	Interleukin enhancer-binding factor 2
EYITPFIRPVMQALLHIIR		ISNQEKAK.EYITPFIRPVMQALLHIIR.ETENDDIT	K	E	19	4	8389.38	2309.31	2309.31	578.335	578.334	2309.31	578.334	0.0004	1.48e-08	44.312	15.238	1	2	1	533	551	0																			0	TRUE	sp|O95373|IPO7_HUMAN	O95373	IPO7_HUMAN	IPO7	Importin-7
KYPIDLAGLLQYVANQLK		SFCGAVFR.KYPIDLAGLLQYVANQLK.AGKSFDII	R	A	18	3	8392.95	2046.15	2046.15	683.058	683.058	2046.15	683.058	0.0006	2.4e-07	45.15	19.924	1	2	1	652	669	0																			0	TRUE	sp|Q8NI27|THOC2_HUMAN	Q8NI27	THOC2_HUMAN	THOC2	THO complex subunit 2
NWMNSLGVNPHVNHLYADLQDALVILQLYER		TREERTFR.NWMNSLGVNPHVNHLYADLQDALVILQLYER.IKVPVDWS	R	I	31	4	8395.28	3634.85	3634.84	909.719	909.717	3634.84	909.716	0.0056	5.62e-08	40.245	18.007	1	2	0	405	435	0																			0	TRUE	sp|P13797|PLST_HUMAN	P13797	PLST_HUMAN	PLS3	Plastin-3
GMGGHGYGGAGDASSGFHGGHFVHMR	GMGGHGYGGAGDASSGFHGGHFVHM[147]R	DDRMRDGR.GMGGHGYGGAGDASSGFHGGHFVHMR.GIPFRATE	R	G	26	4	865.119	2557.06	2557.07	640.273	640.274	2558.07	640.525	-1.0061	1.63e-09	32.292	16.213	1	2	0	175	200	0	25M(15.9949)	Mod1: Isotopic peak error (PeakApex: -1.0024, Theoretical: -1.0024); Mod1: Half of a disulfide bridge (Theoretical: -1.0078)																	0	TRUE	sp|P31942|HNRH3_HUMAN	P31942	HNRH3_HUMAN	HNRNPH3	Heterogeneous nuclear ribonucleoprotein H3
YSVWIGGSILASLSTFQQMWISKQEYDESGPSIVHR		IIAPPERK.YSVWIGGSILASLSTFQQMWISKQEYDESGPSIVHR.KCF	K	K	36	4	8395.55	4099.03	4099.02	1025.76	1025.76	4099.02	1025.76	0.0048	0	91.729	61.978	1	2	1	337	372	0																			0	FALSE	sp|P60709|ACTB_HUMAN	P60709	ACTB_HUMAN	ACTB	Actin, cytoplasmic 1	ACTG1
NVLITSALPYVNNVPHLGNIIGCVLSADVFAR	NVLITSALPYVNNVPHLGNIIGC[160]VLSADVFAR	VIPVAGER.NVLITSALPYVNNVPHLGNIIGCVLSADVFAR.YSRIRQWN	R	Y	32	3	8395.75	3435.85	3435.84	1146.29	1146.29	3435.83	1146.29	0.0019	3.2e-09	43.14	17.352	1	2	0	265	296	0	23C(57.0214)																		0	TRUE	sp|P56192|SYMC_HUMAN	P56192	SYMC_HUMAN	MARS	Methionine--tRNA ligase, cytoplasmic
RNELFLDVLESVNLLMSPQGQVLSAHVSGR		RREGIKYR.RNELFLDVLESVNLLMSPQGQVLSAHVSGR.VVMKSYIS	R	V	30	4	8395.89	3307.74	3307.73	827.943	827.941	3307.73	827.941	-0.0002	0.00344814	33.103	23.838	0.9991	2	1	170	199	0																			0	TRUE	sp|Q96CW1|AP2M1_HUMAN	Q96CW1	AP2M1_HUMAN	AP2M1	AP-2 complex subunit mu
QVSLEVIPNWLGPLQNLLHIR		GIIGEKTR.QVSLEVIPNWLGPLQNLLHIR.AVGTNSTI	R	A	21	3	8395.96	2438.39	2438.38	813.802	813.802	2438.38	813.801	0.0043	2.52e-07	31.743	14.817	1	2	0	40	60	0																			0	TRUE	sp|Q8WWB7|GLMP_HUMAN	Q8WWB7	GLMP_HUMAN	GLMP	Glycosylated lysosomal membrane protein
NMMAACDPRHGR		TQQVFDAK.NMMAACDPRHGR.YITVAAVF	K	Y	12	3	866.085	1357.58	1357.58	453.534	453.534	1357.58	453.534	0.0003	7.02e-07	26.235	8.562	1	2	1	298	309	0																			0	FALSE	sp|P07437|TBB5_HUMAN	P07437	TBB5_HUMAN	TUBB	Tubulin beta chain	TUBB2A, TUBB2B, TUBB3, TUBB4A, TUBB4B, TUBB6, TUBB8
VPHPHPHPPPYPHFTR		ASQDRGSR.VPHPHPHPPPYPHFTR.RY	R	R	16	4	866.372	1911.96	1911.96	478.998	478.998	1911.96	478.998	-0.0012	4.81e-09	39.605	14.235	1	2	0	936	951	0																			0	TRUE	sp|Q14151|SAFB2_HUMAN	Q14151	SAFB2_HUMAN	SAFB2	Scaffold attachment factor B2
YHNVGLSKCEIK		VKKIMEKK.YHNVGLSKCEIK.VAMSKEQY	K	V	12	3	871.645	1389.71	1389.71	464.243	464.243	1389.71	464.243	-0.0007	5.53e-05	20.124	13.738	0.9999	2	1	244	255	0																			0	TRUE	sp|Q14103|HNRPD_HUMAN	Q14103	HNRPD_HUMAN	HNRNPD	Heterogeneous nuclear ribonucleoprotein D0
KVVGCSCVVVK	KVVGC[160]SCVVVK	IDREGKPR.KVVGCSCVVVK.DYGKESQA	R	D	11	2	871.867	1176.64	1176.64	589.325	589.325	1176.64	589.325	-0.0002	0.0426901	16.372	16.372	0.9005	2	1	102	112	0	5C(57.0214)																		0	TRUE	sp|P25398|RS12_HUMAN	P25398	RS12_HUMAN	RPS12	40S ribosomal protein S12
LTDCVVMRDPASK	LTDCVVM[147]RDPASK	NYYEQWGK.LTDCVVMRDPASK.RSRGFGFV	K	R	13	3	872.072	1449.69	1449.69	484.239	484.239	1449.7	484.239	-0.0006	2.35e-06	28.323	13.094	1	2	1	47	59	0	7M(15.9949)																		0	TRUE	sp|P22626|ROA2_HUMAN	P22626	ROA2_HUMAN	HNRNPA2B1	Heterogeneous nuclear ribonucleoproteins A2/B1
GHPIPHGGMQGGFGGQSR	GHPIPHGGM[147]QGGFGGQSR	FAPGGASR.GHPIPHGGMQGGFGGQSR.GSRPSDAR	R	G	18	3	872.561	1790.83	1790.83	597.952	597.952	1791.82	598.281	-0.9874	0.0030879	19.92	13.008	0.9589	2	0	885	902	0	9M(15.9949)	Mod1: Amidation (Theoretical: -0.9840)																	0	TRUE	sp|Q15424|SAFB1_HUMAN	Q15424	SAFB1_HUMAN	SAFB	Scaffold attachment factor B1
VPHPHPHPPPYPHFTR		ASQDRGSR.VPHPHPHPPPYPHFTR.RY	R	R	16	5	874.048	1911.96	1911.96	383.4	383.4	1911.96	383.4	-0.0022	0.00492589	15.338	10.108	0.9987	2	0	936	951	0																			0	TRUE	sp|Q14151|SAFB2_HUMAN	Q14151	SAFB2_HUMAN	SAFB2	Scaffold attachment factor B2
KYPEAAACYGR		GNRIFVGR.KYPEAAACYGR.AITRNPIV	R	A	11	2	874.116	1228.57	1228.57	615.294	615.294	1227.57	614.793	1.0033	0.170169	14.487	11.084	0.828	2	1	41	51	0		Mod1: First isotopic peak (PeakApex: 1.0032, Theoretical: 1.0024)																	0	TRUE	sp|Q9UNE7|CHIP_HUMAN	Q9UNE7	CHIP_HUMAN	STUB1	E3 ubiquitin-protein ligase CHIP
GMGGHGYGGAGDASSGFHGGHFVHMR	GM[147]GGHGYGGAGDASSGFHGGHFVHM[147]R	DDRMRDGR.GMGGHGYGGAGDASSGFHGGHFVHMR.GIPFRATE	R	G	26	5	875.555	2574.06	2574.06	515.82	515.82	2574.07	515.821	-0.0024	1.08e-10	45.867	13.355	1	2	0	175	200	0	25M(15.9949), 2M(15.9949)																		0	TRUE	sp|P31942|HNRH3_HUMAN	P31942	HNRH3_HUMAN	HNRNPH3	Heterogeneous nuclear ribonucleoprotein H3
AGFAGDDAPR		DNGSGMCK.AGFAGDDAPR.AVFPSIVG	K	A	10	2	877.961	975.441	975.441	488.728	488.728	975.441	488.728	-0.0001	0.0103237	18.163	11.254	0.9919	2	0	19	28	0																			0	FALSE	sp|P60709|ACTB_HUMAN	P60709	ACTB_HUMAN	ACTB	Actin, cytoplasmic 1	ACTA1, ACTA2, ACTC1, ACTG1, ACTG2, POTEE, POTEF, POTEI, POTEJ
HFVALSTNTTK		KDPSAVAK.HFVALSTNTTK.VKEFGIDP	K	V	11	2	878.029	1217.64	1217.64	609.828	609.828	1217.64	609.827	0.0002	1.3e-13	31.245	12.369	1	2	0	242	252	0																			0	TRUE	sp|P06744|G6PI_HUMAN	P06744	G6PI_HUMAN	GPI	Glucose-6-phosphate isomerase
HFVDSHHQKPVNAIIEHVR		KYTIENPR.HFVDSHHQKPVNAIIEHVR.DGSVVRAI	R	D	19	5	878.306	2262.18	2262.18	453.443	453.442	2262.18	453.443	-0.0012	2e-14	54.938	17.35	1	2	1	185	203	0																			0	TRUE	sp|Q7KZF4|SND1_HUMAN	Q7KZF4	SND1_HUMAN	SND1	Staphylococcal nuclease domain-containing protein 1
IIAPPER		APSTMKIK.IIAPPER.KYSVWIGG	K	K	7	2	880.605	794.464	794.465	398.24	398.24	794.465	398.24	-0.0004	0.869962	12.742	10.925	0.7914	2	0	329	335	0																			0	FALSE	sp|P60709|ACTB_HUMAN	P60709	ACTB_HUMAN	ACTB	Actin, cytoplasmic 1	ACTA1, ACTA2, ACTBL2, ACTC1, ACTG1, ACTG2
HFVDSHHQKPVNAIIEHVR		KYTIENPR.HFVDSHHQKPVNAIIEHVR.DGSVVRAI	R	D	19	4	880.677	2262.18	2262.18	566.551	566.552	2262.18	566.552	0	0	41.493	13.456	1	2	1	185	203	0																			0	TRUE	sp|Q7KZF4|SND1_HUMAN	Q7KZF4	SND1_HUMAN	SND1	Staphylococcal nuclease domain-containing protein 1
AKFENLCK		KKKMEESK.AKFENLCK.LMKEIIDK	K	L	8	2	880.818	951.484	951.484	476.749	476.749	951.485	476.75	-0.0012	0.0470413	16.32	11.601	0.9501	2	1	558	565	0																			0	TRUE	sp|P08238|HS90B_HUMAN	P08238	HS90B_HUMAN	HSP90AB1	Heat shock protein HSP 90-beta
TGVHHYSGNNIELGTACGK		EYYAMIAK.TGVHHYSGNNIELGTACGK.YYRVCTIA	K	Y	19	3	881.03	1956.88	1956.89	653.302	653.305	1956.91	653.311	-0.0186	2.98e-12	32.062	10.339	1	2	0	69	87	0																			0	TRUE	sp|P62888|RL30_HUMAN	P62888	RL30_HUMAN	RPL30	60S ribosomal protein L30
GMGGHGYGGAGDASSGFHGGHFVHMR	GM[147]GGHGYGGAGDASSGFHGGHFVHM[147]R	DDRMRDGR.GMGGHGYGGAGDASSGFHGGHFVHMR.GIPFRATE	R	G	26	4	881.604	2574.07	2574.06	644.524	644.523	2574.07	644.524	-0.0019	0.0714908	13.083	7.807	0.9679	2	0	175	200	0	25M(15.9949), 2M(15.9949)																		0	TRUE	sp|P31942|HNRH3_HUMAN	P31942	HNRH3_HUMAN	HNRNPH3	Heterogeneous nuclear ribonucleoprotein H3
GFCLPPHCSRGER	GFC[160]LPPHCSRGER	VRTGRSIR.GFCLPPHCSRGER.RAIEKIAV	R	R	13	3	882.967	1515.69	1515.69	506.237	506.237	1514.69	505.903	1.0017	0.00826755	16.114	12.012	0.9657	2	1	139	151	0	3C(57.0214)	Mod1: First isotopic peak (PeakApex: 1.0032, Theoretical: 1.0024)																	0	TRUE	sp|P12277|KCRB_HUMAN	P12277	KCRB_HUMAN	CKB	Creatine kinase B-type
MATLHCQESEGHPRPHYSWYR	MATLHC[160]QESEGHPRPHYSWYR	PKAVPVGK.MATLHCQESEGHPRPHYSWYR.NDVPIPTD	K	N	21	5	883.45	2641.17	2641.17	529.241	529.241	2641.17	529.241	-0.0022	5.59e-10	33.196	9.596	1	2	1	155	175	0	6C(57.0214)																		0	TRUE	sp|Q9BX67|JAM3_HUMAN	Q9BX67	JAM3_HUMAN	JAM3	Junctional adhesion molecule C
YGDGGSTFQSTTGHCVHMR	YGDGGSTFQSTTGHC[160]VHMR	FSGMSDHR.YGDGGSTFQSTTGHCVHMR.GIPYRATE	R	G	19	4	883.595	2096.88	2096.88	525.227	525.227	2096.88	525.227	-0.0004	0.00244114	17.937	9.638	0.997	2	0	276	294	0	15C(57.0214)																		0	TRUE	sp|P31943|HNRH1_HUMAN	P31943	HNRH1_HUMAN	HNRNPH1	Heterogeneous nuclear ribonucleoprotein H
MATLHCQESEGHPRPHYSWYR	MATLHC[160]QESEGHPRPHYSWYR	PKAVPVGK.MATLHCQESEGHPRPHYSWYR.NDVPIPTD	K	N	21	4	884	2641.17	2641.16	661.299	661.298	2641.17	661.3	-0.0056	7.08e-09	34.363	12.223	1	2	1	155	175	0	6C(57.0214)																		0	TRUE	sp|Q9BX67|JAM3_HUMAN	Q9BX67	JAM3_HUMAN	JAM3	Junctional adhesion molecule C
AQASSIPVGSRCEVR		AQRIAEEK.AQASSIPVGSRCEVR.AAGQSPRR	K	A	15	3	885.067	1558.79	1558.79	520.605	520.605	1558.79	520.603	0.005	0.00610747	19.858	14.878	0.989	2	1	154	168	0																			0	TRUE	sp|Q99426|TBCB_HUMAN	Q99426	TBCB_HUMAN	TBCB	Tubulin-folding cofactor B
SEEAHAEDSVMDHHFR		GFVIHKSK.SEEAHAEDSVMDHHFR.KPANDITS	K	K	16	4	886.698	1895.78	1895.78	474.953	474.954	1895.79	474.954	-0.0006	0.121507	12.818	9.258	0.9692	2	0	330	345	0																			0	TRUE	sp|Q8NC51|PAIRB_HUMAN	Q8NC51	PAIRB_HUMAN	SERBP1	Plasminogen activator inhibitor 1 RNA-binding protein
HPLVPNQGDHSAHLPRPQQHFLPNQAHQGDHYR		STRISPAR.HPLVPNQGDHSAHLPRPQQHFLPNQAHQGDHYR.LSQPGISQ	R	L	33	7	887.197	3827.87	3827.86	547.845	547.845	3827.86	547.845	-0.0004	0.00230877	21.963	14.159	0.9999	2	1	336	368	0																			0	TRUE	sp|Q4VCS5|AMOT_HUMAN	Q4VCS5	AMOT_HUMAN	AMOT	Angiomotin
HELQANCYEEVKDR		KKKITGIK.HELQANCYEEVKDR.CTIAEKIG	K	C	14	3	887.931	1732.78	1732.78	578.602	578.602	1732.78	578.602	0.0003	0.0551884	13.564	10.637	0.9331	2	1	133	146	0																			0	TRUE	sp|P23528|COF1_HUMAN	P23528	COF1_HUMAN	CFL1	Cofilin-1
SEEAHAEDSVMDHHFR		GFVIHKSK.SEEAHAEDSVMDHHFR.KPANDITS	K	K	16	3	888.576	1895.79	1895.79	632.936	632.938	1895.79	632.936	0.0072	0.195814	15.826	12.499	0.9184	2	0	330	345	0																			0	TRUE	sp|Q8NC51|PAIRB_HUMAN	Q8NC51	PAIRB_HUMAN	SERBP1	Plasminogen activator inhibitor 1 RNA-binding protein
TKFENLCK		KKKQEEKK.TKFENLCK.IMKDIIEK	K	I	8	2	889.354	981.495	981.496	491.755	491.755	981.495	491.755	0.0003	0.125782	16.499	12.208	0.8862	2	1	566	573	0																			0	TRUE	sp|P07900|HS90A_HUMAN	P07900	HS90A_HUMAN	HSP90AA1	Heat shock protein HSP 90-alpha
HMYHSLYLK		RESKKIDR.HMYHSLYLK.VKGNVFKN	R	V	9	3	889.493	1190.59	1190.59	397.871	397.871	1190.59	397.871	0.0004	0.074102	13.485	8.797	0.9606	2	0	118	126	0																			0	TRUE	sp|P84098|RL19_HUMAN	P84098	RL19_HUMAN	RPL19	60S ribosomal protein L19
SHHWGYGKHNGPEHWHKDFPIAK	n[43]SHHWGYGKHNGPEHWHKDFPIAK	.SHHWGYGKHNGPEHWHKDFPIAK.GERQSPVD	M	G	23	6	889.706	2806.33	2806.32	468.728	468.728	2806.33	468.728	-0.0017	1.68e-08	37.702	15.117	1	2	2	2	24	0	N-term(42.0106)																		0	TRUE	sp|P00918|CAH2_HUMAN	P00918	CAH2_HUMAN	CA2	Carbonic anhydrase 2
KLENCNYAVELGKHPAK		PKIGANMK.KLENCNYAVELGKHPAK.FSIVGIGG	K	F	17	4	890.492	1912.98	1912.98	479.253	479.253	1912.98	479.253	-0.0007	2.15e-05	21.02	11.242	0.9999	2	2	459	475	0																			0	TRUE	sp|P13797|PLST_HUMAN	P13797	PLST_HUMAN	PLS3	Plastin-3
KLENCNYAVELGKHPAK		PKIGANMK.KLENCNYAVELGKHPAK.FSIVGIGG	K	F	17	3	891.36	1912.98	1912.98	638.668	638.669	1912.98	638.668	0.0013	8e-05	16.857	9.219	0.9992	2	2	459	475	0																			0	TRUE	sp|P13797|PLST_HUMAN	P13797	PLST_HUMAN	PLS3	Plastin-3
TQLAVCQQR		YPNNKAAK.TQLAVCQQR.IRRQIARE	K	I	9	2	892.487	1045.53	1045.53	523.774	523.774	1045.53	523.774	0.0001	0.000951053	18.158	10.922	0.9996	2	0	391	399	0																			0	TRUE	sp|Q02790|FKBP4_HUMAN	Q02790	FKBP4_HUMAN	FKBP4	Peptidyl-prolyl cis-trans isomerase FKBP4
LFQECCPHSTDR	LFQEC[160]CPHSTDR	ENTQTTIK.LFQECCPHSTDR.VVIIGGKP	K	V	12	3	892.528	1491.62	1491.62	498.215	498.215	1491.62	498.215	-0.0011	3.2e-07	29.577	28.364	1	2	0	180	191	0	5C(57.0214)																		0	TRUE	sp|P61978|HNRPK_HUMAN	P61978	HNRPK_HUMAN	HNRNPK	Heterogeneous nuclear ribonucleoprotein K
VVVTKYCDPDSYHRR		TGRKFANR.VVVTKYCDPDSYHRR.DFW	R	D	15	4	892.593	1836.89	1836.89	460.231	460.231	1836.89	460.231	-0.0002	0.00256883	17.082	9.766	0.9941	2	2	458	472	0																			0	TRUE	sp|P26368|U2AF2_HUMAN	P26368	U2AF2_HUMAN	U2AF2	Splicing factor U2AF 65 kDa subunit
AVVVCPKDEDYK		IFAGFQRK.AVVVCPKDEDYK.QRTQKKAE	K	Q	12	3	892.936	1364.66	1364.66	455.895	455.895	1364.66	455.896	-0.0009	3.58e-06	24.183	11.564	1	2	1	603	614	0																			0	TRUE	sp|Q00839|HNRPU_HUMAN	Q00839	HNRPU_HUMAN	HNRNPU	Heterogeneous nuclear ribonucleoprotein U
KIFVGGIKEDTEEHHLR		PGAHITVK.KIFVGGIKEDTEEHHLR.DYFEQYGK	K	D	17	4	893.223	2007.05	2007.05	502.771	502.771	2007.05	502.771	0.0009	0.00171919	20.633	13.328	0.998	2	2	106	122	0																			0	FALSE	sp|P09651|ROA1_HUMAN	P09651	ROA1_HUMAN	HNRNPA1	Heterogeneous nuclear ribonucleoprotein A1	HNRNPA1L2, HNRNPA2B1
LFQECCPHSTDR	LFQECC[160]PHSTDR	ENTQTTIK.LFQECCPHSTDR.VVIIGGKP	K	V	12	2	893.378	1491.62	1491.62	746.819	746.818	1491.62	746.819	-0.0014	3.66e-10	39.815	37.553	1	2	0	180	191	0	6C(57.0214)																		0	TRUE	sp|P61978|HNRPK_HUMAN	P61978	HNRPK_HUMAN	HNRNPK	Heterogeneous nuclear ribonucleoprotein K
GMGGHGYGGAGDASSGFHGGHFVHMR	GM[147]GGHGYGGAGDASSGFHGGHFVHM[147]R	DDRMRDGR.GMGGHGYGGAGDASSGFHGGHFVHMR.GIPFRATE	R	G	26	4	893.799	2575.07	2575.07	644.775	644.774	2574.07	644.524	0.999	0.0460753	15.741	10.802	0.9753	2	0	175	200	0	25M(15.9949), 2M(15.9949)	Mod1: First isotopic peak (PeakApex: 1.0032, Theoretical: 1.0024); Mod1: Deamidation (Theoretical: 0.9840)																	0	TRUE	sp|P31942|HNRH3_HUMAN	P31942	HNRH3_HUMAN	HNRNPH3	Heterogeneous nuclear ribonucleoprotein H3
GMGGHGYGGAGDASSGFHGGHFVHMR	GM[147]GGHGYGGAGDASSGFHGGHFVHMR	DDRMRDGR.GMGGHGYGGAGDASSGFHGGHFVHMR.GIPFRATE	R	G	26	5	894.01	2558.07	2558.07	512.621	512.621	2558.07	512.622	-0.0029	1.75e-06	31.519	19.955	1	2	0	175	200	0	2M(15.9949)																		0	TRUE	sp|P31942|HNRH3_HUMAN	P31942	HNRH3_HUMAN	HNRNPH3	Heterogeneous nuclear ribonucleoprotein H3
AVVVCPKDEDYK		IFAGFQRK.AVVVCPKDEDYK.QRTQKKAE	K	Q	12	2	894.289	1364.66	1364.66	683.339	683.34	1364.66	683.34	0.0002	3.98e-08	29.952	13.38	1	2	1	603	614	0																			0	TRUE	sp|Q00839|HNRPU_HUMAN	Q00839	HNRPU_HUMAN	HNRNPU	Heterogeneous nuclear ribonucleoprotein U
HVVFIAQR		IEKKFSGK.HVVFIAQR.RIIPKPTR	K	R	8	2	895.079	968.556	968.555	485.285	485.285	968.556	485.285	-0.0001	7.08e-07	24.008	10.367	1	2	0	91	98	0																			0	TRUE	sp|P62081|RS7_HUMAN	P62081	RS7_HUMAN	RPS7	40S ribosomal protein S7
GFGYKGSCFHR		RAISTGEK.GFGYKGSCFHR.IIPGFMCQ	K	I	11	3	895.625	1257.57	1257.57	420.198	420.197	1257.57	420.198	-0.0006	1.75e-05	26.116	10.445	1	2	1	45	55	0																			0	TRUE	sp|P62937|PPIA_HUMAN	P62937	PPIA_HUMAN	PPIA	Peptidyl-prolyl cis-trans isomerase A
VLTNHIHTGHHSSMFWMR	VLTNHIHTGHHSSM[147]FWMR	EDNTNIAR.VLTNHIHTGHHSSMFWMR.VPIVAPED	R	V	18	5	895.699	2206.03	2206.03	442.214	442.213	2206.03	442.214	-0.0012	0.000925937	22.642	17.475	0.9991	2	0	137	154	0	14M(15.9949)																		0	TRUE	sp|O14744|ANM5_HUMAN	O14744	ANM5_HUMAN	PRMT5	Protein arginine N-methyltransferase 5
VLTNHIHTGHHSSMFWMR	VLTNHIHTGHHSSM[147]FWMR	EDNTNIAR.VLTNHIHTGHHSSMFWMR.VPIVAPED	R	V	18	4	898.442	2206.03	2206.03	552.515	552.515	2206.03	552.515	0.0004	0.000385828	21.641	21.632	0.9999	2	0	137	154	0	14M(15.9949)																		0	TRUE	sp|O14744|ANM5_HUMAN	O14744	ANM5_HUMAN	PRMT5	Protein arginine N-methyltransferase 5
FATHAAALSVR		RGRQIRVR.FATHAAALSVR.NISPYVSN	R	N	11	2	899.789	1142.61	1142.61	572.311	572.313	1142.62	572.317	-0.0074	9.31e-08	28.148	11.442	1	2	0	366	376	0																			0	TRUE	sp|P23246|SFPQ_HUMAN	P23246	SFPQ_HUMAN	SFPQ	Splicing factor, proline- and glutamine-rich
GMGGHGYGGAGDASSGFHGGHFVHMR		DDRMRDGR.GMGGHGYGGAGDASSGFHGGHFVHMR.GIPFRATE	R	G	26	5	900.881	2542.08	2542.09	509.424	509.425	2542.08	509.423	0.01	0	45.547	11.977	1	2	0	175	200	0																			0	TRUE	sp|P31942|HNRH3_HUMAN	P31942	HNRH3_HUMAN	HNRNPH3	Heterogeneous nuclear ribonucleoprotein H3
GMGGHGYGGAGDASSGFHGGHFVHMR		DDRMRDGR.GMGGHGYGGAGDASSGFHGGHFVHMR.GIPFRATE	R	G	26	4	901.141	2542.08	2542.08	636.528	636.527	2542.08	636.527	0.0009	0	75.371	13.632	1	2	0	175	200	0																			0	TRUE	sp|P31942|HNRH3_HUMAN	P31942	HNRH3_HUMAN	HNRNPH3	Heterogeneous nuclear ribonucleoprotein H3
GMGGHGYGGAGDASSGFHGGHFVHMR		DDRMRDGR.GMGGHGYGGAGDASSGFHGGHFVHMR.GIPFRATE	R	G	26	6	901.21	2542.08	2542.08	424.688	424.688	2542.08	424.687	0.0061	1.1e-10	30.353	9.098	1	2	0	175	200	0																			0	TRUE	sp|P31942|HNRH3_HUMAN	P31942	HNRH3_HUMAN	HNRNPH3	Heterogeneous nuclear ribonucleoprotein H3
GMGGHGYGGAGDASSGFHGGHFVHMR	GMGGHGYGGAGDASSGFHGGHFVHM[147]R	DDRMRDGR.GMGGHGYGGAGDASSGFHGGHFVHMR.GIPFRATE	R	G	26	4	901.301	2558.07	2558.07	640.524	640.524	2558.07	640.525	-0.0029	2.28e-12	45.155	35.747	1	2	0	175	200	0	25M(15.9949)																		0	TRUE	sp|P31942|HNRH3_HUMAN	P31942	HNRH3_HUMAN	HNRNPH3	Heterogeneous nuclear ribonucleoprotein H3
GMGGHGYGGAGDASSGFHGGHFVHMR		DDRMRDGR.GMGGHGYGGAGDASSGFHGGHFVHMR.GIPFRATE	R	G	26	3	901.43	2542.08	2542.08	848.368	848.367	2542.08	848.366	0.0012	0	107.278	14.574	1	2	0	175	200	0																			0	TRUE	sp|P31942|HNRH3_HUMAN	P31942	HNRH3_HUMAN	HNRNPH3	Heterogeneous nuclear ribonucleoprotein H3
LNVCVSK		NNFMFGQK.LNVCVSK.QPAIMPGQ	K	Q	7	2	901.636	761.41	761.409	381.712	381.712	761.411	381.713	-0.0012	0.143482	16.062	12.461	0.97	2	0	449	455	0																			0	FALSE	sp|P14866|HNRPL_HUMAN	P14866	HNRPL_HUMAN	HNRNPL	Heterogeneous nuclear ribonucleoprotein L	HNRNPLL
GMGGHGYGGAGDASSGFHGGHFVHMR	GM[147]GGHGYGGAGDASSGFHGGHFVHMR	DDRMRDGR.GMGGHGYGGAGDASSGFHGGHFVHMR.GIPFRATE	R	G	26	6	901.777	2558.07	2558.07	427.352	427.352	2558.07	427.353	-0.0024	0.120573	13.175	8.64	0.9501	2	0	175	200	0	2M(15.9949)																		0	TRUE	sp|P31942|HNRH3_HUMAN	P31942	HNRH3_HUMAN	HNRNPH3	Heterogeneous nuclear ribonucleoprotein H3
GVAMNPVEHPFGGGNHQHIGKPSTIR	GVAM[147]NPVEHPFGGGNHQHIGKPSTIR	RNCWPRVR.GVAMNPVEHPFGGGNHQHIGKPSTIR.RDAPAGRK	R	R	26	5	901.852	2752.36	2752.36	551.479	551.48	2752.36	551.48	0.0009	1.26e-07	26.69	12.967	1	2	1	201	226	0	4M(15.9949)																		0	TRUE	sp|P62917|RL8_HUMAN	P62917	RL8_HUMAN	RPL8	60S ribosomal protein L8
GVAMNPVEHPFGGGNHQHIGKPSTIR	GVAM[147]NPVEHPFGGGNHQHIGKPSTIR	RNCWPRVR.GVAMNPVEHPFGGGNHQHIGKPSTIR.RDAPAGRK	R	R	26	6	901.996	2752.36	2752.36	459.734	459.734	2752.36	459.734	-0.0014	0.214615	15.131	13.214	0.8854	2	1	201	226	0	4M(15.9949)																		0	TRUE	sp|P62917|RL8_HUMAN	P62917	RL8_HUMAN	RPL8	60S ribosomal protein L8
MYSYPAR		FQRDYYDR.MYSYPAR.VPPPPPIA	R	V	7	2	902.288	886.4	886.402	444.207	444.208	886.401	444.208	0.0008	0.0834642	14.814	9.952	0.9823	2	0	136	142	0																			0	TRUE	sp|P07910|HNRPC_HUMAN	P07910	HNRPC_HUMAN	HNRNPC	Heterogeneous nuclear ribonucleoproteins C1/C2
GMGGHGYGGAGDASSGFHGGHFVHMR	GMGGHGYGGAGDASSGFHGGHFVHM[147]R	DDRMRDGR.GMGGHGYGGAGDASSGFHGGHFVHMR.GIPFRATE	R	G	26	3	903.205	2558.07	2558.06	853.696	853.695	2558.07	853.698	-0.008	1.43e-12	35.254	23.793	1	2	0	175	200	0	25M(15.9949)																		0	TRUE	sp|P31942|HNRH3_HUMAN	P31942	HNRH3_HUMAN	HNRNPH3	Heterogeneous nuclear ribonucleoprotein H3
LTDCVVMRDPASKR		NYYEQWGK.LTDCVVMRDPASKR.SRGFGFVT	K	S	14	4	904.608	1589.8	1589.8	398.457	398.457	1589.8	398.458	-0.002	0.00539916	15.334	10.032	0.9791	2	2	47	60	0																			0	TRUE	sp|P22626|ROA2_HUMAN	P22626	ROA2_HUMAN	HNRNPA2B1	Heterogeneous nuclear ribonucleoproteins A2/B1
KVACIGAWHPAR		RKTHRGIR.KVACIGAWHPAR.VAFSVARA	R	V	12	3	904.957	1307.69	1307.69	436.904	436.904	1307.69	436.905	-0.0017	5.86e-07	27.876	12.915	1	2	1	250	261	0																			0	FALSE	sp|P39023|RL3_HUMAN	P39023	RL3_HUMAN	RPL3	60S ribosomal protein L3	RPL3L
GMGGHGYGGAGDASSGFHGGHFVHMR		DDRMRDGR.GMGGHGYGGAGDASSGFHGGHFVHMR.GIPFRATE	R	G	26	3	905.725	2543.08	2543.08	848.702	848.7	2542.08	848.366	1.0024	9.02e-10	47.68	10.814	1	2	0	175	200	0		Mod1: First isotopic peak (PeakApex: 1.0032, Theoretical: 1.0024); Mod1: Deamidation (Theoretical: 0.9840)																	0	TRUE	sp|P31942|HNRH3_HUMAN	P31942	HNRH3_HUMAN	HNRNPH3	Heterogeneous nuclear ribonucleoprotein H3
YLAEVACGDDRK		KMKGDYFR.YLAEVACGDDRK.QTIDNSQG	R	Q	12	2	907.669	1338.62	1338.62	670.32	670.319	1338.62	670.319	0.0006	8.16e-07	27.607	12.331	1	2	1	128	139	0																			0	TRUE	sp|P27348|1433T_HUMAN	P27348	1433T_HUMAN	YWHAQ	14-3-3 protein theta
IAEVDCTAER		FPGIAGVK.IAEVDCTAER.NICSKYSV	K	N	10	2	907.736	1105.51	1105.51	553.761	553.764	1105.51	553.761	0.0053	0.0155708	15.001	9.973	0.9848	2	0	376	385	0																			0	TRUE	sp|Q8NBS9|TXND5_HUMAN	Q8NBS9	TXND5_HUMAN	TXNDC5	Thioredoxin domain-containing protein 5
LHYCVSCAIHSK	LHYC[160]VSCAIHSK	VIPKIYVK.LHYCVSCAIHSK.VVRNRSRE	K	V	12	3	907.946	1416.66	1416.65	473.228	473.225	1416.66	473.229	-0.0119	7.99e-06	25.491	15.724	1	2	0	71	82	0	4C(57.0214)																		0	TRUE	sp|P62854|RS26_HUMAN	P62854	RS26_HUMAN	RPS26	40S ribosomal protein S26
YLAEVACGDDRK		KMKGDYFR.YLAEVACGDDRK.QTIDNSQG	R	Q	12	3	908.299	1338.62	1338.62	447.215	447.214	1338.62	447.215	-0.0023	0.0104421	17.204	11.932	0.9904	2	1	128	139	0																			0	TRUE	sp|P27348|1433T_HUMAN	P27348	1433T_HUMAN	YWHAQ	14-3-3 protein theta
KQLLCGAAIGTHEDDKYR		PIASKDAK.KQLLCGAAIGTHEDDKYR.LDIIAQAG	K	L	18	4	909.014	2017.01	2016.99	505.259	505.256	2017.01	505.259	-0.0107	0.000926407	17.584	10.15	0.9986	2	2	242	259	0																			0	TRUE	sp|P12268|IMDH2_HUMAN	P12268	IMDH2_HUMAN	IMPDH2	Inosine-5'-monophosphate dehydrogenase 2
HILANFK		TGAAEQIK.HILANFK.NYQFFIGE	K	N	7	2	909.758	841.481	841.481	421.748	421.748	841.481	421.748	0	0.0385922	14.154	7.719	0.9928	2	0	124	130	0																			0	TRUE	sp|P13693|TCTP_HUMAN	P13693	TCTP_HUMAN	TPT1	Translationally-controlled tumor protein
QRQPPLLGDHPAEYGGPHGGYHSHYHDEGYGPPPPHYEGR		PGSNPNKR.QRQPPLLGDHPAEYGGPHGGYHSHYHDEGYGPPPPHYEGR.RMGPPVGG	R	R	40	7	910.219	4457.01	4456.99	637.723	637.72	4458.01	637.866	-1.0219	2.07e-07	27.856	11.665	1	2	1	304	343	0		Mod1: Isotopic peak error (PeakApex: -1.0024, Theoretical: -1.0024); Mod1: Half of a disulfide bridge (Theoretical: -1.0078)																	0	TRUE	sp|P14866|HNRPL_HUMAN	P14866	HNRPL_HUMAN	HNRNPL	Heterogeneous nuclear ribonucleoprotein L
ILAAALTECHRK		GMGIGGGK.ILAAALTECHRK.SSAQGKPI	K	S	12	3	910.36	1324.73	1324.73	442.583	442.583	1324.73	442.583	-0.0002	0.0646349	13.747	10.526	0.9181	2	1	161	172	0																			0	TRUE	sp|P46060|RAGP1_HUMAN	P46060	RAGP1_HUMAN	RANGAP1	Ran GTPase-activating protein 1
NRLPSVHPHHSMLYPLSHGFR	NRLPSVHPHHSM[147]LYPLSHGFR	IVADQIEK.NRLPSVHPHHSMLYPLSHGFR.KAIAERHG	K	K	21	5	910.779	2497.25	2497.26	500.458	500.459	2497.26	500.458	0.0031	4.36e-09	36.874	15.392	1	2	1	500	520	0	12M(15.9949)																		0	TRUE	sp|O15294|OGT1_HUMAN	O15294	OGT1_HUMAN	OGT	UDP-N-acetylglucosamine--peptide N-acetylglucosaminyltransferase 110 kDa subunit
GMGGHGYGGAGDASSGFHGGHFVHMR		DDRMRDGR.GMGGHGYGGAGDASSGFHGGHFVHMR.GIPFRATE	R	G	26	5	911	2541.07	2541.06	509.221	509.22	2542.08	509.423	-1.0151	3.93e-07	28.612	10.538	1	2	0	175	200	0		Mod1: Isotopic peak error (PeakApex: -1.0024, Theoretical: -1.0024); Mod1: Half of a disulfide bridge (Theoretical: -1.0078)																	0	TRUE	sp|P31942|HNRH3_HUMAN	P31942	HNRH3_HUMAN	HNRNPH3	Heterogeneous nuclear ribonucleoprotein H3
VEIIANDQGNR		VGVFQHGK.VEIIANDQGNR.TTPSYVAF	K	T	11	2	913.601	1227.62	1227.62	614.817	614.817	1227.62	614.818	-0.0003	0.0785037	15.291	12.047	0.9597	2	0	26	36	0																			0	FALSE	sp|P0DMV8|HS71A_HUMAN	P0DMV8	HS71A_HUMAN	HSPA1A	Heat shock 70 kDa protein 1A	HSPA1B, HSPA1L, HSPA2, HSPA5, HSPA6, HSPA8
GISVHISNAEPK		CGEDIIIK.GISVHISNAEPK.HNSNRQIE	K	H	12	2	916.097	1250.66	1250.66	626.338	626.338	1250.66	626.338	0.0001	0.824138	11.836	0	0.8193	2	0	252	263	0																			0	TRUE	sp|Q13148|TADBP_HUMAN	Q13148	TADBP_HUMAN	TARDBP	TAR DNA-binding protein 43
VPPPPPIAR		RMYSYPAR.VPPPPPIAR.AVVPSKRQ	R	A	9	2	916.535	942.565	942.565	472.29	472.29	942.565	472.29	-0.0001	0.127473	16.967	13.238	0.9211	2	0	143	151	0																			0	TRUE	sp|P07910|HNRPC_HUMAN	P07910	HNRPC_HUMAN	HNRNPC	Heterogeneous nuclear ribonucleoproteins C1/C2
GKVCFEMK		RASYGVSK.GKVCFEMK.VTEKIPVR	K	V	8	2	917.104	940.451	940.452	471.233	471.233	940.451	471.233	0.0008	0.00799813	18.028	15.028	0.9811	2	1	332	339	0																			0	TRUE	sp|Q00839|HNRPU_HUMAN	Q00839	HNRPU_HUMAN	HNRNPU	Heterogeneous nuclear ribonucleoprotein U
KTFTAWCNSHLRK		PAWEKQQR.KTFTAWCNSHLRK.AGTQIENI	R	A	13	3	917.476	1590.78	1590.8	531.267	531.274	1590.81	531.277	-0.0079	3.08e-06	34.648	17.613	1	2	2	54	66	0																			0	FALSE	sp|O43707|ACTN4_HUMAN	O43707	ACTN4_HUMAN	ACTN4	Alpha-actinin-4	ACTN1, ACTN2
YGDGGSTFQSTTGHCVHMR		FSGMSDHR.YGDGGSTFQSTTGHCVHMR.GIPYRATE	R	G	19	4	918.989	2039.86	2039.86	510.972	510.972	2039.86	510.972	-0.0006	0.0349128	16.731	11.085	0.9856	2	0	276	294	0																			0	TRUE	sp|P31943|HNRH1_HUMAN	P31943	HNRH1_HUMAN	HNRNPH1	Heterogeneous nuclear ribonucleoprotein H
KTFTAWCNSHLRK		PAWEKQQR.KTFTAWCNSHLRK.AGTQIENI	R	A	13	3	919.089	1590.81	1590.8	531.277	531.275	1590.81	531.277	-0.0057	5.16e-05	30.523	16.473	0.9998	2	2	54	66	0																			0	FALSE	sp|O43707|ACTN4_HUMAN	O43707	ACTN4_HUMAN	ACTN4	Alpha-actinin-4	ACTN1, ACTN2
YGDGGSTFQSTTGHCVHMR		FSGMSDHR.YGDGGSTFQSTTGHCVHMR.GIPYRATE	R	G	19	3	919.315	2039.86	2039.86	680.96	680.96	2039.86	680.96	-0.0011	4e-14	47.773	11.013	1	2	0	276	294	0																			0	TRUE	sp|P31943|HNRH1_HUMAN	P31943	HNRH1_HUMAN	HNRNPH1	Heterogeneous nuclear ribonucleoprotein H
LLLQVQHASK		VAPIERVK.LLLQVQHASK.QITADKQY	K	Q	10	3	921.62	1135.67	1135.67	379.565	379.564	1135.67	379.564	-0.0009	0.0132358	17.013	9.145	0.9938	2	0	34	43	0																			0	FALSE	sp|P05141|ADT2_HUMAN	P05141	ADT2_HUMAN	SLC25A5	ADP/ATP translocase 2	SLC25A4, SLC25A6
LLLQVQHASK		VAPIERVK.LLLQVQHASK.QITADKQY	K	Q	10	2	921.881	1135.67	1135.67	568.844	568.842	1135.67	568.843	-0.0011	0.000500998	24.329	13.543	0.9998	2	0	34	43	0																			0	FALSE	sp|P05141|ADT2_HUMAN	P05141	ADT2_HUMAN	SLC25A5	ADP/ATP translocase 2	SLC25A4, SLC25A6
APILSDSSCK		PDVIKCIK.APILSDSSCK.SAYPGQIT	K	S	10	2	921.949	1019.5	1019.5	510.755	510.755	1019.5	510.755	0.0001	1.27e-07	26.953	11.372	1	2	0	146	155	0																			0	TRUE	contaminant_TRYPSIN	contaminant_TRYPSIN	contaminant_TRYPSIN		contaminant_TRYPSIN
HVLVTLGEK		TVMGAEIR.HVLVTLGEK.MTEEEVEM	R	M	9	2	922.04	994.581	994.582	498.298	498.298	994.581	498.298	0.0003	0.0453158	14.875	8.489	0.9612	2	0	111	119	0																			0	TRUE	sp|P60660|MYL6_HUMAN	P60660	MYL6_HUMAN	MYL6	Myosin light polypeptide 6
VRFACHSASLTVR		PIRGKQIR.VRFACHSASLTVR.NIPQYVSN	R	N	13	3	922.317	1445.76	1445.76	482.926	482.926	1445.76	482.926	0.0013	1.26e-08	32.984	14.143	1	2	1	141	153	0																			0	TRUE	sp|Q15233|NONO_HUMAN	Q15233	NONO_HUMAN	NONO	Non-POU domain-containing octamer-binding protein
FAAAYCR		ICVREATR.FAAAYCR.SGKGPIIM	R	S	7	2	922.462	800.364	800.364	401.189	401.189	800.364	401.189	0.0001	0.985712	6.525	4.798	0.7818	2	0	268	274	0																			0	TRUE	sp|P08559|ODPA_HUMAN	P08559	ODPA_HUMAN	PDHA1	Pyruvate dehydrogenase E1 component subunit alpha, somatic form, mitochondrial
RRIEVNVELR		KDSTEMRR.RRIEVNVELR.KAKKDDQM	R	K	10	3	922.75	1282.75	1282.75	428.589	428.589	1282.75	428.589	-0.0006	4.18e-06	25.537	11.005	1	2	2	30	39	0																			0	TRUE	sp|P52292|IMA1_HUMAN	P52292	IMA1_HUMAN	KPNA2	Importin subunit alpha-1
HLQTHSNTIVVSLQSK		AKGSQSGR.HLQTHSNTIVVSLQSK.LASMSNDF	R	L	16	3	923.038	1790.97	1790.97	597.996	597.996	1790.96	597.995	0.0013	0.0299645	13.732	10.505	0.9753	2	0	167	182	0																			0	TRUE	sp|Q13190|STX5_HUMAN	Q13190	STX5_HUMAN	STX5	Syntaxin-5
NIQACKELAQTTR		GIEEAVYR.NIQACKELAQTTR.TAYGPNGM	R	T	13	2	924.824	1474.76	1474.76	738.386	738.385	1474.76	738.385	0.0001	1.85e-09	30.757	12.75	1	2	1	32	44	0																			0	TRUE	sp|P50990|TCPQ_HUMAN	P50990	TCPQ_HUMAN	CCT8	T-complex protein 1 subunit theta
LVEPLRATCTTK		AVIQRIDR.LVEPLRATCTTK.VKANSVKQ	R	V	12	3	925.837	1330.73	1330.73	444.583	444.583	1330.73	444.583	-0.0002	0.110006	16.843	13.459	0.8743	2	1	1145	1156	0																			0	TRUE	sp|Q86VP6|CAND1_HUMAN	Q86VP6	CAND1_HUMAN	CAND1	Cullin-associated NEDD8-dissociated protein 1
KYCPHHVGHYLGMDVHDTPDMPR	KYC[160]PHHVGHYLGMDVHDTPDMPR	NNAFKAAR.KYCPHHVGHYLGMDVHDTPDMPR.SIPIQPGM	R	S	23	5	926.122	2761.22	2761.22	553.252	553.252	2761.23	553.254	-0.0075	5.4e-07	25.244	12.11	1	2	1	416	438	0	3C(57.0214)																		0	TRUE	sp|Q9NQH7|XPP3_HUMAN	Q9NQH7	XPP3_HUMAN	XPNPEP3	Xaa-Pro aminopeptidase 3
ALANSLACQGK		AQEEYVKR.ALANSLACQGK.YTPSGQAG	R	Y	11	2	927.501	1074.55	1074.55	538.282	538.281	1074.55	538.282	-0.0013	1.5e-05	25.479	13.487	1	2	0	332	342	0																			0	TRUE	sp|P04075|ALDOA_HUMAN	P04075	ALDOA_HUMAN	ALDOA	Fructose-bisphosphate aldolase A
HIYYITGETK		TRMKENQK.HIYYITGETK.DQVANSAF	K	D	10	2	927.83	1223.62	1223.62	612.817	612.817	1223.62	612.817	0.0003	1.5e-06	36.984	26.836	1	2	0	490	499	0																			0	TRUE	sp|P07900|HS90A_HUMAN	P07900	HS90A_HUMAN	HSP90AA1	Heat shock protein HSP 90-alpha
VKLLLQVQHASK		TAVAPIER.VKLLLQVQHASK.QITADKQY	R	Q	12	3	928.05	1362.83	1362.83	455.285	455.286	1362.83	455.286	0.0001	1.6e-06	32.863	14.97	1	2	1	32	43	0																			0	FALSE	sp|P05141|ADT2_HUMAN	P05141	ADT2_HUMAN	SLC25A5	ADP/ATP translocase 2	SLC25A4, SLC25A6
TAVCDIPPR		EWIPNNVK.TAVCDIPPR.GIKMAVTF	K	G	9	2	928.335	970.49	970.491	486.252	486.253	970.491	486.253	0.0001	3.22e-05	24.512	16.552	1	2	0	351	359	0																			0	FALSE	sp|P07437|TBB5_HUMAN	P07437	TBB5_HUMAN	TUBB	Tubulin beta chain	TUBB2A, TUBB2B, TUBB4A, TUBB4B, TUBB8
EAEEMCSKFTR		MIKANIIK.EAEEMCSKFTR.EGTSAVEN	K	E	11	2	929.177	1329.57	1329.57	665.793	665.792	1329.57	665.792	0.0007	0.000727616	15.976	9.975	0.9976	2	1	460	470	0																			0	FALSE	sp|Q9BXJ9|NAA15_HUMAN	Q9BXJ9	NAA15_HUMAN	NAA15	N-alpha-acetyltransferase 15, NatA auxiliary subunit	NAA16
VKLLLQVQHASK		TAVAPIER.VKLLLQVQHASK.QITADKQY	R	Q	12	2	930.718	1362.83	1362.83	682.424	682.425	1362.83	682.425	0.0001	7.92e-05	23.227	10.858	1	2	1	32	43	0																			0	FALSE	sp|P05141|ADT2_HUMAN	P05141	ADT2_HUMAN	SLC25A5	ADP/ATP translocase 2	SLC25A4, SLC25A6
QPPLLGDHPAEYGGPHGGYHSHYHDEGYGPPPPHYEGR		SNPNKRQR.QPPLLGDHPAEYGGPHGGYHSHYHDEGYGPPPPHYEGR.RMGPPVGG	R	R	38	7	930.847	4172.85	4172.84	597.128	597.127	4173.85	597.272	-1.0166	0.00143566	20.966	14.161	0.9829	2	0	306	343	0		Mod1: Isotopic peak error (PeakApex: -1.0024, Theoretical: -1.0024); Mod1: Half of a disulfide bridge (Theoretical: -1.0078); Mod1: Amidation (Theoretical: -0.9840)																	0	TRUE	sp|P14866|HNRPL_HUMAN	P14866	HNRPL_HUMAN	HNRNPL	Heterogeneous nuclear ribonucleoprotein L
QPPLLGDHPAEYGGPHGGYHSHYHDEGYGPPPPHYEGR		SNPNKRQR.QPPLLGDHPAEYGGPHGGYHSHYHDEGYGPPPPHYEGR.RMGPPVGG	R	R	38	6	931.06	4172.85	4172.83	696.482	696.48	4173.85	696.649	-1.0185	8.14e-05	26.345	13.71	1	2	0	306	343	0		Mod1: Isotopic peak error (PeakApex: -1.0024, Theoretical: -1.0024); Mod1: Half of a disulfide bridge (Theoretical: -1.0078)																	0	TRUE	sp|P14866|HNRPL_HUMAN	P14866	HNRPL_HUMAN	HNRNPL	Heterogeneous nuclear ribonucleoprotein L
GFCLPPHCSR	GFCLPPHC[160]SR	VRTGRSIR.GFCLPPHCSR.GERRAIEK	R	G	10	3	932.524	1172.52	1172.52	391.848	391.848	1172.52	391.848	-0.0007	0.00562839	16.926	12.399	0.9857	2	0	139	148	0	8C(57.0214)																		0	TRUE	sp|P12277|KCRB_HUMAN	P12277	KCRB_HUMAN	CKB	Creatine kinase B-type
SSGPYGGGGQYFAKPR		KGGNFGGR.SSGPYGGGGQYFAKPR.NQGGYGGS	R	N	16	2	934.404	1627.78	1627.77	814.896	814.894	1627.77	814.894	0	0	54.09	12.723	1	2	1	337	352	0																			0	TRUE	sp|P09651|ROA1_HUMAN	P09651	ROA1_HUMAN	HNRNPA1	Heterogeneous nuclear ribonucleoprotein A1
SSGPYGGGGQYFAKPR		KGGNFGGR.SSGPYGGGGQYFAKPR.NQGGYGGS	R	N	16	3	934.767	1627.78	1627.78	543.599	543.599	1627.77	543.599	0.0008	6.37e-11	35.024	13.397	1	2	1	337	352	0																			0	TRUE	sp|P09651|ROA1_HUMAN	P09651	ROA1_HUMAN	HNRNPA1	Heterogeneous nuclear ribonucleoprotein A1
GFCLPPHCSR	GFCLPPHC[160]SR	VRTGRSIR.GFCLPPHCSR.GERRAIEK	R	G	10	3	935.438	1173.53	1173.52	392.182	392.182	1172.52	391.848	1.0008	0.00481555	17.031	12.482	0.9914	2	0	139	148	0	8C(57.0214)	Mod1: First isotopic peak (PeakApex: 1.0032, Theoretical: 1.0024)																	0	TRUE	sp|P12277|KCRB_HUMAN	P12277	KCRB_HUMAN	CKB	Creatine kinase B-type
HLQLAIR		KKTRIIPR.HLQLAIR.NDEEINKI	R	N	7	2	939.707	849.517	849.517	425.766	425.766	849.518	425.767	-0.0015	0.0082319	23.838	14.096	0.9987	2	0	83	89	0																			0	FALSE	sp|Q96QV6|H2A1A_HUMAN	Q96QV6	H2A1A_HUMAN	HIST1H2AA	Histone H2A type 1-A	H2AFJ, H2AFV, H2AFX, H2AFZ, HIST1H2AB, HIST1H2AC, HIST1H2AD, HIST1H2AG, HIST1H2AH, HIST2H2AA3, HIST2H2AC, HIST3H2A
LQILHIHTAR		GIPDEKGR.LQILHIHTAR.MRGHQIIS	R	M	10	3	940.63	1200.71	1200.71	401.244	401.244	1200.71	401.244	0	0.721814	10.759	8.065	0.7925	2	0	404	413	0																			0	TRUE	sp|P46459|NSF_HUMAN	P46459	NSF_HUMAN	NSF	Vesicle-fusing ATPase
MLVIEQCKNSR		SFGTTKDK.MLVIEQCKNSR.AVTIFIRG	K	A	11	3	940.773	1319.67	1319.67	440.897	440.896	1319.67	440.897	-0.0017	3.83e-05	17.209	7.567	0.9998	2	1	371	381	0																			0	TRUE	sp|P48643|TCPE_HUMAN	P48643	TCPE_HUMAN	CCT5	T-complex protein 1 subunit epsilon
DLEEDHACIPIKK		IHIEICIK.DLEEDHACIPIKK.SDPVVSYR	K	S	13	3	943.81	1509.75	1509.75	504.257	504.257	1509.75	504.257	-0.0003	9.02e-08	33.319	13.38	1	2	1	560	572	0																			0	TRUE	sp|P13639|EF2_HUMAN	P13639	EF2_HUMAN	EEF2	Elongation factor 2
VGSVLQEGCGKISK		QNHAAVFR.VGSVLQEGCGKISK.LYGDIKHI	R	L	14	3	944.756	1403.74	1403.74	468.922	468.922	1403.74	468.922	0.0008	4.31e-06	24.667	13.433	1	2	1	528	541	0																			0	TRUE	sp|P31040|SDHA_HUMAN	P31040	SDHA_HUMAN	SDHA	Succinate dehydrogenase [ubiquinone] flavoprotein subunit, mitochondrial
HVLLTIK		WTAEIGIR.HVLLTIK.CIIIHPNP	R	C	7	2	945.242	822.533	822.533	412.274	412.274	822.533	412.274	0.0004	0.362243	14.264	11.096	0.9267	2	0	111	117	0																			0	TRUE	sp|Q16763|UBE2S_HUMAN	Q16763	UBE2S_HUMAN	UBE2S	Ubiquitin-conjugating enzyme E2 S
VVGCSCVVVK	VVGC[160]SCVVVK	DREGKPRK.VVGCSCVVVK.DYGKESQA	K	D	10	2	945.588	1048.54	1048.54	525.278	525.278	1048.54	525.278	0	2.6e-06	26.702	22.26	1	2	0	103	112	0	4C(57.0214)																		0	TRUE	sp|P25398|RS12_HUMAN	P25398	RS12_HUMAN	RPS12	40S ribosomal protein S12
VGSVLQEGCGKISK		QNHAAVFR.VGSVLQEGCGKISK.LYGDIKHI	R	L	14	2	945.731	1403.74	1403.74	702.88	702.879	1403.74	702.879	-0.0003	0.0674855	16.769	13.161	0.8752	2	1	528	541	0																			0	TRUE	sp|P31040|SDHA_HUMAN	P31040	SDHA_HUMAN	SDHA	Succinate dehydrogenase [ubiquinone] flavoprotein subunit, mitochondrial
IIAQCLNK		EEMRQSIR.IIAQCLNK.MPPGEIKV	R	M	8	2	945.939	901.505	901.505	451.76	451.76	901.505	451.76	0	0.00040647	18.666	11.792	0.9997	2	0	343	350	0																			0	TRUE	sp|O75306|NDUS2_HUMAN	O75306	NDUS2_HUMAN	NDUFS2	NADH dehydrogenase [ubiquinone] iron-sulfur protein 2, mitochondrial
AVLHVALR		KINYTEGR.AVLHVALR.NRSNTPII	R	N	8	2	946.014	877.549	877.549	439.782	439.782	877.55	439.782	-0.0003	0.00446427	25.901	18.044	0.9979	2	0	97	104	0																			0	TRUE	sp|P06744|G6PI_HUMAN	P06744	G6PI_HUMAN	GPI	Glucose-6-phosphate isomerase
LTEGCSFR		QPTGGKAR.LTEGCSFR.RKQH	R	R	8	2	946.438	911.417	911.416	456.716	456.715	911.417	456.716	-0.0009	0.00353399	18.469	11.063	0.9981	2	0	73	80	0																			0	FALSE	sp|P42677|RS27_HUMAN	P42677	RS27_HUMAN	RPS27	40S ribosomal protein S27	RPS27L
SLHDALCVVKR		FMCDEMER.SLHDALCVVKR.VIESKSVV	R	V	11	3	948.131	1239.68	1239.67	414.232	414.232	1239.68	414.233	-0.0009	3.14e-06	28	20.896	1	2	1	391	401	0																			0	TRUE	sp|P17987|TCPA_HUMAN	P17987	TCPA_HUMAN	TCP1	T-complex protein 1 subunit alpha
DNIQGITKPAIR		KRHRKVIR.DNIQGITKPAIR.RIARRGGV	R	R	12	2	948.399	1324.75	1324.75	663.381	663.38	1324.75	663.38	-0.0002	6.87e-10	31.372	13.242	1	2	1	25	36	0																			0	TRUE	sp|P62805|H4_HUMAN	P62805	H4_HUMAN	HIST1H4A	Histone H4
AKVEFNIR		KAIQNKDR.AKVEFNIR.KPNEGADG	R	K	8	2	949.117	975.55	975.551	488.782	488.783	975.55	488.782	0.0003	0.0050717	19.093	12.638	0.9974	2	1	302	309	0																			0	TRUE	sp|Q8NC51|PAIRB_HUMAN	Q8NC51	PAIRB_HUMAN	SERBP1	Plasminogen activator inhibitor 1 RNA-binding protein
GMGGHGYGGAGDASSGFHGGHFVHMR	GMGGHGYGGAGDASSGFHGGHFVHM[147]R	DDRMRDGR.GMGGHGYGGAGDASSGFHGGHFVHMR.GIPFRATE	R	G	26	4	949.191	2558.07	2558.07	640.526	640.525	2558.07	640.525	-0.0022	4.31e-09	42.605	26.202	1	2	0	175	200	0	25M(15.9949)																		0	TRUE	sp|P31942|HNRH3_HUMAN	P31942	HNRH3_HUMAN	HNRNPH3	Heterogeneous nuclear ribonucleoprotein H3
GMGGHGYGGAGDASSGFHGGHFVHMR	GMGGHGYGGAGDASSGFHGGHFVHM[147]R	DDRMRDGR.GMGGHGYGGAGDASSGFHGGHFVHMR.GIPFRATE	R	G	26	5	949.338	2558.07	2558.07	512.622	512.621	2558.07	512.622	-0.0036	9.19e-06	30.728	26.26	1	2	0	175	200	0	25M(15.9949)																		0	TRUE	sp|P31942|HNRH3_HUMAN	P31942	HNRH3_HUMAN	HNRNPH3	Heterogeneous nuclear ribonucleoprotein H3
GMGGHGYGGAGDASSGFHGGHFVHMR	GM[147]GGHGYGGAGDASSGFHGGHFVHM[147]R	DDRMRDGR.GMGGHGYGGAGDASSGFHGGHFVHMR.GIPFRATE	R	G	26	4	949.406	2574.07	2574.06	644.524	644.523	2574.07	644.524	-0.0034	0.0649191	19.749	17.16	0.9645	2	0	175	200	0	25M(15.9949), 2M(15.9949)																		0	TRUE	sp|P31942|HNRH3_HUMAN	P31942	HNRH3_HUMAN	HNRNPH3	Heterogeneous nuclear ribonucleoprotein H3
GGGHVAQIYAIR		VDIRVRVK.GGGHVAQIYAIR.QSISKAIV	K	Q	12	2	949.754	1239.68	1239.68	620.845	620.845	1240.67	621.341	-0.9923	0.00221503	17.187	13.091	0.8931	2	0	74	85	0		Mod1: Amidation (Theoretical: -0.9840)																	0	TRUE	sp|P62249|RS16_HUMAN	P62249	RS16_HUMAN	RPS16	40S ribosomal protein S16
VNVPVIGGHAGK		IKGIDPAR.VNVPVIGGHAGK.TIIPIISQ	R	T	12	3	949.822	1146.67	1146.66	383.231	383.227	1146.65	383.224	0.007	0.000452563	16.298	8.36	0.9994	2	0	192	203	0																			0	TRUE	sp|P40926|MDHM_HUMAN	P40926	MDHM_HUMAN	MDH2	Malate dehydrogenase, mitochondrial
ALGNICYDSHEGR		EVIIQTGR.ALGNICYDSHEGR.SAVDQAGG	R	S	13	3	950.24	1433.65	1433.65	478.89	478.889	1433.64	478.886	0.01	0.00179776	19.56	11.755	0.9995	2	0	112	124	0																			0	TRUE	sp|P52306|GDS1_HUMAN	P52306	GDS1_HUMAN	RAP1GDS1	Rap1 GTPase-GDP dissociation stimulator 1
GSYVSIHSSGFR		APAKKDVK.GSYVSIHSSGFR.DFIIKPEI	K	D	12	2	950.681	1295.63	1295.63	648.82	648.82	1295.63	648.82	-0.0003	0.000835297	19.543	12.314	0.9984	2	0	37	48	0																			0	FALSE	sp|Q13838|DX39B_HUMAN	Q13838	DX39B_HUMAN	DDX39B	Spliceosome RNA helicase DDX39B	DDX39A
SLHDALCVVKR		FMCDEMER.SLHDALCVVKR.VIESKSVV	R	V	11	3	951.884	1240.67	1240.68	414.564	414.566	1239.68	414.233	1	0.000155052	19.158	11.305	0.9999	2	1	391	401	0		Mod1: First isotopic peak (PeakApex: 1.0032, Theoretical: 1.0024)																	0	TRUE	sp|P17987|TCPA_HUMAN	P17987	TCPA_HUMAN	TCP1	T-complex protein 1 subunit alpha
GMGGHGYGGAGDASSGFHGGHFVHMR	GMGGHGYGGAGDASSGFHGGHFVHM[147]R	DDRMRDGR.GMGGHGYGGAGDASSGFHGGHFVHMR.GIPFRATE	R	G	26	3	953.146	2558.07	2558.07	853.698	853.697	2558.07	853.698	-0.0026	0	68.462	45.775	1	2	0	175	200	0	25M(15.9949)																		0	TRUE	sp|P31942|HNRH3_HUMAN	P31942	HNRH3_HUMAN	HNRNPH3	Heterogeneous nuclear ribonucleoprotein H3
VLTNHIHTGHHSSMFWMR		EDNTNIAR.VLTNHIHTGHHSSMFWMR.VPIVAPED	R	V	18	4	954.131	2190.04	2190.04	548.517	548.516	2190.04	548.516	0.0002	6.83e-07	38.291	18.374	1	2	0	137	154	0																			0	TRUE	sp|O14744|ANM5_HUMAN	O14744	ANM5_HUMAN	PRMT5	Protein arginine N-methyltransferase 5
GMGGHGYGGAGDASSGFHGGHFVHMR		DDRMRDGR.GMGGHGYGGAGDASSGFHGGHFVHMR.GIPFRATE	R	G	26	5	954.618	2541.05	2541.05	509.216	509.217	2542.08	509.423	-1.0263	4.94e-09	29.78	11.085	1	2	0	175	200	0		Mod1: Half of a disulfide bridge (Theoretical: -1.0078)																	0	TRUE	sp|P31942|HNRH3_HUMAN	P31942	HNRH3_HUMAN	HNRNPH3	Heterogeneous nuclear ribonucleoprotein H3
GMGGHGYGGAGDASSGFHGGHFVHMR	GMGGHGYGGAGDASSGFHGGHFVHM[147]R	DDRMRDGR.GMGGHGYGGAGDASSGFHGGHFVHMR.GIPFRATE	R	G	26	4	954.759	2559.06	2559.07	640.771	640.774	2558.07	640.525	0.996	0	63.771	28.373	1	2	0	175	200	0	25M(15.9949)	Mod1: First isotopic peak (PeakApex: 1.0032, Theoretical: 1.0024); Mod1: Deamidation (Theoretical: 0.9840)																	0	TRUE	sp|P31942|HNRH3_HUMAN	P31942	HNRH3_HUMAN	HNRNPH3	Heterogeneous nuclear ribonucleoprotein H3
GMGGHGYGGAGDASSGFHGGHFVHMR	GMGGHGYGGAGDASSGFHGGHFVHM[147]R	DDRMRDGR.GMGGHGYGGAGDASSGFHGGHFVHMR.GIPFRATE	R	G	26	5	955.036	2559.06	2559.07	512.818	512.821	2558.07	512.622	0.9982	1.12e-08	39.995	25.882	1	2	0	175	200	0	25M(15.9949)	Mod1: First isotopic peak (PeakApex: 1.0032, Theoretical: 1.0024); Mod1: Deamidation (Theoretical: 0.9840)																	0	TRUE	sp|P31942|HNRH3_HUMAN	P31942	HNRH3_HUMAN	HNRNPH3	Heterogeneous nuclear ribonucleoprotein H3
MREIVHIQAGQCGNQIGAK		.MREIVHIQAGQCGNQIGAK.FWEVISDE	-	F	19	3	955.744	2052.03	2052.03	685.019	685.018	2052.04	685.019	-0.0024	1.68e-06	23.261	11.71	1	2	1	1	19	0																			0	FALSE	sp|P07437|TBB5_HUMAN	P07437	TBB5_HUMAN	TUBB	Tubulin beta chain	TUBB2A, TUBB2B, TUBB3, TUBB4A, TUBB4B
QELSHALYQHDAACRVIAR		RQQIQTTR.QELSHALYQHDAACRVIAR.LTKEVTAA	R	L	19	4	956.102	2180.09	2180.09	546.03	546.03	2180.09	546.03	0.0012	0.0133338	18.352	16.507	0.989	2	1	101	119	0																			0	TRUE	sp|Q9UMS4|PRP19_HUMAN	Q9UMS4	PRP19_HUMAN	PRPF19	Pre-mRNA-processing factor 19
VIGSGCNLDSAR		ISGFPKNR.VIGSGCNLDSAR.FRYIMGER	R	F	12	2	956.61	1190.57	1190.57	596.294	596.293	1190.57	596.293	0.0006	1.01e-06	29.302	12.805	1	2	0	158	169	0																			0	FALSE	sp|P00338|LDHA_HUMAN	P00338	LDHA_HUMAN	LDHA	L-lactate dehydrogenase A chain	LDHAL6A, LDHB, LDHC
HIGVCISVANNR	HIGVC[160]ISVANNR	SYEIRPGK.HIGVCISVANNR.LFVGSIPK	K	L	12	3	957.003	1338.68	1338.68	447.235	447.235	1338.68	447.235	-0.0009	8.85e-08	33.022	12.665	1	2	0	236	247	0	5C(57.0214)																		0	FALSE	sp|O43390|HNRPR_HUMAN	O43390	HNRPR_HUMAN	HNRNPR	Heterogeneous nuclear ribonucleoprotein R	SYNCRIP
HIGVCISVANNR	HIGVC[160]ISVANNR	SYEIRPGK.HIGVCISVANNR.LFVGSIPK	K	L	12	2	957.063	1338.68	1338.68	670.349	670.348	1338.68	670.349	-0.0001	2.32e-11	46.139	14.312	1	2	0	236	247	0	5C(57.0214)																		0	FALSE	sp|O43390|HNRPR_HUMAN	O43390	HNRPR_HUMAN	HNRNPR	Heterogeneous nuclear ribonucleoprotein R	SYNCRIP
VLHEAEGHIVTCETNTGEVYR		MSIGVPIK.VLHEAEGHIVTCETNTGEVYR.GKIIEAED	K	G	21	4	957.335	2356.12	2356.12	590.036	590.036	2356.11	590.035	0.0039	0.000864439	23.351	17.16	0.9994	2	0	9	29	0																			0	TRUE	sp|P62318|SMD3_HUMAN	P62318	SMD3_HUMAN	SNRPD3	Small nuclear ribonucleoprotein Sm D3
VLHEAEGHIVTCETNTGEVYR		MSIGVPIK.VLHEAEGHIVTCETNTGEVYR.GKIIEAED	K	G	21	3	957.754	2356.12	2356.13	786.379	786.383	2356.11	786.378	0.0153	0.00018764	17.293	10.933	0.9998	2	0	9	29	0		(PeakApex: 0.0000)																	0	TRUE	sp|P62318|SMD3_HUMAN	P62318	SMD3_HUMAN	SNRPD3	Small nuclear ribonucleoprotein Sm D3
ITQCSVEIQR		RISSNIQK.ITQCSVEIQR.TINQIGTP	K	T	10	2	957.891	1176.61	1176.6	589.311	589.306	1175.6	588.806	1.0007	0.000514645	24.07	15.005	0.9998	2	0	25	34	0		Mod1: First isotopic peak (PeakApex: 1.0032, Theoretical: 1.0024)																	0	TRUE	sp|O15400|STX7_HUMAN	O15400	STX7_HUMAN	STX7	Syntaxin-7
NRLPSVHPHHSMLYPLSHGFR	NRLPSVHPHHSM[147]LYPLSHGFR	IVADQIEK.NRLPSVHPHHSMLYPLSHGFR.KAIAERHG	K	K	21	5	958.951	2498.24	2498.25	500.656	500.657	2497.26	500.458	0.9951	0.000108004	25.913	14.536	1	2	1	500	520	0	12M(15.9949)	Mod1: First isotopic peak (PeakApex: 1.0032, Theoretical: 1.0024); Mod1: Deamidation (Theoretical: 0.9840)																	0	TRUE	sp|O15294|OGT1_HUMAN	O15294	OGT1_HUMAN	OGT	UDP-N-acetylglucosamine--peptide N-acetylglucosaminyltransferase 110 kDa subunit
YREWHHFLVVNMK	YREWHHFLVVNM[147]K	APSRKDPK.YREWHHFLVVNMK.GNDISSGT	K	G	13	4	959.8	1773.88	1773.88	444.476	444.476	1773.88	444.477	-0.0006	3.92e-05	26.459	19.207	0.9998	2	1	81	93	0	12M(15.9949)																		0	TRUE	sp|P30086|PEBP1_HUMAN	P30086	PEBP1_HUMAN	PEBP1	Phosphatidylethanolamine-binding protein 1
KLIHLEIKPAIR		PSGIVMAR.KLIHLEIKPAIR.NQIIREIQ	R	N	12	3	959.939	1429.91	1429.91	477.645	477.645	1429.91	477.645	-0.0006	9.1e-06	31.663	11.423	1	2	2	97	108	0																			0	FALSE	sp|Q02750|MP2K1_HUMAN	Q02750	MP2K1_HUMAN	MAP2K1	Dual specificity mitogen-activated protein kinase kinase 1	MAP2K2
MQAQMQMQMQGGDGDGGALGHHV	MQAQMQM[147]QMQGGDGDGGALGHHV	RMQEMIAR.MQAQMQMQMQGGDGDGGALGHHV.	R	-	23	3	960.062	2398.99	2398.99	800.671	800.669	2398.99	800.67	-0.0022	0	59.562	59.415	1	2	0	339	361	0	7M(15.9949)																		0	TRUE	sp|Q15019|SEPT2_HUMAN	Q15019	SEPT2_HUMAN	2024-09-02	Septin-2
YEQGTGCWQGPNR		HDKFSAMK.YEQGTGCWQGPNR.STTVRIIC	K	S	13	2	960.199	1494.63	1494.63	748.324	748.323	1494.63	748.323	0.0002	1.07e-06	26.555	13.77	1	2	0	465	477	0																			0	TRUE	sp|P14314|GLU2B_HUMAN	P14314	GLU2B_HUMAN	PRKCSH	Glucosidase 2 subunit beta
YREWHHFLVVNMK	YREWHHFLVVNM[147]K	APSRKDPK.YREWHHFLVVNMK.GNDISSGT	K	G	13	3	960.544	1773.88	1773.88	592.3	592.3	1773.88	592.3	0.0012	2.88e-06	27.144	22.785	1	2	1	81	93	0	12M(15.9949)																		0	TRUE	sp|P30086|PEBP1_HUMAN	P30086	PEBP1_HUMAN	PEBP1	Phosphatidylethanolamine-binding protein 1
LLACIASRPGQCGR	LLACIASRPGQC[160]GR	EEQFQQGK.LLACIASRPGQCGR.ADGYVIEG	K	A	14	3	961.47	1500.76	1500.76	501.262	501.261	1500.77	501.262	-0.0029	0.00012972	25.241	14.477	0.9995	2	1	171	184	0	12C(57.0214)																		0	TRUE	sp|P62241|RS8_HUMAN	P62241	RS8_HUMAN	RPS8	40S ribosomal protein S8
IIYGGSVTGATCK	IIYGGSVTGATC[160]K	DAVAQSTR.IIYGGSVTGATCK.EIASQPDV	R	E	13	2	962.805	1325.67	1325.66	663.84	663.84	1325.66	663.84	-0.0003	3.07e-10	27.453	12.154	1	2	0	244	256	0	12C(57.0214)																		0	TRUE	sp|P60174|TPIS_HUMAN	P60174	TPIS_HUMAN	TPI1	Triosephosphate isomerase
VTVAGGVHISGLHTESAPR		VVVSRWIR.VTVAGGVHISGLHTESAPR.RQQEQQVP	R	R	19	4	962.901	1886.99	1886.99	472.756	472.756	1887	472.756	-0.0019	1.15e-07	35.043	17.121	1	2	0	1086	1104	0																			0	TRUE	sp|P49327|FAS_HUMAN	P49327	FAS_HUMAN	FASN	Fatty acid synthase
NRLPSVHPHHSMLYPLSHGFR		IVADQIEK.NRLPSVHPHHSMLYPLSHGFR.KAIAERHG	K	K	21	5	963.065	2481.26	2481.26	497.259	497.259	2481.26	497.259	-0.0022	3.85e-07	32.809	15.488	1	2	1	500	520	0																			0	TRUE	sp|O15294|OGT1_HUMAN	O15294	OGT1_HUMAN	OGT	UDP-N-acetylglucosamine--peptide N-acetylglucosaminyltransferase 110 kDa subunit
DAAKVCREFTER		SSEDTIIK.DAAKVCREFTER.EQGEVRFS	K	E	12	3	963.202	1423.69	1423.69	475.569	475.569	1423.69	475.57	-0.0023	0.000250805	22.829	14.59	0.9997	2	2	196	207	0																			0	FALSE	contaminant_UBIQUITIN09	contaminant_UBIQUITIN09	contaminant_UBIQUITIN09		contaminant_UBIQUITIN09	UCHL1
VTVAGGVHISGLHTESAPR		VVVSRWIR.VTVAGGVHISGLHTESAPR.RQQEQQVP	R	R	19	3	963.764	1887	1886.99	630.006	630.006	1887	630.006	-0.0013	8.7e-06	23.896	12.624	1	2	0	1086	1104	0																			0	TRUE	sp|P49327|FAS_HUMAN	P49327	FAS_HUMAN	FASN	Fatty acid synthase
TAVCDIPPR		EWIPNNVK.TAVCDIPPR.GIKMAVTF	K	G	9	2	964.194	970.49	970.49	486.252	486.252	970.491	486.253	-0.0007	3.43e-05	25.504	12.373	1	2	0	351	359	0																			0	FALSE	sp|P07437|TBB5_HUMAN	P07437	TBB5_HUMAN	TUBB	Tubulin beta chain	TUBB2A, TUBB2B, TUBB4A, TUBB4B, TUBB8
TIIFCETKK		VYSGHQGR.TIIFCETKK.EAQEISQN	R	E	9	2	965.972	1081.59	1081.59	541.8	541.8	1081.58	541.799	0.0011	0.000110521	18.519	10.792	0.9996	2	1	441	449	0																			0	TRUE	sp|Q9NR30|DDX21_HUMAN	Q9NR30	DDX21_HUMAN	DDX21	Nucleolar RNA helicase 2
EIVHIQAGQCGNQIGAK		MR.EIVHIQAGQCGNQIGAK.FWEVISDE	R	F	17	2	966.119	1764.9	1764.89	883.456	883.454	1764.89	883.454	-0.0002	0	68.971	18.112	1	2	0	3	19	0																			0	FALSE	sp|P07437|TBB5_HUMAN	P07437	TBB5_HUMAN	TUBB	Tubulin beta chain	TUBB2A, TUBB2B, TUBB3, TUBB4A, TUBB4B
QEYDESGPSIVHRKCF		FQQMWISK.QEYDESGPSIVHRKCF.	K	-	16	3	967.48	1893.87	1893.87	632.297	632.296	1893.87	632.297	-0.0003	1.09e-06	26.929	13.635	1	2	2	360	375	0																			0	FALSE	sp|P60709|ACTB_HUMAN	P60709	ACTB_HUMAN	ACTB	Actin, cytoplasmic 1	ACTG1, POTEE, POTEI, POTEJ
HLSFVVR		MSRAFRGK.HLSFVVR.FPNQGRQV	K	F	7	2	967.764	856.492	856.492	429.253	429.253	856.492	429.253	-0.0001	0.000474084	18.124	10.162	0.9997	2	0	885	891	0																			0	TRUE	sp|Q93008|USP9X_HUMAN	Q93008	USP9X_HUMAN	USP9X	Probable ubiquitin carboxyl-terminal hydrolase FAF-X
QLIVGVNK		IAYTIGVK.QLIVGVNK.MDSTEPPY	K	M	8	2	969.043	869.533	869.533	435.774	435.774	869.534	435.774	-0.0006	0.030547	16.689	14.538	0.9843	2	0	147	154	0																			0	FALSE	sp|P68104|EF1A1_HUMAN	P68104	EF1A1_HUMAN	EEF1A1	Elongation factor 1-alpha 1	EEF1A2
HLVQITIK		IQQWIKKK.HLVQITIK.KGKNVDVS	K	K	8	2	969.117	950.591	950.591	476.303	476.303	950.591	476.303	-0.0001	0.00334823	26.231	14.533	0.9998	2	0	187	194	0																			0	TRUE	sp|Q9H2K0|IF3M_HUMAN	Q9H2K0	IF3M_HUMAN	MTIF3	Translation initiation factor IF-3, mitochondrial
LTDCVVMRDPASK		NYYEQWGK.LTDCVVMRDPASK.RSRGFGFV	K	R	13	3	969.395	1433.7	1433.7	478.907	478.907	1433.7	478.908	-0.0019	2.39e-05	29.992	16.156	1	2	1	47	59	0																			0	TRUE	sp|P22626|ROA2_HUMAN	P22626	ROA2_HUMAN	HNRNPA2B1	Heterogeneous nuclear ribonucleoproteins A2/B1
IISANGCKVDNSSLTGESEPQTR		DRIPADIR.IISANGCKVDNSSLTGESEPQTR.SPDFTNEN	R	S	23	3	969.602	2405.15	2405.15	802.724	802.723	2405.15	802.724	-0.0012	2.29e-08	30.465	14.833	1	2	1	205	227	0																			0	TRUE	sp|P05023|AT1A1_HUMAN	P05023	AT1A1_HUMAN	ATP1A1	Sodium/potassium-transporting ATPase subunit alpha-1
ELMTHHVHTYGLIMGGSNR		MQTFGVIK.ELMTHHVHTYGLIMGGSNR.SAEAQKIG	K	S	19	4	970.228	2152.03	2152.03	539.015	539.015	2152.03	539.015	-0.0012	1.82e-06	32.556	14.026	1	2	0	273	291	0																			0	TRUE	sp|Q9NVP1|DDX18_HUMAN	Q9NVP1	DDX18_HUMAN	DDX18	ATP-dependent RNA helicase DDX18
LTDCVVMRDPASK		NYYEQWGK.LTDCVVMRDPASK.RSRGFGFV	K	R	13	2	970.73	1433.7	1433.7	717.857	717.856	1433.7	717.858	-0.0029	1.3e-08	47.256	19.115	1	2	1	47	59	0																			0	TRUE	sp|P22626|ROA2_HUMAN	P22626	ROA2_HUMAN	HNRNPA2B1	Heterogeneous nuclear ribonucleoproteins A2/B1
TVTIVVR		TGCASPGK.TVTIVVR.GSNKIVIE	K	G	7	2	971.501	786.495	786.495	394.255	394.255	786.496	394.255	-0.0009	0.0180705	16.587	14.417	0.9909	2	0	385	391	0																			0	TRUE	sp|P50991|TCPD_HUMAN	P50991	TCPD_HUMAN	CCT4	T-complex protein 1 subunit delta
YVECSALTQK		ARDIKAVK.YVECSALTQK.GIKNVFDE	K	G	10	2	971.762	1140.55	1140.55	571.281	571.281	1140.55	571.282	-0.0006	0.000440253	18.974	10.791	0.9996	2	0	154	163	0																			0	TRUE	sp|P60953|CDC42_HUMAN	P60953	CDC42_HUMAN	CDC42	Cell division control protein 42 homolog
VRVELSTGMPR		GKVICGSR.VRVELSTGMPR.RSRFDRPP	R	R	11	3	971.83	1243.67	1243.67	415.564	415.564	1243.67	415.564	-0.0009	0.000982548	13.971	8.369	0.9967	2	1	77	87	0																			0	TRUE	sp|Q16629|SRSF7_HUMAN	Q16629	SRSF7_HUMAN	SRSF7	Serine/arginine-rich splicing factor 7
LIPDGCGVK		EDMVAEKR.LIPDGCGVK.YIPNRGPI	R	Y	9	2	972.884	900.473	900.473	451.244	451.244	900.474	451.244	-0.0003	0.00473274	17.926	11.746	0.998	2	0	190	198	0																			0	TRUE	sp|P27635|RL10_HUMAN	P27635	RL10_HUMAN	RPL10	60S ribosomal protein L10
NMMAACDPR		TQQVFDAK.NMMAACDPR.HGRYITVA	K	H	9	2	974.009	1007.4	1007.4	504.706	504.707	1007.4	504.707	0.0012	0.0358303	15.283	8.378	0.9873	2	0	298	306	0																			0	FALSE	sp|P07437|TBB5_HUMAN	P07437	TBB5_HUMAN	TUBB	Tubulin beta chain	TUBB2A, TUBB2B, TUBB3, TUBB4A, TUBB4B, TUBB6, TUBB8
YRPDEQPSLRPHHDSSTFTLNVALNHK		AVMNFVVR.YRPDEQPSLRPHHDSSTFTLNVALNHK.GIDYEGGG	R	G	27	5	975.029	3158.56	3158.56	632.72	632.72	3158.56	632.72	-0.0009	7.85e-10	39.308	15.335	1	2	2	656	682	0																			0	TRUE	sp|O60568|PLOD3_HUMAN	O60568	PLOD3_HUMAN	PLOD3	Procollagen-lysine,2-oxoglutarate 5-dioxygenase 3
VIPELNGK		GAAKAVGK.VIPELNGK.LTGMAFRV	K	L	8	2	975.172	868.5	868.501	435.258	435.258	868.502	435.258	-0.0009	0.0557489	13.333	9.4	0.9618	2	0	220	227	0																			0	TRUE	sp|P04406|G3P_HUMAN	P04406	G3P_HUMAN	GAPDH	Glyceraldehyde-3-phosphate dehydrogenase
ATYDKLCKEVPNYK		NNIVIFDK.ATYDKLCKEVPNYK.LITPAVVS	K	L	14	3	975.456	1670.83	1670.83	557.952	557.952	1670.83	557.952	0.0004	0.189404	19.241	17.293	0.7613	2	2	53	66	0																			0	TRUE	sp|P62851|RS25_HUMAN	P62851	RS25_HUMAN	RPS25	40S ribosomal protein S25
HPDASVNFSEFSKKCSER		CREEHKKK.HPDASVNFSEFSKKCSER.WKTMSAKE	K	W	18	4	975.529	2066.95	2066.95	517.745	517.745	2066.95	517.744	0.0009	1.25e-07	33.931	27.756	1	2	2	31	48	0																			0	TRUE	sp|P09429|HMGB1_HUMAN	P09429	HMGB1_HUMAN	HMGB1	High mobility group protein B1
GYSFTTTAER		IMKIITER.GYSFTTTAER.EIVRDIKE	R	E	10	2	977.491	1131.52	1131.52	566.767	566.767	1131.52	566.767	-0.0008	0.202302	16.276	12.548	0.9222	2	0	197	206	0																			0	FALSE	sp|P60709|ACTB_HUMAN	P60709	ACTB_HUMAN	ACTB	Actin, cytoplasmic 1	ACTG1
IWHHTFYNELR		TNWDDMEK.IWHHTFYNELR.VAPEEHPV	K	V	11	3	977.82	1514.74	1514.74	505.921	505.921	1514.74	505.921	-0.0012	0.0922275	16.519	12.062	0.9583	2	0	85	95	0																			0	FALSE	sp|P60709|ACTB_HUMAN	P60709	ACTB_HUMAN	ACTB	Actin, cytoplasmic 1	ACTA1, ACTC1, ACTG1, POTEE, POTEF, POTEI, POTEJ
KTGCNVLLIQK		INIVKQIK.KTGCNVLLIQK.SIIRDAIS	K	S	11	2	978.045	1215.7	1215.7	608.857	608.859	1215.7	608.858	0.0019	0.0584133	16.832	13.573	0.881	2	1	292	302	0																			0	TRUE	sp|P50991|TCPD_HUMAN	P50991	TCPD_HUMAN	CCT4	T-complex protein 1 subunit delta
HLYDIHVTVQPK		HRIVTYHR.HLYDIHVTVQPK.YKHVYPKN	R	Y	12	3	978.114	1448.78	1448.78	483.933	483.933	1448.78	483.933	0	0.00467049	17.908	13.57	0.9954	2	0	348	359	0																			0	TRUE	sp|A8MXV4|NUD19_HUMAN	A8MXV4	NUD19_HUMAN	NUDT19	Nucleoside diphosphate-linked moiety X motif 19
APIIAVTR		QVARYRPR.APIIAVTR.NPQTARQA	R	N	8	2	978.457	839.512	839.516	420.763	420.765	839.523	420.769	-0.0065	0.00330966	20.52	10.815	0.9981	2	0	448	455	0																			0	TRUE	sp|P14618|KPYM_HUMAN	P14618	KPYM_HUMAN	PKM	Pyruvate kinase PKM
YKPAVNQIECHPYLTQEK		IINKPGIK.YKPAVNQIECHPYLTQEK.LIQYCQSK	K	L	18	3	980.882	2160.07	2160.07	721.03	721.03	2160.07	721.03	0.0002	8.36e-09	44.578	16.994	1	2	1	178	195	0																			0	TRUE	sp|P15121|ALDR_HUMAN	P15121	ALDR_HUMAN	AKR1B1	Aldose reductase
YKPAVNQIECHPYLTQEK		IINKPGIK.YKPAVNQIECHPYLTQEK.LIQYCQSK	K	L	18	4	981.393	2160.07	2160.07	541.025	541.024	2160.07	541.024	-0.0002	0.0107684	18.033	12.136	0.9939	2	1	178	195	0																			0	TRUE	sp|P15121|ALDR_HUMAN	P15121	ALDR_HUMAN	AKR1B1	Aldose reductase
TAVCDIPPR		EWIPNNVK.TAVCDIPPR.GIKMAVTF	K	G	9	2	982.038	969.495	969.489	485.755	485.752	970.491	486.253	-1.0015	0.000195466	22.012	15.483	0.9995	2	0	351	359	0		Mod1: Isotopic peak error (PeakApex: -1.0024, Theoretical: -1.0024); Mod1: Half of a disulfide bridge (Theoretical: -1.0078)																	0	FALSE	sp|P07437|TBB5_HUMAN	P07437	TBB5_HUMAN	TUBB	Tubulin beta chain	TUBB2A, TUBB2B, TUBB4A, TUBB4B, TUBB8
NEAIQAAHDAVAQEGQCR		DRAKCFEK.NEAIQAAHDAVAQEGQCR.VDDKVNFH	K	V	18	3	982.84	1908.88	1908.88	637.3	637.301	1909.87	637.631	-0.9892	2.76e-06	29.148	15.235	1	2	0	136	153	0		Mod1: Isotopic peak error (PeakApex: -1.0024, Theoretical: -1.0024); Mod1: Amidation (Theoretical: -0.9840)																	0	FALSE	contaminant_UBIQUITIN09	contaminant_UBIQUITIN09	contaminant_UBIQUITIN09		contaminant_UBIQUITIN09	UCHL1
THINIVVIGHVDSGK		MGKEK.THINIVVIGHVDSGK.STTTGHII	K	S	15	3	982.915	1587.87	1587.87	530.299	530.298	1587.87	530.298	0.0006	2e-14	48.137	19.706	1	2	0	6	20	0																			0	FALSE	sp|P68104|EF1A1_HUMAN	P68104	EF1A1_HUMAN	EEF1A1	Elongation factor 1-alpha 1	EEF1A2
TGEAQIHAHLVRPYVGIHLR		VWSDEMVK.TGEAQIHAHLVRPYVGIHLR.IGSDWKNA	K	I	20	4	983.127	2266.24	2266.24	567.568	567.568	2266.24	567.568	-0.0004	1.83e-10	36.846	14.926	1	2	1	221	240	0																			0	TRUE	sp|Q9H488|OFUT1_HUMAN	Q9H488	OFUT1_HUMAN	POFUT1	GDP-fucose protein O-fucosyltransferase 1
TGEAQIHAHLVRPYVGIHLR		VWSDEMVK.TGEAQIHAHLVRPYVGIHLR.IGSDWKNA	K	I	20	5	983.421	2266.24	2266.24	454.256	454.256	2266.24	454.256	-0.0022	1.03e-10	25.791	11.02	1	2	1	221	240	0																			0	TRUE	sp|Q9H488|OFUT1_HUMAN	Q9H488	OFUT1_HUMAN	POFUT1	GDP-fucose protein O-fucosyltransferase 1
TGEAQIHAHLVRPYVGIHLR		VWSDEMVK.TGEAQIHAHLVRPYVGIHLR.IGSDWKNA	K	I	20	6	983.682	2266.24	2266.24	378.714	378.715	2266.24	378.715	-0.0004	0.000381884	21.766	13.493	0.9997	2	1	221	240	0																			0	TRUE	sp|Q9H488|OFUT1_HUMAN	Q9H488	OFUT1_HUMAN	POFUT1	GDP-fucose protein O-fucosyltransferase 1
GGGGNFGPGPGSNFR		NFGFGDSR.GGGGNFGPGPGSNFR.GGSDGYGS	R	G	15	2	983.976	1376.62	1376.62	689.318	689.318	1376.62	689.318	-0.0012	7.25e-12	41.66	13.029	1	2	0	214	228	0																			0	TRUE	sp|P22626|ROA2_HUMAN	P22626	ROA2_HUMAN	HNRNPA2B1	Heterogeneous nuclear ribonucleoproteins A2/B1
MEDGHQMLTHWTR		ITPAVPAR.MEDGHQMLTHWTR.KIIVEEGH	R	K	13	3	984.319	1640.7	1640.7	547.908	547.908	1640.72	547.913	-0.0157	0.000113352	28.697	13.74	1	2	0	1935	1947	0																			0	TRUE	sp|Q9Y4A5|TRRAP_HUMAN	Q9Y4A5	TRRAP_HUMAN	TRRAP	Transformation/transcription domain-associated protein
NFVVVMVTKPK	NFVVVM[147]VTKPK	KEYKIDEK.NFVVVMVTKPK.AVSTPAPA	K	A	11	2	984.872	1276.72	1276.72	639.368	639.368	1276.72	639.368	-0.0004	0.000160424	19.861	12.951	0.9996	2	1	68	78	0	6M(15.9949)																		0	TRUE	sp|P54727|RD23B_HUMAN	P54727	RD23B_HUMAN	RAD23B	UV excision repair protein RAD23 homolog B
IIYGGSVTGATCK		DAVAQSTR.IIYGGSVTGATCK.EIASQPDV	R	E	13	2	985.013	1268.64	1268.64	635.329	635.328	1268.64	635.329	-0.0018	0.00294141	18.186	12.415	0.9947	2	0	244	256	0																			0	TRUE	sp|P60174|TPIS_HUMAN	P60174	TPIS_HUMAN	TPI1	Triosephosphate isomerase
TGEAQIHAHLVRPYVGIHLR		VWSDEMVK.TGEAQIHAHLVRPYVGIHLR.IGSDWKNA	K	I	20	3	985.501	2266.24	2266.24	756.422	756.421	2266.24	756.422	-0.0041	0.00240005	15.787	11.371	0.9944	2	1	221	240	0																			0	TRUE	sp|Q9H488|OFUT1_HUMAN	Q9H488	OFUT1_HUMAN	POFUT1	GDP-fucose protein O-fucosyltransferase 1
IVVVTAGVR		YSVTANSK.IVVVTAGVR.QQEGESRI	K	Q	9	2	986.405	912.576	912.575	457.295	457.295	912.576	457.295	-0.0006	0.0171989	19.558	11.909	0.9957	2	0	92	100	0																			0	TRUE	sp|P07195|LDHB_HUMAN	P07195	LDHB_HUMAN	LDHB	L-lactate dehydrogenase B chain
EGVHGGLINKKCYEMASHLR		TIVIIMGK.EGVHGGLINKKCYEMASHLR.RSQY	K	R	20	4	986.666	2241.12	2241.11	561.286	561.286	2241.11	561.286	0	8.96e-12	45.72	17.916	1	2	2	117	136	0																			0	TRUE	sp|P07737|PROF1_HUMAN	P07737	PROF1_HUMAN	PFN1	Profilin-1
KTFTAWCNSHLR		PAWEKQQR.KTFTAWCNSHLR.KAGTQIEN	R	K	12	3	986.847	1462.71	1462.71	488.579	488.578	1462.71	488.579	-0.0004	0.000132789	20.417	10.352	0.9997	2	1	54	65	0																			0	FALSE	sp|O43707|ACTN4_HUMAN	O43707	ACTN4_HUMAN	ACTN4	Alpha-actinin-4	ACTN1, ACTN2
KVLCLAVAVGHVK	KVLC[160]LAVAVGHVK	STIKFQMK.KVLCLAVAVGHVK.MTDDEIVY	K	M	13	3	986.982	1392.83	1392.83	465.283	465.282	1392.83	465.283	-0.0022	0.000175434	24.872	15.346	0.9993	2	1	161	173	0	4C(57.0214)																		0	TRUE	sp|P62906|RL10A_HUMAN	P62906	RL10A_HUMAN	RPL10A	60S ribosomal protein L10a
VLSAPPHFHFGQTNR		QYSGAQVR.VLSAPPHFHFGQTNR.TPEFIRKF	R	T	15	4	987.051	1706.86	1706.86	427.723	427.723	1706.86	427.723	-0.0001	1.21e-06	32.644	16.201	1	2	0	31	45	0																			0	TRUE	sp|P26641|EF1G_HUMAN	P26641	EF1G_HUMAN	EEF1G	Elongation factor 1-gamma
VLSAPPHFHFGQTNR		QYSGAQVR.VLSAPPHFHFGQTNR.TPEFIRKF	R	T	15	3	987.337	1706.86	1706.87	569.962	569.962	1706.86	569.962	0.0014	5.31e-06	27.835	14.273	1	2	0	31	45	0																			0	TRUE	sp|P26641|EF1G_HUMAN	P26641	EF1G_HUMAN	EEF1G	Elongation factor 1-gamma
SYTVGVMMMHR	SYTVGVMM[147]MHR	NRGFMVTR.SYTVGVMMMHR.TGIYNYYD	R	T	11	2	987.403	1326.59	1326.59	664.302	664.302	1326.59	664.301	0.0011	1.58e-07	27.118	27.082	1	2	0	229	239	0	8M(15.9949)																		0	TRUE	sp|P50454|SERPH_HUMAN	P50454	SERPH_HUMAN	SERPINH1	Serpin H1
QATYGYYLGNPAEFHDSSDHHTFKK		KISWEEYK.QATYGYYLGNPAEFHDSSDHHTFKK.MIPRDERR	K	M	25	5	989.074	2912.32	2912.31	583.47	583.47	2912.32	583.47	-0.0007	0.00093901	24.366	18.521	0.9995	2	1	142	166	0																			0	TRUE	sp|Q15293|RCN1_HUMAN	Q15293	RCN1_HUMAN	RCN1	Reticulocalbin-1
SGVSDHWALDDHHALHLTR		GADIHCRK.SGVSDHWALDDHHALHLTR.KVVRNINY	K	K	19	4	989.818	2166.04	2166.04	542.516	542.516	2166.04	542.516	0	3.48e-05	22.233	13.082	1	2	0	270	288	0																			0	TRUE	sp|Q9HCC0|MCCB_HUMAN	Q9HCC0	MCCB_HUMAN	MCCC2	Methylcrotonoyl-CoA carboxylase beta chain, mitochondrial
YVLCTAPR		VAKSQIIR.YVLCTAPR.AIPTTGRG	R	A	8	2	989.878	921.473	921.475	461.744	461.745	921.474	461.744	0.0006	0.330124	13.305	10.827	0.8637	2	0	357	364	0																			0	TRUE	sp|P25205|MCM3_HUMAN	P25205	MCM3_HUMAN	MCM3	DNA replication licensing factor MCM3
ALVDGPCTQVR		VDVIDQNR.ALVDGPCTQVR.RQAMPFKC	R	R	11	2	989.944	1157.59	1157.59	579.8	579.8	1157.59	579.8	-0.0011	0.0888854	15.501	12.871	0.9102	2	0	36	46	0																			0	TRUE	sp|P50914|RL14_HUMAN	P50914	RL14_HUMAN	RPL14	60S ribosomal protein L14
IQQDSGCKVQISPDSGGLPER		RGGEQINK.IQQDSGCKVQISPDSGGLPER.SVSITGAP	K	S	21	3	991.277	2213.08	2213.07	738.7	738.699	2213.07	738.699	0.0002	7.24e-05	24.199	17.054	1	2	1	170	190	0																			0	TRUE	sp|Q92945|FUBP2_HUMAN	Q92945	FUBP2_HUMAN	KHSRP	Far upstream element-binding protein 2
GNLANVIR		QGVISFWR.GNLANVIR.YFPTQAIN	R	Y	8	2	992.734	855.492	855.492	428.753	428.753	855.493	428.754	-0.0003	0.0276823	13.309	8.007	0.98	2	0	73	80	0																			0	FALSE	sp|P05141|ADT2_HUMAN	P05141	ADT2_HUMAN	SLC25A5	ADP/ATP translocase 2	SLC25A31, SLC25A4, SLC25A6
AAECNIVVTQPR		DDFIQNDR.AAECNIVVTQPR.RISAVSVA	R	R	12	2	993.03	1299.66	1299.66	650.838	650.838	1299.66	650.837	0.0006	5.32e-06	23.258	12.72	1	2	0	435	446	0																			0	TRUE	sp|Q08211|DHX9_HUMAN	Q08211	DHX9_HUMAN	DHX9	ATP-dependent RNA helicase A
FTFIEKCNNPR		EYTIGEEK.FTFIEKCNNPR.SVTIIIKG	K	S	11	3	993.099	1367.67	1367.67	456.896	456.898	1367.67	456.896	0.0075	0.00104191	19.159	12.467	0.9979	2	1	360	370	0																			0	TRUE	sp|P40227|TCPZ_HUMAN	P40227	TCPZ_HUMAN	CCT6A	T-complex protein 1 subunit zeta
NNTQVLINCR		SVITQSVK.NNTQVLINCR.NNKKIIGR	K	N	10	2	995.363	1173.59	1173.59	587.804	587.803	1173.59	587.803	0.0001	0.000251048	20.085	12.246	0.9997	2	0	38	47	0																			0	TRUE	sp|P62316|SMD2_HUMAN	P62316	SMD2_HUMAN	SNRPD2	Small nuclear ribonucleoprotein Sm D2
NGTQVHGTITGVDVSMNTHLK		ETVTIEIK.NGTQVHGTITGVDVSMNTHLK.AVKMTIKN	K	A	21	3	996.336	2208.1	2208.09	737.039	737.038	2208.1	737.039	-0.0022	2.93e-11	38.002	14.871	1	2	0	21	41	0																			0	TRUE	sp|P62314|SMD1_HUMAN	P62314	SMD1_HUMAN	SNRPD1	Small nuclear ribonucleoprotein Sm D1
KAVLFCLSEDKK		PEEVKKRK.KAVLFCLSEDKK.NIIIEEGK	K	N	12	3	997.185	1379.75	1379.75	460.923	460.923	1379.75	460.923	-0.0001	4.33e-08	29.642	13.568	1	2	2	34	45	0																			0	TRUE	sp|P23528|COF1_HUMAN	P23528	COF1_HUMAN	CFL1	Cofilin-1
TFIAIKPDGVQR		MANIER.TFIAIKPDGVQR.GIVGEIIK	R	G	12	3	998.603	1343.76	1343.76	448.926	448.926	1343.76	448.926	0.0006	0.0653811	16.82	14.635	0.9129	2	1	7	18	0																			0	FALSE	sp|P22392|NDKB_HUMAN	P22392	NDKB_HUMAN	NME2	Nucleoside diphosphate kinase B	NME1
AVLCPPPVK		TVFDEAIR.AVLCPPPVK.KPGKKCTV	R	K	9	2	998.812	922.531	922.531	462.273	462.273	922.531	462.273	0.0001	0.0116934	20.857	14.036	0.993	2	0	175	183	0																			0	FALSE	sp|P60763|RAC3_HUMAN	P60763	RAC3_HUMAN	RAC3	Ras-related C3 botulinum toxin substrate 3	RAC1
HEVININLK		VIKAKGIR.HEVININLK.NKPEWFFK	R	N	9	2	998.878	1078.61	1078.61	540.314	540.314	1078.61	540.314	0.0006	0.00126973	19.329	12.042	0.999	2	0	49	57	0																			0	TRUE	sp|P78417|GSTO1_HUMAN	P78417	GSTO1_HUMAN	GSTO1	Glutathione S-transferase omega-1
MVVNEGSDGGQSVYHVHLHVLGGR	M[147]VVNEGSDGGQSVYHVHLHVLGGR	IGINKGYR.MVVNEGSDGGQSVYHVHLHVLGGR.QMHWPPG	R	Q	24	5	998.947	2562.24	2562.24	513.456	513.455	2562.24	513.455	-0.0014	0.0002299	25.23	15.421	0.9999	2	0	96	119	0	1M(15.9949)																		0	TRUE	sp|P49773|HINT1_HUMAN	P49773	HINT1_HUMAN	HINT1	Histidine triad nucleotide-binding protein 1
MVVNEGSDGGQSVYHVHLHVLGGR	M[147]VVNEGSDGGQSVYHVHLHVLGGR	IGINKGYR.MVVNEGSDGGQSVYHVHLHVLGGR.QMHWPPG	R	Q	24	4	999.015	2562.24	2562.24	641.568	641.568	2562.24	641.567	0.0026	0.000904602	19.553	12.492	0.9996	2	0	96	119	0	1M(15.9949)																		0	TRUE	sp|P49773|HINT1_HUMAN	P49773	HINT1_HUMAN	HINT1	Histidine triad nucleotide-binding protein 1
NVIIWGNHSSTQYPDVNHAK		GVTANDVK.NVIIWGNHSSTQYPDVNHAK.VKIQGKEV	K	V	20	3	999.511	2279.11	2279.11	760.711	760.71	2279.11	760.71	0.0007	0.00149176	20.901	13.492	0.9988	2	0	180	199	0																			0	TRUE	sp|P40925|MDHC_HUMAN	P40925	MDHC_HUMAN	MDH1	Malate dehydrogenase, cytoplasmic
TAVCDIPPR		EWIPNNVK.TAVCDIPPR.GIKMAVTF	K	G	9	2	1000.92	970.49	970.49	486.252	486.252	970.491	486.253	-0.0004	0.000782057	22.762	15.576	0.9998	2	0	351	359	0																			0	FALSE	sp|P07437|TBB5_HUMAN	P07437	TBB5_HUMAN	TUBB	Tubulin beta chain	TUBB2A, TUBB2B, TUBB4A, TUBB4B, TUBB8
HLIVLINK		IAKTAGVK.HLIVLINK.MDDPTVNW	K	M	8	2	1001.28	948.612	948.611	475.313	475.313	948.612	475.313	-0.0005	0.000594292	26.404	18.442	0.9998	2	0	343	350	0																			0	FALSE	sp|Q8IYD1|ERF3B_HUMAN	Q8IYD1	ERF3B_HUMAN	GSPT2	Eukaryotic peptide chain release factor GTP-binding subunit ERF3B	GSPT1
VLQATVVAVGSGSK		IPEKSQGK.VLQATVVAVGSGSK.GKGGEIQP	K	G	14	2	1001.64	1314.75	1314.75	658.383	658.383	1314.75	658.383	-0.0002	2.92e-10	39.002	17.554	1	2	0	41	54	0																			0	TRUE	sp|P61604|CH10_HUMAN	P61604	CH10_HUMAN	HSPE1	10 kDa heat shock protein, mitochondrial
ELEKVCNPIITK		EEFEHQQK.ELEKVCNPIITK.LYQSAGGM	K	L	12	2	1001.73	1385.76	1385.76	693.887	693.886	1385.76	693.887	-0.0006	5.21e-06	23.035	12.128	1	2	1	598	609	0																			0	TRUE	sp|P11142|HSP7C_HUMAN	P11142	HSP7C_HUMAN	HSPA8	Heat shock cognate 71 kDa protein
ILNFLMHPKPSGKPLPK		VNSEIVKR.ILNFLMHPKPSGKPLPK.SKKTCSKG	R	S	17	4	1001.87	1916.11	1916.11	480.034	480.034	1916.11	480.034	-0.0007	2.31e-09	36.908	15.034	1	2	2	179	195	0																			0	TRUE	sp|P35659|DEK_HUMAN	P35659	DEK_HUMAN	DEK	Protein DEK
HLSVNDLPVGR		IDPNGVIK.HLSVNDLPVGR.SVEETIRI	K	S	11	2	1002.01	1205.65	1205.65	603.833	603.833	1205.65	603.833	0.0003	9.49e-06	22.953	12.99	1	2	0	197	207	0																			0	TRUE	sp|P30048|PRDX3_HUMAN	P30048	PRDX3_HUMAN	PRDX3	Thioredoxin-dependent peroxide reductase, mitochondrial
KPFHTDNPSIQGQWHPFTNKPTTFR		GIDVIRIR.KPFHTDNPSIQGQWHPFTNKPTTFR.GIRPREVQ	R	G	25	5	1002.08	2980.47	2980.47	597.102	597.102	2980.47	597.102	0.0009	1.39e-07	32.302	14.798	1	2	2	117	141	0																			0	TRUE	sp|Q8N983|RM43_HUMAN	Q8N983	RM43_HUMAN	MRPL43	39S ribosomal protein L43, mitochondrial
LGYTHLYSSTQVSVRPLQHTQYER		QFKVDYNR.LGYTHLYSSTQVSVRPLQHTQYER.FIPSAYPY	R	F	24	5	1002.51	2862.44	2862.44	573.496	573.496	2862.44	573.495	0.0017	1.47e-08	38.507	17.712	1	2	1	397	420	0																			0	TRUE	sp|P39656|OST48_HUMAN	P39656	OST48_HUMAN	DDOST	Dolichyl-diphosphooligosaccharide--protein glycosyltransferase 48 kDa subunit
MIFVGIKK		KKYIPGTK.MIFVGIKK.KEERADII	K	K	8	2	1004.55	934.568	934.568	468.291	468.291	934.567	468.291	0.0003	0.00605759	19.044	11.315	0.9935	2	1	81	88	0																			0	TRUE	sp|P99999|CYC_HUMAN	P99999	CYC_HUMAN	CYCS	Cytochrome c
TSASIILR		IIKNTKAR.TSASIILR.GANDFMCD	R	G	8	2	1004.69	859.513	859.512	430.764	430.763	859.513	430.764	-0.0003	0.00257841	17.286	11.201	0.9971	2	0	371	378	0																			0	TRUE	sp|P17987|TCPA_HUMAN	P17987	TCPA_HUMAN	TCP1	T-complex protein 1 subunit alpha
HFFINICHR	HFFINIC[160]HR	SQTETEKK.HFFINICHR.VIQEGKAR	K	V	9	3	1004.91	1242.61	1242.62	415.21	415.214	1242.61	415.21	0.0112	1.03e-05	21.519	10.954	1	2	0	513	521	0	7C(57.0214)																		0	TRUE	sp|P11717|MPRI_HUMAN	P11717	MPRI_HUMAN	IGF2R	Cation-independent mannose-6-phosphate receptor
RIILLVK		VSKIKKPR.RIILLVK.AGQAVDDF	R	A	7	2	1007.3	853.611	853.611	427.813	427.813	853.611	427.813	-0.0002	0.250611	15.904	14.21	0.8085	2	1	70	76	0																			0	TRUE	sp|P52209|6PGD_HUMAN	P52209	6PGD_HUMAN	PGD	6-phosphogluconate dehydrogenase, decarboxylating
HTGYVIELQHVVK		WGQPVGIR.HTGYVIELQHVVK.GPSGCVES	R	G	13	3	1007.85	1521.83	1521.84	508.284	508.287	1521.83	508.284	0.0084	0.000179759	22.796	13.389	1	2	0	640	652	0																			0	TRUE	sp|P47897|SYQ_HUMAN	P47897	SYQ_HUMAN	QARS	Glutamine--tRNA ligase
NGGHFVISIK		INAHTFIR.NGGHFVISIK.ANCIDSTA	R	A	10	2	1007.99	1070.59	1070.59	536.301	536.301	1070.59	536.301	-0.0004	5.7e-08	28.538	13.063	1	2	0	256	265	0																			0	TRUE	sp|P22087|FBRL_HUMAN	P22087	FBRL_HUMAN	FBL	rRNA 2'-O-methyltransferase fibrillarin
HIYLLPSGR		VEYIVNEK.HIYLLPSGR.INVSGITT	K	I	9	2	1008.42	1054.59	1054.59	528.304	528.304	1054.59	528.303	0.0004	0.367917	13.237	10.844	0.7817	2	0	379	387	0																			0	TRUE	sp|P17174|AATC_HUMAN	P17174	AATC_HUMAN	GOT1	Aspartate aminotransferase, cytoplasmic
VDCTANTNTCNKYGVSGYPTLK	VDC[160]TANTNTCNKYGVSGYPTLK	KGIVPIAK.VDCTANTNTCNKYGVSGYPTLK.IFRDGEEA	K	I	22	3	1008.49	2405.1	2405.1	802.709	802.707	2405.1	802.707	0.0012	0.000343785	21.37	13.909	0.9995	2	1	83	104	0	3C(57.0214)																		0	TRUE	sp|P30101|PDIA3_HUMAN	P30101	PDIA3_HUMAN	PDIA3	Protein disulfide-isomerase A3
HITIFSPEGR		GSSAGFDR.HITIFSPEGR.LYQVEYAF	R	L	10	2	1008.78	1155.6	1155.6	578.809	578.809	1155.6	578.809	0.0007	1.81e-06	21.013	15.28	1	2	0	12	21	0																			0	TRUE	sp|P60900|PSA6_HUMAN	P60900	PSA6_HUMAN	PSMA6	Proteasome subunit alpha type-6
GLPFGCSK	GLPFGC[160]SK	SDGTVRIR.GLPFGCSK.EEIVQFFQ	R	E	8	2	1009.94	864.428	864.423	433.221	433.219	864.416	433.216	0.0061	0.00163743	14.228	9.246	0.9944	2	0	22	29	0	6C(57.0214)																		0	FALSE	sp|P31942|HNRH3_HUMAN	P31942	HNRH3_HUMAN	HNRNPH3	Heterogeneous nuclear ribonucleoprotein H3	HNRNPH1, HNRNPH2
FTATASLGVIHK		ARATNWAK.FTATASLGVIHK.GHEKEAIQ	K	G	12	3	1010.79	1243.69	1243.69	415.571	415.571	1243.69	415.571	-0.0003	0.00882097	18.231	12.575	0.9951	2	0	402	413	0																			0	TRUE	sp|Q99460|PSMD1_HUMAN	Q99460	PSMD1_HUMAN	PSMD1	26S proteasome non-ATPase regulatory subunit 1
IICQGFTGK		IYVDKNTK.IICQGFTGK.QGTFHSQQ	K	Q	9	2	1010.86	965.5	965.5	483.757	483.757	965.5	483.757	-0.0009	0.177779	14.715	10.884	0.8761	2	0	58	66	0																			0	TRUE	sp|P53597|SUCA_HUMAN	P53597	SUCA_HUMAN	SUCLG1	Succinate--CoA ligase [ADP/GDP-forming] subunit alpha, mitochondrial
VRPGFCFHLCSR	VRPGFC[160]FHLC[160]SR	QRKGRAGR.VRPGFCFHLCSR.ARFERIET	R	A	12	4	1011.07	1534.73	1534.73	384.689	384.689	1534.73	384.689	-0.0015	2.52e-07	24.134	9.739	1	2	1	768	779	0	10C(57.0214), 6C(57.0214)																		0	TRUE	sp|Q08211|DHX9_HUMAN	Q08211	DHX9_HUMAN	DHX9	ATP-dependent RNA helicase A
FTATASLGVIHK		ARATNWAK.FTATASLGVIHK.GHEKEAIQ	K	G	12	2	1011.14	1243.69	1243.69	622.853	622.854	1243.69	622.854	0.0013	7.88e-09	29.104	13.285	1	2	0	402	413	0																			0	TRUE	sp|Q99460|PSMD1_HUMAN	Q99460	PSMD1_HUMAN	PSMD1	26S proteasome non-ATPase regulatory subunit 1
AGVHIKLPNLGK		SNIGTGIR.AGVHIKLPNLGK.HEKFSEVI	R	H	12	3	1011.58	1245.75	1245.76	416.259	416.259	1245.76	416.259	0.0004	8.57e-07	33.04	14.916	1	2	1	293	304	0																			0	TRUE	sp|P12277|KCRB_HUMAN	P12277	KCRB_HUMAN	CKB	Creatine kinase B-type
ALSDHHIYLEGTLLKPNMVTPGHACTQK	ALSDHHIYLEGTLLKPNM[147]VTPGHAC[160]TQK	KVIAAVYK.ALSDHHIYLEGTLLKPNMVTPGHACTQK.FSHEEIAM	K	F	28	6	1012.58	3146.57	3146.56	525.436	525.434	3146.56	525.435	-0.0004	4.55e-11	49.987	18.051	1	2	1	216	243	0	18M(15.9949), 25C(57.0214)																		0	TRUE	sp|P04075|ALDOA_HUMAN	P04075	ALDOA_HUMAN	ALDOA	Fructose-bisphosphate aldolase A
VRPGFCFHLCSR	VRPGFC[160]FHLC[160]SR	QRKGRAGR.VRPGFCFHLCSR.ARFERIET	R	A	12	3	1013.17	1534.73	1534.73	512.583	512.583	1534.73	512.583	-0.0019	1.28e-09	37.936	11.74	1	2	1	768	779	0	10C(57.0214), 6C(57.0214)																		0	TRUE	sp|Q08211|DHX9_HUMAN	Q08211	DHX9_HUMAN	DHX9	ATP-dependent RNA helicase A
ALSDHHIYLEGTLLKPNMVTPGHACTQK	ALSDHHIYLEGTLLKPNM[147]VTPGHAC[160]TQK	KVIAAVYK.ALSDHHIYLEGTLLKPNMVTPGHACTQK.FSHEEIAM	K	F	28	4	1013.43	3146.57	3146.56	787.649	787.648	3146.56	787.648	0	0	79.743	18.315	1	2	1	216	243	0	18M(15.9949), 25C(57.0214)																		0	TRUE	sp|P04075|ALDOA_HUMAN	P04075	ALDOA_HUMAN	ALDOA	Fructose-bisphosphate aldolase A
GGNFGFGDSR		VQSSRSGR.GGNFGFGDSR.GGGGNFGP	R	G	10	2	1013.58	1012.44	1012.43	507.226	507.224	1012.44	507.225	-0.0023	3.4e-05	24.483	12.312	1	2	0	204	213	0																			0	TRUE	sp|P22626|ROA2_HUMAN	P22626	ROA2_HUMAN	HNRNPA2B1	Heterogeneous nuclear ribonucleoproteins A2/B1
HGSLGFLPR		HRKFSAPR.HGSLGFLPR.KRSSRHRG	R	K	9	2	1013.71	982.535	982.535	492.275	492.275	982.535	492.275	-0.0001	1.42e-05	30.243	16.964	1	2	0	11	19	0																			0	TRUE	sp|P39023|RL3_HUMAN	P39023	RL3_HUMAN	RPL3	60S ribosomal protein L3
SHSVFSVTIHMK		IMNAYSSR.SHSVFSVTIHMK.ETTIDGEE	R	E	12	3	1013.94	1371.7	1371.7	458.24	458.239	1371.7	458.24	-0.0004	1.24e-05	21.686	11.171	1	2	0	235	246	0																			0	TRUE	sp|P52732|KIF11_HUMAN	P52732	KIF11_HUMAN	KIF11	Kinesin-like protein KIF11
LTDCVVMR		NYYEQWGK.LTDCVVMR.DPASKRSR	K	D	8	2	1014.08	935.456	935.454	468.736	468.735	935.457	468.736	-0.0024	0.0130115	20.349	13.854	0.9953	2	0	47	54	0																			0	TRUE	sp|P22626|ROA2_HUMAN	P22626	ROA2_HUMAN	HNRNPA2B1	Heterogeneous nuclear ribonucleoproteins A2/B1
SLHDALCVVK		FMCDEMER.SLHDALCVVK.RVIESKSV	R	R	10	2	1014.36	1083.57	1083.57	542.795	542.794	1083.57	542.795	-0.0006	2.25e-07	32.705	14.963	1	2	0	391	400	0																			0	TRUE	sp|P17987|TCPA_HUMAN	P17987	TCPA_HUMAN	TCP1	T-complex protein 1 subunit alpha
GILAADESTGSIAK		HRIVAPGK.GILAADESTGSIAK.RIQSIGTE	K	R	14	2	1015.61	1331.69	1331.69	666.854	666.854	1331.69	666.854	0.0011	1.67e-06	28.457	15.496	1	2	0	29	42	0																			0	TRUE	sp|P04075|ALDOA_HUMAN	P04075	ALDOA_HUMAN	ALDOA	Fructose-bisphosphate aldolase A
LTGMAFR		VIPEINGK.LTGMAFR.VPTANVSV	K	V	7	2	1016.39	794.41	794.411	398.212	398.213	794.411	398.213	-0.0003	0.252058	11.894	8.575	0.9322	2	0	228	234	0																			0	FALSE	sp|P04406|G3P_HUMAN	P04406	G3P_HUMAN	GAPDH	Glyceraldehyde-3-phosphate dehydrogenase	GAPDHS
THINIVVIGHVDSGK		MGKEK.THINIVVIGHVDSGK.STTTGHII	K	S	15	3	1016.54	1587.87	1587.87	530.298	530.299	1587.87	530.298	0.0009	3e-14	50.422	23.622	1	2	0	6	20	0																			0	FALSE	sp|P68104|EF1A1_HUMAN	P68104	EF1A1_HUMAN	EEF1A1	Elongation factor 1-alpha 1	EEF1A2
AHGGYSVFAGVGER		EIINNVAK.AHGGYSVFAGVGER.TREGNDIY	K	T	14	3	1016.69	1405.68	1405.68	469.566	469.566	1405.67	469.565	0.0015	5.42e-08	27.743	11.178	1	2	0	226	239	0																			0	TRUE	sp|P06576|ATPB_HUMAN	P06576	ATPB_HUMAN	ATP5F1B	ATP synthase subunit beta, mitochondrial
HYGPGWVSMANAGK	HYGPGWVSM[147]ANAGK	PDENFKIK.HYGPGWVSMANAGK.DTNGSQFF	K	D	14	2	1016.83	1490.69	1490.69	746.354	746.351	1489.68	745.846	1.0105	1.47e-05	19.193	9.633	0.9992	2	0	132	145	0	9M(15.9949)	Mod1: First isotopic peak (PeakApex: 1.0032, Theoretical: 1.0024)																	0	TRUE	sp|P23284|PPIB_HUMAN	P23284	PPIB_HUMAN	PPIB	Peptidyl-prolyl cis-trans isomerase B
HYGPGWVSMANAGK		PDENFKIK.HYGPGWVSMANAGK.DTNGSQFF	K	D	14	2	1017.05	1473.68	1473.68	737.849	737.848	1473.68	737.848	-0.0004	4e-14	54.787	16.077	1	2	0	132	145	0																			0	TRUE	sp|P23284|PPIB_HUMAN	P23284	PPIB_HUMAN	PPIB	Peptidyl-prolyl cis-trans isomerase B
PNMVTPGHACTQK	PNM[147]V[535]TPGHAC[160]TQK	YIEGTIIK.PNMVTPGHACTQK.FSHEEIAM	K	F	13	3	1017.57	1890.88	1890.88	631.302	631.302	1891.89	631.636	435.224	1.77e-05	29.345	16.89	0.9666	2	0	231	243	0	10C(57.0214), 3M(15.9949), 4V(436.2256)		PNmVTPGHACTQK	P(21.16)N(23.77)M(27.77)V(26.55)T(25.53)P(24.66)G(22.47)H(20.41)A(18.40)C(16.58)T(15.06)Q(13.83)K(12.79)	M3	1	P(0.00)N(4.61)M(4.61)V(4.61)T(4.61)P(4.61)G(4.61)H(4.61)A(4.61)C(4.61)T(4.61)Q(4.61)K(4.61)	P(0)N(1)M(1)V(1)T(1)P(1)G(1)H(1)A(1)C(1)T(1)Q(1)K(1)	27.7667	12	26.549	12	29.3458	14	4.60517	1	4.60517	1	0	TRUE	sp|P04075|ALDOA_HUMAN	P04075	ALDOA_HUMAN	ALDOA	Fructose-bisphosphate aldolase A
AHGGYSVFAGVGER		EIINNVAK.AHGGYSVFAGVGER.TREGNDIY	K	T	14	2	1017.78	1405.68	1405.68	703.846	703.846	1405.67	703.844	0.0034	2.8e-13	35.004	11.102	1	2	0	226	239	0																			0	TRUE	sp|P06576|ATPB_HUMAN	P06576	ATPB_HUMAN	ATP5F1B	ATP synthase subunit beta, mitochondrial
VCYYYDGDVGNYYYGQGHPMKPHR	VC[160]YYYDGDVGNYYYGQGHPMKPHR	QTQGTRRK.VCYYYDGDVGNYYYGQGHPMKPHR.IRMTHNII	K	I	24	4	1017.93	2938.26	2938.26	735.572	735.572	2938.26	735.572	0.0004	0	54.307	14.179	1	2	1	11	34	0	2C(57.0214)																		0	TRUE	sp|Q13547|HDAC1_HUMAN	Q13547	HDAC1_HUMAN	HDAC1	Histone deacetylase 1
VCYYYDGDVGNYYYGQGHPMKPHR	VC[160]YYYDGDVGNYYYGQGHPMKPHR	QTQGTRRK.VCYYYDGDVGNYYYGQGHPMKPHR.IRMTHNII	K	I	24	5	1018.22	2938.26	2938.26	588.659	588.659	2938.26	588.659	-0.0002	1.72e-11	38.872	12.524	1	2	1	11	34	0	2C(57.0214)																		0	TRUE	sp|Q13547|HDAC1_HUMAN	Q13547	HDAC1_HUMAN	HDAC1	Histone deacetylase 1
TISHVIIGLK		NPMGGYGK.TISHVIIGLK.TAKGTKQI	K	T	10	2	1019.08	1079.67	1079.67	540.842	540.842	1079.67	540.842	-0.0002	2.98e-06	34.604	14.821	1	2	0	153	162	0																			0	TRUE	sp|Q9Y265|RUVB1_HUMAN	Q9Y265	RUVB1_HUMAN	RUVBL1	RuvB-like 1
LMVHTVATFNSIK	LM[147]VHTVATFNSIK	ASPWKSAR.LMVHTVATFNSIK.EINERWRS	R	E	13	3	1019.35	1475.78	1475.78	492.934	492.934	1475.78	492.934	-0.0014	2.63e-10	34.281	13.252	1	2	0	1197	1209	0	2M(15.9949)																		0	TRUE	sp|Q13813|SPTN1_HUMAN	Q13813	SPTN1_HUMAN	SPTAN1	Spectrin alpha chain, non-erythrocytic 1
ALQVALGAHLR		EQADIEVR.ALQVALGAHLR.DARRGQRI	R	D	11	3	1019.49	1147.68	1147.68	383.568	383.568	1147.68	383.568	-0.0006	0.00347136	20.338	10.366	0.9984	2	0	228	238	0																			0	TRUE	sp|Q969Y2|GTPB3_HUMAN	Q969Y2	GTPB3_HUMAN	GTPBP3	tRNA modification GTPase GTPBP3, mitochondrial
FYEAFSK		EDKENYKK.FYEAFSK.NIKIGIHE	K	N	7	2	1019.64	890.416	890.417	446.215	446.216	890.417	446.216	-0.0004	0.869815	11.735	9.528	0.8254	2	0	429	435	0																			0	TRUE	sp|P08238|HS90B_HUMAN	P08238	HS90B_HUMAN	HSP90AB1	Heat shock protein HSP 90-beta
STVTLSWKPVQK		FHIPPSYK.STVTLSWKPVQK.VEIGQKRA	K	V	12	2	1019.71	1372.77	1372.77	687.393	687.392	1372.77	687.393	-0.0014	9.41e-11	37.344	17.261	1	2	1	437	448	0																			0	TRUE	sp|Q9BZZ5|API5_HUMAN	Q9BZZ5	API5_HUMAN	API5	Apoptosis inhibitor 5
ALQVALGAHLR		EQADIEVR.ALQVALGAHLR.DARRGQRI	R	D	11	2	1019.79	1147.68	1147.68	574.848	574.848	1147.68	574.848	-0.0006	2.3e-06	27.303	12.607	1	2	0	228	238	0																			0	TRUE	sp|Q969Y2|GTPB3_HUMAN	Q969Y2	GTPB3_HUMAN	GTPBP3	tRNA modification GTPase GTPBP3, mitochondrial
SSGTSYPDVLK		ISGWGNTK.SSGTSYPDVLK.CIKAPIIS	K	C	11	2	1019.86	1152.57	1152.57	577.29	577.29	1152.57	577.29	-0.0003	1.21e-06	29.268	13.56	1	2	0	132	142	0																			0	TRUE	contaminant_TRYPSIN	contaminant_TRYPSIN	contaminant_TRYPSIN		contaminant_TRYPSIN
STVTLSWKPVQK		FHIPPSYK.STVTLSWKPVQK.VEIGQKRA	K	V	12	3	1020	1372.77	1372.77	458.598	458.598	1372.77	458.598	-0.0006	0.000148997	19.814	11.06	0.9999	2	1	437	448	0																			0	TRUE	sp|Q9BZZ5|API5_HUMAN	Q9BZZ5	API5_HUMAN	API5	Apoptosis inhibitor 5
NVTDVVNTCHDAGISK		EEAPESYK.NVTDVVNTCHDAGISK.KAIKIRPI	K	K	16	2	1020.15	1671.79	1671.79	836.902	836.902	1671.79	836.902	0.0012	7e-14	43.918	12.72	1	2	0	477	492	0																			0	TRUE	sp|Q9Y3I0|RTCB_HUMAN	Q9Y3I0	RTCB_HUMAN	RTCB	tRNA-splicing ligase RtcB homolog
NVTDVVNTCHDAGISK		EEAPESYK.NVTDVVNTCHDAGISK.KAIKIRPI	K	K	16	3	1020.22	1671.79	1671.79	558.27	558.272	1671.79	558.27	0.0057	5.26e-07	32.379	18.549	1	2	0	477	492	0																			0	TRUE	sp|Q9Y3I0|RTCB_HUMAN	Q9Y3I0	RTCB_HUMAN	RTCB	tRNA-splicing ligase RtcB homolog
GIVPLAKVDCTANTNTCNK	GIVPLAKVDCTANTNTC[160]NK	EAAATRIK.GIVPLAKVDCTANTNTCNK.YGVSGYPT	K	Y	19	3	1020.44	2017.99	2017.99	673.672	673.671	2017.99	673.671	-0.0004	1.8e-08	26.389	15.449	1	2	1	76	94	0	17C(57.0214)																		0	TRUE	sp|P30101|PDIA3_HUMAN	P30101	PDIA3_HUMAN	PDIA3	Protein disulfide-isomerase A3
MTQNPNYYNLQGISHR		TWTFIYRR.MTQNPNYYNLQGISHR.HISDHISE	R	H	16	3	1020.66	1934.91	1934.91	645.976	645.976	1934.91	645.976	-0.0003	3.52e-07	27.038	13.428	1	2	0	1764	1779	0																			0	TRUE	sp|O75643|U520_HUMAN	O75643	U520_HUMAN	SNRNP200	U5 small nuclear ribonucleoprotein 200 kDa helicase
FVEKCSPIGVYTSGK		TAKSQIIK.FVEKCSPIGVYTSGK.GSSAAGIT	K	G	15	3	1020.73	1613.81	1613.81	538.945	538.943	1613.81	538.945	-0.0056	0.00548575	19.414	13.275	0.9965	2	1	393	407	0																			0	TRUE	sp|P33992|MCM5_HUMAN	P33992	MCM5_HUMAN	MCM5	DNA replication licensing factor MCM5
HWPFMVVNDAGRPK	HWPFM[147]VVNDAGRPK	AVVQSDMK.HWPFMVVNDAGRPK.VQVEYKGE	K	V	14	3	1020.8	1668.82	1668.82	557.28	557.28	1668.82	557.28	-0.0001	4.68e-10	37.946	16.409	1	2	1	89	102	0	5M(15.9949)																		0	TRUE	sp|P11142|HSP7C_HUMAN	P11142	HSP7C_HUMAN	HSPA8	Heat shock cognate 71 kDa protein
DSEGKLMCKPIFSK		VRPGIVSK.DSEGKLMCKPIFSK.IVSIFAEH	K	I	14	3	1021.47	1581.79	1581.78	528.27	528.269	1581.79	528.27	-0.0047	5.22e-05	23.039	14.265	0.9997	2	2	304	317	0																			0	TRUE	sp|P41091|IF2G_HUMAN	P41091	IF2G_HUMAN	EIF2S3	Eukaryotic translation initiation factor 2 subunit 3
AALTGLLHR		IMPHDIAR.AALTGLLHR.TSVPKEVV	R	T	9	2	1021.91	950.565	950.566	476.29	476.29	950.566	476.29	-0.0003	3.36e-05	17.728	10.018	1	2	0	82	90	0																			0	TRUE	sp|P55084|ECHB_HUMAN	P55084	ECHB_HUMAN	HADHB	Trifunctional enzyme subunit beta, mitochondrial
NQVLVFVHSR		KIMEHAGK.NQVLVFVHSR.KETGKTAR	K	K	10	3	1022.32	1197.66	1197.66	400.228	400.228	1197.66	400.228	-0.0002	0.000173565	15.685	8.315	0.9999	2	0	719	728	0																			0	TRUE	sp|O75643|U520_HUMAN	O75643	U520_HUMAN	SNRNP200	U5 small nuclear ribonucleoprotein 200 kDa helicase
LVGIISSR		DTGRMGSR.LVGIISSR.DIDFIKEE	R	D	8	2	1022.41	843.517	843.517	422.766	422.766	843.518	422.766	-0.0007	0.0080405	20.311	18.253	0.9979	2	0	154	161	0																			0	TRUE	sp|P12268|IMDH2_HUMAN	P12268	IMDH2_HUMAN	IMPDH2	Inosine-5'-monophosphate dehydrogenase 2
SQIHDIVLVGGSTR		IRDAKIDK.SQIHDIVLVGGSTR.IPKIQKII	K	I	14	3	1022.51	1480.8	1480.8	494.607	494.607	1480.8	494.607	0.0003	1.01e-05	21.679	12.15	1	2	0	329	342	0																			0	TRUE	sp|P11142|HSP7C_HUMAN	P11142	HSP7C_HUMAN	HSPA8	Heat shock cognate 71 kDa protein
VTVMASLR		RIAGFDER.VTVMASLR.RPKRIIIR	R	R	8	2	1022.73	875.489	875.49	438.752	438.752	875.49	438.752	-0.0003	0.113481	15.469	11.599	0.9689	2	0	3726	3733	0																			0	TRUE	sp|P78527|PRKDC_HUMAN	P78527	PRKDC_HUMAN	PRKDC	DNA-dependent protein kinase catalytic subunit
NQVLVFVHSR		KIMEHAGK.NQVLVFVHSR.KETGKTAR	K	K	10	2	1022.8	1197.66	1197.66	599.838	599.838	1197.66	599.838	-0.0002	9.71e-05	25.207	14.556	0.9999	2	0	719	728	0																			0	TRUE	sp|O75643|U520_HUMAN	O75643	U520_HUMAN	SNRNP200	U5 small nuclear ribonucleoprotein 200 kDa helicase
IGGIGTVPVGR		IPIQDVYK.IGGIGTVPVGR.VETGVIKP	K	V	11	2	1022.87	1024.6	1024.6	513.309	513.308	1024.6	513.309	-0.0014	1.38e-05	27.656	11.802	1	2	0	256	266	0																			0	FALSE	sp|P68104|EF1A1_HUMAN	P68104	EF1A1_HUMAN	EEF1A1	Elongation factor 1-alpha 1	EEF1A2
NYYEQWGK		ETTEESIR.NYYEQWGK.LTDCVVMR	R	L	8	2	1022.94	1086.48	1086.48	544.246	544.246	1086.48	544.246	0.0009	0.00407306	18.53	12.269	0.998	2	0	39	46	0																			0	TRUE	sp|P22626|ROA2_HUMAN	P22626	ROA2_HUMAN	HNRNPA2B1	Heterogeneous nuclear ribonucleoproteins A2/B1
LAAAFAVSR		TMGHSADR.LAAAFAVSR.LEQDEYAI	R	L	9	2	1023.02	904.513	904.514	453.264	453.264	904.513	453.264	0.0013	9.06e-05	22.364	16.148	1	2	0	230	238	0																			0	TRUE	sp|P55084|ECHB_HUMAN	P55084	ECHB_HUMAN	HADHB	Trifunctional enzyme subunit beta, mitochondrial
ALVDHENVISCPHLGASTK		TEEPPRDR.ALVDHENVISCPHLGASTK.EAQSRCGE	R	E	19	4	1023.16	1989.99	1989.99	498.506	498.506	1989.99	498.506	-0.0003	2.27e-12	43.204	15.834	1	2	0	271	289	0																			0	TRUE	sp|O43175|SERA_HUMAN	O43175	SERA_HUMAN	PHGDH	D-3-phosphoglycerate dehydrogenase
SQIHDIVLVGGSTR		IRDAKIDK.SQIHDIVLVGGSTR.IPKIQKII	K	I	14	2	1023.46	1480.8	1480.8	741.409	741.408	1480.8	741.407	0.0013	4.38e-05	19.416	10.255	0.9999	2	0	329	342	0																			0	TRUE	sp|P11142|HSP7C_HUMAN	P11142	HSP7C_HUMAN	HSPA8	Heat shock cognate 71 kDa protein
ALVDHENVISCPHLGASTK		TEEPPRDR.ALVDHENVISCPHLGASTK.EAQSRCGE	R	E	19	3	1023.83	1989.99	1989.99	664.339	664.339	1989.99	664.339	0	0	68.925	17.263	1	2	0	271	289	0																			0	TRUE	sp|O43175|SERA_HUMAN	O43175	SERA_HUMAN	PHGDH	D-3-phosphoglycerate dehydrogenase
TLFGLHLSQKR		KPDENEVR.TLFGLHLSQKR.NNGVVDKS	R	N	11	3	1024.65	1298.74	1298.74	433.922	433.922	1298.75	433.923	-0.0018	1.61e-05	25.76	17.343	0.9999	2	1	380	390	0																			0	TRUE	sp|P31939|PUR9_HUMAN	P31939	PUR9_HUMAN	ATIC	Bifunctional purine biosynthesis protein PURH
TLIQNCGASTIR		QAIEVIPR.TLIQNCGASTIR.LITSIRAK	R	L	12	2	1025.02	1275.66	1275.66	638.838	638.837	1275.66	638.837	-0.0007	1.08e-07	29.465	11.192	1	2	0	450	461	0																			0	TRUE	sp|P49368|TCPG_HUMAN	P49368	TCPG_HUMAN	CCT3	T-complex protein 1 subunit gamma
TLETVPLER		MEK.TLETVPLER.KKREKEQF	K	K	9	2	1025.28	1056.58	1056.58	529.298	529.299	1056.58	529.298	0.0019	0.000225868	24.261	13.768	0.9997	2	0	4	12	0																			0	TRUE	sp|P22626|ROA2_HUMAN	P22626	ROA2_HUMAN	HNRNPA2B1	Heterogeneous nuclear ribonucleoproteins A2/B1
IAQLICER		FEVKKGDR.IAQLICER.IFYPEIEE	R	I	8	2	1025.43	944.511	944.511	473.263	473.263	944.511	473.263	-0.0004	0.00279227	21.116	13.703	0.9996	2	0	217	224	0																			0	TRUE	sp|P33316|DUT_HUMAN	P33316	DUT_HUMAN	DUT	Deoxyuridine 5'-triphosphate nucleotidohydrolase, mitochondrial
TLFGLHLSQKR		KPDENEVR.TLFGLHLSQKR.NNGVVDKS	R	N	11	2	1025.64	1298.74	1298.74	650.379	650.378	1298.75	650.38	-0.0036	2.01e-06	23.044	18.709	1	2	1	380	390	0																			0	TRUE	sp|P31939|PUR9_HUMAN	P31939	PUR9_HUMAN	ATIC	Bifunctional purine biosynthesis protein PURH
GLLEFEHQR		IIISVNAR.GLLEFEHQR.APRVSQGS	R	A	9	2	1026.01	1127.57	1127.57	564.793	564.793	1127.57	564.793	-0.0017	0.00990844	15.743	12.341	0.994	2	0	174	182	0																			0	TRUE	sp|Q14697|GANAB_HUMAN	Q14697	GANAB_HUMAN	GANAB	Neutral alpha-glucosidase AB
PGHLQEGFGCVVTNR		.PGHLQEGFGCVVTNR.FDQIFDDE	M	F	15	3	1026.31	1612.78	1612.78	538.6	538.6	1612.78	538.6	-0.0001	5.33e-06	20.416	11.624	1	2	0	2	16	0																			0	TRUE	sp|Q8NC51|PAIRB_HUMAN	Q8NC51	PAIRB_HUMAN	SERBP1	Plasminogen activator inhibitor 1 RNA-binding protein
AGVHIKLPNLGK		SNIGTGIR.AGVHIKLPNLGK.HEKFSEVI	R	H	12	2	1026.67	1245.76	1245.76	623.885	623.885	1245.76	623.885	0.0002	0.0980618	14.534	9.744	0.901	2	1	293	304	0																			0	TRUE	sp|P12277|KCRB_HUMAN	P12277	KCRB_HUMAN	CKB	Creatine kinase B-type
ALIAAQYSGAQVR		PENWRAFK.ALIAAQYSGAQVR.VISAPPHF	K	V	13	2	1026.89	1346.73	1346.73	674.373	674.372	1346.73	674.373	-0.0006	3.29e-08	30.234	15.289	1	2	0	18	30	0																			0	TRUE	sp|P26641|EF1G_HUMAN	P26641	EF1G_HUMAN	EEF1G	Elongation factor 1-gamma
LLVVTDPR		QAAFREPR.LLVVTDPR.ADHQPITE	R	A	8	2	1026.96	911.544	911.543	456.779	456.779	911.544	456.779	-0.0007	0.0274763	16.432	12.4	0.986	2	0	121	128	0																			0	TRUE	sp|P08865|RSSA_HUMAN	P08865	RSSA_HUMAN	RPSA	40S ribosomal protein SA
HIDFSLR		IVRIDSQK.HIDFSLR.SPYGGGRP	K	S	7	2	1027.78	886.466	886.466	444.24	444.24	886.466	444.24	-0.0002	0.0166593	21.807	15.037	0.9956	2	0	156	162	0																			0	TRUE	sp|P46781|RS9_HUMAN	P46781	RS9_HUMAN	RPS9	40S ribosomal protein S9
KLVLILNK		AIVQSGQK.KLVLILNK.SDIVPKEN	K	S	8	2	1028.19	939.647	939.648	470.831	470.831	939.648	470.831	-0.0001	9.17e-05	23.65	10.175	1	2	1	172	179	0																			0	TRUE	sp|Q9BVP2|GNL3_HUMAN	Q9BVP2	GNL3_HUMAN	GNL3	Guanine nucleotide-binding protein-like 3
HFSGLEEAVYR		QMIKEGAK.HFSGLEEAVYR.NIQACKEI	K	N	11	2	1028.25	1306.63	1306.63	654.322	654.324	1306.63	654.322	0.0034	3.52e-06	24.222	13.349	1	2	0	21	31	0																			0	TRUE	sp|P50990|TCPQ_HUMAN	P50990	TCPQ_HUMAN	CCT8	T-complex protein 1 subunit theta
HMNSAGVLATLR		IQYHKDVK.HMNSAGVLATLR.NYDYYASR	K	N	12	2	1029.28	1268.67	1268.67	635.34	635.34	1268.67	635.34	-0.0007	2.98e-07	22.342	11.391	1	2	0	278	289	0																			0	TRUE	sp|O95861|BPNT1_HUMAN	O95861	BPNT1_HUMAN	BPNT1	3'(2'),5'-bisphosphate nucleotidase 1
AGVSISVVHGNLSEEAAK		QDGCVFEK.AGVSISVVHGNLSEEAAK.QMRSRGKV	K	Q	18	3	1029.42	1766.91	1766.91	589.979	589.978	1766.92	589.979	-0.0037	3.71e-10	40.078	14.754	1	2	0	203	220	0																			0	TRUE	sp|P36551|HEM6_HUMAN	P36551	HEM6_HUMAN	CPOX	Oxygen-dependent coproporphyrinogen-III oxidase, mitochondrial
VYNVTQHAVGIVVNK		CYHGKTGR.VYNVTQHAVGIVVNK.QVKGKIIA	R	Q	15	3	1029.5	1639.91	1639.9	547.642	547.642	1639.9	547.642	0.0004	2.58e-11	38.836	13.935	1	2	0	64	78	0																			0	TRUE	sp|P46778|RL21_HUMAN	P46778	RL21_HUMAN	RPL21	60S ribosomal protein L21
DLNHVCVISETGK		IDYNEYFR.DLNHVCVISETGK.AKYKA	R	A	13	2	1029.65	1413.69	1413.69	707.853	707.85	1413.69	707.853	-0.0065	7.43e-12	38.033	14.334	1	2	0	201	213	0																			0	TRUE	sp|P00492|HPRT_HUMAN	P00492	HPRT_HUMAN	HPRT1	Hypoxanthine-guanine phosphoribosyltransferase
DHYSNGFCTVYAK		SAIRAYVK.DHYSNGFCTVYAK.TIDGQQTI	K	T	13	2	1029.72	1503.65	1503.64	752.831	752.83	1503.65	752.83	-0.0001	1.39e-08	41.934	9.883	1	2	0	134	146	0																			0	TRUE	sp|P52907|CAZA1_HUMAN	P52907	CAZA1_HUMAN	CAPZA1	F-actin-capping protein subunit alpha-1
VTVLFAGQHIAK		PEVTGTHK.VTVLFAGQHIAK.SPFEVYVD	K	S	12	3	1030.76	1282.74	1282.74	428.587	428.587	1282.74	428.587	-0.0003	3.48e-05	18.702	9.491	1	2	0	356	367	0																			0	TRUE	sp|P21333|FLNA_HUMAN	P21333	FLNA_HUMAN	FLNA	Filamin-A
FIEIAAR		RAPQCIGK.FIEIAAR.KKRNFIID	K	K	7	2	1031.02	818.464	818.463	410.239	410.239	818.465	410.24	-0.0018	0.0221777	16.774	11.6	0.9956	2	0	566	572	0																			0	TRUE	sp|Q00839|HNRPU_HUMAN	Q00839	HNRPU_HUMAN	HNRNPU	Heterogeneous nuclear ribonucleoprotein U
LQAQQDAVNIVCHSK		NGDFIPTR.LQAQQDAVNIVCHSK.TRSNPENN	R	T	15	3	1031.24	1652.83	1652.83	551.951	551.95	1652.83	551.951	-0.0014	1.16e-09	42.868	17.099	1	2	0	26	40	0																			0	TRUE	sp|P55036|PSMD4_HUMAN	P55036	PSMD4_HUMAN	PSMD4	26S proteasome non-ATPase regulatory subunit 4
DGGVQACFSR		GVIKRIWR.DGGVQACFSR.SREYQIND	R	S	10	2	1031.32	1038.45	1038.45	520.235	520.232	1038.46	520.235	-0.0057	0.000183442	23.413	12.077	1	2	0	133	142	0																			0	TRUE	sp|P08754|GNAI3_HUMAN	P08754	GNAI3_HUMAN	GNAI3	Guanine nucleotide-binding protein G(k) subunit alpha
MIKPFFHSLSEK		ATWCGPCK.MIKPFFHSLSEK.YSNVIFIE	K	Y	12	3	1031.6	1462.76	1462.76	488.595	488.595	1462.76	488.595	-0.0003	2.79e-05	27.487	15.501	0.9999	2	1	37	48	0																			0	TRUE	sp|P10599|THIO_HUMAN	P10599	THIO_HUMAN	TXN	Thioredoxin
LNFAVASR		KFIDAGHK.LNFAVASR.KTFSHEIS	K	K	8	2	1031.75	876.481	876.485	439.248	439.25	876.482	439.248	0.0033	0.0037535	20.044	13.733	0.9967	2	0	297	304	0																			0	TRUE	sp|P30101|PDIA3_HUMAN	P30101	PDIA3_HUMAN	PDIA3	Protein disulfide-isomerase A3
VTVLFAGQHIAK		PEVTGTHK.VTVLFAGQHIAK.SPFEVYVD	K	S	12	2	1031.82	1282.74	1282.74	642.376	642.377	1282.74	642.377	0.0001	1.24e-09	33.723	13.77	1	2	0	356	367	0																			0	TRUE	sp|P21333|FLNA_HUMAN	P21333	FLNA_HUMAN	FLNA	Filamin-A
TGYTLDVTTGQR		KIKAIIER.TGYTLDVTTGQR.KYGGPPPD	R	K	12	2	1031.89	1310.65	1310.65	656.331	656.331	1310.65	656.331	0.0008	3.49e-07	27.797	11.428	1	2	0	134	145	0																			0	FALSE	sp|O43390|HNRPR_HUMAN	O43390	HNRPR_HUMAN	HNRNPR	Heterogeneous nuclear ribonucleoprotein R	SYNCRIP
VYNVTQHAVGIVVNK		CYHGKTGR.VYNVTQHAVGIVVNK.QVKGKIIA	R	Q	15	2	1032.19	1639.91	1639.9	820.96	820.959	1639.9	820.96	-0.0002	1.6e-12	40.57	12.228	1	2	0	64	78	0																			0	TRUE	sp|P46778|RL21_HUMAN	P46778	RL21_HUMAN	RPL21	60S ribosomal protein L21
ISVSFYHVK		VIHGEAPR.ISVSFYHVK.NNGKIEII	R	N	9	2	1032.26	1078.58	1078.58	540.298	540.298	1078.58	540.298	-0.0001	0.000124356	26.319	15.164	0.9998	2	0	587	595	0																			0	TRUE	sp|P55884|EIF3B_HUMAN	P55884	EIF3B_HUMAN	EIF3B	Eukaryotic translation initiation factor 3 subunit B
HGKYMACCMLYR	HGKYM[147]ACCMLYR	QMVKCDPR.HGKYMACCMLYR.GDVVPKDV	R	G	12	3	1033.59	1491.63	1491.64	498.219	498.219	1490.63	497.884	1.0065	0.0959029	11.316	9.428	0.7852	2	1	309	320	0	5M(15.9949)	Mod1: First isotopic peak (PeakApex: 1.0032, Theoretical: 1.0024)																	0	FALSE	sp|Q6PEY2|TBA3E_HUMAN	Q6PEY2	TBA3E_HUMAN	TUBA3E	Tubulin alpha-3E chain	TUBA8
KLIYFQLHR		NTAIIISK.KLIYFQLHR.AIKMIVDP	K	A	9	3	1033.74	1216.71	1216.71	406.576	406.576	1216.71	406.577	-0.0013	8.5e-05	24.124	13.833	1	2	1	366	374	0																			0	TRUE	sp|Q13263|TIF1B_HUMAN	Q13263	TIF1B_HUMAN	TRIM28	Transcription intermediary factor 1-beta
TAVCDIPPR		EWIPNNVK.TAVCDIPPR.GIKMAVTF	K	G	9	2	1034	970.49	970.49	486.252	486.252	970.491	486.253	-0.0004	4.18e-05	24.654	12.991	0.9999	2	0	351	359	0																			0	FALSE	sp|P07437|TBB5_HUMAN	P07437	TBB5_HUMAN	TUBB	Tubulin beta chain	TUBB2A, TUBB2B, TUBB4A, TUBB4B, TUBB8
HSASLIFLHGSGDSGQGLR		CIVSPAGR.HSASLIFLHGSGDSGQGLR.MWIKQVIN	R	M	19	3	1034.15	1937.97	1937.97	646.998	646.998	1937.97	646.997	0.0004	0	62.793	15.071	1	2	0	20	38	0																			0	TRUE	sp|Q5VWZ2|LYPL1_HUMAN	Q5VWZ2	LYPL1_HUMAN	LYPLAL1	Lysophospholipase-like protein 1
MVAAVACAQVPK		GIAKDGAK.MVAAVACAQVPK.ITIIIGGS	K	I	12	2	1034.44	1186.62	1186.62	594.318	594.318	1186.62	594.317	0.0009	6.89e-06	20.707	10.187	1	2	0	425	436	0																			0	TRUE	sp|Q9HCC0|MCCB_HUMAN	Q9HCC0	MCCB_HUMAN	MCCC2	Methylcrotonoyl-CoA carboxylase beta chain, mitochondrial
HWILPQDYDHAQAEAR		KIDKDEIR.HWILPQDYDHAQAEAR.HIVYESDK	R	H	16	3	1034.58	1948.92	1948.92	650.647	650.646	1948.92	650.646	-0.0001	8.06e-12	37.206	11.591	1	2	0	271	286	0																			0	TRUE	sp|Q15293|RCN1_HUMAN	Q15293	RCN1_HUMAN	RCN1	Reticulocalbin-1
LQAQQDAVNIVCHSK		NGDFIPTR.LQAQQDAVNIVCHSK.TRSNPENN	R	T	15	2	1035.03	1652.83	1652.83	827.424	827.423	1652.83	827.422	0.0011	9.95e-08	34.997	12.821	1	2	0	26	40	0																			0	TRUE	sp|P55036|PSMD4_HUMAN	P55036	PSMD4_HUMAN	PSMD4	26S proteasome non-ATPase regulatory subunit 4
VFNDCRDIIQR		VDTENIRR.VFNDCRDIIQR.MHIRQYEI	R	M	11	3	1035.25	1377.68	1377.68	460.235	460.234	1377.68	460.235	-0.0012	3.01e-05	20.421	10.586	0.9999	2	1	375	385	0																			0	FALSE	sp|P63092|GNAS2_HUMAN	P63092	GNAS2_HUMAN	GNAS	Guanine nucleotide-binding protein G(s) subunit alpha isoforms short	GNAL
LIVENLSSR		PPVRTENR.LIVENLSSR.VSWQDIKD	R	V	9	2	1035.84	1029.58	1029.58	515.799	515.799	1029.58	515.798	0.0014	0.000301479	20.135	11.624	0.9997	2	0	110	118	0																			0	FALSE	sp|Q13243|SRSF5_HUMAN	Q13243	SRSF5_HUMAN	SRSF5	Serine/arginine-rich splicing factor 5	SRSF4, SRSF6
STELLIR		REIRRYQK.STELLIR.KIPFQRIV	K	K	7	2	1036.74	830.486	830.486	416.25	416.25	830.486	416.25	-0.0006	0.0428922	17.458	12.958	0.9848	2	0	58	64	0																			0	FALSE	sp|P68431|H31_HUMAN	P68431	H31_HUMAN	HIST1H3A	Histone H3.1	H3F3A, H3F3C, HIST2H3A, HIST3H3
FFSDCKIQNGAQGIR		CSADEVQR.FFSDCKIQNGAQGIR.FIYTREGR	R	F	15	3	1037	1682.82	1682.82	561.947	561.947	1682.82	561.947	0	4.12e-11	35.855	12.238	1	2	1	30	44	0																			0	TRUE	sp|P31943|HNRH1_HUMAN	P31943	HNRH1_HUMAN	HNRNPH1	Heterogeneous nuclear ribonucleoprotein H
KLIYFQLHR		NTAIIISK.KLIYFQLHR.AIKMIVDP	K	A	9	2	1037.22	1216.71	1216.71	609.361	609.361	1216.71	609.361	0.0001	1.82e-06	30.626	13.814	1	2	1	366	374	0																			0	TRUE	sp|Q13263|TIF1B_HUMAN	Q13263	TIF1B_HUMAN	TRIM28	Transcription intermediary factor 1-beta
DVIIADCGK		DSRDKPIK.DVIIADCGK.IEVEKPFA	K	I	9	2	1037.59	932.463	932.463	467.239	467.239	932.464	467.239	-0.0001	0.000263772	18.333	10.786	0.9999	2	0	196	204	0																			0	TRUE	sp|P23284|PPIB_HUMAN	P23284	PPIB_HUMAN	PPIB	Peptidyl-prolyl cis-trans isomerase B
HVAQFLIGTAQR		SVIGISER.HVAQFLIGTAQR.CTSAEEFV	R	C	12	3	1037.73	1339.74	1339.74	447.586	447.586	1339.74	447.586	-0.0004	1.97e-06	22.761	11.851	1	2	0	25	36	0																			0	TRUE	sp|O60231|DHX16_HUMAN	O60231	DHX16_HUMAN	DHX16	Pre-mRNA-splicing factor ATP-dependent RNA helicase DHX16
HSASLIFLHGSGDSGQGLR		CIVSPAGR.HSASLIFLHGSGDSGQGLR.MWIKQVIN	R	M	19	4	1037.81	1937.97	1937.97	485.5	485.5	1937.97	485.5	-0.0006	3.31e-06	27.056	13.578	1	2	0	20	38	0																			0	TRUE	sp|Q5VWZ2|LYPL1_HUMAN	Q5VWZ2	LYPL1_HUMAN	LYPLAL1	Lysophospholipase-like protein 1
KFGVVVVGVGR		MNAEPER.KFGVVVVGVGR.AGSVRMRD	R	A	11	2	1038.03	1115.68	1115.68	558.849	558.848	1115.68	558.848	0	1.56e-05	30.831	12.301	1	2	1	8	18	0																			0	TRUE	sp|P53004|BIEA_HUMAN	P53004	BIEA_HUMAN	BLVRA	Biliverdin reductase A
HVAQFLIGTAQR		SVIGISER.HVAQFLIGTAQR.CTSAEEFV	R	C	12	2	1038.32	1339.74	1339.74	670.876	670.875	1339.74	670.875	-0.0002	4.65e-11	29.928	15.714	1	2	0	25	36	0																			0	TRUE	sp|O60231|DHX16_HUMAN	O60231	DHX16_HUMAN	DHX16	Pre-mRNA-splicing factor ATP-dependent RNA helicase DHX16
SSDEAVILCK		EKTREKVK.SSDEAVILCK.TAIGAIKI	K	T	10	2	1038.69	1063.52	1063.52	532.769	532.768	1063.52	532.768	-0.0001	7.59e-09	27.08	13.686	1	2	0	106	115	0																			0	TRUE	sp|Q9UNM6|PSD13_HUMAN	Q9UNM6	PSD13_HUMAN	PSMD13	26S proteasome non-ATPase regulatory subunit 13
HIILVLSGK		PGNIAGVR.HIILVLSGK.GGVGKSTI	R	G	9	2	1039.74	978.622	978.622	490.318	490.318	978.623	490.319	-0.0006	0.000109964	28.335	19.557	1	2	0	15	23	0																			0	TRUE	sp|Q9Y5Y2|NUBP2_HUMAN	Q9Y5Y2	NUBP2_HUMAN	NUBP2	Cytosolic Fe-S cluster assembly factor NUBP2
HLTIVSLASR		TAQQNKIK.HLTIVSLASR.MKCIPYSV	K	M	10	2	1040	1095.64	1095.64	548.827	548.827	1095.64	548.827	0	1.17e-08	28.411	14.667	1	2	0	98	107	0																			0	TRUE	sp|Q9H9Q2|CSN7B_HUMAN	Q9H9Q2	CSN7B_HUMAN	COPS7B	COP9 signalosome complex subunit 7b
LSLGTYASLHGR		RCSYCNNK.LSLGTYASLHGR.IYCKPHFN	K	I	12	3	1040.3	1273.68	1273.68	425.566	425.566	1273.68	425.567	-0.0011	6.78e-06	20.99	10.142	1	2	0	424	435	0																			0	TRUE	sp|Q9UHB6|LIMA1_HUMAN	Q9UHB6	LIMA1_HUMAN	LIMA1	LIM domain and actin-binding protein 1
FFSDCKIQNGAQGIR		CSADEVQR.FFSDCKIQNGAQGIR.FIYTREGR	R	F	15	2	1040.37	1682.82	1682.82	842.418	842.416	1682.82	842.417	-0.0018	0	47.03	13.918	1	2	1	30	44	0																			0	TRUE	sp|P31943|HNRH1_HUMAN	P31943	HNRH1_HUMAN	HNRNPH1	Heterogeneous nuclear ribonucleoprotein H
FSVSPVVR		AHNMRVMK.FSVSPVVR.VAVEAKNP	K	V	8	2	1040.52	889.502	889.5	445.758	445.757	889.502	445.758	-0.0017	0.000853438	18.233	10.195	0.999	2	0	499	506	0																			0	TRUE	sp|P13639|EF2_HUMAN	P13639	EF2_HUMAN	EEF2	Elongation factor 2
AITHLNNNFMFGQK	AITHLNNNFM[147]FGQK	ADGYAVDR.AITHLNNNFMFGQK.LNVCVSKQ	R	L	14	3	1040.89	1649.8	1649.8	550.94	550.94	1649.8	550.94	0.0006	0.000475876	17.828	12.859	0.9991	2	0	435	448	0	10M(15.9949)																		0	TRUE	sp|P14866|HNRPL_HUMAN	P14866	HNRPL_HUMAN	HNRNPL	Heterogeneous nuclear ribonucleoprotein L
KFTVTVTMR		FYSEIIDK.KFTVTVTMR.TIDIIDEA	K	T	9	2	1041.11	1081.59	1081.59	541.805	541.805	1081.6	541.805	-0.0004	0.0125814	19.172	12.299	0.9908	2	1	122	130	0																			0	TRUE	sp|Q13084|RM28_HUMAN	Q13084	RM28_HUMAN	MRPL28	39S ribosomal protein L28, mitochondrial
NLDIERPTYTNLNR		AIYDICRR.NLDIERPTYTNLNR.LIGQIVSS	R	L	14	3	1042.08	1717.87	1717.87	573.632	573.631	1717.87	573.632	-0.002	2.09e-05	28.064	19.039	1	2	1	216	229	0																			0	FALSE	sp|Q6PEY2|TBA3E_HUMAN	Q6PEY2	TBA3E_HUMAN	TUBA3E	Tubulin alpha-3E chain	TUBA1A, TUBA1B, TUBA1C, TUBA4A, TUBA8
IVYLYTK		ISRTPGNR.IVYLYTK.KVGKAPKS	R	K	7	2	1043.34	898.516	898.516	450.265	450.265	898.516	450.265	-0.0006	0.0105084	17.058	10.253	0.9965	2	0	30	36	0																			0	TRUE	sp|P49207|RL34_HUMAN	P49207	RL34_HUMAN	RPL34	60S ribosomal protein L34
LSLGTYASLHGR		RCSYCNNK.LSLGTYASLHGR.IYCKPHFN	K	I	12	2	1043.41	1273.68	1273.68	637.846	637.846	1273.68	637.846	-0.0012	4.9e-08	28.098	12.483	1	2	0	424	435	0																			0	TRUE	sp|Q9UHB6|LIMA1_HUMAN	Q9UHB6	LIMA1_HUMAN	LIMA1	LIM domain and actin-binding protein 1
HWPFMVVNDAGRPK	HWPFM[147]VVNDAGRPK	AVVQSDMK.HWPFMVVNDAGRPK.VQVEYKGE	K	V	14	4	1044.15	1668.82	1668.82	418.212	418.212	1668.82	418.212	-0.0013	0.00537741	14.651	8.04	0.9911	2	1	89	102	0	5M(15.9949)																		0	TRUE	sp|P11142|HSP7C_HUMAN	P11142	HSP7C_HUMAN	HSPA8	Heat shock cognate 71 kDa protein
ELTSTCSPIISK		KEIEAKIK.ELTSTCSPIISK.PKPKVEPP	K	P	12	2	1044.44	1277.66	1277.65	639.836	639.835	1277.65	639.834	0.0011	1.24e-05	26.362	13.387	1	2	0	774	785	0																			0	TRUE	sp|P34932|HSP74_HUMAN	P34932	HSP74_HUMAN	HSPA4	Heat shock 70 kDa protein 4
LSEDYGVLK		IIADVTRR.LSEDYGVLK.TDEGIAYR	R	T	9	2	1045.11	1022.53	1022.53	512.272	512.272	1022.53	512.271	0.0018	0.0030712	17.303	11.536	0.9985	2	0	111	119	0																			0	TRUE	sp|P32119|PRDX2_HUMAN	P32119	PRDX2_HUMAN	PRDX2	Peroxiredoxin-2
HIGVCISVANNR	HIGVC[160]ISVANNR	SYEIRPGK.HIGVCISVANNR.LFVGSIPK	K	L	12	3	1046.12	1338.68	1338.68	447.234	447.234	1338.68	447.235	-0.0017	1.16e-07	26.471	12.912	1	2	0	236	247	0	5C(57.0214)																		0	FALSE	sp|O43390|HNRPR_HUMAN	O43390	HNRPR_HUMAN	HNRNPR	Heterogeneous nuclear ribonucleoprotein R	SYNCRIP
HYLSLQFQK		KVINKDIR.HYLSLQFQK.GSIDHKIQ	R	G	9	2	1046.26	1162.61	1162.62	582.314	582.315	1162.61	582.314	0.0024	4.32e-06	30.373	16.199	1	2	0	115	123	0																			0	TRUE	sp|Q5TCQ9|MAGI3_HUMAN	Q5TCQ9	MAGI3_HUMAN	MAGI3	Membrane-associated guanylate kinase, WW and PDZ domain-containing protein 3
QPMFYHLGHFSK		ITKDTFYK.QPMFYHLGHFSK.FIPEGSQR	K	F	12	3	1046.34	1490.71	1490.72	497.912	497.914	1490.71	497.911	0.0065	0.000186349	19.947	11.143	1	2	0	453	464	0																			0	TRUE	sp|P04062|GLCM_HUMAN	P04062	GLCM_HUMAN	GBA	Glucosylceramidase
VNPIQGLASK		TKRMIDMK.VNPIQGLASK.WDYEKNEW	K	W	10	2	1046.56	1025.57	1025.58	513.792	513.797	1025.59	513.801	-0.0085	0.0453108	14.732	11.483	0.9725	2	0	150	159	0																			0	TRUE	sp|P13073|COX41_HUMAN	P13073	COX41_HUMAN	COX4I1	Cytochrome c oxidase subunit 4 isoform 1, mitochondrial
KIQFNAHIWTK		FYAECFNK.KIQFNAHIWTK.SKFIGMSI	K	S	11	3	1047	1384.76	1384.76	462.594	462.594	1384.76	462.594	-0.0004	5.35e-08	19.87	9.232	1	2	1	516	526	0																			0	TRUE	sp|Q96SU4|OSBL9_HUMAN	Q96SU4	OSBL9_HUMAN	OSBPL9	Oxysterol-binding protein-related protein 9
THINIVVIGHVDSGK		MGKEK.THINIVVIGHVDSGK.STTTGHII	K	S	15	2	1048.19	1587.88	1587.87	794.945	794.944	1587.87	794.944	0.0002	1e-14	42.87	11.445	1	2	0	6	20	0																			0	FALSE	sp|P68104|EF1A1_HUMAN	P68104	EF1A1_HUMAN	EEF1A1	Elongation factor 1-alpha 1	EEF1A2
IVVNLTGR		IDDHRAGK.IVVNLTGR.LNKCGVIS	K	L	8	2	1048.71	870.529	870.529	436.272	436.272	870.529	436.272	0	0.0600416	17.21	11.029	0.9885	2	0	61	68	0																			0	TRUE	sp|P62244|RS15A_HUMAN	P62244	RS15A_HUMAN	RPS15A	40S ribosomal protein S15a
EITALAPSTMK		GIADRMQK.EITALAPSTMK.IKIIAPPE	K	I	11	2	1049.56	1160.61	1160.61	581.314	581.313	1160.61	581.313	0.0002	3.33e-05	25.043	18.983	0.9999	2	0	316	326	0																			0	FALSE	sp|P60709|ACTB_HUMAN	P60709	ACTB_HUMAN	ACTB	Actin, cytoplasmic 1	ACTA1, ACTA2, ACTC1, ACTG1, ACTG2
MMVAGFK		GTNTIMDK.MMVAGFK.KQMADTGK	K	K	7	2	1049.7	782.383	782.382	392.199	392.198	782.382	392.198	0.0003	0.0480286	15.774	9.921	0.9844	2	0	537	543	0																			0	TRUE	sp|Q00839|HNRPU_HUMAN	Q00839	HNRPU_HUMAN	HNRNPU	Heterogeneous nuclear ribonucleoprotein U
RFYPHTHNMDGFFIAK		HPSIRSTR.RFYPHTHNMDGFFIAK.FKKFSNSI	R	F	16	4	1050.08	1978.95	1978.92	495.744	495.738	1979.95	495.994	-1.0216	2e-07	27.963	12.666	1	2	1	568	583	0		Mod1: Half of a disulfide bridge (Theoretical: -1.0078)																	0	TRUE	sp|P46087|NOP2_HUMAN	P46087	NOP2_HUMAN	NOP2	Probable 28S rRNA (cytosine(4447)-C(5))-methyltransferase
VLFSSNGGVVK		SVSEEDIK.VLFSSNGGVVK.GFKFFQKD	K	G	11	2	1050.22	1105.61	1105.61	553.812	553.81	1105.61	553.814	-0.0074	7.65e-07	25.402	13.156	1	2	0	472	482	0																			0	TRUE	sp|P26599|PTBP1_HUMAN	P26599	PTBP1_HUMAN	PTBP1	Polypyrimidine tract-binding protein 1
THINIVVIGHVDSGK		MGKEK.THINIVVIGHVDSGK.STTTGHII	K	S	15	3	1051.7	1587.87	1587.87	530.299	530.299	1587.87	530.298	0.0009	0	52.888	18.929	1	2	0	6	20	0																			0	FALSE	sp|P68104|EF1A1_HUMAN	P68104	EF1A1_HUMAN	EEF1A1	Elongation factor 1-alpha 1	EEF1A2
HTMMFSATFPK	HTM[147]MFSATFPK	TMPPKGVR.HTMMFSATFPK.EIQMIARD	R	E	11	2	1052.31	1312.6	1312.6	657.305	657.305	1312.59	657.304	0.0009	5.44e-09	39.186	34.528	1	2	0	377	387	0	3M(15.9949)																		0	FALSE	sp|O00571|DDX3X_HUMAN	O00571	DDX3X_HUMAN	DDX3X	ATP-dependent RNA helicase DDX3X	DDX3Y
DNGNGTYSCSYVPR		CPVEAIVK.DNGNGTYSCSYVPR.KPVKHTAM	K	K	14	2	1052.6	1531.64	1531.64	766.826	766.826	1531.64	766.825	0.0008	4.21e-06	30.004	0	1	2	0	725	738	0																			0	TRUE	sp|P21333|FLNA_HUMAN	P21333	FLNA_HUMAN	FLNA	Filamin-A
RIEVNVELR		DSTEMRRR.RIEVNVELR.KAKKDDQM	R	K	9	2	1052.89	1126.65	1126.65	564.33	564.33	1126.65	564.33	0.0004	0.0109577	24.559	17.371	0.983	2	1	31	39	0																			0	FALSE	sp|P52292|IMA1_HUMAN	P52292	IMA1_HUMAN	KPNA2	Importin subunit alpha-1
HPSLQVLICK	HPSLQVLIC[160]K	FQKDSIYR.HPSLQVLICK.NCFKYYMS	R	N	10	2	1053.04	1193.66	1193.66	597.837	597.837	1193.66	597.837	0.0007	5.22e-07	24.942	10.481	1	2	0	189	198	0	9C(57.0214)																		0	TRUE	sp|P46100|ATRX_HUMAN	P46100	ATRX_HUMAN	ATRX	Transcriptional regulator ATRX
RFYPHTHNMDGFFIAK		HPSIRSTR.RFYPHTHNMDGFFIAK.FKKFSNSI	R	F	16	4	1053.49	1978.92	1978.92	495.737	495.738	1979.95	495.994	-1.0213	0.000631072	19.717	11.601	0.9942	2	1	568	583	0		Mod1: Half of a disulfide bridge (Theoretical: -1.0078)																	0	TRUE	sp|P46087|NOP2_HUMAN	P46087	NOP2_HUMAN	NOP2	Probable 28S rRNA (cytosine(4447)-C(5))-methyltransferase
HWPFMVVNDAGRPK	HWPFM[147]VVNDAGRPK	AVVQSDMK.HWPFMVVNDAGRPK.VQVEYKGE	K	V	14	3	1054.68	1668.82	1668.82	557.28	557.28	1668.82	557.28	-0.0002	1.24e-10	37.903	12.53	1	2	1	89	102	0	5M(15.9949)																		0	TRUE	sp|P11142|HSP7C_HUMAN	P11142	HSP7C_HUMAN	HSPA8	Heat shock cognate 71 kDa protein
FQVVINGR		PPHEPRFK.FQVVINGR.EFPPAEAG	K	E	8	2	1055.29	931.524	931.524	466.769	466.769	931.524	466.769	-0.0001	0.00485943	19.237	13.674	0.9989	2	0	537	544	0																			0	TRUE	sp|P55265|DSRAD_HUMAN	P55265	DSRAD_HUMAN	ADAR	Double-stranded RNA-specific adenosine deaminase
KVGITLFTVSHR		GYIYSHCR.KVGITLFTVSHR.KSIWKHHE	R	K	12	3	1055.73	1356.79	1356.79	453.269	453.27	1356.79	453.27	-0.0006	5.7e-08	28.827	12.73	1	2	1	615	626	0																			0	TRUE	sp|P28288|ABCD3_HUMAN	P28288	ABCD3_HUMAN	ABCD3	ATP-binding cassette sub-family D member 3
MMEIMTR		QVRQIRKK.MMEIMTR.EVQTNDIK	K	E	7	2	1056.15	910.407	910.407	456.211	456.211	910.408	456.211	0	0.0655768	16.233	10.553	0.9817	2	0	168	174	0																			0	TRUE	sp|P61247|RS3A_HUMAN	P61247	RS3A_HUMAN	RPS3A	40S ribosomal protein S3a
TKFENLCKIMK		KKKQEEKK.TKFENLCKIMK.DIIEKKVE	K	D	11	3	1056.28	1353.72	1353.71	452.246	452.245	1353.71	452.245	-0.0007	3.76e-05	21.661	13.711	0.9996	2	2	566	576	0																			0	TRUE	sp|P07900|HS90A_HUMAN	P07900	HS90A_HUMAN	HSP90AA1	Heat shock protein HSP 90-alpha
VYMGHGGKPWVSDFSHPHYLAGR		IRSPNEFK.VYMGHGGKPWVSDFSHPHYLAGR.RAMKTVFG	K	R	23	6	1056.36	2597.24	2597.24	433.88	433.88	2597.24	433.88	-0.0002	1.48e-10	37.782	14.325	1	2	1	376	398	0																			0	TRUE	sp|Q96KP4|CNDP2_HUMAN	Q96KP4	CNDP2_HUMAN	CNDP2	Cytosolic non-specific dipeptidase
VYMGHGGKPWVSDFSHPHYLAGR		IRSPNEFK.VYMGHGGKPWVSDFSHPHYLAGR.RAMKTVFG	K	R	23	5	1056.51	2597.24	2597.24	520.455	520.455	2597.24	520.455	-0.0012	6.4e-11	47.003	14.738	1	2	1	376	398	0																			0	TRUE	sp|Q96KP4|CNDP2_HUMAN	Q96KP4	CNDP2_HUMAN	CNDP2	Cytosolic non-specific dipeptidase
GYPHLCSICDLPVHSNKEWSQHINGASHSR	GYPHLC[160]SIC[160]DLPVHSNKEWSQHINGASHSR	DFHGIIPK.GYPHLCSICDLPVHSNKEWSQHINGASHSR.RCQIIIEI	K	R	30	6	1056.72	3486.61	3486.61	582.11	582.109	3485.61	581.942	0.9982	0.000104214	25.569	13.545	1	2	1	288	317	0	6C(57.0214), 9C(57.0214)	Mod1: First isotopic peak (PeakApex: 1.0032, Theoretical: 1.0024); Mod1: Deamidation (Theoretical: 0.9840)																	0	TRUE	sp|P43243|MATR3_HUMAN	P43243	MATR3_HUMAN	MATR3	Matrin-3
ILISLATGHR		DTSGHFRR.ILISLATGHR.EEGGENID	R	E	10	2	1057.68	1079.65	1079.65	540.83	540.83	1079.64	540.83	0.0001	0.0126357	23.21	12.141	0.9986	2	0	500	509	0																			0	TRUE	sp|P08133|ANXA6_HUMAN	P08133	ANXA6_HUMAN	ANXA6	Annexin A6
LVIITAGAR		YNVTANSK.LVIITAGAR.QQEGESRI	K	Q	9	2	1057.94	912.575	912.576	457.295	457.295	912.576	457.295	0.0001	0.0226804	23.122	14.666	0.9876	2	0	91	99	0																			0	TRUE	sp|P00338|LDHA_HUMAN	P00338	LDHA_HUMAN	LDHA	L-lactate dehydrogenase A chain
VYMGHGGKPWVSDFSHPHYLAGR		IRSPNEFK.VYMGHGGKPWVSDFSHPHYLAGR.RAMKTVFG	K	R	23	4	1058.08	2597.24	2597.24	650.317	650.317	2597.24	650.317	0.0004	7.84e-12	48.994	16.078	1	2	1	376	398	0																			0	TRUE	sp|Q96KP4|CNDP2_HUMAN	Q96KP4	CNDP2_HUMAN	CNDP2	Cytosolic non-specific dipeptidase
INFDKYHPGYFGK		AGGIHHHR.INFDKYHPGYFGK.VGMKHYHI	R	V	13	3	1058.8	1584.77	1584.77	529.265	529.265	1584.77	529.265	0.0003	1.09e-06	30.293	15.158	1	2	1	43	55	0																			0	TRUE	sp|P46776|RL27A_HUMAN	P46776	RL27A_HUMAN	RPL27A	60S ribosomal protein L27a
TANKDHLVTAYNHLFETK		GNIKNVAK.TANKDHLVTAYNHLFETK.RFKGTESI	K	R	18	4	1059.09	2101.06	2101.06	526.272	526.273	2101.06	526.272	0.0017	0.00170007	18.377	12.488	0.9984	2	1	53	70	0																			0	TRUE	sp|Q00688|FKBP3_HUMAN	Q00688	FKBP3_HUMAN	FKBP3	Peptidyl-prolyl cis-trans isomerase FKBP3
HWPFMVVNDAGRPK	HWPFM[147]VVNDAGRPK	AVVQSDMK.HWPFMVVNDAGRPK.VQVEYKGE	K	V	14	2	1059.98	1668.82	1668.82	835.418	835.417	1668.82	835.417	-0.0001	2.19e-10	31.15	10.355	1	2	1	89	102	0	5M(15.9949)																		0	TRUE	sp|P11142|HSP7C_HUMAN	P11142	HSP7C_HUMAN	HSPA8	Heat shock cognate 71 kDa protein
HIMGQNVADYMR		FNAEVHRK.HIMGQNVADYMR.YIMEEDED	K	Y	12	2	1061.27	1433.66	1433.65	717.835	717.834	1433.65	717.834	-0.0001	3.29e-10	41.607	12.415	1	2	0	198	209	0																			0	TRUE	sp|P46777|RL5_HUMAN	P46777	RL5_HUMAN	RPL5	60S ribosomal protein L5
HIMGQNVADYMR		FNAEVHRK.HIMGQNVADYMR.YIMEEDED	K	Y	12	3	1062.64	1433.65	1433.65	478.891	478.892	1433.65	478.892	-0.0012	0.000154583	22.348	12.537	0.9999	2	0	198	209	0																			0	TRUE	sp|P46777|RL5_HUMAN	P46777	RL5_HUMAN	RPL5	60S ribosomal protein L5
KITIADCGQLE	KITIADC[160]GQLE	SRNGKTSK.KITIADCGQLE.	K	-	11	2	1063.07	1246.62	1246.62	624.318	624.319	1246.62	624.319	0.0001	0.000713312	17.245	10.054	0.9979	2	1	155	165	0	7C(57.0214)																		0	TRUE	sp|P62937|PPIA_HUMAN	P62937	PPIA_HUMAN	PPIA	Peptidyl-prolyl cis-trans isomerase A
SGYLLPDTK		IFETATIR.SGYLLPDTK.AYGDRIER	R	A	9	2	1063.38	992.516	992.518	497.265	497.266	992.518	497.266	0	0.000380738	18.74	10.08	0.9997	2	0	725	733	0																			0	TRUE	sp|P14625|ENPL_HUMAN	P14625	ENPL_HUMAN	HSP90B1	Endoplasmin
VYMGHGGKPWVSDFSHPHYLAGR		IRSPNEFK.VYMGHGGKPWVSDFSHPHYLAGR.RAMKTVFG	K	R	23	4	1063.99	2599.25	2599.24	650.819	650.818	2597.24	650.317	2.0063	7.4e-13	58.18	16.002	1	2	1	376	398	0		Mod1: Second isotopic peak (PeakApex: 2.0052, Theoretical: 2.0047)																	0	TRUE	sp|Q96KP4|CNDP2_HUMAN	Q96KP4	CNDP2_HUMAN	CNDP2	Cytosolic non-specific dipeptidase
ILSCGEVIHVK		DVCEIGSK.ILSCGEVIHVK.IIGIIAII	K	I	11	3	1064.14	1196.66	1196.66	399.894	399.894	1196.66	399.894	0.0022	0.0110854	14.321	0	0.9983	2	0	177	187	0																			0	TRUE	sp|Q9H2U2|IPYR2_HUMAN	Q9H2U2	IPYR2_HUMAN	PPA2	Inorganic pyrophosphatase 2, mitochondrial
FASGGCDNLIK		QKPNYIKR.FASGGCDNLIK.LWKEEEDG	R	L	11	2	1064.28	1123.53	1123.53	562.774	562.773	1123.53	562.774	-0.0013	0.0029094	19.847	13.923	0.9972	2	0	182	192	0																			0	TRUE	sp|P55735|SEC13_HUMAN	P55735	SEC13_HUMAN	SEC13	Protein SEC13 homolog
GYPHLCSICDLPVHSNKEWSQHINGASHSR	GYPHLC[160]SIC[160]DLPVHSNKEWSQHINGASHSR	DFHGIIPK.GYPHLCSICDLPVHSNKEWSQHINGASHSR.RCQIIIEI	K	R	30	5	1065.15	3485.61	3485.61	698.13	698.129	3485.61	698.129	0	3.17e-07	33.579	15.062	1	2	1	288	317	0	6C(57.0214), 9C(57.0214)																		0	TRUE	sp|P43243|MATR3_HUMAN	P43243	MATR3_HUMAN	MATR3	Matrin-3
HIMGQNVADYMR	HIM[147]GQNVADYMR	FNAEVHRK.HIMGQNVADYMR.YIMEEDED	K	Y	12	2	1065.22	1449.65	1449.65	725.832	725.832	1449.65	725.832	0.0001	0.000663354	21.684	15.468	0.9976	2	0	198	209	0	3M(15.9949)																		0	TRUE	sp|P46777|RL5_HUMAN	P46777	RL5_HUMAN	RPL5	60S ribosomal protein L5
HIGVCISVANNR	HIGVC[160]ISVANNR	SYEIRPGK.HIGVCISVANNR.LFVGSIPK	K	L	12	2	1065.81	1338.68	1338.68	670.349	670.349	1338.68	670.349	0.0012	3.97e-06	26.396	15.869	1	2	0	236	247	0	5C(57.0214)																		0	FALSE	sp|O43390|HNRPR_HUMAN	O43390	HNRPR_HUMAN	HNRNPR	Heterogeneous nuclear ribonucleoprotein R	SYNCRIP
TAVCDIPPR		EWIPNNVK.TAVCDIPPR.GIKMAVTF	K	G	9	2	1067.08	970.491	970.49	486.253	486.252	970.491	486.253	-0.0003	2.31e-07	24.588	10.613	1	2	0	351	359	0																			0	FALSE	sp|P07437|TBB5_HUMAN	P07437	TBB5_HUMAN	TUBB	Tubulin beta chain	TUBB2A, TUBB2B, TUBB4A, TUBB4B, TUBB8
YMFSRPFR		KGKRRGTR.YMFSRPFR.KHGVVPIA	R	K	8	2	1067.15	1102.54	1102.54	552.277	552.275	1102.54	552.276	-0.0019	0.0290515	13.354	9.57	0.9722	2	1	13	20	0																			0	TRUE	sp|P46778|RL21_HUMAN	P46778	RL21_HUMAN	RPL21	60S ribosomal protein L21
RFELYFQGPSSNKPR		QYPAEIMR.RFELYFQGPSSNKPR.VIREVRAD	R	V	15	3	1067.31	1824.93	1824.93	609.317	609.317	1824.93	609.316	0.0006	5.05e-08	33.588	17.673	1	2	2	133	147	0																			0	TRUE	sp|P33993|MCM7_HUMAN	P33993	MCM7_HUMAN	MCM7	DNA replication licensing factor MCM7
TTQFSCTLGEK		IKTESTIK.TTQFSCTLGEK.FEETTADG	K	F	11	2	1067.82	1213.57	1213.57	607.79	607.79	1213.56	607.79	0.0003	0.00146789	23.406	13.295	0.9998	2	0	62	72	0																			0	TRUE	sp|Q01469|FABP5_HUMAN	Q01469	FABP5_HUMAN	FABP5	Fatty acid-binding protein 5
VYMGHGGKPWVSDFSHPHYLAGR	VYM[147]GHGGKPWVSDFSHPHYLAGR	IRSPNEFK.VYMGHGGKPWVSDFSHPHYLAGR.RAMKTVFG	K	R	23	4	1067.96	2613.24	2613.24	654.317	654.316	2613.23	654.316	0.0031	0.000351361	19.399	11.421	0.9982	2	1	376	398	0	3M(15.9949)																		0	TRUE	sp|Q96KP4|CNDP2_HUMAN	Q96KP4	CNDP2_HUMAN	CNDP2	Cytosolic non-specific dipeptidase
VVDLMAHMASKE		NEFGYSNR.VVDLMAHMASKE.	R	-	12	2	1068.26	1329.64	1329.64	665.827	665.828	1329.64	665.828	0.0004	2.9e-11	40.007	13.427	1	2	1	324	335	0																			0	TRUE	sp|P04406|G3P_HUMAN	P04406	G3P_HUMAN	GAPDH	Glyceraldehyde-3-phosphate dehydrogenase
STLTDSLVCK	STLTDSLVC[160]K	IAHVDHGK.STLTDSLVCK.AGIIASAR	K	A	10	2	1068.4	1122.56	1122.55	562.286	562.283	1122.56	562.287	-0.008	0.00655376	17.602	13.261	0.991	2	0	33	42	0	9C(57.0214)																		0	TRUE	sp|P13639|EF2_HUMAN	P13639	EF2_HUMAN	EEF2	Elongation factor 2
AVFPSIVGRPR		FAGDDAPR.AVFPSIVGRPR.HQGVMVGM	R	H	11	2	1069.26	1197.7	1197.7	599.856	599.856	1197.7	599.856	0.0003	9.8e-06	22.571	12.805	1	2	1	29	39	0																			0	FALSE	sp|P60709|ACTB_HUMAN	P60709	ACTB_HUMAN	ACTB	Actin, cytoplasmic 1	ACTA1, ACTA2, ACTC1, ACTG1, ACTG2, POTEE, POTEF, POTEI
VGLQVVAVK		TIVINRIK.VGLQVVAVK.APGFGDNR	K	A	9	2	1069.49	911.581	911.581	456.798	456.798	911.58	456.798	0.0007	0.000243941	29.186	22.671	0.9998	2	0	293	301	0																			0	TRUE	sp|P10809|CH60_HUMAN	P10809	CH60_HUMAN	HSPD1	60 kDa heat shock protein, mitochondrial
VVDLMAHMASKE		NEFGYSNR.VVDLMAHMASKE.	R	-	12	3	1069.84	1329.64	1329.64	444.221	444.221	1329.64	444.221	-0.0013	1.65e-05	24.376	12.03	1	2	1	324	335	0																			0	TRUE	sp|P04406|G3P_HUMAN	P04406	G3P_HUMAN	GAPDH	Glyceraldehyde-3-phosphate dehydrogenase
AVFPSIVGRPR		FAGDDAPR.AVFPSIVGRPR.HQGVMVGM	R	H	11	3	1069.99	1197.7	1197.7	400.24	400.241	1197.7	400.24	0.0042	0.000940514	17.589	7.619	0.9994	2	1	29	39	0																			0	FALSE	sp|P60709|ACTB_HUMAN	P60709	ACTB_HUMAN	ACTB	Actin, cytoplasmic 1	ACTA1, ACTA2, ACTC1, ACTG1, ACTG2, POTEE, POTEF, POTEI
GYPHLCSICDLPVHSNKEWSQHINGASHSR	GYPHLC[160]SIC[160]DLPVHSNKEWSQHINGASHSR	DFHGIIPK.GYPHLCSICDLPVHSNKEWSQHINGASHSR.RCQIIIEI	K	R	30	6	1070.13	3484.61	3484.61	581.776	581.776	3485.61	581.942	-0.9985	1.74e-08	33.581	13.075	1	2	1	288	317	0	6C(57.0214), 9C(57.0214)	Mod1: Isotopic peak error (PeakApex: -1.0024, Theoretical: -1.0024); Mod1: Half of a disulfide bridge (Theoretical: -1.0078); Mod1: Amidation (Theoretical: -0.9840)																	0	TRUE	sp|P43243|MATR3_HUMAN	P43243	MATR3_HUMAN	MATR3	Matrin-3
PTWGNHTPIFR		SRDVFIPK.PTWGNHTPIFR.DAGMQIQG	K	D	11	3	1070.21	1324.67	1324.67	442.563	442.563	1324.67	442.563	-0.0001	0.0181199	11.928	8.426	0.9827	2	0	160	170	0																			0	TRUE	sp|P00505|AATM_HUMAN	P00505	AATM_HUMAN	GOT2	Aspartate aminotransferase, mitochondrial
ENVSNCIQLK		MFKKFDEK.ENVSNCIQLK.TSVIKGIK	K	T	10	2	1070.28	1146.57	1146.57	574.292	574.292	1146.57	574.292	-0.0011	1.41e-05	21.907	11.806	1	2	0	9	18	0																			0	TRUE	sp|Q9ULC4|MCTS1_HUMAN	Q9ULC4	MCTS1_HUMAN	MCTS1	Malignant T-cell-amplified sequence 1
GYPHLCSICDLPVHSNKEWSQHINGASHSR	GYPHLC[160]SIC[160]DLPVHSNKEWSQHINGASHSR	DFHGIIPK.GYPHLCSICDLPVHSNKEWSQHINGASHSR.RCQIIIEI	K	R	30	5	1070.42	3484.61	3484.61	697.93	697.929	3485.61	698.129	-1.0007	2.55e-05	25.248	13.014	0.9999	2	1	288	317	0	6C(57.0214), 9C(57.0214)	Mod1: Isotopic peak error (PeakApex: -1.0024, Theoretical: -1.0024); Mod1: Half of a disulfide bridge (Theoretical: -1.0078); Mod1: Amidation (Theoretical: -0.9840)																	0	TRUE	sp|P43243|MATR3_HUMAN	P43243	MATR3_HUMAN	MATR3	Matrin-3
LIIVEGCQR		ARTSPQQK.LIIVEGCQR.QGAIVAVT	K	Q	9	2	1070.5	1029.56	1029.56	515.789	515.789	1029.56	515.789	0.0002	0.014665	21.871	14.102	0.9921	2	0	699	707	0																			0	FALSE	sp|P05023|AT1A1_HUMAN	P05023	AT1A1_HUMAN	ATP1A1	Sodium/potassium-transporting ATPase subunit alpha-1	ATP12A, ATP1A2, ATP1A3, ATP1A4
DLERGCHLLVATPGR		ADIGQQIR.DLERGCHLLVATPGR.LVDMMERG	R	L	15	3	1070.57	1635.85	1635.85	546.292	546.291	1635.85	546.291	-0.0001	2.8e-07	26.765	14.646	1	2	1	312	326	0																			0	FALSE	sp|O00571|DDX3X_HUMAN	O00571	DDX3X_HUMAN	DDX3X	ATP-dependent RNA helicase DDX3X	DDX3Y
RHPEYAVSVLLR		SFIYEYSR.RHPEYAVSVLLR.LAKEYEAT	R	L	12	3	1070.79	1438.8	1438.8	480.609	480.609	1438.8	480.609	-0.0001	2.15e-11	26.945	8.419	1	2	1	360	371	0																			0	TRUE	contaminant_INT-STD1	contaminant_INT-STD1 BSA	contaminant_INT-STD1 BSA		contaminant_INT-STD1 BSA
GQPIYIQFSNHK		TSVTPVIR.GQPIYIQFSNHK.EIKTDSSP	R	E	12	2	1070.93	1430.73	1430.73	716.372	716.373	1430.73	716.373	0.0003	1.15e-06	31.185	14.528	1	2	0	123	134	0																			0	TRUE	sp|P26599|PTBP1_HUMAN	P26599	PTBP1_HUMAN	PTBP1	Polypyrimidine tract-binding protein 1
NLADCLQK		ESSRYQFR.NLADCLQK.IRDMITEA	R	I	8	2	1071.08	903.448	903.449	452.731	452.732	903.448	452.731	0.0004	0.000205559	16.354	10.531	0.9998	2	0	146	153	0																			0	TRUE	sp|Q14197|ICT1_HUMAN	Q14197	ICT1_HUMAN	MRPL58	Peptidyl-tRNA hydrolase ICT1, mitochondrial
RPIMSNHTATHILNFALR	RPIM[147]SNHTATHILNFALR	IFIDEPRR.RPIMSNHTATHILNFALR.SVIGEADQ	R	S	18	4	1071.45	2107.11	2107.11	527.785	527.785	2107.11	527.785	0.0004	5.92e-11	42.056	15.81	1	2	1	599	616	0	4M(15.9949)																		0	TRUE	sp|P49588|SYAC_HUMAN	P49588	SYAC_HUMAN	AARS	Alanine--tRNA ligase, cytoplasmic
GQPIYIQFSNHK		TSVTPVIR.GQPIYIQFSNHK.EIKTDSSP	R	E	12	3	1071.53	1430.73	1430.73	477.918	477.918	1430.73	477.918	0.0004	3.57e-05	25.326	12.807	1	2	0	123	134	0																			0	TRUE	sp|P26599|PTBP1_HUMAN	P26599	PTBP1_HUMAN	PTBP1	Polypyrimidine tract-binding protein 1
LITPAVVSER		CKEVPNYK.LITPAVVSER.LKIRGSIA	K	L	10	2	1071.6	1083.63	1083.63	542.822	542.822	1083.63	542.822	0.0001	0.000428455	21.987	13.673	0.9996	2	0	67	76	0																			0	TRUE	sp|P62851|RS25_HUMAN	P62851	RS25_HUMAN	RPS25	40S ribosomal protein S25
HIVLSGGSTMYPGLPSR	HIVLSGGSTM[147]YPGLPSR	DTRSEFYK.HIVLSGGSTMYPGLPSR.LEREIKQI	K	L	17	3	1071.67	1786.9	1786.9	596.642	596.641	1786.9	596.642	-0.0006	5.77e-07	28.15	13.748	1	2	0	300	316	0	10M(15.9949)																		0	TRUE	sp|P61160|ARP2_HUMAN	P61160	ARP2_HUMAN	ACTR2	Actin-related protein 2
HYLFDVQR		QQAIVQKR.HYLFDVQR.NNIAMAIE	R	N	8	2	1072.49	1076.54	1076.54	539.278	539.278	1076.54	539.277	0.0003	2.13e-06	22.739	16.87	1	2	0	164	171	0																			0	TRUE	sp|P24539|AT5F1_HUMAN	P24539	AT5F1_HUMAN	ATP5F1	ATP synthase F(0) complex subunit B1, mitochondrial
FNALFVRPHIR		EMFRIFSR.FNALFVRPHIR.GAIREYQT	R	G	11	3	1073.03	1368.78	1368.78	457.267	457.267	1368.78	457.267	0.0002	0.0925301	18.561	14.848	0.9152	2	1	588	598	0																			0	TRUE	sp|Q14204|DYHC1_HUMAN	Q14204	DYHC1_HUMAN	DYNC1H1	Cytoplasmic dynein 1 heavy chain 1
YFAGWADKWHGK		DEVIKVYR.YFAGWADKWHGK.TIPMDGQH	R	T	12	3	1073.1	1464.7	1464.69	489.239	489.239	1464.69	489.238	0.0003	4.45e-06	27.889	11.88	1	2	1	148	159	0																			0	TRUE	sp|P30837|AL1B1_HUMAN	P30837	AL1B1_HUMAN	ALDH1B1	Aldehyde dehydrogenase X, mitochondrial
RPIMSNHTATHILNFALR	RPIM[147]SNHTATHILNFALR	IFIDEPRR.RPIMSNHTATHILNFALR.SVIGEADQ	R	S	18	4	1073.17	2108.14	2108.11	528.042	528.036	2107.11	527.785	1.0039	5.07e-10	42.017	15.807	1	2	1	599	616	0	4M(15.9949)	Mod1: First isotopic peak (PeakApex: 1.0032, Theoretical: 1.0024)																	0	TRUE	sp|P49588|SYAC_HUMAN	P49588	SYAC_HUMAN	AARS	Alanine--tRNA ligase, cytoplasmic
SIYYITGESK		SRMKETQK.SIYYITGESK.EQVANSAF	K	E	10	2	1073.25	1159.58	1159.58	580.796	580.795	1159.58	580.795	0.0002	1.9e-05	24.63	15.44	0.9999	2	0	482	491	0																			0	TRUE	sp|P08238|HS90B_HUMAN	P08238	HS90B_HUMAN	HSP90AB1	Heat shock protein HSP 90-beta
FGEVVDCTIKMDPNTGR	FGEVVDCTIKM[147]DPNTGR	DIKDYFTK.FGEVVDCTIKMDPNTGR.SRGFGFII	K	S	17	3	1073.4	1896.87	1896.87	633.298	633.297	1896.87	633.298	-0.0003	2.88e-11	41.258	12.882	1	2	1	92	108	0	11M(15.9949)																		0	TRUE	sp|Q99729|ROAA_HUMAN	Q99729	ROAA_HUMAN	HNRNPAB	Heterogeneous nuclear ribonucleoprotein A/B
IGSLIDVNQSK		HISFTTSK.IGSLIDVNQSK.DPEGIRVF	K	D	11	2	1074.06	1172.64	1172.64	587.328	587.328	1172.64	587.327	0.0011	1.22e-05	24.053	12.272	1	2	0	104	114	0																			0	FALSE	sp|P61326|MGN_HUMAN	P61326	MGN_HUMAN	MAGOH	Protein mago nashi homolog	MAGOHB
IHPTSVISGYRLACKEAVR		ADEIVKQK.IHPTSVISGYRLACKEAVR.YINENIIV	K	Y	19	4	1074.14	2099.13	2099.13	525.79	525.79	2099.13	525.79	0.0004	1.11e-06	32.167	15.302	1	2	2	112	130	0																			0	TRUE	sp|P17987|TCPA_HUMAN	P17987	TCPA_HUMAN	TCP1	T-complex protein 1 subunit alpha
ESTLHLVLR		ISDYNIQK.ESTLHLVLR.LRGG	K	L	9	2	1075.48	1066.61	1066.61	534.314	534.314	1066.61	534.314	0.0001	2.82e-05	28.222	14.28	1	2	0	64	72	0																			0	FALSE	contaminant_UBIQUITIN08	contaminant_UBIQUITIN08	contaminant_UBIQUITIN08		contaminant_UBIQUITIN08	RPS27A, UBA52, UBB, UBC
KYEDICPSTHNMDVPNIK		GIDIFTGK.KYEDICPSTHNMDVPNIK.RNDFQIIG	K	R	18	3	1076.18	2102.98	2102.98	702	702	2102.98	701.999	0.0002	0	71.774	17.465	1	2	1	68	85	0																			0	FALSE	sp|P63241|IF5A1_HUMAN	P63241	IF5A1_HUMAN	EIF5A	Eukaryotic translation initiation factor 5A-1	EIF5A2, EIF5AL1
MNLGVGAYR		KRDTNSKK.MNLGVGAYR.DDNGKPYV	K	D	9	2	1076.82	979.491	979.496	490.753	490.755	979.491	490.753	0.0053	0.00199237	17.054	7.539	0.9975	2	0	60	68	0																			0	TRUE	sp|P00505|AATM_HUMAN	P00505	AATM_HUMAN	GOT2	Aspartate aminotransferase, mitochondrial
VRPGFCFHLCSR	VRPGFCFHLC[160]SR	QRKGRAGR.VRPGFCFHLCSR.ARFERIET	R	A	12	3	1076.9	1477.71	1477.71	493.577	493.577	1477.71	493.576	0.0007	0.000828024	15.307	9.421	0.9972	2	1	768	779	0	10C(57.0214)																		0	TRUE	sp|Q08211|DHX9_HUMAN	Q08211	DHX9_HUMAN	DHX9	ATP-dependent RNA helicase A
THINIVVIGHVDSGK		MGKEK.THINIVVIGHVDSGK.STTTGHII	K	S	15	4	1076.97	1587.87	1587.89	397.976	397.979	1587.87	397.976	0.0131	0.354609	11.301	8.815	0.8709	2	0	6	20	0																			0	FALSE	sp|P68104|EF1A1_HUMAN	P68104	EF1A1_HUMAN	EEF1A1	Elongation factor 1-alpha 1	EEF1A2
KTVLQLSLR		ANAKRFSR.KTVLQLSLR.IIDIIEYI	R	I	9	2	1077.04	1056.67	1056.67	529.341	529.34	1056.67	529.34	0.0006	8.99e-05	30.653	18.145	1	2	1	152	160	0																			0	TRUE	sp|Q99986|VRK1_HUMAN	Q99986	VRK1_HUMAN	VRK1	Serine/threonine-protein kinase VRK1
GVIECLK		SIEHESAR.GVIECLK.IVTRAKSQ	R	I	7	2	1077.18	760.416	760.418	381.215	381.216	760.415	381.215	0.0022	0.184927	10.432	0	0.9728	2	0	181	187	0																			0	TRUE	sp|O43837|IDH3B_HUMAN	O43837	IDH3B_HUMAN	IDH3B	Isocitrate dehydrogenase [NAD] subunit beta, mitochondrial
RPIMSNHTATHILNFALR	RPIM[147]SNHTATHILNFALR	IFIDEPRR.RPIMSNHTATHILNFALR.SVIGEADQ	R	S	18	3	1077.41	2107.11	2107.11	703.379	703.378	2107.11	703.378	0.0017	1.39e-07	33.223	15.153	1	2	1	599	616	0	4M(15.9949)																		0	TRUE	sp|P49588|SYAC_HUMAN	P49588	SYAC_HUMAN	AARS	Alanine--tRNA ligase, cytoplasmic
RFELYFQGPSSNKPR		QYPAEIMR.RFELYFQGPSSNKPR.VIREVRAD	R	V	15	4	1078.83	1824.93	1824.93	457.24	457.239	1824.93	457.239	0.0001	8.89e-08	30.684	12.636	1	2	2	133	147	0																			0	TRUE	sp|P33993|MCM7_HUMAN	P33993	MCM7_HUMAN	MCM7	DNA replication licensing factor MCM7
HSSLAGCQIINYR		QPVKMFDR.HSSLAGCQIINYR.TDAKQKWI	R	T	13	3	1078.91	1460.72	1460.72	487.914	487.914	1460.72	487.914	-0.0002	2.37e-08	30.679	12.785	1	2	0	145	157	0																			0	TRUE	sp|Q00610|CLH1_HUMAN	Q00610	CLH1_HUMAN	CLTC	Clathrin heavy chain 1
MVNHFIAEFK	M[147]VNHFIAEFK	GGEDFDNR.MVNHFIAEFK.RKHKKDIS	R	R	10	2	1079.05	1250.61	1250.61	626.314	626.313	1250.61	626.313	0.0003	9.2e-13	35.266	13.697	1	2	0	237	246	0	1M(15.9949)																		0	TRUE	sp|P11142|HSP7C_HUMAN	P11142	HSP7C_HUMAN	HSPA8	Heat shock cognate 71 kDa protein
HVVFYPTLK		YKKSRSGR.HVVFYPTLK.SIQVRIEI	R	S	9	2	1079.41	1102.62	1102.62	552.316	552.317	1102.62	552.316	0.0014	0.259567	10.843	0	0.9252	2	0	353	361	0																			0	TRUE	sp|Q9BWS9|CHID1_HUMAN	Q9BWS9	CHID1_HUMAN	CHID1	Chitinase domain-containing protein 1
RHPEYAVSVLLR		SFIYEYSR.RHPEYAVSVLLR.LAKEYEAT	R	L	12	2	1080.15	1438.8	1438.8	720.409	720.41	1438.8	720.409	0.0002	1.74e-10	37.54	14.836	1	2	1	360	371	0																			0	TRUE	contaminant_INT-STD1	contaminant_INT-STD1 BSA	contaminant_INT-STD1 BSA		contaminant_INT-STD1 BSA
GGGAAGAGGGGSGAGGGSGGSGGR		GWDRNRRR.GGGAAGAGGGGSGAGGGSGGSGGR.GTGQINRF	R	G	24	2	1080.6	1631.71	1631.71	816.863	816.862	1631.7	816.857	0.0105	0.00473069	18.2	11.621	0.9934	2	0	14	37	0																			0	TRUE	sp|Q6PID8|KLD10_HUMAN	Q6PID8	KLD10_HUMAN	KLHDC10	Kelch domain-containing protein 10
KYEDICPSTHNMDVPNIK		GIDIFTGK.KYEDICPSTHNMDVPNIK.RNDFQIIG	K	R	18	4	1081.11	2102.98	2102.98	526.752	526.751	2102.98	526.751	-0.0007	2.49e-08	31.75	13.226	1	2	1	68	85	0																			0	FALSE	sp|P63241|IF5A1_HUMAN	P63241	IF5A1_HUMAN	EIF5A	Eukaryotic translation initiation factor 5A-1	EIF5A2, EIF5AL1
DLNYCFSGMSDHR	DLNYCFSGM[147]SDHR	FGSDRFGR.DLNYCFSGMSDHR.YGDGGSTF	R	Y	13	2	1082.04	1559.62	1559.61	780.815	780.814	1559.61	780.814	-0.0004	2.27e-06	34.078	10.446	1	2	0	263	275	0	9M(15.9949)																		0	FALSE	sp|P31943|HNRH1_HUMAN	P31943	HNRH1_HUMAN	HNRNPH1	Heterogeneous nuclear ribonucleoprotein H	HNRNPH2
HSSLAGCQIINYR		QPVKMFDR.HSSLAGCQIINYR.TDAKQKWI	R	T	13	2	1082.55	1460.72	1460.72	731.367	731.368	1460.72	731.367	0.0012	2.27e-08	21.895	13.673	1	2	0	145	157	0																			0	TRUE	sp|Q00610|CLH1_HUMAN	Q00610	CLH1_HUMAN	CLTC	Clathrin heavy chain 1
GGLGLILKR		KTPIQVAK.GGLGLILKR.MVEG	K	M	9	2	1082.7	925.607	925.607	463.811	463.811	925.607	463.811	-0.0004	0.00190436	23.381	19.188	0.9958	2	1	214	222	0																			0	TRUE	sp|O75832|PSD10_HUMAN	O75832	PSD10_HUMAN	PSMD10	26S proteasome non-ATPase regulatory subunit 10
YGVSGYPTLK		ANTNTCNK.YGVSGYPTLK.IFRDGEEA	K	I	10	2	1083.3	1083.56	1083.56	542.787	542.788	1083.56	542.787	0.0023	0.0019104	17.899	12.1	0.9977	2	0	95	104	0																			0	TRUE	sp|P30101|PDIA3_HUMAN	P30101	PDIA3_HUMAN	PDIA3	Protein disulfide-isomerase A3
THINIVVIGHVDSGK		MGKEK.THINIVVIGHVDSGK.STTTGHII	K	S	15	3	1084.41	1587.87	1587.87	530.299	530.299	1587.87	530.298	0.0011	4.08e-11	41.141	15.232	1	2	0	6	20	0																			0	FALSE	sp|P68104|EF1A1_HUMAN	P68104	EF1A1_HUMAN	EEF1A1	Elongation factor 1-alpha 1	EEF1A2
STGGAPTFNVTVTK		FSMDIRTK.STGGAPTFNVTVTK.TDKTIVII	K	T	14	2	1084.87	1378.71	1378.71	690.362	690.362	1378.71	690.362	0	1.25e-08	32.502	13.643	1	2	0	92	105	0																			0	TRUE	sp|P07737|PROF1_HUMAN	P07737	PROF1_HUMAN	PFN1	Profilin-1
HTMMFSATFPK	HTM[147]MFSATFPK	TMPPKGVR.HTMMFSATFPK.EIQMIARD	R	E	11	2	1084.94	1311.59	1311.59	656.802	656.801	1312.59	657.304	-1.0067	1.96e-06	28.022	28.022	1	2	0	377	387	0	3M(15.9949)	Mod1: Isotopic peak error (PeakApex: -1.0024, Theoretical: -1.0024); Mod1: Half of a disulfide bridge (Theoretical: -1.0078)																	0	FALSE	sp|O00571|DDX3X_HUMAN	O00571	DDX3X_HUMAN	DDX3X	ATP-dependent RNA helicase DDX3X	DDX3Y
VNFAMNVGK		WAEDVDIR.VNFAMNVGK.ARGFFKKG	R	A	9	2	1085.01	978.496	978.494	490.255	490.254	978.496	490.255	-0.0016	4.62e-06	27.604	10.731	1	2	0	490	498	0																			0	TRUE	sp|P14618|KPYM_HUMAN	P14618	KPYM_HUMAN	PKM	Pyruvate kinase PKM
VLISDSLDPCCRK	VLISDSLDPC[160]CRK	MAFANIRK.VLISDSLDPCCRK.IIQDGGIQ	K	I	13	3	1085.09	1504.74	1504.74	502.587	502.586	1504.74	502.587	-0.0001	3.22e-05	19.177	19.177	0.9997	2	1	9	21	0	10C(57.0214)																		0	TRUE	sp|O43175|SERA_HUMAN	O43175	SERA_HUMAN	PHGDH	D-3-phosphoglycerate dehydrogenase
ATGKPHTLWVAFAK		VQTVDPFK.ATGKPHTLWVAFAK.FYEDNGQI	K	F	14	3	1085.39	1525.84	1525.84	509.621	509.621	1525.84	509.621	0.0006	9.54e-11	39.316	15.809	1	2	1	390	403	0																			0	TRUE	sp|Q9HCS7|SYF1_HUMAN	Q9HCS7	SYF1_HUMAN	XAB2	Pre-mRNA-splicing factor SYF1
GLPFGCSK		SDGTVRIR.GLPFGCSK.EEIVQFFQ	R	E	8	2	1085.46	807.394	807.394	404.704	404.704	807.395	404.705	-0.0011	0.135363	9.974	0	0.9716	2	0	22	29	0																			0	FALSE	sp|P31942|HNRH3_HUMAN	P31942	HNRH3_HUMAN	HNRNPH3	Heterogeneous nuclear ribonucleoprotein H3	HNRNPH1, HNRNPH2
AHIAQLCEKAGLLQR		QMFTHYDR.AHIAQLCEKAGLLQR.AIEHFTDI	R	A	15	3	1085.67	1649.9	1649.9	550.976	550.975	1649.9	550.975	0.0002	4.04e-11	43.205	16.133	1	2	1	611	625	0																			0	TRUE	sp|Q00610|CLH1_HUMAN	Q00610	CLH1_HUMAN	CLTC	Clathrin heavy chain 1
SCAHDWVYE	SC[160]AHDWVYE	PEEIVDYK.SCAHDWVYE.	K	-	9	2	1086.04	1165.45	1165.45	583.733	583.732	1165.45	583.732	0.0001	0.15506	11.738	0	0.9002	2	0	144	152	0	2C(57.0214)																		0	TRUE	sp|P22392|NDKB_HUMAN	P22392	NDKB_HUMAN	NME2	Nucleoside diphosphate kinase B
LIVALMKPSR		EITGKFEK.LIVALMKPSR.LYDAYEIK	K	L	10	3	1086.26	1126.69	1126.69	376.571	376.57	1126.69	376.57	-0.0001	0.0156675	19.72	11.785	0.9845	2	1	80	89	0																			0	TRUE	sp|P08758|ANXA5_HUMAN	P08758	ANXA5_HUMAN	ANXA5	Annexin A5
ASAGPQPLLVQSCK		QHAASTPK.ASAGPQPLLVQSCK.AVAEQIPI	K	A	14	2	1086.63	1397.73	1397.73	699.874	699.874	1397.73	699.874	0.0003	0.0730718	14.045	8.995	0.9372	2	0	944	957	0																			0	TRUE	sp|Q9Y490|TLN1_HUMAN	Q9Y490	TLN1_HUMAN	TLN1	Talin-1
HIGVCISVANNR	HIGVC[160]ISVANNR	SYEIRPGK.HIGVCISVANNR.LFVGSIPK	K	L	12	3	1087.21	1338.68	1338.68	447.234	447.235	1338.68	447.235	-0.0002	2.2e-06	23.117	11.788	1	2	0	236	247	0	5C(57.0214)																		0	FALSE	sp|O43390|HNRPR_HUMAN	O43390	HNRPR_HUMAN	HNRNPR	Heterogeneous nuclear ribonucleoprotein R	SYNCRIP
LATNAAVTVLR		IGKYWAIK.LATNAAVTVLR.VDQIIMAK	K	V	11	2	1087.63	1127.67	1127.66	564.84	564.838	1127.67	564.84	-0.0039	4.67e-05	31.305	16.063	1	2	0	510	520	0																			0	TRUE	sp|P50990|TCPQ_HUMAN	P50990	TCPQ_HUMAN	CCT8	T-complex protein 1 subunit theta
YAFHMILAGHR		MKSPMVRK.YAFHMILAGHR.FSKAGQKK	K	F	11	3	1088.06	1314.67	1314.67	439.229	439.23	1314.67	439.229	0.0022	6.66e-07	23.229	10.334	1	2	0	560	570	0																			0	TRUE	sp|Q9Y2L5|TPPC8_HUMAN	Q9Y2L5	TPPC8_HUMAN	TRAPPC8	Trafficking protein particle complex subunit 8
HIGKPLLGGPFSLTTHTGER		KIEKERQR.HIGKPLLGGPFSLTTHTGER.KTDKDYIG	R	K	20	4	1088.14	2118.14	2118.14	530.542	530.543	2117.14	530.292	1.0046	9.1e-13	54.088	17.374	1	2	1	130	149	0		Mod1: First isotopic peak (PeakApex: 1.0032, Theoretical: 1.0024)																	0	TRUE	sp|O75880|SCO1_HUMAN	O75880	SCO1_HUMAN	SCO1	Protein SCO1 homolog, mitochondrial
ESYSVYVYK		KKRKRSRK.ESYSVYVYK.VIKQVHPD	K	V	9	2	1088.73	1136.52	1136.54	569.267	569.275	1136.54	569.277	-0.0026	0.000135976	19.773	10.116	0.9997	2	0	36	44	0																			0	FALSE	sp|O60814|H2B1K_HUMAN	O60814	H2B1K_HUMAN	HIST1H2BK	Histone H2B type 1-K	HIST1H2BC, HIST1H2BD, HIST1H2BH, HIST1H2BL, HIST1H2BM, HIST1H2BN, HIST2H2BF
LRLEVNLQAMK	LRLEVNLQAM[147]K	IQATEDAK.LRLEVNLQAMK.AQFERDIQ	K	A	11	2	1088.87	1329.75	1329.74	665.88	665.88	1329.74	665.879	0.0009	0.00200453	18.352	13.355	0.9889	2	1	1556	1566	0	10M(15.9949)																		0	TRUE	sp|P35579|MYH9_HUMAN	P35579	MYH9_HUMAN	MYH9	Myosin-9
HTMMFSATFPK	HTMM[147]FSATFPK	TMPPKGVR.HTMMFSATFPK.EIQMIARD	R	E	11	2	1088.94	1312.59	1312.59	657.304	657.304	1312.59	657.304	-0.0003	1e-08	30.05	27.878	1	2	0	377	387	0	4M(15.9949)																		0	FALSE	sp|O00571|DDX3X_HUMAN	O00571	DDX3X_HUMAN	DDX3X	ATP-dependent RNA helicase DDX3X	DDX3Y
IQDHQVVINCAIPK		TFRVVGRK.IQDHQVVINCAIPK.GIKYNQAT	K	G	14	3	1089.09	1576.84	1576.84	526.62	526.62	1576.84	526.62	0	4.24e-11	41.963	16.398	1	2	0	53	66	0																			0	TRUE	sp|Q8N8S7|ENAH_HUMAN	Q8N8S7	ENAH_HUMAN	ENAH	Protein enabled homolog
HIANYISGIQTIGHR		IIRKCENK.HIANYISGIQTIGHR.VIVSDVQE	K	V	15	3	1090.13	1678.89	1678.89	560.639	560.638	1678.89	560.637	0.0004	6.8e-11	47.642	17.296	1	2	0	985	999	0																			0	TRUE	sp|Q15393|SF3B3_HUMAN	Q15393	SF3B3_HUMAN	SF3B3	Splicing factor 3B subunit 3
HLQVIFGHLAASR		EYNIGVIR.HLQVIFGHLAASR.LQYYVPRG	R	L	13	3	1090.35	1447.81	1447.81	483.609	483.609	1447.8	483.609	0.0009	1.17e-08	35.173	15.077	1	2	0	1646	1658	0																			0	TRUE	sp|Q93008|USP9X_HUMAN	Q93008	USP9X_HUMAN	USP9X	Probable ubiquitin carboxyl-terminal hydrolase FAF-X
ESYSVYVYK		KKRKRSRK.ESYSVYVYK.VIKQVHPD	K	V	9	2	1090.76	1136.54	1136.54	569.277	569.276	1136.54	569.277	-0.002	2.18e-05	18.355	8.465	1	2	0	36	44	0																			0	FALSE	sp|O60814|H2B1K_HUMAN	O60814	H2B1K_HUMAN	HIST1H2BK	Histone H2B type 1-K	HIST1H2BC, HIST1H2BD, HIST1H2BH, HIST1H2BL, HIST1H2BM, HIST1H2BN, HIST2H2BF
GYAFIEYEHER		SKRSGKPR.GYAFIEYEHER.DMHSAYKH	R	D	11	2	1090.98	1411.64	1411.64	706.827	706.826	1412.64	707.325	-0.9995	8.39e-06	27.426	27.417	0.9999	2	0	145	155	0		Mod1: Isotopic peak error (PeakApex: -1.0024, Theoretical: -1.0024); Mod1: Half of a disulfide bridge (Theoretical: -1.0078)																	0	TRUE	sp|P08621|RU17_HUMAN	P08621	RU17_HUMAN	SNRNP70	U1 small nuclear ribonucleoprotein 70 kDa
LKVGLQVVAVK		ISTIVINR.LKVGLQVVAVK.APGFGDNR	R	A	11	2	1091.12	1152.76	1152.76	577.388	577.387	1152.76	577.387	0.0007	4.35e-06	36.947	20.2	1	2	1	291	301	0																			0	TRUE	sp|P10809|CH60_HUMAN	P10809	CH60_HUMAN	HSPD1	60 kDa heat shock protein, mitochondrial
LKVGLQVVAVK		ISTIVINR.LKVGLQVVAVK.APGFGDNR	R	A	11	3	1091.28	1152.76	1152.76	385.261	385.261	1152.76	385.26	0.0012	0.000789769	24.91	11.561	0.9994	2	1	291	301	0																			0	TRUE	sp|P10809|CH60_HUMAN	P10809	CH60_HUMAN	HSPD1	60 kDa heat shock protein, mitochondrial
TGVCICFYQHK	TGVC[160]IC[160]FYQHK	GRTGRAGR.TGVCICFYQHK.EEYQIVQV	R	E	11	3	1091.41	1411.64	1411.64	471.553	471.553	1411.64	471.553	-0.0015	0.00051909	25.636	14.753	0.9994	2	0	534	544	0	4C(57.0214), 6C(57.0214)																		0	TRUE	sp|Q9NR30|DDX21_HUMAN	Q9NR30	DDX21_HUMAN	DDX21	Nucleolar RNA helicase 2
VALVTFNSAAHNKPSLIR		DPDINVRR.VALVTFNSAAHNKPSLIR.DIIDTVIP	R	D	18	4	1091.63	1937.09	1937.08	485.279	485.278	1937.08	485.278	-0.0012	1.81e-06	33.442	15.809	1	2	1	1025	1042	0																			0	TRUE	sp|Q86VP6|CAND1_HUMAN	Q86VP6	CAND1_HUMAN	CAND1	Cullin-associated NEDD8-dissociated protein 1
IQDHQVVINCAIPK		TFRVVGRK.IQDHQVVINCAIPK.GIKYNQAT	K	G	14	2	1091.7	1576.84	1576.84	789.428	789.427	1576.84	789.427	0.0002	2.4e-13	35.458	13.109	1	2	0	53	66	0																			0	TRUE	sp|Q8N8S7|ENAH_HUMAN	Q8N8S7	ENAH_HUMAN	ENAH	Protein enabled homolog
GDYPLEAVR		MISGETAK.GDYPLEAVR.MQHIIARE	K	M	9	2	1091.77	1018.51	1018.5	510.262	510.258	1018.51	510.261	-0.0073	0.0065918	14.558	10.307	0.9953	2	0	368	376	0																			0	TRUE	sp|P14618|KPYM_HUMAN	P14618	KPYM_HUMAN	PKM	Pyruvate kinase PKM
FKDPNCVGTVLASRPHTLDGR		SRGFGFVK.FKDPNCVGTVLASRPHTLDGR.NIDPKPCT	K	N	21	4	1091.91	2282.16	2282.16	571.547	571.547	2282.16	571.547	0.0012	8.6e-13	44.927	15.513	1	2	2	58	78	0																			0	TRUE	sp|Q96EP5|DAZP1_HUMAN	Q96EP5	DAZP1_HUMAN	DAZAP1	DAZ-associated protein 1
APSVANVGSHCDLSLK		ESITRRRR.APSVANVGSHCDLSLK.IPEISIQD	R	I	16	3	1092.29	1596.79	1596.79	533.272	533.271	1596.79	533.271	-0.0014	1.25e-10	38.411	16.738	1	2	0	2150	2165	0																			0	TRUE	sp|P21333|FLNA_HUMAN	P21333	FLNA_HUMAN	FLNA	Filamin-A
VALVTFNSAAHNKPSLIR		DPDINVRR.VALVTFNSAAHNKPSLIR.DIIDTVIP	R	D	18	3	1092.36	1937.09	1937.09	646.703	646.702	1937.08	646.702	0.0008	1.47e-11	39.364	14.202	1	2	1	1025	1042	0																			0	TRUE	sp|Q86VP6|CAND1_HUMAN	Q86VP6	CAND1_HUMAN	CAND1	Cullin-associated NEDD8-dissociated protein 1
NMSVHLSPCFR	NMSVHLSPC[160]FR	NRFEKRHK.NMSVHLSPCFR.DVQIGDIV	K	D	11	3	1092.44	1346.62	1346.62	449.882	449.881	1346.62	449.881	0.0001	0.0476736	13.713	9.598	0.9166	2	0	108	118	0	9C(57.0214)																		0	TRUE	sp|P62280|RS11_HUMAN	P62280	RS11_HUMAN	RPS11	40S ribosomal protein S11
HVVFGFVK		KAEHIDFK.HVVFGFVK.DGMDTVKK	K	D	8	2	1092.73	931.528	931.528	466.771	466.771	931.528	466.771	0	1.37e-05	28.595	15.985	1	2	0	3186	3193	0																			0	TRUE	sp|P49792|RBP2_HUMAN	P49792	RBP2_HUMAN	RANBP2	E3 SUMO-protein ligase RanBP2
VCYYYDGDIGNYYYGQGHPMKPHR	VC[160]YYYDGDIGNYYYGQGHPM[147]KPHR	SQGGGKKK.VCYYYDGDIGNYYYGQGHPMKPHR.IRMTHNII	K	I	24	5	1093.33	2968.27	2968.27	594.662	594.662	2968.27	594.661	0.0014	0.000116413	23.236	6.749	0.9997	2	1	12	35	0	20M(15.9949), 2C(57.0214)																		0	TRUE	sp|Q92769|HDAC2_HUMAN	Q92769	HDAC2_HUMAN	HDAC2	Histone deacetylase 2
QTAISQPASGNTFSHHSMVSMLGK		PIVFSNSK.QTAISQPASGNTFSHHSMVSMLGK.GFGDVGEA	K	G	24	4	1093.72	2515.2	2515.2	629.806	629.806	2515.19	629.806	0.0007	1.09e-11	51.575	17.01	1	2	0	321	344	0																			0	TRUE	sp|Q14157|UBP2L_HUMAN	Q14157	UBP2L_HUMAN	UBAP2L	Ubiquitin-associated protein 2-like
VCYYYDGDIGNYYYGQGHPMKPHR	VC[160]YYYDGDIGNYYYGQGHPM[147]KPHR	SQGGGKKK.VCYYYDGDIGNYYYGQGHPMKPHR.IRMTHNII	K	I	24	4	1093.79	2968.27	2968.27	743.075	743.075	2968.27	743.075	0	1.37e-12	42.141	11.659	1	2	1	12	35	0	20M(15.9949), 2C(57.0214)																		0	TRUE	sp|Q92769|HDAC2_HUMAN	Q92769	HDAC2_HUMAN	HDAC2	Histone deacetylase 2
HLQVIFGHLAASR		EYNIGVIR.HLQVIFGHLAASR.LQYYVPRG	R	L	13	2	1093.87	1447.81	1447.8	724.91	724.91	1447.8	724.91	0.0001	5.59e-12	37.943	17.121	1	2	0	1646	1658	0																			0	TRUE	sp|Q93008|USP9X_HUMAN	Q93008	USP9X_HUMAN	USP9X	Probable ubiquitin carboxyl-terminal hydrolase FAF-X
HGLINFGIYKR		RVHSYIER.HGLINFGIYKR.IKPIPTKK	R	I	11	3	1094.23	1316.74	1316.74	439.919	439.919	1316.74	439.919	0.0006	8.2e-08	28.503	17.111	1	2	1	259	269	0																			0	TRUE	sp|O60341|KDM1A_HUMAN	O60341	KDM1A_HUMAN	KDM1A	Lysine-specific histone demethylase 1A
FKDPNCVGTVLASRPHTLDGR		SRGFGFVK.FKDPNCVGTVLASRPHTLDGR.NIDPKPCT	K	N	21	5	1094.51	2282.16	2282.16	457.439	457.439	2282.16	457.439	-0.0002	0.000230883	19.946	12.62	0.999	2	2	58	78	0																			0	TRUE	sp|Q96EP5|DAZP1_HUMAN	Q96EP5	DAZP1_HUMAN	DAZAP1	DAZ-associated protein 1
KLGNNCVFAPADVTSEK		SGGEAQAK.KLGNNCVFAPADVTSEK.DVQTAIAI	K	D	17	3	1094.59	1791.89	1791.88	598.303	598.302	1791.88	598.301	0.0012	4.21e-07	24.767	11.952	1	2	1	53	69	0																			0	TRUE	sp|Q99714|HCD2_HUMAN	Q99714	HCD2_HUMAN	HSD17B10	3-hydroxyacyl-CoA dehydrogenase type-2
YQVSWSLDHK		TRGQDVGR.YQVSWSLDHK.SAHAGTYE	R	S	10	2	1095.1	1261.61	1261.61	631.812	631.813	1261.61	631.812	0.003	0.000138975	17.883	10.744	0.9999	2	0	86	95	0																			0	TRUE	sp|P51571|SSRD_HUMAN	P51571	SSRD_HUMAN	SSR4	Translocon-associated protein subunit delta
ILDRCSSILLHGK		VMKGAPER.ILDRCSSILLHGK.EQPIDEEI	R	E	13	3	1095.62	1453.81	1453.81	485.61	485.609	1453.81	485.61	-0.0012	0.000101505	23.355	14.156	0.9997	2	1	514	526	0																			0	TRUE	sp|P05023|AT1A1_HUMAN	P05023	AT1A1_HUMAN	ATP1A1	Sodium/potassium-transporting ATPase subunit alpha-1
VCYYYDGDIGNYYYGQGHPMKPHR	VC[160]YYYDGDIGNYYYGQGHPM[147]KPHR	SQGGGKKK.VCYYYDGDIGNYYYGQGHPMKPHR.IRMTHNII	K	I	24	4	1096.16	2969.28	2969.27	743.326	743.326	2968.27	743.075	1.0043	1.5e-13	32.977	8.615	1	2	1	12	35	0	20M(15.9949), 2C(57.0214)	Mod1: First isotopic peak (PeakApex: 1.0032, Theoretical: 1.0024); Mod1: Deamidation (Theoretical: 0.9840)																	0	TRUE	sp|Q92769|HDAC2_HUMAN	Q92769	HDAC2_HUMAN	HDAC2	Histone deacetylase 2
QGQGQLVTCSGAFK		MCVVDIER.QGQGQLVTCSGAFK.EGSIRIIR	R	E	14	2	1096.45	1422.69	1422.69	712.355	712.353	1422.69	712.354	-0.0006	2.9e-13	32.771	12.374	1	2	0	370	383	0																			0	TRUE	sp|Q16531|DDB1_HUMAN	Q16531	DDB1_HUMAN	DDB1	DNA damage-binding protein 1
ATFAFTLGSAHTPGRPPR		IRYPPDIR.ATFAFTLGSAHTPGRPPR.VTKDKGPS	R	V	18	3	1096.67	1882.98	1882.98	628.668	628.668	1882.98	628.667	0.0006	3.71e-10	40.031	15.441	1	2	1	1023	1040	0																			0	TRUE	sp|O95248|MTMR5_HUMAN	O95248	MTMR5_HUMAN	SBF1	Myotubularin-related protein 5
VALVTFNSAAHNKPSLIR		DPDINVRR.VALVTFNSAAHNKPSLIR.DIIDTVIP	R	D	18	3	1096.81	1936.08	1936.08	646.369	646.368	1937.08	646.702	-1.0017	2.13e-10	34.592	11.197	1	2	1	1025	1042	0		Mod1: Isotopic peak error (PeakApex: -1.0024, Theoretical: -1.0024); Mod1: Half of a disulfide bridge (Theoretical: -1.0078)																	0	TRUE	sp|Q86VP6|CAND1_HUMAN	Q86VP6	CAND1_HUMAN	CAND1	Cullin-associated NEDD8-dissociated protein 1
GAEIIVCTPGR		EQIAEIKR.GAEIIVCTPGR.MIDMIAAN	R	M	11	2	1097.62	1114.58	1114.58	558.298	558.297	1114.58	558.298	-0.0007	0.00371406	21.436	15.707	0.9969	2	0	495	505	0																			0	TRUE	sp|Q7L014|DDX46_HUMAN	Q7L014	DDX46_HUMAN	DDX46	Probable ATP-dependent RNA helicase DDX46
AQIHDLVLVGGSTR		IRDAKIDK.AQIHDLVLVGGSTR.IPKVQKII	K	I	14	3	1098.99	1464.8	1464.8	489.275	489.275	1464.8	489.276	-0.0007	1.81e-07	32.62	16.307	1	2	0	329	342	0																			0	FALSE	sp|P0DMV8|HS71A_HUMAN	P0DMV8	HS71A_HUMAN	HSPA1A	Heat shock 70 kDa protein 1A	HSPA1B
SRPFTVAASFQSTSVK		RSSSIKER.SRPFTVAASFQSTSVK.SPKTVSPP	R	S	16	3	1099.13	1711.89	1711.89	571.637	571.638	1711.89	571.637	0.0023	2.72e-10	37.636	13.831	1	2	1	588	603	0																			0	TRUE	sp|Q9UHB6|LIMA1_HUMAN	Q9UHB6	LIMA1_HUMAN	LIMA1	LIM domain and actin-binding protein 1
ATLEVILRPK		VSKEIFNK.ATLEVILRPK.IGIPGVAE	K	I	10	2	1099.2	1138.71	1138.71	570.361	570.361	1138.71	570.361	-0.0001	3.64e-06	31.004	13.805	1	2	1	74	83	0																			0	TRUE	sp|Q9NQT4|EXOS5_HUMAN	Q9NQT4	EXOS5_HUMAN	EXOSC5	Exosome complex component RRP46
KFFVGGNWK		SSAMAPSR.KFFVGGNWK.MNGRKQSI	R	M	9	2	1099.35	1081.57	1081.57	541.793	541.793	1081.57	541.793	0.0007	1.74e-05	32.595	14.201	1	2	1	43	51	0																			0	TRUE	sp|P60174|TPIS_HUMAN	P60174	TPIS_HUMAN	TPI1	Triosephosphate isomerase
ANGLKSCVIVLR		HAKWFQAR.ANGLKSCVIVLR.VIRDICTR	R	V	12	2	1099.94	1271.74	1271.74	636.877	636.876	1271.74	636.876	-0.0002	1.47e-07	34.928	14.744	1	2	1	220	231	0																			0	FALSE	sp|Q12906|ILF3_HUMAN	Q12906	ILF3_HUMAN	ILF3	Interleukin enhancer-binding factor 3	STRBP
DLEEDHACIPIK		IHIEICIK.DLEEDHACIPIK.KSDPVVSY	K	K	12	2	1100.52	1381.65	1381.65	691.835	691.835	1381.65	691.835	-0.0001	1.48e-11	30.744	10.814	1	2	0	560	571	0																			0	TRUE	sp|P13639|EF2_HUMAN	P13639	EF2_HUMAN	EEF2	Elongation factor 2
GYAFIEYEHER		SKRSGKPR.GYAFIEYEHER.DMHSAYKH	R	D	11	2	1100.81	1412.64	1412.64	707.328	707.327	1412.64	707.325	0.0026	0.000173028	19.354	13.206	0.9998	2	0	145	155	0																			0	TRUE	sp|P08621|RU17_HUMAN	P08621	RU17_HUMAN	SNRNP70	U1 small nuclear ribonucleoprotein 70 kDa
AQIHDLVLVGGSTR		IRDAKIDK.AQIHDLVLVGGSTR.IPKVQKII	K	I	14	2	1101.81	1464.81	1464.8	733.411	733.41	1464.8	733.41	0	7.17e-10	42.514	16.576	1	2	0	329	342	0																			0	FALSE	sp|P0DMV8|HS71A_HUMAN	P0DMV8	HS71A_HUMAN	HSPA1A	Heat shock 70 kDa protein 1A	HSPA1B
KMCLFAGFQR	KM[147]C[160]LFAGFQR	VSAAAQRR.KMCLFAGFQR.KAVVVCPK	R	K	10	2	1101.95	1272.61	1272.61	637.314	637.313	1272.61	637.313	0.0007	4.46e-07	28.771	12.897	1	2	1	592	601	0	2M(15.9949), 3C(57.0214)																		0	TRUE	sp|Q00839|HNRPU_HUMAN	Q00839	HNRPU_HUMAN	HNRNPU	Heterogeneous nuclear ribonucleoprotein U
TAVCDIPPR		EWIPNNVK.TAVCDIPPR.GIKMAVTF	K	G	9	2	1102.02	970.491	970.49	486.253	486.252	970.491	486.253	-0.0004	2.93e-07	24.979	11.928	1	2	0	351	359	0																			0	FALSE	sp|P07437|TBB5_HUMAN	P07437	TBB5_HUMAN	TUBB	Tubulin beta chain	TUBB2A, TUBB2B, TUBB4A, TUBB4B, TUBB8
ANGLKSCVIVLR		HAKWFQAR.ANGLKSCVIVLR.VIRDICTR	R	V	12	3	1102.16	1271.74	1271.74	424.92	424.92	1271.74	424.92	0.0002	1.54e-06	23.948	9.458	1	2	1	220	231	0																			0	FALSE	sp|Q12906|ILF3_HUMAN	Q12906	ILF3_HUMAN	ILF3	Interleukin enhancer-binding factor 3	STRBP
SGAAWTCQQLR		NWGQEKVK.SGAAWTCQQLR.NKSNEDIH	K	N	11	2	1102.3	1219.58	1219.58	610.796	610.796	1219.58	610.796	0	0.000598344	21.028	12.09	0.9999	2	0	81	91	0																			0	TRUE	sp|Q9HD33|RM47_HUMAN	Q9HD33	RM47_HUMAN	MRPL47	39S ribosomal protein L47, mitochondrial
IYPTFLHLHGK		PRGRYDIR.IYPTFLHLHGK.TFDYKIPY	R	T	11	3	1103.11	1324.73	1324.73	442.584	442.583	1324.73	442.584	-0.0029	4.62e-08	21.198	9.513	1	2	0	218	228	0																			0	TRUE	sp|Q08945|SSRP1_HUMAN	Q08945	SSRP1_HUMAN	SSRP1	FACT complex subunit SSRP1
LSVMLSTR		KYDIIMEK.LSVMLSTR.TNHIETIG	K	T	8	2	1103.25	905.5	905.501	453.757	453.758	905.5	453.757	0.0003	0.00656566	16.732	10.898	0.9941	2	0	262	269	0																			0	TRUE	sp|Q12789|TF3C1_HUMAN	Q12789	TF3C1_HUMAN	GTF3C1	General transcription factor 3C polypeptide 1
EIVHIQAGQCGNQIGAK	E[571]IVHIQAGQC[160]GNQIGAK	MR.EIVHIQAGQCGNQIGAK.FWEVISDE	R	F	17	3	1103.39	2264.18	2264.18	755.735	755.733	2264.18	755.734	442.262	9.91e-07	24.046	11.955	0.9986	2	0	3	19	0	10C(57.0214), 1E(442.2633)	Mod1: Unannotated mass-shift 442.2626 (PeakApex: 442.2626)	eivHIQAGQCGNQIGAK	E(24.05)I(24.05)V(24.05)H(18.48)I(16.19)Q(13.95)A(11.79)G(9.76)Q(9.76)C(7.92)G(6.31)N(6.31)Q(6.31)I(4.85)G(3.37)A(3.37)K(0.00)	E1;I2;V3	3	E(3.15)I(3.15)V(3.15)H(0.00)I(0.00)Q(0.00)A(0.00)G(0.00)Q(0.00)C(0.00)G(0.00)N(0.00)Q(0.00)I(0.00)G(0.00)A(0.00)K(0.00)	E(1)I(1)V(1)H(0)I(0)Q(0)A(0)G(0)Q(0)C(0)G(0)N(0)Q(0)I(0)G(0)A(0)K(0)	24.0465	11	18.4831	9	20.8918	10	3.15474	1	3.15474	1	0	FALSE	sp|P07437|TBB5_HUMAN	P07437	TBB5_HUMAN	TUBB	Tubulin beta chain	TUBB2A, TUBB2B, TUBB3, TUBB4A, TUBB4B
HIGVCISVANNR	HIGVC[160]ISVANNR	SYEIRPGK.HIGVCISVANNR.LFVGSIPK	K	L	12	2	1103.54	1338.68	1338.68	670.35	670.35	1338.68	670.349	0.0019	8.96e-07	26.4	13.154	1	2	0	236	247	0	5C(57.0214)																		0	FALSE	sp|O43390|HNRPR_HUMAN	O43390	HNRPR_HUMAN	HNRNPR	Heterogeneous nuclear ribonucleoprotein R	SYNCRIP
AVIFCLSADKK	AVIFC[160]LSADKK	EEIKKRKK.AVIFCLSADKK.CIIVEEGK	K	C	11	2	1104.28	1250.67	1250.67	626.343	626.342	1250.67	626.342	0.0002	0.00129019	21.772	15.629	0.9899	2	1	35	45	0	5C(57.0214)																		0	TRUE	sp|P60981|DEST_HUMAN	P60981	DEST_HUMAN	DSTN	Destrin
TNHIGHTGYLNTVTVSPDGSLCASGGK		NIANCKIK.TNHIGHTGYLNTVTVSPDGSLCASGGK.DGQAMIWD	K	D	27	3	1104.35	2685.29	2685.28	896.103	896.102	2685.28	896.101	0.0019	1e-14	45.045	13.571	1	2	0	186	212	0																			0	TRUE	sp|P63244|RACK1_HUMAN	P63244	RACK1_HUMAN	RACK1	Receptor of activated protein C kinase 1
MVVNEGSDGGQSVYHVHLHVLGGR		IGINKGYR.MVVNEGSDGGQSVYHVHLHVLGGR.QMHWPPG	R	Q	24	4	1104.5	2546.24	2546.24	637.567	637.568	2546.24	637.568	-0.0007	0	59.012	15.192	1	2	0	96	119	0																			0	TRUE	sp|P49773|HINT1_HUMAN	P49773	HINT1_HUMAN	HINT1	Histidine triad nucleotide-binding protein 1
MVVNEGSDGGQSVYHVHLHVLGGR		IGINKGYR.MVVNEGSDGGQSVYHVHLHVLGGR.QMHWPPG	R	Q	24	5	1104.91	2546.24	2546.25	510.255	510.256	2546.24	510.256	0.0007	4.21e-10	43.341	15.652	1	2	0	96	119	0																			0	TRUE	sp|P49773|HINT1_HUMAN	P49773	HINT1_HUMAN	HINT1	Histidine triad nucleotide-binding protein 1
LAQANGWGVMVSHR		TESIQACK.LAQANGWGVMVSHR.SGETEDTF	K	S	14	3	1105.05	1524.76	1524.76	509.261	509.261	1524.76	509.261	0.0001	5.13e-11	44.972	14.707	1	2	0	359	372	0																			0	TRUE	sp|P06733|ENOA_HUMAN	P06733	ENOA_HUMAN	ENO1	Alpha-enolase
LASHLNLAMCHLK		AQKAQAIR.LASHLNLAMCHLK.LQAFSAAI	R	L	13	3	1105.19	1449.75	1449.76	484.259	484.259	1449.76	484.26	-0.0025	9.78e-08	23.235	11.341	1	2	0	319	331	0																			0	TRUE	sp|Q02790|FKBP4_HUMAN	Q02790	FKBP4_HUMAN	FKBP4	Peptidyl-prolyl cis-trans isomerase FKBP4
MVVNEGSDGGQSVYHVHLHVLGGR		IGINKGYR.MVVNEGSDGGQSVYHVHLHVLGGR.QMHWPPG	R	Q	24	3	1105.26	2546.24	2546.24	849.754	849.755	2546.24	849.756	-0.0009	3.9e-13	60.65	16.283	1	2	0	96	119	0																			0	TRUE	sp|P49773|HINT1_HUMAN	P49773	HINT1_HUMAN	HINT1	Histidine triad nucleotide-binding protein 1
LAQANGWGVMVSHR		TESIQACK.LAQANGWGVMVSHR.SGETEDTF	K	S	14	2	1107.48	1524.76	1524.76	763.389	763.388	1524.76	763.388	-0.0008	9e-14	47.717	14.981	1	2	0	359	372	0																			0	TRUE	sp|P06733|ENOA_HUMAN	P06733	ENOA_HUMAN	ENO1	Alpha-enolase
TVLIACNVK		GYTSGTFR.TVLIACNVK.QMSKDAQP	R	Q	9	2	1107.87	959.548	959.548	480.781	480.781	959.547	480.781	0.0001	0.0174703	16.063	8.655	0.9909	2	0	258	266	0																			0	TRUE	sp|P25205|MCM3_HUMAN	P25205	MCM3_HUMAN	MCM3	DNA replication licensing factor MCM3
HAAENPGKYNILGTNTIMDK		GKTTWVTK.HAAENPGKYNILGTNTIMDK.MMVAGFKK	K	M	20	3	1108.48	2186.08	2186.08	729.7	729.701	2186.08	729.7	0.0009	0	43.736	14.118	1	2	1	517	536	0																			0	TRUE	sp|Q00839|HNRPU_HUMAN	Q00839	HNRPU_HUMAN	HNRNPU	Heterogeneous nuclear ribonucleoprotein U
LAQANGWGVMVSHR	LAQANGWGVM[147]VSHR	TESIQACK.LAQANGWGVMVSHR.SGETEDTF	K	S	14	3	1108.55	1540.76	1540.76	514.592	514.593	1540.76	514.593	0.002	2.91e-09	33.012	25.866	1	2	0	359	372	0	10M(15.9949)																		0	TRUE	sp|P06733|ENOA_HUMAN	P06733	ENOA_HUMAN	ENO1	Alpha-enolase
LAQANGWGVMVSHR	LAQANGWGVM[147]VSHR	TESIQACK.LAQANGWGVMVSHR.SGETEDTF	K	S	14	2	1109.22	1540.76	1540.76	771.386	771.385	1540.76	771.386	-0.0007	6.79e-10	34.676	21.252	1	2	0	359	372	0	10M(15.9949)																		0	TRUE	sp|P06733|ENOA_HUMAN	P06733	ENOA_HUMAN	ENO1	Alpha-enolase
LEILQIHTK		GIPDATGR.LEILQIHTK.NMKIADDV	R	N	9	2	1110.86	1093.65	1093.65	547.833	547.832	1093.65	547.832	0.0006	0.000541461	23.507	13.86	0.9999	2	0	378	386	0																			0	TRUE	sp|P55072|TERA_HUMAN	P55072	TERA_HUMAN	VCP	Transitional endoplasmic reticulum ATPase
LLPLNDCR		DPYTSFVK.LLPLNDCR.YAIYDATY	K	Y	8	2	1110.93	942.497	942.495	472.256	472.255	942.496	472.255	-0.0001	0.12324	13.137	7.749	0.9642	2	0	74	81	0																			0	TRUE	sp|Q9Y281|COF2_HUMAN	Q9Y281	COF2_HUMAN	CFL2	Cofilin-2
YQGVNLYVK		MKQDRITR.YQGVNLYVK.NIDDGIDD	R	N	9	2	1114.4	1082.58	1082.58	542.296	542.295	1082.58	542.295	-0.0001	1.12e-06	22.159	12.213	1	2	0	291	299	0																			0	FALSE	sp|P11940|PABP1_HUMAN	P11940	PABP1_HUMAN	PABPC1	Polyadenylate-binding protein 1	PABPC1L
VLLPEYGGTK		VSVKVGDK.VLLPEYGGTK.VVIDDKDY	K	V	10	2	1114.47	1075.59	1075.59	538.804	538.804	1075.59	538.803	0.0013	0.000134631	21.742	13.777	0.9997	2	0	71	80	0																			0	TRUE	sp|P61604|CH10_HUMAN	P61604	CH10_HUMAN	HSPE1	10 kDa heat shock protein, mitochondrial
IGASFLQR		ISGTGAIR.IGASFLQR.FFKFSRDV	R	F	8	2	1116.46	890.498	890.497	446.256	446.256	890.497	446.256	0	0.000161402	19.387	15.433	0.9999	2	0	140	147	0																			0	TRUE	sp|P00505|AATM_HUMAN	P00505	AATM_HUMAN	GOT2	Aspartate aminotransferase, mitochondrial
LIAPVAEEEATVPNNK		MATIKEK.LIAPVAEEEATVPNNK.ITVVGVGQ	K	I	16	2	1116.53	1693.89	1693.89	847.953	847.952	1693.89	847.952	0.0003	6.4e-13	39.115	14.456	1	2	0	8	23	0																			0	TRUE	sp|P07195|LDHB_HUMAN	P07195	LDHB_HUMAN	LDHB	L-lactate dehydrogenase B chain
DVTLQKQCVPFR		RKATKYIK.DVTLQKQCVPFR.RYNGGVGR	K	R	12	2	1116.61	1432.75	1432.75	717.383	717.383	1432.75	717.382	0.0007	1.22e-05	21.86	11.297	1	2	1	50	61	0																			0	TRUE	sp|P18621|RL17_HUMAN	P18621	RL17_HUMAN	RPL17	60S ribosomal protein L17
AGAGSATLSMAYAGAR		GTEVVKAK.AGAGSATLSMAYAGAR.FVFSIVDA	K	F	16	2	1116.75	1453.7	1453.7	727.858	727.857	1453.7	727.856	0.0011	3.17e-10	27.509	7.598	1	2	0	242	257	0																			0	TRUE	sp|P40926|MDHM_HUMAN	P40926	MDHM_HUMAN	MDH2	Malate dehydrogenase, mitochondrial
KPLLVHVYGAYGMDLK	KPLLVHVYGAYGM[147]DLK	TDSEDIQK.KPLLVHVYGAYGMDLK.MNFRPERR	K	M	16	3	1118.44	1818.98	1818.97	607.334	607.332	1818.97	607.331	0.0042	0.0105106	17.494	12.727	0.9784	2	1	472	487	0	13M(15.9949)																		0	TRUE	sp|Q4J6C6|PPCEL_HUMAN	Q4J6C6	PPCEL_HUMAN	PREPL	Prolyl endopeptidase-like
GVQYLNEIK		NIITDITK.GVQYLNEIK.DSVVAGFQ	K	D	9	2	1119.43	1062.57	1062.57	532.293	532.293	1062.57	532.293	0.0009	0.00167974	20.713	11.717	0.9996	2	0	668	676	0																			0	TRUE	sp|P13639|EF2_HUMAN	P13639	EF2_HUMAN	EEF2	Elongation factor 2
MMIHGFQSSHR	n[43]MMIHGFQSSHR	.MMIHGFQSSHR.DFCFGPWK	-	D	11	3	1119.65	1371.62	1371.62	458.214	458.213	1371.62	458.213	-0.0003	1.82e-10	31.41	9.646	1	2	0	1	11	0	N-term(42.0106)																		0	TRUE	sp|O75663|TIPRL_HUMAN	O75663	TIPRL_HUMAN	TIPRL	TIP41-like protein
HGVPISVTGIAQVK		KSEKVYTR.HGVPISVTGIAQVK.IQGQNKEM	R	I	14	2	1119.72	1404.81	1404.81	703.413	703.412	1404.81	703.412	0.0003	0	42.344	12.596	1	2	0	59	72	0																			0	TRUE	sp|O75955|FLOT1_HUMAN	O75955	FLOT1_HUMAN	FLOT1	Flotillin-1
NGFVVLK		MQCSAIRK.NGFVVLK.GRPCKIVE	K	G	7	2	1120.09	775.46	775.46	388.737	388.737	775.459	388.737	0.0011	0.115014	10.257	0	0.9808	2	0	28	34	0																			0	FALSE	sp|P63241|IF5A1_HUMAN	P63241	IF5A1_HUMAN	EIF5A	Eukaryotic translation initiation factor 5A-1	EIF5A2, EIF5AL1
TDTVLILCRK		EGSSKKVK.TDTVLILCRK.KVENTRWD	K	K	10	2	1121.96	1160.66	1160.66	581.337	581.337	1160.66	581.337	0.0009	3.62e-05	24.816	11.951	0.9999	2	1	147	156	0																			0	TRUE	sp|Q9HB71|CYBP_HUMAN	Q9HB71	CYBP_HUMAN	CACYBP	Calcyclin-binding protein
MMIHGFQSSHR	n[43]MMIHGFQSSHR	.MMIHGFQSSHR.DFCFGPWK	-	D	11	2	1122.15	1371.62	1371.62	686.818	686.816	1371.62	686.816	-0.0003	3e-14	39.274	11.805	1	2	0	1	11	0	N-term(42.0106)																		0	TRUE	sp|O75663|TIPRL_HUMAN	O75663	TIPRL_HUMAN	TIPRL	TIP41-like protein
HIGVCISVANNR	HIGVC[160]ISVANNR	SYEIRPGK.HIGVCISVANNR.LFVGSIPK	K	L	12	3	1122.73	1339.69	1339.69	447.57	447.57	1338.68	447.235	1.004	2.82e-09	24.286	9.039	1	2	0	236	247	0	5C(57.0214)	Mod1: First isotopic peak (PeakApex: 1.0032, Theoretical: 1.0024)																	0	FALSE	sp|O43390|HNRPR_HUMAN	O43390	HNRPR_HUMAN	HNRNPR	Heterogeneous nuclear ribonucleoprotein R	SYNCRIP
HGVPISVTGIAQVK		KSEKVYTR.HGVPISVTGIAQVK.IQGQNKEM	R	I	14	3	1123.55	1404.81	1404.81	469.277	469.277	1404.81	469.277	0.0006	0.000148156	16.993	10.23	0.9999	2	0	59	72	0																			0	TRUE	sp|O75955|FLOT1_HUMAN	O75955	FLOT1_HUMAN	FLOT1	Flotillin-1
THINIVVIGHVDSGK		MGKEK.THINIVVIGHVDSGK.STTTGHII	K	S	15	3	1124.66	1587.87	1587.87	530.299	530.299	1587.87	530.298	0.0008	6e-14	48.042	16.821	1	2	0	6	20	0																			0	FALSE	sp|P68104|EF1A1_HUMAN	P68104	EF1A1_HUMAN	EEF1A1	Elongation factor 1-alpha 1	EEF1A2
LKVGLQVVAVK		ISTIVINR.LKVGLQVVAVK.APGFGDNR	R	A	11	2	1124.92	1152.76	1152.76	577.388	577.387	1152.76	577.387	0.0004	2.56e-06	36.87	16.392	1	2	1	291	301	0																			0	TRUE	sp|P10809|CH60_HUMAN	P10809	CH60_HUMAN	HSPD1	60 kDa heat shock protein, mitochondrial
LKVGLQVVAVK		ISTIVINR.LKVGLQVVAVK.APGFGDNR	R	A	11	3	1125.05	1152.76	1152.76	385.261	385.261	1152.76	385.26	0.0012	0.136066	9.965	7.244	0.8546	2	1	291	301	0																			0	TRUE	sp|P10809|CH60_HUMAN	P10809	CH60_HUMAN	HSPD1	60 kDa heat shock protein, mitochondrial
HYYSITINYR		AIIHGINR.HYYSITINYR.KNEIEQKM	R	K	10	2	1125.24	1328.65	1328.65	665.334	665.333	1328.65	665.333	0.0001	8.75e-06	24.492	12.106	1	2	0	199	208	0																			0	TRUE	sp|O00487|PSDE_HUMAN	O00487	PSDE_HUMAN	PSMD14	26S proteasome non-ATPase regulatory subunit 14
YQLLQLRPAQR		IEGYRETR.YQLLQLRPAQR.ASWIGYAI	R	A	11	3	1125.76	1384.79	1384.79	462.605	462.605	1384.79	462.605	-0.0004	0.0426687	15.724	11.409	0.9429	2	1	138	148	0																			0	TRUE	sp|Q9BXJ9|NAA15_HUMAN	Q9BXJ9	NAA15_HUMAN	NAA15	N-alpha-acetyltransferase 15, NatA auxiliary subunit
HGVVPLATYMR		MFSRPFRK.HGVVPLATYMR.IYKKGDIV	K	I	11	2	1127.58	1242.66	1242.65	622.335	622.335	1242.65	622.334	0.0001	1e-14	35.028	13.108	1	2	0	22	32	0																			0	TRUE	sp|P46778|RL21_HUMAN	P46778	RL21_HUMAN	RPL21	60S ribosomal protein L21
AESMLQQADKLGCR		NETDDIKR.AESMLQQADKLGCR.QFVTPADV	R	Q	14	3	1127.8	1548.74	1548.74	517.254	517.254	1548.74	517.254	0.0002	9.5e-06	28.944	13.775	1	2	1	337	350	0																			0	TRUE	sp|P13797|PLST_HUMAN	P13797	PLST_HUMAN	PLS3	Plastin-3
MILIQDGSQNTNVDKPLR		IQERAGVK.MILIQDGSQNTNVDKPLR.IIGDPYKV	K	I	18	3	1128.17	2041.06	2041.06	681.362	681.361	2041.06	681.361	-0.0002	5.06e-12	34.532	14.154	1	2	1	267	284	0																			0	TRUE	sp|Q92945|FUBP2_HUMAN	Q92945	FUBP2_HUMAN	KHSRP	Far upstream element-binding protein 2
DYLHYIR		QRTIVIRR.DYLHYIR.KYNRFEKR	R	K	7	2	1128.82	978.492	978.493	490.253	490.254	978.492	490.253	0.0006	0.0793882	11.204	7.345	0.9708	2	0	91	97	0																			0	TRUE	sp|P62280|RS11_HUMAN	P62280	RS11_HUMAN	RPS11	40S ribosomal protein S11
LLSVNIR		KCNDYRRR.LLSVNIR.VRADIRDN	R	V	7	2	1130.35	813.507	813.508	407.761	407.761	813.507	407.761	0.0006	1.03098	10.447	8.721	0.7958	2	0	1334	1340	0																			0	TRUE	sp|P07814|SYEP_HUMAN	P07814	SYEP_HUMAN	EPRS	Bifunctional glutamate/proline--tRNA ligase
DYFEQYGK		DTEEHHIR.DYFEQYGK.IEVIEIMT	R	I	8	2	1130.67	1048.45	1048.45	525.232	525.233	1048.45	525.232	0.0008	0.0291239	15.643	0	0.9939	2	0	123	130	0																			0	FALSE	sp|P09651|ROA1_HUMAN	P09651	ROA1_HUMAN	HNRNPA1	Heterogeneous nuclear ribonucleoprotein A1	HNRNPA1L2
HQLFLQLK		IIAIQEEK.HQLFLQLK.KVIHEEEK	K	K	8	2	1130.97	1025.6	1025.6	513.809	513.809	1025.6	513.808	0.0011	6.78e-05	28.408	13.63	1	2	0	84	91	0																			0	TRUE	sp|Q13227|GPS2_HUMAN	Q13227	GPS2_HUMAN	GPS2	G protein pathway suppressor 2
AKFENLCKLMK		KKKMEESK.AKFENLCKLMK.EIIDKKVE	K	E	11	3	1131.71	1324.71	1324.71	442.577	442.577	1323.7	442.242	1.0035	6.43e-06	17.023	8.559	0.9999	2	2	558	568	0		Mod1: First isotopic peak (PeakApex: 1.0032, Theoretical: 1.0024)																	0	TRUE	sp|P08238|HS90B_HUMAN	P08238	HS90B_HUMAN	HSP90AB1	Heat shock protein HSP 90-beta
YLECSALTQR		AREIGSVK.YLECSALTQR.GIKTVFDE	K	G	10	2	1133.65	1182.58	1182.58	592.295	592.296	1182.57	592.292	0.0073	9.74e-08	19.281	7.424	1	2	0	154	163	0																			0	FALSE	sp|P60763|RAC3_HUMAN	P60763	RAC3_HUMAN	RAC3	Ras-related C3 botulinum toxin substrate 3	RAC1, RAC2
TNLLLQAHLSR		KFNDPHVK.TNLLLQAHLSR.MQISAEIQ	K	M	11	2	1133.86	1264.73	1264.73	633.371	633.37	1264.73	633.37	0.0004	1.11e-07	33.164	19.231	1	2	0	1891	1901	0																			0	TRUE	sp|O75643|U520_HUMAN	O75643	U520_HUMAN	SNRNP200	U5 small nuclear ribonucleoprotein 200 kDa helicase
THINIVVIGHVDSGK		MGKEK.THINIVVIGHVDSGK.STTTGHII	K	S	15	2	1134.6	1587.88	1587.87	794.947	794.943	1587.87	794.944	-0.0008	0	35.955	11.67	1	2	0	6	20	0																			0	FALSE	sp|P68104|EF1A1_HUMAN	P68104	EF1A1_HUMAN	EEF1A1	Elongation factor 1-alpha 1	EEF1A2
GSDFDCELR		CINYQHYK.GSDFDCELR.LIIHQSIA	K	L	9	2	1134.82	1040.42	1040.42	521.219	521.22	1040.42	521.219	0.0015	0.0249836	17.021	11.052	0.9822	2	0	140	148	0																			0	TRUE	sp|P61978|HNRPK_HUMAN	P61978	HNRPK_HUMAN	HNRNPK	Heterogeneous nuclear ribonucleoprotein K
TNLLLQAHLSR		KFNDPHVK.TNLLLQAHLSR.MQISAEIQ	K	M	11	3	1136.77	1264.73	1264.73	422.583	422.582	1264.73	422.582	0.0003	0.00092415	21.244	12.107	0.9998	2	0	1891	1901	0																			0	TRUE	sp|O75643|U520_HUMAN	O75643	U520_HUMAN	SNRNP200	U5 small nuclear ribonucleoprotein 200 kDa helicase
TAVCDIPPR		EWIPNNVK.TAVCDIPPR.GIKMAVTF	K	G	9	2	1137.64	970.491	970.491	486.253	486.253	970.491	486.253	0.0002	0.0141416	16.898	12.503	0.9806	2	0	351	359	0																			0	FALSE	sp|P07437|TBB5_HUMAN	P07437	TBB5_HUMAN	TUBB	Tubulin beta chain	TUBB2A, TUBB2B, TUBB4A, TUBB4B, TUBB8
SCNCLLLK	SC[160]NCLLLK	IAKAVNEK.SCNCLLLK.VNQIGSVT	K	V	8	2	1140.13	949.473	949.473	475.744	475.744	949.472	475.743	0.0002	0.000473789	22.519	14.915	0.9999	2	0	336	343	0	2C(57.0214)																		0	TRUE	sp|P06733|ENOA_HUMAN	P06733	ENOA_HUMAN	ENO1	Alpha-enolase
NAVIVALSSK		ICAMGFDR.NAVIVALSSK.SWDVETAT	R	S	10	2	1141.44	1000.59	1000.59	501.304	501.303	1000.59	501.303	0.0005	6.53e-05	18.848	10.677	1	2	0	177	186	0																			0	TRUE	sp|P61086|UBE2K_HUMAN	P61086	UBE2K_HUMAN	UBE2K	Ubiquitin-conjugating enzyme E2 K
YREWHHFLVVNMK		APSRKDPK.YREWHHFLVVNMK.GNDISSGT	K	G	13	4	1142	1757.88	1757.88	440.478	440.478	1757.88	440.478	0.0003	6.48e-05	22.088	11.347	1	2	1	81	93	0																			0	TRUE	sp|P30086|PEBP1_HUMAN	P30086	PEBP1_HUMAN	PEBP1	Phosphatidylethanolamine-binding protein 1
YAAELHLVHWNTK		EHTVDKKK.YAAELHLVHWNTK.YGDFGKAV	K	Y	13	3	1142.07	1581.81	1581.81	528.278	528.279	1580.81	527.944	1.0039	2.4e-08	35.896	15.981	1	2	0	114	126	0		Mod1: First isotopic peak (PeakApex: 1.0032, Theoretical: 1.0024)																	0	FALSE	sp|P00918|CAH2_HUMAN	P00918	CAH2_HUMAN	CA2	Carbonic anhydrase 2
YREWHHFLVVNMK		APSRKDPK.YREWHHFLVVNMK.GNDISSGT	K	G	13	3	1142.49	1757.88	1757.89	586.968	586.969	1757.88	586.968	0.0031	6.59e-11	32.343	10.053	1	2	1	81	93	0																			0	TRUE	sp|P30086|PEBP1_HUMAN	P30086	PEBP1_HUMAN	PEBP1	Phosphatidylethanolamine-binding protein 1
MSSYAFFVQTCREEHKK		DPKKPRGK.MSSYAFFVQTCREEHKK.KHPDASVN	K	K	17	3	1142.92	2089.97	2089.97	697.665	697.664	2089.97	697.664	-0.0007	4.62e-07	35.81	33.927	1	2	2	13	29	0																			0	FALSE	sp|P09429|HMGB1_HUMAN	P09429	HMGB1_HUMAN	HMGB1	High mobility group protein B1	HMGB2
LPLQDVYK		RPTDKPIR.LPLQDVYK.IGGIGTVP	R	I	8	2	1143.05	974.543	974.535	488.279	488.275	974.544	488.279	-0.0089	0.147996	9.819	6.367	0.9352	2	0	248	255	0																			0	FALSE	sp|P68104|EF1A1_HUMAN	P68104	EF1A1_HUMAN	EEF1A1	Elongation factor 1-alpha 1	EEF1A2
YAAELHLVHWNTK		EHTVDKKK.YAAELHLVHWNTK.YGDFGKAV	K	Y	13	3	1143.27	1580.81	1580.81	527.944	527.944	1580.81	527.944	0.0007	2.02e-08	38.023	19.256	1	2	0	114	126	0																			0	FALSE	sp|P00918|CAH2_HUMAN	P00918	CAH2_HUMAN	CA2	Carbonic anhydrase 2
GLQVYIR		IRIQYFAR.GLQVYIR.QIRIAIQG	R	Q	7	2	1143.62	847.492	847.492	424.753	424.753	847.492	424.753	0.0007	0.0983445	10.529	5.566	0.9686	2	0	383	389	0																			0	TRUE	sp|Q9BZZ5|API5_HUMAN	Q9BZZ5	API5_HUMAN	API5	Apoptosis inhibitor 5
FLDAGHKLNFAVASR		RVMMVAKK.FLDAGHKLNFAVASR.KTFSHEIS	K	K	15	3	1143.74	1644.88	1644.88	549.3	549.299	1644.87	549.298	0.0028	1.04e-09	37.958	14.654	1	2	1	290	304	0																			0	TRUE	sp|P30101|PDIA3_HUMAN	P30101	PDIA3_HUMAN	PDIA3	Protein disulfide-isomerase A3
LTGSLSGWSSPK		CPKVIGVK.LTGSLSGWSSPK.DVIIKVAG	K	D	12	2	1145.22	1219.63	1219.63	610.82	610.821	1218.62	610.319	1.0024	3.41e-06	29.084	11.698	1	2	0	234	245	0		Mod1: First isotopic peak (PeakApex: 1.0032, Theoretical: 1.0024)																	0	TRUE	sp|Q99798|ACON_HUMAN	Q99798	ACON_HUMAN	ACO2	Aconitate hydratase, mitochondrial
FSAVALCK		EREQGEVR.FSAVALCK.AA	R	A	8	2	1146.35	837.442	837.443	419.728	419.729	837.442	419.728	0.0008	0.000545222	17.186	9.622	0.9993	2	0	214	221	0																			0	FALSE	contaminant_UBIQUITIN09	contaminant_UBIQUITIN09	contaminant_UBIQUITIN09		contaminant_UBIQUITIN09	UCHL1
TIFLLHR		DITVESKR.TIFLLHR.ITSAPDME	R	I	7	2	1147.29	898.539	898.539	450.277	450.277	898.539	450.277	0	0.0623376	14.321	7.909	0.982	2	0	70	76	0																			0	TRUE	sp|Q99598|TSNAX_HUMAN	Q99598	TSNAX_HUMAN	TSNAX	Translin-associated protein X
LTGSLSGWSSPK		CPKVIGVK.LTGSLSGWSSPK.DVIIKVAG	K	D	12	2	1147.95	1218.62	1218.62	610.319	610.319	1218.62	610.319	-0.0009	0.000124073	28.087	12.758	0.9999	2	0	234	245	0																			0	TRUE	sp|Q99798|ACON_HUMAN	Q99798	ACON_HUMAN	ACO2	Aconitate hydratase, mitochondrial
MSSYAFFVQTCREEHKK		DPKKPRGK.MSSYAFFVQTCREEHKK.KHPDASVN	K	K	17	3	1148.23	2091.98	2091.98	698.334	698.333	2089.97	697.664	2.007	8.43e-08	37.908	36.073	1	2	2	13	29	0		Mod1: Second isotopic peak (PeakApex: 2.0052, Theoretical: 2.0047)																	0	FALSE	sp|P09429|HMGB1_HUMAN	P09429	HMGB1_HUMAN	HMGB1	High mobility group protein B1	HMGB2
MSSYAFFVQTCREEHKK		DPKKPRGK.MSSYAFFVQTCREEHKK.KHPDASVN	K	K	17	3	1149.52	2090.98	2090.97	698	697.999	2089.97	697.664	1.0034	2.83e-08	39.712	37.807	1	2	2	13	29	0		Mod1: First isotopic peak (PeakApex: 1.0032, Theoretical: 1.0024)																	0	FALSE	sp|P09429|HMGB1_HUMAN	P09429	HMGB1_HUMAN	HMGB1	High mobility group protein B1	HMGB2
NITLNFGPQHPAAHGVLR		PPKDTIVK.NITLNFGPQHPAAHGVLR.LVMEISGE	K	L	18	4	1151.85	1941.03	1941.03	486.265	486.265	1941.03	486.266	-0.0028	1.63e-06	26.005	12.096	1	2	0	79	96	0																			0	TRUE	sp|O75306|NDUS2_HUMAN	O75306	NDUS2_HUMAN	NDUFS2	NADH dehydrogenase [ubiquinone] iron-sulfur protein 2, mitochondrial
YREWHHFLVVNMK	YREWHHFLVVNM[147]K	APSRKDPK.YREWHHFLVVNMK.GNDISSGT	K	G	13	4	1152.41	1773.88	1773.88	444.477	444.477	1773.88	444.477	0.0009	0.000698597	14.8	8.297	0.9985	2	1	81	93	0	12M(15.9949)																		0	TRUE	sp|P30086|PEBP1_HUMAN	P30086	PEBP1_HUMAN	PEBP1	Phosphatidylethanolamine-binding protein 1
NITLNFGPQHPAAHGVLR		PPKDTIVK.NITLNFGPQHPAAHGVLR.LVMEISGE	K	L	18	3	1152.69	1941.04	1941.03	648.02	648.019	1941.03	648.018	0.0009	2.33e-10	34.109	10.187	1	2	0	79	96	0																			0	TRUE	sp|O75306|NDUS2_HUMAN	O75306	NDUS2_HUMAN	NDUFS2	NADH dehydrogenase [ubiquinone] iron-sulfur protein 2, mitochondrial
GFSIPECQK		PDEGIRFR.GFSIPECQK.LIPKAKGG	R	L	9	2	1154.56	1007.48	1007.48	504.745	504.745	1007.47	504.745	0.0009	0.000520521	18.908	10.968	0.9995	2	0	95	103	0																			0	TRUE	sp|O75390|CISY_HUMAN	O75390	CISY_HUMAN	CS	Citrate synthase, mitochondrial
IMDPNIVGSEHYDVAR		DPIDSTSR.IMDPNIVGSEHYDVAR.GVQKIIQD	R	G	16	3	1154.91	1814.85	1814.85	605.957	605.956	1814.86	605.961	-0.0151	5.01e-07	27.539	12.159	1	2	0	407	422	0																			0	TRUE	sp|P06576|ATPB_HUMAN	P06576	ATPB_HUMAN	ATP5F1B	ATP synthase subunit beta, mitochondrial
NITLNFGPQHPAAHGVLR		PPKDTIVK.NITLNFGPQHPAAHGVLR.LVMEISGE	K	L	18	3	1156.05	1942.04	1942.04	648.354	648.353	1941.03	648.018	1.0031	2.49e-10	34.179	10.476	1	2	0	79	96	0		Mod1: First isotopic peak (PeakApex: 1.0032, Theoretical: 1.0024)																	0	TRUE	sp|O75306|NDUS2_HUMAN	O75306	NDUS2_HUMAN	NDUFS2	NADH dehydrogenase [ubiquinone] iron-sulfur protein 2, mitochondrial
HYYSITINYR		AIIHGINR.HYYSITINYR.KNEIEQKM	R	K	10	2	1156.76	1329.66	1329.65	665.835	665.835	1328.65	665.333	1.0034	0.000267365	22.321	12.358	0.9999	2	0	199	208	0		Mod1: First isotopic peak (PeakApex: 1.0032, Theoretical: 1.0024)																	0	TRUE	sp|O00487|PSDE_HUMAN	O00487	PSDE_HUMAN	PSMD14	26S proteasome non-ATPase regulatory subunit 14
LKVGLQVVAVK		ISTIVINR.LKVGLQVVAVK.APGFGDNR	R	A	11	2	1157.02	1152.76	1152.76	577.387	577.387	1152.76	577.387	0.0009	0.0193754	15.351	7.519	0.9763	2	1	291	301	0																			0	TRUE	sp|P10809|CH60_HUMAN	P10809	CH60_HUMAN	HSPD1	60 kDa heat shock protein, mitochondrial
THINIVVIGHVDSGK		MGKEK.THINIVVIGHVDSGK.STTTGHII	K	S	15	3	1158.34	1587.87	1587.87	530.299	530.299	1587.87	530.298	0.0009	5e-14	50.305	16.677	1	2	0	6	20	0																			0	FALSE	sp|P68104|EF1A1_HUMAN	P68104	EF1A1_HUMAN	EEF1A1	Elongation factor 1-alpha 1	EEF1A2
NFVVVMVTKPK		KEYKIDEK.NFVVVMVTKPK.AVSTPAPA	K	A	11	2	1159.46	1260.73	1260.73	631.37	631.37	1260.73	631.37	-0.0011	9.85e-10	25.669	9.768	1	2	1	68	78	0																			0	TRUE	sp|P54727|RD23B_HUMAN	P54727	RD23B_HUMAN	RAD23B	UV excision repair protein RAD23 homolog B
HYYSITINYR		AIIHGINR.HYYSITINYR.KNEIEQKM	R	K	10	2	1160.14	1328.65	1328.65	665.334	665.333	1328.65	665.333	0.0002	4.13e-07	26.256	12.421	1	2	0	199	208	0																			0	TRUE	sp|O00487|PSDE_HUMAN	O00487	PSDE_HUMAN	PSMD14	26S proteasome non-ATPase regulatory subunit 14
DAGTIAGLNVMR	DAGTIAGLNVM[147]R	DAQRQATK.DAGTIAGLNVMR.IINEPTAA	K	I	12	2	1160.5	1232.62	1232.62	617.316	617.316	1232.62	617.316	-0.0015	5.11e-06	18.633	8.876	0.9999	2	0	186	197	0	11M(15.9949)																		0	FALSE	contaminant_GR78_HUMAN	contaminant_GR78_HUMAN owl|P11021| 78 KD GLUCOSE REGULATED PROTEIN PRECURSOR (GRP 78) (IMMUNOGLOBULIN...	contaminant_GR78_HUMAN owl|P11021| 78 KD GLUCOSE REGULATED PROTEIN PRECURSOR (GRP 78) (IMMUNOGLOBULIN...		contaminant_GR78_HUMAN owl|P11021| 78 KD GLUCOSE REGULATED PROTEIN PRECURSOR (GRP 78) (IMMUNOGLOBULIN...	HSPA5
NFVVVMVTKPK		KEYKIDEK.NFVVVMVTKPK.AVSTPAPA	K	A	11	2	1161.06	1261.73	1261.73	631.872	631.871	1260.73	631.37	1.0007	3.77e-08	28.426	10.928	1	2	1	68	78	0		Mod1: First isotopic peak (PeakApex: 1.0032, Theoretical: 1.0024)																	0	TRUE	sp|P54727|RD23B_HUMAN	P54727	RD23B_HUMAN	RAD23B	UV excision repair protein RAD23 homolog B
SALALAIK		KEGEMTIK.SALALAIK.VINKTMDV	K	V	8	2	1161.34	786.504	786.504	394.259	394.259	785.501	393.758	1.0032	0.0169239	18.586	10.98	0.9974	2	0	188	195	0		Mod1: First isotopic peak (PeakApex: 1.0032, Theoretical: 1.0024)																	0	FALSE	sp|P25789|PSA4_HUMAN	P25789	PSA4_HUMAN	PSMA4	Proteasome subunit alpha type-4
LKVGLQVVAVK		ISTIVINR.LKVGLQVVAVK.APGFGDNR	R	A	11	3	1161.49	1152.76	1152.76	385.261	385.261	1152.76	385.26	0.0019	0.168752	9.591	6.529	0.8162	2	1	291	301	0																			0	TRUE	sp|P10809|CH60_HUMAN	P10809	CH60_HUMAN	HSPD1	60 kDa heat shock protein, mitochondrial
IYFMAGSSR		RMKEKQDK.IYFMAGSSR.KEAESSPF	K	K	9	2	1161.96	1030.49	1030.49	516.253	516.253	1030.49	516.253	0.0002	1.9e-05	20.927	7.667	1	2	0	538	546	0																			0	TRUE	sp|P14625|ENPL_HUMAN	P14625	ENPL_HUMAN	HSP90B1	Endoplasmin
QISRPSAAGINLMIGSTR	QISRPSAAGINLM[147]IGSTR	ERMINMIR.QISRPSAAGINLMIGSTR.YGDGPRPP	R	Y	18	3	1162.06	1887	1887	630.007	630.006	1887	630.007	-0.0024	4.29e-07	27.291	11.772	1	2	1	1137	1154	0	13M(15.9949)																		0	TRUE	sp|Q08211|DHX9_HUMAN	Q08211	DHX9_HUMAN	DHX9	ATP-dependent RNA helicase A
ANTFVAELK		VTTIDIVR.ANTFVAELK.GIDPARVN	R	G	9	2	1162.88	991.536	991.535	496.775	496.775	991.534	496.774	0.0011	0.000612446	17.234	9.282	0.9993	2	0	177	185	0																			0	TRUE	sp|P40926|MDHM_HUMAN	P40926	MDHM_HUMAN	MDH2	Malate dehydrogenase, mitochondrial
SYTVGVMMMHR		NRGFMVTR.SYTVGVMMMHR.TGIYNYYD	R	T	11	2	1163.18	1310.59	1310.59	656.305	656.303	1310.59	656.304	-0.0008	4.34e-07	26.791	9.811	1	2	0	229	239	0																			0	TRUE	sp|P50454|SERPH_HUMAN	P50454	SERPH_HUMAN	SERPINH1	Serpin H1
LMVHTVATFNSIK		ASPWKSAR.LMVHTVATFNSIK.EINERWRS	R	E	13	2	1165.28	1459.79	1459.79	730.901	730.9	1459.79	730.9	-0.0006	1.05e-12	40.336	13.338	1	2	0	1197	1209	0																			0	TRUE	sp|Q13813|SPTN1_HUMAN	Q13813	SPTN1_HUMAN	SPTAN1	Spectrin alpha chain, non-erythrocytic 1
MQAQMQMQMQGGDGDGGALGHHV		RMQEMIAR.MQAQMQMQMQGGDGDGGALGHHV.	R	-	23	3	1167.03	2384	2383.99	795.674	795.672	2382.99	795.338	1.0017	1.3e-13	51.247	14.495	1	2	0	339	361	0		Mod1: First isotopic peak (PeakApex: 1.0032, Theoretical: 1.0024); Mod1: Deamidation (Theoretical: 0.9840)																	0	TRUE	sp|Q15019|SEPT2_HUMAN	Q15019	SEPT2_HUMAN	2024-09-02	Septin-2
TSGSVYITLK		TRIFQKCR.TSGSVYITLK.KYDGRTKP	R	K	10	2	1167.11	1067.59	1067.59	534.801	534.801	1067.59	534.8	0.0003	0.000484345	20.919	10.415	0.9999	2	0	22	31	0																			0	TRUE	sp|P37108|SRP14_HUMAN	P37108	SRP14_HUMAN	SRP14	Signal recognition particle 14 kDa protein
QISRPSAAGINLMIGSTR	QISRPSAAGINLM[147]IGSTR	ERMINMIR.QISRPSAAGINLMIGSTR.YGDGPRPP	R	Y	18	2	1167.34	1887	1887	944.509	944.507	1887	944.507	0.0007	1.1e-08	30.016	10.664	1	2	1	1137	1154	0	13M(15.9949)																		0	TRUE	sp|Q08211|DHX9_HUMAN	Q08211	DHX9_HUMAN	DHX9	ATP-dependent RNA helicase A
MIFVGIK	M[147]IFVGIK	KKYIPGTK.MIFVGIK.KKEERADI	K	K	7	2	1167.79	822.468	822.467	412.241	412.241	822.467	412.241	0.0001	0.091034	15.578	8.748	0.9561	2	0	81	87	0	1M(15.9949)																		0	TRUE	sp|P99999|CYC_HUMAN	P99999	CYC_HUMAN	CYCS	Cytochrome c
QLMVHAFIK		PAERADIK.QLMVHAFIK.RSDAEEVD	K	R	9	2	1168	1085.61	1085.61	543.812	543.811	1085.61	543.81	0.0009	0.000769273	16.947	10.687	0.9996	2	0	354	362	0																			0	TRUE	sp|Q02750|MP2K1_HUMAN	Q02750	MP2K1_HUMAN	MAP2K1	Dual specificity mitogen-activated protein kinase kinase 1
THINIVVIGHVDSGK		MGKEK.THINIVVIGHVDSGK.STTTGHII	K	S	15	2	1168.66	1587.88	1587.87	794.946	794.944	1587.87	794.944	0.0002	0	49.888	12.384	1	2	0	6	20	0																			0	FALSE	sp|P68104|EF1A1_HUMAN	P68104	EF1A1_HUMAN	EEF1A1	Elongation factor 1-alpha 1	EEF1A2
STSLTFHWK		FRMIIYSK.STSLTFHWK.LWGRHRGR	K	L	9	2	1168.95	1105.56	1105.56	553.787	553.785	1105.56	553.785	-0.0001	0.0128542	16.799	11.119	0.9843	2	0	141	149	0																			0	TRUE	sp|Q9H4L4|SENP3_HUMAN	Q9H4L4	SENP3_HUMAN	SENP3	Sentrin-specific protease 3
LLALGHHTPFMHIGMAHNYR		IIHGMGIR.LLALGHHTPFMHIGMAHNYR.NSSQAVQA	R	N	20	5	1170.01	2315.16	2315.16	464.039	464.039	2315.16	464.039	0.0004	9.79e-09	34.649	15.695	1	2	0	170	189	0																			0	TRUE	sp|Q9UDR5|AASS_HUMAN	Q9UDR5	AASS_HUMAN	AASS	Alpha-aminoadipic semialdehyde synthase, mitochondrial
KILAAIIMK		FQPSIIGR.KILAAIIMK.KDSEDMGV	R	K	9	2	1170.17	999.652	999.652	500.833	500.833	999.651	500.833	0.0001	0.000239056	29.986	14.999	0.9998	2	1	867	875	0																			0	TRUE	sp|P55265|DSRAD_HUMAN	P55265	DSRAD_HUMAN	ADAR	Double-stranded RNA-specific adenosine deaminase
MQAQMQMQMQGGDGDGGALGHHV		RMQEMIAR.MQAQMQMQMQGGDGDGGALGHHV.	R	-	23	3	1170.54	2382.99	2382.99	795.339	795.338	2382.99	795.338	0.0002	0	56.547	14.44	1	2	0	339	361	0																			0	TRUE	sp|Q15019|SEPT2_HUMAN	Q15019	SEPT2_HUMAN	2024-09-02	Septin-2
NFVVVMVTKPK	NFVVVM[147]VTKPK	KEYKIDEK.NFVVVMVTKPK.AVSTPAPA	K	A	11	2	1171.28	1276.72	1276.72	639.368	639.368	1276.72	639.368	-0.0002	6.52e-07	25.31	11.409	1	2	1	68	78	0	6M(15.9949)																		0	TRUE	sp|P54727|RD23B_HUMAN	P54727	RD23B_HUMAN	RAD23B	UV excision repair protein RAD23 homolog B
SYTVGVMMMHR	SYTVGVMM[147]MHR	NRGFMVTR.SYTVGVMMMHR.TGIYNYYD	R	T	11	2	1171.87	1326.59	1326.59	664.303	664.302	1326.59	664.301	0.0012	2.28e-06	23.746	21.479	1	2	0	229	239	0	8M(15.9949)																		0	TRUE	sp|P50454|SERPH_HUMAN	P50454	SERPH_HUMAN	SERPINH1	Serpin H1
NVVAECLGK		ECAEEGTR.NVVAECLGK.LTIIDPET	R	L	9	2	1171.94	931.48	931.48	466.747	466.747	931.48	466.747	0.0001	7.64e-05	17.939	10.327	0.9999	2	0	949	957	0																			0	TRUE	sp|Q86VP6|CAND1_HUMAN	Q86VP6	CAND1_HUMAN	CAND1	Cullin-associated NEDD8-dissociated protein 1
TIAQDYGVLK		PIVSDPKR.TIAQDYGVLK.ADEGISFR	R	A	10	2	1172.69	1106.6	1106.6	554.306	554.306	1106.6	554.306	0.0004	6.96e-05	19.418	9.747	0.9998	2	0	111	120	0																			0	TRUE	sp|Q06830|PRDX1_HUMAN	Q06830	PRDX1_HUMAN	PRDX1	Peroxiredoxin-1
LLALGHHTPFMHIGMAHNYR		IIHGMGIR.LLALGHHTPFMHIGMAHNYR.NSSQAVQA	R	N	20	4	1173.21	2315.16	2315.15	579.796	579.795	2315.16	579.797	-0.0041	0.000448588	26.855	17.507	0.9998	2	0	170	189	0																			0	TRUE	sp|Q9UDR5|AASS_HUMAN	Q9UDR5	AASS_HUMAN	AASS	Alpha-aminoadipic semialdehyde synthase, mitochondrial
KPLTLSLHGWAGTGK		FRNNKNPK.KPLTLSLHGWAGTGK.NFVSQIVA	K	N	15	3	1173.57	1564.87	1564.87	522.632	522.632	1564.87	522.631	0.0007	4.5e-13	43.967	13.375	1	2	1	101	115	0																			0	TRUE	sp|O14657|TOR1B_HUMAN	O14657	TOR1B_HUMAN	TOR1B	Torsin-1B
QATYGYYLGNPAEFHDSSDHHTFK		KISWEEYK.QATYGYYLGNPAEFHDSSDHHTFK.KMIPRDER	K	K	24	3	1173.64	2785.23	2785.22	929.416	929.415	2784.22	929.081	1.0024	0	62.358	14.766	1	2	0	142	165	0		Mod1: First isotopic peak (PeakApex: 1.0032, Theoretical: 1.0024); Mod1: Deamidation (Theoretical: 0.9840)																	0	TRUE	sp|Q15293|RCN1_HUMAN	Q15293	RCN1_HUMAN	RCN1	Reticulocalbin-1
LAVTVCINKIDR	LAVTVC[160]INKIDR	IKHAVQER.LAVTVCINKIDR.LIIEIKIP	R	L	12	3	1174.24	1400.78	1400.78	467.935	467.935	1400.78	467.934	0.0015	1.95e-05	26.851	15.156	0.9999	2	1	251	262	0	6C(57.0214)																		0	TRUE	sp|Q15029|U5S1_HUMAN	Q15029	U5S1_HUMAN	EFTUD2	116 kDa U5 small nuclear ribonucleoprotein component
ITEFCHRFLEGK		SEEITAER.ITEFCHRFLEGK.IKPHIMSQ	R	I	12	3	1174.32	1478.73	1478.73	493.919	493.919	1478.73	493.919	0.0001	0.016176	15.026	10.855	0.9824	2	1	339	350	0																			0	TRUE	sp|P07237|PDIA1_HUMAN	P07237	PDIA1_HUMAN	P4HB	Protein disulfide-isomerase
KEMITMLHYDLLHHPYEPSGNKK		QKSEEIIK.KEMITMLHYDLLHHPYEPSGNKK.GKTVGFGT	K	G	23	5	1174.47	2780.38	2780.38	557.083	557.083	2780.38	557.083	0.0004	1.07e-12	47.734	13.255	1	2	2	577	599	0																			0	TRUE	sp|Q99459|CDC5L_HUMAN	Q99459	CDC5L_HUMAN	CDC5L	Cell division cycle 5-like protein
YREWHHFLVVNMK		APSRKDPK.YREWHHFLVVNMK.GNDISSGT	K	G	13	4	1175.13	1757.88	1757.88	440.478	440.478	1757.88	440.478	0.0002	1.24e-05	21.958	10.695	1	2	1	81	93	0																			0	TRUE	sp|P30086|PEBP1_HUMAN	P30086	PEBP1_HUMAN	PEBP1	Phosphatidylethanolamine-binding protein 1
QATYGYYLGNPAEFHDSSDHHTFK		KISWEEYK.QATYGYYLGNPAEFHDSSDHHTFK.KMIPRDER	K	K	24	4	1175.39	2784.23	2784.22	697.064	697.062	2784.22	697.062	0.0004	4.6e-11	50.395	16.051	1	2	0	142	165	0																			0	TRUE	sp|Q15293|RCN1_HUMAN	Q15293	RCN1_HUMAN	RCN1	Reticulocalbin-1
YREWHHFLVVNMK		APSRKDPK.YREWHHFLVVNMK.GNDISSGT	K	G	13	3	1175.6	1757.88	1757.89	586.969	586.969	1757.88	586.968	0.0031	5.23e-07	33.126	14.733	1	2	1	81	93	0																			0	TRUE	sp|P30086|PEBP1_HUMAN	P30086	PEBP1_HUMAN	PEBP1	Phosphatidylethanolamine-binding protein 1
QATYGYYLGNPAEFHDSSDHHTFK		KISWEEYK.QATYGYYLGNPAEFHDSSDHHTFK.KMIPRDER	K	K	24	5	1175.68	2784.23	2784.22	557.852	557.851	2784.22	557.851	-0.0007	5.73e-09	38.364	12.224	1	2	0	142	165	0																			0	TRUE	sp|Q15293|RCN1_HUMAN	Q15293	RCN1_HUMAN	RCN1	Reticulocalbin-1
YYVTIIDAPGHR		IWKFETSK.YYVTIIDAPGHR.DFIKNMIT	K	D	12	2	1175.75	1403.72	1403.72	702.868	702.867	1403.72	702.867	0.0002	1.83e-08	30.773	14.098	1	2	0	85	96	0																			0	TRUE	sp|P68104|EF1A1_HUMAN	P68104	EF1A1_HUMAN	EEF1A1	Elongation factor 1-alpha 1
YYVTIIDAPGHR		IWKFETSK.YYVTIIDAPGHR.DFIKNMIT	K	D	12	3	1175.83	1403.72	1403.72	468.914	468.914	1403.72	468.914	0	7.69e-07	26.655	13.798	1	2	0	85	96	0																			0	TRUE	sp|P68104|EF1A1_HUMAN	P68104	EF1A1_HUMAN	EEF1A1	Elongation factor 1-alpha 1
MQAQMQMQMQGGDGDGGALGHHV		RMQEMIAR.MQAQMQMQMQGGDGDGGALGHHV.	R	-	23	3	1176.04	2384.03	2383.99	795.683	795.672	2382.99	795.338	1.0019	2.2e-13	48.348	12.791	1	2	0	339	361	0		Mod1: First isotopic peak (PeakApex: 1.0032, Theoretical: 1.0024); Mod1: Deamidation (Theoretical: 0.9840)																	0	TRUE	sp|Q15019|SEPT2_HUMAN	Q15019	SEPT2_HUMAN	2024-09-02	Septin-2
VMVSISLK	VM[147]VSISLK	NPNGDKTK.VMVSISLK.FYKEIQAH	K	F	8	2	1176.12	891.51	891.51	446.762	446.762	891.51	446.762	0.0004	0.0011405	18.334	11.214	0.9994	2	0	55	62	0	2M(15.9949)																		0	TRUE	sp|O15144|ARPC2_HUMAN	O15144	ARPC2_HUMAN	ARPC2	Actin-related protein 2/3 complex subunit 2
KHPLHLLIPHGAFQIR		NPYGIGSK.KHPLHLLIPHGAFQIR.NIPSIKHN	K	N	16	4	1176.19	1876.1	1876.1	470.031	470.033	1876.09	470.031	0.0072	1.12e-08	35.113	11.846	1	2	1	212	227	0																			0	TRUE	sp|Q8N999|CL029_HUMAN	Q8N999	CL029_HUMAN	C12orf29	Uncharacterized protein C12orf29
KLLIQAAIVR		HKNIEEDR.KLLIQAAIVR.IMKMRKVI	R	I	10	2	1176.42	1123.75	1123.74	562.88	562.879	1123.74	562.879	-0.0003	0.00238369	22.991	11.953	0.996	2	1	708	717	0																			0	TRUE	sp|Q13616|CUL1_HUMAN	Q13616	CUL1_HUMAN	CUL1	Cullin-1
NVIGLQMGTNR		DNQIQEGK.NVIGLQMGTNR.GASQAGMT	K	G	11	2	1176.72	1201.62	1201.62	601.819	601.819	1201.62	601.819	0.0004	0.000304995	18.064	10.238	0.9993	2	0	172	182	0																			0	TRUE	sp|P37802|TAGL2_HUMAN	P37802	TAGL2_HUMAN	TAGLN2	Transgelin-2
LLYEALVDCKKSDAASK		EKKHTIIR.LLYEALVDCKKSDAASK.VMVEIIGS	R	V	17	3	1176.87	1852.96	1852.96	618.662	618.662	1852.96	618.661	0.0029	1.77e-10	35.633	14.303	1	2	2	167	183	0																			0	TRUE	sp|Q7L2H7|EIF3M_HUMAN	Q7L2H7	EIF3M_HUMAN	EIF3M	Eukaryotic translation initiation factor 3 subunit M
KGSMTMSIQWK		AIQCIFQR.KGSMTMSIQWK.TRQIQSKI	R	T	11	2	1177.17	1295.64	1295.64	648.826	648.825	1295.64	648.826	-0.0009	5.73e-08	30.486	15.021	1	2	1	243	253	0																			0	TRUE	sp|Q6UB35|C1TM_HUMAN	Q6UB35	C1TM_HUMAN	MTHFD1L	Monofunctional C1-tetrahydrofolate synthase, mitochondrial
KPLTLSLHGWTGTGK		FINNPKPK.KPLTLSLHGWTGTGK.NFVSKIIA	K	N	15	3	1177.68	1594.88	1594.88	532.636	532.635	1594.88	532.635	-0.0002	2e-14	47.017	15.982	1	2	1	94	108	0																			0	TRUE	sp|O14656|TOR1A_HUMAN	O14656	TOR1A_HUMAN	TOR1A	Torsin-1A
GFTAAGILSAHK		QIAYAIAR.GFTAAGILSAHK.IIASSPEM	R	I	12	2	1178.57	1171.64	1171.64	586.825	586.825	1171.63	586.825	0.0006	7.47e-10	33.466	13.404	1	2	0	18	29	0																			0	TRUE	sp|Q96C36|P5CR2_HUMAN	Q96C36	P5CR2_HUMAN	PYCR2	Pyrroline-5-carboxylate reductase 2
KYVVGLIIK		RNQCEGIK.KYVVGLIIK.TSSDPTCV	K	T	9	2	1178.9	1031.67	1031.67	516.845	516.845	1031.67	516.844	0.0003	5.06e-05	32.683	15.986	1	2	1	104	112	0																			0	TRUE	sp|O14980|XPO1_HUMAN	O14980	XPO1_HUMAN	XPO1	Exportin-1
[truncated: 18,745 more rows]
[truncated: 1 more columns]

## Sheet: Percolator_no-deisot._rep2
Peptide	Modified Peptide	Extended Peptide	Prev AA	Next AA	Peptide Length	Charge	Retention	Observed Mass	Calibrated Observed Mass	Observed M/Z	Calibrated Observed M/Z	Calculated Peptide Mass	Calculated M/Z	Delta Mass	Expectation	Hyperscore	Nextscore	Probability	Number of Enzymatic Termini	Number of Missed Cleavages	Protein Start	Protein End	Intensity	Assigned Modifications	Observed Modifications	MSFragger Localization	Position Scores	Best Positions	Number Best Positions	Shifted Only Position Scores	Shifted Only Position Ions	Score Best Position	Ions Best Position	Score Second Best Position	Ions Second Best Position	Score All Unshifted	Ions All Unshifted	Score Shifted Best Position	Ions Shifted Best Position	Score Shifted All Positions	Ions Shifted All Positions	Purity	Is Unique	Protein	Protein ID	Entry Name	Gene	Protein Description	Mapped Genes
[truncated: 16,170 more rows]
[truncated: 1 more columns]

[truncated: 4 more sheets: Percolator_no-deisot._rep3, Peptide Prophet_rep1, Peptide Prophet_rep2, Peptide Prophet_rep3]
