# Supplementary material for: Small-molecule binding-site discovery using silyl ether-enabled chemoproteomics
Source: Nat Chem. 2026 Apr 27;18(8):1431–42. doi: 10.1038/s41557-026-02127-4 (PMC13423832; doi:10.1038/s41557-026-02127-4)
Supplement: Supplementary file 6 — Proteomics data for Fig. 4 and related extended and/or supplementary figures. [file 41557_2026_2127_MOESM6_ESM.xlsx]

## Sheet: Table of Contents
Table of Contents
Sheet Name	Description
Merged_LFQ	Merged dasaset comparing protein abundance change by various dasatinib and asciminib probes across all protein-directed AfBBP analyses in Figure 4, Extended Data Figure 6 and Supplementary Table 8
5b_10 μM_K562_raw	Combined protein file from Fragpipe ouptut for protein-directed AfBPP (LFQ proteomics) experiment using 5b (10 μM, 1 h) in K562 cells
5b_10 μM_K562_imputed	Perseus filtered file for protein-directed AfBPP (LFQ proteomics) experiment using 5b (10 μM, 1 h) in K562 cells
5b_10 μM_K562_analyzed	Annotated data for protein-directed AfBPP (LFQ proteomics) experiment using 5b (10 μM, 1 h) in K562 cells
COMP_5b_10 μM_K562_raw	Combined protein file from Fragpipe ouptut for competitive protein-directed AfBPP (LFQ proteomics) experiment using 5b (10 μM, 0.5 h) and asciminib (50 μM, 0.5 h) in K562 cells
COMP_5b_10 μM_K562_imputed	Perseus filtered file for competitive protein-directed AfBPP (LFQ proteomics) experiment using 5b (10 μM, 0.5 h) and asciminib (50 μM, 0.5 h) in K562 cells
COMP_5b_10 μM_K562_analyzed	Annotated data for competitive protein-directed AfBPP (LFQ proteomics) experiment using 5b (10 μM, 0.5 h) and asciminib (50 μM, 0.5 h) in K562 cells
Combined probe-probe_raw	Combined protein file from Fragpipe ouptut for probe-probe protein-directed AfBPP (LFQ proteomics) experiment using 4b (10 μM, 1 h) versus 5b (10 μM, 1 h) or 4b (10 μM, 1 h) versus 5c (100 μM, 1 h) or 5c (10 μM, 1 h) versus 5c (100 μM, 1 h) in K562 cells
4b_5b_10 μM_K562_imputed	Perseus filtered file for probe-probe protein-directed AfBPP (LFQ proteomics) experiment using 4b (10 μM, 1 h) versus 5b (10 μM, 1 h) in K562 cells
4b_5b_10 μM_K562_analyzed	Annotated data for probe-probe protein-directed AfBPP (LFQ proteomics) experiment using 4b (10 μM, 1 h) versus 5b (10 μM, 1 h) in K562 cells
4b_10 μM_5c_100 μM_K562_imputed	Perseus filtered file for probe-probe protein-directed AfBPP (LFQ proteomics) experiment using 4b (10 μM, 1 h) versus 5c (100 μM, 1 h) in K562 cells
4b_10μM_5c_100μM_K562_analyzed	Annotated data for probe-probe protein-directed AfBPP (LFQ proteomics) experiment using 4b (10 μM, 1 h) versus 5c (100 μM, 1 h) in K562 cells
5b_10 μM_5c_100 μM_K562_imputed	Perseus filtered file for probe-probe protein-directed AfBPP (LFQ proteomics) experiment using 5b (10 μM, 1 h) versus 5c (100 μM, 1 h) in K562 cells
5b_10μM_5c_100μM_K562_analyzed	Annotated data for probe-probe protein-directed AfBPP (LFQ proteomics) experiment using 5b (10 μM, 1 h) versus 5c (100 μM, 1 h) in K562 cells
5c_1 μM_K562_raw	Combined protein file from Fragpipe ouptut for protein-directed AfBPP (LFQ proteomics) experiment using 5c (1 μM, 1 h) in K562 cells
5c_1 μM_K562_imputed	Perseus filtered file for protein-directed AfBPP (LFQ proteomics) experiment using 5c (1 μM, 1 h) in K562 cells
5c_1 μM_K562_analyzed	Annotated data for protein-directed AfBPP (LFQ proteomics) experiment using 5c (1 μM, 1 h) in K562 cells
5c_10 μM_K562_raw	Combined protein file from Fragpipe ouptut for protein-directed AfBPP (LFQ proteomics) experiment using 5c (10 μM, 1 h) in K562 cells
5c_10 μM_K562_imputed	Perseus filtered file for protein-directed AfBPP (LFQ proteomics) experiment using 5c (10 μM, 1 h) in K562 cells
5c_10 μM_K562_analyzed	Annotated data for protein-directed AfBPP (LFQ proteomics) experiment using 5c (10 μM, 1 h) in K562 cells
5c_20 μM_K562_raw	Combined protein file from Fragpipe ouptut for protein-directed AfBPP (LFQ proteomics) experiment using 5c (20 μM, 1 h) in K562 cells
5c_20 μM_K562_imputed	Perseus filtered file for protein-directed AfBPP (LFQ proteomics) experiment using 5c (20 μM, 1 h) in K562 cells
5c_20 μM_K562_analyzed	Annotated data for protein-directed AfBPP (LFQ proteomics) experiment using 5c (20 μM, 1 h) in K562 cells
3_4 μM_K562_raw	Combined protein file from Fragpipe ouptut for protein-directed AfBPP (LFQ proteomics) experiment using 5c (20 μM, 1 h) in K562 cells
3_4 μM_K562_imputed	Perseus filtered file for protein-directed AfBPP (LFQ proteomics) experiment using 3 (4 μM, 1 h) in K562 cells
3_4 μM_K562_analyzed	Annotated data for protein-directed AfBPP (LFQ proteomics) experiment using 3 (4 μM, 1 h) in K562 cells
5b_10μM_KCL22_70min_raw	Combined protein file from Fragpipe ouptut for protein-directed AfBPP (LFQ proteomics) experiment with 70-min LC-MS/MS gradient using 5b (10 μM, 1 h) in KCL22 cells
5b_10μM_KCL22_70min_imputed	Perseus filtered file for protein-directed AfBPP (LFQ proteomics) experiment with 70-min LC-MS/MS gradient using 5b (10 μM, 1 h) in KCL22 cells
5b_10μM_KCL22_70min_analyzed	Annotated data for protein-directed AfBPP (LFQ proteomics) experiment with 70-min LC-MS/MS gradient using 5b (10 μM, 1 h) in KCL22 cells
5b_10μM_KCL22_140min_raw	Combined protein file from Fragpipe ouptut for protein-directed AfBPP (LFQ proteomics) experiment with 140-min LC-MS/MS gradient using 5b (10 μM, 1 h) in KCL22 cells
5b_10μM_KCL22_140min_imputed	Perseus filtered file for protein-directed AfBPP (LFQ proteomics) experiment with 140-min LC-MS/MS gradient using 5b (10 μM, 1 h) in KCL22 cells
5b_10μM_KCL22_140min_analyzed	Annotated data for protein-directed AfBPP (LFQ proteomics) experiment with 140-min LC-MS/MS gradient using 5b (10 μM, 1 h) in KCL22 cells
4b_100μM_KCL22_70min_raw	Combined protein file from Fragpipe ouptut for protein-directed AfBPP (LFQ proteomics) experiment with 70-min LC-MS/MS gradient using 4b (100 μM, 1 h) in KCL22 cells
4b_100μM_KCL22_70min_imputed	Perseus filtered file for protein-directed AfBPP (LFQ proteomics) experiment with 70-min LC-MS/MS gradient using 4b (100 μM, 1 h) in KCL22 cells
4b_100μM_KCL22_70min_analyzed	Annotated data for protein-directed AfBPP (LFQ proteomics) experiment with 70-min LC-MS/MS gradient using 4b (100 μM, 1 h) in KCL22 cells
4b_100μM_KCL22_140min_raw	Combined protein file from Fragpipe ouptut for protein-directed AfBPP (LFQ proteomics) experiment with 140-min LC-MS/MS gradient using 4b (100 μM, 1 h) in KCL22 cells
4b_100μM_KCL22_140min_imputed	Perseus filtered file for protein-directed AfBPP (LFQ proteomics) experiment with 140-min LC-MS/MS gradient using 4b (100 μM, 1 h) in KCL22 cells
4b_100μM_KCL22_140min_analyzed	Annotated data for protein-directed AfBPP (LFQ proteomics) experiment with 140-min LC-MS/MS gradient using 4b (100 μM, 1 h) in KCL22 cells
COMP_5b_10uM_KCL22_raw	Combined protein file from Fragpipe ouptut for competitive protein-directed AfBPP (LFQ proteomics) experiment using 5b (10 μM, 0.5 h) and asciminib (50 μM, 0.5 h) in KCL22 cells
COMP_5b_10uM_KCL22_imputed	Perseus filtered file for competitive protein-directed AfBPP (LFQ proteomics) experiment using 5b (10 μM, 0.5 h) and asciminib (50 μM, 0.5 h) in KCL22 cells
COMP_5b_10uM_KCL22_analyzed	Annotated data for competitive protein-directed AfBPP (LFQ proteomics) experiment using 5b (10 μM, 0.5 h) and asciminib (50 μM, 0.5 h) in KCL22 cells

## Sheet: Merged-LFQ
																																							name	5b_10uM_K562_FC	5b_10uM_K562_Pval	label.x	5b_10uM_K562_Category	COMP_5b_10uM_K562_FC	COMP_5b_10uM_K562_Pval	label.y	COMP_5b_10uM_K562_Category	4b_5b_10uM_K562_FC	4b_5b_10uM_K562_Pval
																																						1	2025-09-11	NA	NA	NA	NA	NA	NA	NA	NA	NA	NA
																																						2	2025-09-02	NA	NA	NA	NA	NA	NA	NA	NA	NA	NA
																																						3	2025-09-04	NA	NA	NA	NA	NA	NA	NA	NA	NA	NA
																																						4	45356	NA	NA	NA	NA	NA	NA	NA	NA	NA	NA
																																						5	45537	2.20635	0.00167519	sp|Q15019|SEPT2_HUMAN	UP	0.939341	0.0883041	sp|Q15019|SEPT2_HUMAN	NS	NA	NA
																																						6	45538	NA	NA	NA	NA	NA	NA	NA	NA	NA	NA
																																						7	45541	3.80103	0.0649404	sp|Q14141|SEPT6_HUMAN	NS	NA	NA	NA	NA	NA	NA
																																						8	45543	6.04222	0.0826023	sp|Q92599|SEPT8_HUMAN	NS	0.296818	0.535483	sp|Q92599|SEPT8_HUMAN	NS	NA	NA
																																						9	45544	2.15319	0.00497733	sp|Q9UHD8|SEPT9_HUMAN	UP	0.594064	0.15425	sp|Q9UHD8|SEPT9_HUMAN	NS	NA	NA
																																						10	45546	3.70997	0.0120475	sp|Q9NVA2|SEP11_HUMAN	UP	1.00461	0.100465	sp|Q9NVA2|SEP11_HUMAN	NS	NA	NA
																																						11	45721	NA	NA	NA	NA	NA	NA	NA	NA	1.5411	0.226371
																																						12	45722	NA	NA	NA	NA	NA	NA	NA	NA	-1.25527	0.0452653
																																						13	45902	NA	NA	NA	NA	NA	NA	NA	NA	-2.24899	0.00077812
																																						14	45906	NA	NA	NA	NA	NA	NA	NA	NA	-1.00434	0.523286
																																						15	45908	NA	NA	NA	NA	NA	NA	NA	NA	-0.207468	0.654763
																																						16	45909	NA	NA	NA	NA	NA	NA	NA	NA	-0.410308	0.51517
																																						17	45911	NA	NA	NA	NA	NA	NA	NA	NA	0.120721	0.332667
																																						18	2025-09-06	NA	NA	NA	NA	NA	NA	NA	NA	NA	NA
																																						19	2025-09-08	NA	NA	NA	NA	NA	NA	NA	NA	NA	NA
																																						20	2025-09-09	NA	NA	NA	NA	NA	NA	NA	NA	NA	NA
																																						21	AAAS	3.38289	0.00980576	sp|Q9NRG9|AAAS_HUMAN	UP	2.37367	0.0663814	sp|Q9NRG9|AAAS_HUMAN	NS	-0.9413	0.229798
																																						22	AACS	NA	NA	NA	NA	NA	NA	NA	NA	NA	NA
																																						23	AAGAB	3.2856	0.000715824	sp|Q6PD74|AAGAB_HUMAN	UP	NA	NA	NA	NA	-0.252415	0.15943
																																						24	AAK1	NA	NA	NA	NA	NA	NA	NA	NA	NA	NA
																																						25	AAMP	NA	NA	NA	NA	NA	NA	NA	NA	NA	NA
																																						26	AAR2	2.5116	0.0652773	sp|Q9Y312|AAR2_HUMAN	NS	NA	NA	NA	NA	-0.329472	0.524927
																																						27	AARS	2.5982	0.00240972	sp|P49588|SYAC_HUMAN	UP	0.808814	0.0973975	sp|P49588|SYAC_HUMAN	NS	0.0716063	0.471063
																																						28	AARS2	2.72424	0.00649927	sp|Q5JTZ9|SYAM_HUMAN	UP	2.39494	0.00254395	sp|Q5JTZ9|SYAM_HUMAN	UP	-0.627317	0.0974527
																																						29	AARSD1	NA	NA	NA	NA	NA	NA	NA	NA	NA	NA
																																						30	AASDHPPT	2.31539	0.00373572	sp|Q9NRN7|ADPPT_HUMAN	UP	0.575665	0.46217	sp|Q9NRN7|ADPPT_HUMAN	NS	-0.236491	0.28159
																																						31	AASS	NA	NA	NA	NA	NA	NA	NA	NA	NA	NA
																																						32	ABAT	NA	NA	NA	NA	NA	NA	NA	NA	NA	NA
																																						33	ABCB10	2.31561	0.00579021	sp|Q9NRK6|ABCBA_HUMAN	UP	NA	NA	NA	NA	1.06606	0.231873
																																						34	ABCB6	4.77911	0.0013764	sp|Q9NP58|ABCB6_HUMAN	UP	NA	NA	NA	NA	NA	NA
																																						35	ABCB7	NA	NA	NA	NA	NA	NA	NA	NA	0.620173	0.403223
																																						36	ABCB8	NA	NA	NA	NA	NA	NA	NA	NA	NA	NA
																																						37	ABCC1	3.19899	0.00986122	sp|P33527|MRP1_HUMAN	UP	NA	NA	NA	NA	NA	NA
																																						38	ABCC4	2.89698	0.00594569	sp|O15439|MRP4_HUMAN	UP	NA	NA	NA	NA	0.714069	0.0513599
																																						39	ABCD1	NA	NA	NA	NA	0.777706	0.0724402	sp|P33897|ABCD1_HUMAN	NS	NA	NA
																																						40	ABCD3	1.64316	0.0343452	sp|P28288|ABCD3_HUMAN	UP	2.12868	0.0601052	sp|P28288|ABCD3_HUMAN	NS	-0.851154	0.0155377
																																						41	ABCE1	2.18432	0.00211079	sp|P61221|ABCE1_HUMAN	UP	0.901763	0.163486	sp|P61221|ABCE1_HUMAN	NS	-0.337421	0.0540416
																																						42	ABCF1	1.58728	0.0023231	sp|Q8NE71|ABCF1_HUMAN	UP	0.752751	0.0643129	sp|Q8NE71|ABCF1_HUMAN	NS	-0.250357	0.00541405
																																						43	ABCF2	2.16353	0.00928212	sp|Q9UG63|ABCF2_HUMAN	UP	0.698105	0.181855	sp|Q9UG63|ABCF2_HUMAN	NS	-0.647694	0.172622
																																						44	ABCF3	6.0798	0.0396715	sp|Q9NUQ8|ABCF3_HUMAN	UP	NA	NA	NA	NA	-2.98269	0.0685405
																																						45	ABCG1	NA	NA	NA	NA	NA	NA	NA	NA	NA	NA
																																						46	ABHD10	3.14417	0.0171428	sp|Q9NUJ1|ABHDA_HUMAN	UP	1.73315	0.0924844	sp|Q9NUJ1|ABHDA_HUMAN	NS	0.0866032	0.884309
																																						47	ABHD11	2.33701	0.0324986	sp|Q8NFV4|ABHDB_HUMAN	UP	NA	NA	NA	NA	0.47495	0.50398
																																						48	ABHD12	NA	NA	NA	NA	0.557791	0.163733	sp|Q8N2K0|ABD12_HUMAN	NS	-1.33503	0.057542
																																						49	ABHD14B	4.5103	0.00314333	sp|Q96IU4|ABHEB_HUMAN	UP	0.907624	0.0324631	sp|Q96IU4|ABHEB_HUMAN	UP	0.416246	0.547831
																																						50	ABHD16A	4.05435	0.00108053	sp|O95870|ABHGA_HUMAN	UP	1.17705	0.0285298	sp|O95870|ABHGA_HUMAN	UP	1.3262	0.00377421
																																						51	ABHD17B	NA	NA	NA	NA	NA	NA	NA	NA	NA	NA
																																						52	ABHD3	NA	NA	NA	NA	NA	NA	NA	NA	NA	NA
																																						53	ABHD5	6.18243	0.00100276	sp|Q8WTS1|ABHD5_HUMAN	UP	1.54123	0.0105863	sp|Q8WTS1|ABHD5_HUMAN	UP	0.653254	0.120692
																																						54	ABI1	NA	NA	NA	NA	NA	NA	NA	NA	NA	NA
																																						55	ABL1	NA	NA	NA	NA	NA	NA	NA	NA	NA	NA
																																						56	ABR	NA	NA	NA	NA	NA	NA	NA	NA	NA	NA
																																						57	ABRACL	NA	NA	NA	NA	NA	NA	NA	NA	NA	NA
																																						58	ABRAXAS2	NA	NA	NA	NA	NA	NA	NA	NA	NA	NA
																																						59	ABT1	NA	NA	NA	NA	NA	NA	NA	NA	NA	NA
																																						60	ACAA1	3.18364	0.001771	sp|P09110|THIK_HUMAN	UP	0.94283	0.0734066	sp|P09110|THIK_HUMAN	NS	-0.650061	0.540638
																																						61	ACAA2	2.48269	0.0716893	sp|P42765|THIM_HUMAN	NS	0.511073	0.198538	sp|P42765|THIM_HUMAN	NS	NA	NA
																																						62	ACACA	-1.02811	0.0442238	sp|Q13085|ACACA_HUMAN	DOWN	0.598629	0.0645559	sp|Q13085|ACACA_HUMAN	NS	0.0785192	0.673705
																																						63	ACACB	-3.31512	0.0312503	sp|O00763|ACACB_HUMAN	DOWN	NA	NA	NA	NA	NA	NA
																																						64	ACAD10	4.57805	0.00185621	sp|Q6JQN1|ACD10_HUMAN	UP	NA	NA	NA	NA	NA	NA
																																						65	ACAD11	NA	NA	NA	NA	NA	NA	NA	NA	NA	NA
																																						66	ACAD8	NA	NA	NA	NA	NA	NA	NA	NA	NA	NA
																																						67	ACAD9	4.19018	0.000644413	sp|Q9H845|ACAD9_HUMAN	UP	2.07127	0.273189	sp|Q9H845|ACAD9_HUMAN	NS	1.36758	0.133958
																																						68	ACADM	1.7329	0.00584931	sp|P11310|ACADM_HUMAN	UP	0.504807	0.202912	sp|P11310|ACADM_HUMAN	NS	-0.0147883	0.923225
																																						69	ACADS	2.42758	0.00076781	sp|P16219|ACADS_HUMAN	UP	0.187902	0.787259	sp|P16219|ACADS_HUMAN	NS	-0.738598	0.197107
																																						70	ACADSB	NA	NA	NA	NA	NA	NA	NA	NA	NA	NA
																																						71	ACADVL	3.0603	0.000747552	sp|P49748|ACADV_HUMAN	UP	2.1296	0.0097113	sp|P49748|ACADV_HUMAN	UP	0.198992	0.0823121
																																						72	ACAP1	NA	NA	NA	NA	NA	NA	NA	NA	NA	NA
																																						73	ACAP2	3.60408	4.61e-05	sp|Q15057|ACAP2_HUMAN	UP	3.42881	0.0577065	sp|Q15057|ACAP2_HUMAN	NS	-1.02713	0.27804
																																						74	ACAT1	1.8864	0.0143467	sp|P24752|THIL_HUMAN	UP	-0.17183	0.798966	sp|P24752|THIL_HUMAN	NS	-0.213636	0.427061
																																						75	ACAT2	2.37928	0.000896387	sp|Q9BWD1|THIC_HUMAN	UP	0.561602	0.248857	sp|Q9BWD1|THIC_HUMAN	NS	-0.49025	0.193419
																																						76	ACBD3	2.20009	0.00611286	sp|Q9H3P7|GCP60_HUMAN	UP	1.3175	0.0578701	sp|Q9H3P7|GCP60_HUMAN	NS	-0.115257	0.824378
																																						77	ACBD6	NA	NA	NA	NA	NA	NA	NA	NA	NA	NA
																																						78	ACE	NA	NA	NA	NA	NA	NA	NA	NA	NA	NA
																																						79	ACLY	2.7704	0.00256857	sp|P53396|ACLY_HUMAN	UP	1.25132	0.0536489	sp|P53396|ACLY_HUMAN	NS	-0.116538	0.382276
																																						80	ACO1	2.96207	0.0018291	sp|P21399|ACOC_HUMAN	UP	0.711681	0.38217	sp|P21399|ACOC_HUMAN	NS	-0.687533	0.453086
																																						81	ACO2	1.59851	0.0036328	sp|Q99798|ACON_HUMAN	UP	0.809177	0.0603285	sp|Q99798|ACON_HUMAN	NS	0.0168616	0.787765
																																						82	ACOT13	0.403444	0.467946	sp|Q9NPJ3|ACO13_HUMAN	NS	1.71985	0.030569	sp|Q9NPJ3|ACO13_HUMAN	UP	-0.379058	0.875684
																																						83	ACOT2	NA	NA	NA	NA	NA	NA	NA	NA	NA	NA
																																						84	ACOT7	2.4777	0.00446055	sp|O00154|BACH_HUMAN	UP	0.0748043	0.877622	sp|O00154|BACH_HUMAN	NS	0.529029	0.00474527
																																						85	ACOT8	0.776625	0.564255	sp|O14734|ACOT8_HUMAN	NS	NA	NA	NA	NA	NA	NA
																																						86	ACOT9	3.14486	0.000487347	sp|Q9Y305|ACOT9_HUMAN	UP	1.67931	0.0190522	sp|Q9Y305|ACOT9_HUMAN	UP	-0.918717	0.196209
																																						87	ACOX1	5.27409	0.000167549	sp|Q15067|ACOX1_HUMAN	UP	0.948505	0.0740151	sp|Q15067|ACOX1_HUMAN	NS	-0.425787	0.0784013
																																						88	ACOX3	3.00653	0.0105957	sp|O15254|ACOX3_HUMAN	UP	NA	NA	NA	NA	-0.0102323	0.987742
																																						89	ACP1	5.12363	0.011779	sp|P24666|PPAC_HUMAN	UP	0.880538	0.446861	sp|P24666|PPAC_HUMAN	NS	-0.972024	0.535891
																																						90	ACP2	NA	NA	NA	NA	NA	NA	NA	NA	NA	NA
																																						91	ACSF2	NA	NA	NA	NA	NA	NA	NA	NA	NA	NA
																																						92	ACSF3	0.954575	0.547177	sp|Q4G176|ACSF3_HUMAN	NS	NA	NA	NA	NA	NA	NA
																																						93	ACSL1	3.27611	0.000410436	sp|P33121|ACSL1_HUMAN	UP	1.01886	0.0327741	sp|P33121|ACSL1_HUMAN	UP	-0.20674	0.789093
																																						94	ACSL3	3.70194	0.000766133	sp|O95573|ACSL3_HUMAN	UP	1.34949	0.0737718	sp|O95573|ACSL3_HUMAN	NS	0.2725	0.000784829
																																						95	ACSL4	3.47096	0.00783803	sp|O60488|ACSL4_HUMAN	UP	1.4328	0.0745351	sp|O60488|ACSL4_HUMAN	NS	-0.612626	0.553404
																																						96	ACSL5	NA	NA	NA	NA	NA	NA	NA	NA	NA	NA
																																						97	ACSL6	NA	NA	NA	NA	NA	NA	NA	NA	-0.0583871	0.948661
																																						98	ACSM3	2.26241	0.000911982	sp|Q53FZ2|ACSM3_HUMAN	UP	1.04329	0.102832	sp|Q53FZ2|ACSM3_HUMAN	NS	-0.19793	0.435046
																																						99	ACSS1	NA	NA	NA	NA	NA	NA	NA	NA	NA	NA
																																						100	ACSS2	2.84424	0.00898311	sp|Q9NR19|ACSA_HUMAN	UP	1.10162	0.0828977	sp|Q9NR19|ACSA_HUMAN	NS	-0.791259	0.53983
																																						101	ACTA1	2.08318	0.00937059	sp|P68133|ACTS_HUMAN	UP	NA	NA	NA	NA	-0.0115916	0.970086
																																						102	ACTB	1.85258	0.000502082	sp|P60709|ACTB_HUMAN	UP	0.709848	0.0625288	sp|P60709|ACTB_HUMAN	NS	-0.0267398	0.86122
																																						103	ACTC1	NA	NA	NA	NA	0.827752	0.0532554	sp|P68032|ACTC_HUMAN	NS	NA	NA
																																						104	ACTG1	2.01857	0.00281109	sp|P63261|ACTG_HUMAN	UP	0.796073	0.147128	sp|P63261|ACTG_HUMAN	NS	0.00618426	0.975992
																																						105	ACTG2	NA	NA	NA	NA	NA	NA	NA	NA	NA	NA
																																						106	ACTL6A	0.479067	0.590706	sp|O96019|ACL6A_HUMAN	NS	1.15149	0.146878	sp|O96019|ACL6A_HUMAN	NS	-1.5226	0.106549
																																						107	ACTN1	2.14019	0.00217367	sp|P12814|ACTN1_HUMAN	UP	1.69509	0.00358115	sp|P12814|ACTN1_HUMAN	UP	-1.62521	0.00737421
																																						108	ACTN2	NA	NA	NA	NA	NA	NA	NA	NA	0.353861	0.805055
																																						109	ACTN4	2.27918	0.00243781	sp|O43707|ACTN4_HUMAN	UP	1.42406	0.0328222	sp|O43707|ACTN4_HUMAN	UP	-0.823175	0.00162306
																																						110	ACTR10	4.70106	0.00676384	sp|Q9NZ32|ARP10_HUMAN	UP	NA	NA	NA	NA	NA	NA
																																						111	ACTR1A	2.21225	0.00267557	sp|P61163|ACTZ_HUMAN	UP	0.749948	0.120339	sp|P61163|ACTZ_HUMAN	NS	-0.258127	0.115649
																																						112	ACTR1B	3.53064	0.161031	sp|P42025|ACTY_HUMAN	NS	1.40789	0.439368	sp|P42025|ACTY_HUMAN	NS	NA	NA
																																						113	ACTR2	3.83899	0.00693098	sp|P61160|ARP2_HUMAN	UP	0.570972	0.11836	sp|P61160|ARP2_HUMAN	NS	-0.819239	0.128238
																																						114	ACTR3	3.43657	2.01e-05	sp|P61158|ARP3_HUMAN	UP	0.691946	0.207706	sp|P61158|ARP3_HUMAN	NS	-0.453264	0.125948
																																						115	ACY1	1.70199	0.034003	sp|Q03154|ACY1_HUMAN	UP	0.450319	0.261403	sp|Q03154|ACY1_HUMAN	NS	-0.555482	0.500056
																																						116	ADA	NA	NA	NA	NA	NA	NA	NA	NA	NA	NA
																																						117	ADAM10	7.14874	0.00104545	sp|O14672|ADA10_HUMAN	UP	3.12518	0.00675052	sp|O14672|ADA10_HUMAN	UP	0.777182	0.543895
																																						118	ADAM17	NA	NA	NA	NA	NA	NA	NA	NA	-2.71068	0.0944001
																																						119	ADAMTS18	NA	NA	NA	NA	NA	NA	NA	NA	NA	NA
																																						120	ADAMTS7	NA	NA	NA	NA	NA	NA	NA	NA	NA	NA
																																						121	ADAR	NA	NA	NA	NA	NA	NA	NA	NA	NA	NA
																																						122	ADD1	3.11082	0.0004091	sp|P35611|ADDA_HUMAN	UP	1.09647	0.169734	sp|P35611|ADDA_HUMAN	NS	-0.945925	0.138164
																																						123	ADD2	4.26038	0.0136873	sp|P35612|ADDB_HUMAN	UP	NA	NA	NA	NA	-0.907899	0.212218
																																						124	ADD3	5.27499	0.000154842	sp|Q9UEY8|ADDG_HUMAN	UP	NA	NA	NA	NA	NA	NA
																																						125	ADGRG4	NA	NA	NA	NA	NA	NA	NA	NA	NA	NA
																																						126	ADH5	2.1755	0.000824458	sp|P11766|ADHX_HUMAN	UP	0.937742	0.102532	sp|P11766|ADHX_HUMAN	NS	0.443342	0.163404
																																						127	ADI1	NA	NA	NA	NA	NA	NA	NA	NA	NA	NA
																																						128	ADK	3.67446	0.000208459	sp|P55263|ADK_HUMAN	UP	0.98719	0.0720091	sp|P55263|ADK_HUMAN	NS	-4.31405	7.92e-08
																																						129	ADNP	NA	NA	NA	NA	NA	NA	NA	NA	NA	NA
																																						130	ADO	NA	NA	NA	NA	NA	NA	NA	NA	NA	NA
																																						131	ADPGK	7.04356	2.63e-05	sp|Q9BRR6|ADPGK_HUMAN	UP	2.49469	0.0541333	sp|Q9BRR6|ADPGK_HUMAN	NS	-1.19706	0.11642
																																						132	ADPRHL2	NA	NA	NA	NA	-0.820632	0.164008	sp|Q9NX46|ARHL2_HUMAN	NS	NA	NA
																																						133	ADRM1	3.94742	1.69e-05	sp|Q16186|ADRM1_HUMAN	UP	0.238728	0.585207	sp|Q16186|ADRM1_HUMAN	NS	0.0665792	0.869216
																																						134	ADSL	2.71413	0.00683615	sp|P30566|PUR8_HUMAN	UP	0.773328	0.10297	sp|P30566|PUR8_HUMAN	NS	-0.898602	0.256347
																																						135	ADSS	3.12819	0.00220647	sp|P30520|PURA2_HUMAN	UP	0.535817	0.231433	sp|P30520|PURA2_HUMAN	NS	-0.420273	0.378858
																																						136	AEBP1	NA	NA	NA	NA	NA	NA	NA	NA	NA	NA
																																						137	AFDN	2.95238	0.0165601	sp|P55196|AFAD_HUMAN	UP	NA	NA	NA	NA	-1.47695	0.0330161
																																						138	AFG1L	3.27482	0.0261232	sp|Q8WV93|AFG1L_HUMAN	UP	NA	NA	NA	NA	NA	NA
																																						139	AFG3L2	6.59221	0.000979056	sp|Q9Y4W6|AFG32_HUMAN	UP	1.95221	0.424957	sp|Q9Y4W6|AFG32_HUMAN	NS	1.54458	0.0196762
																																						140	AGAP2	NA	NA	NA	NA	NA	NA	NA	NA	NA	NA
																																						141	AGAP3	3.05476	0.038076	sp|Q96P47|AGAP3_HUMAN	UP	NA	NA	NA	NA	-1.32331	0.271578
																																						142	AGFG1	NA	NA	NA	NA	NA	NA	NA	NA	NA	NA
																																						143	AGK	3.66106	0.00776746	sp|Q53H12|AGK_HUMAN	UP	0.871458	0.11931	sp|Q53H12|AGK_HUMAN	NS	2.154	0.0409071
																																						144	AGL	4.61757	4.98e-05	sp|P35573|GDE_HUMAN	UP	1.57289	0.0252451	sp|P35573|GDE_HUMAN	UP	2.92428	0.00170805
																																						145	AGO2	3.24172	0.00678137	sp|Q9UKV8|AGO2_HUMAN	UP	0.476339	0.180587	sp|Q9UKV8|AGO2_HUMAN	NS	-0.239641	0.708344
																																						146	AGPAT1	5.48936	0.000159717	sp|Q99943|PLCA_HUMAN	UP	1.76952	0.0272968	sp|Q99943|PLCA_HUMAN	UP	-2.19636	0.22139
																																						147	AGPAT2	2.66628	0.0859279	sp|O15120|PLCB_HUMAN	NS	NA	NA	NA	NA	-0.582506	0.319777
																																						148	AGPAT3	NA	NA	NA	NA	2.51049	0.0669294	sp|Q9NRZ7|PLCC_HUMAN	NS	NA	NA
																																						149	AGPAT5	0.979626	0.52706	sp|Q9NUQ2|PLCE_HUMAN	NS	NA	NA	NA	NA	1.79711	0.0960841
																																						150	AGPS	3.48656	0.0322932	sp|O00116|ADAS_HUMAN	UP	2.05274	0.0232952	sp|O00116|ADAS_HUMAN	UP	0.0531476	0.747711
																																						151	AGTRAP	2.45307	0.00144867	sp|Q6RW13|ATRAP_HUMAN	UP	1.1525	0.156042	sp|Q6RW13|ATRAP_HUMAN	NS	-0.257758	0.674944
																																						152	AHCY	2.57672	0.00126254	sp|P23526|SAHH_HUMAN	UP	0.799105	0.0586373	sp|P23526|SAHH_HUMAN	NS	-0.509909	0.010725
																																						153	AHCYL1	3.29122	0.13901	sp|O43865|SAHH2_HUMAN	NS	-0.330094	0.748238	sp|O43865|SAHH2_HUMAN	NS	-1.5342	0.0515498
																																						154	AHNAK	3.87397	0.0013827	sp|Q09666|AHNK_HUMAN	UP	1.79558	0.00631659	sp|Q09666|AHNK_HUMAN	UP	-0.320588	0.697957
																																						155	AHR	NA	NA	NA	NA	NA	NA	NA	NA	NA	NA
																																						156	AHSA1	2.46575	0.00272562	sp|O95433|AHSA1_HUMAN	UP	0.805396	0.0742981	sp|O95433|AHSA1_HUMAN	NS	0.0562744	0.905381
																																						157	AIDA	NA	NA	NA	NA	NA	NA	NA	NA	NA	NA
																																						158	AIFM1	3.31712	0.000739054	sp|O95831|AIFM1_HUMAN	UP	1.87741	0.0109952	sp|O95831|AIFM1_HUMAN	UP	-0.0439517	0.777016
																																						159	AIFM2	2.29563	0.316392	sp|Q9BRQ8|AIFM2_HUMAN	NS	0.547082	0.581044	sp|Q9BRQ8|AIFM2_HUMAN	NS	-0.833599	0.428982
																																						160	AIMP1	3.89434	0.0173746	sp|Q12904|AIMP1_HUMAN	UP	-0.233175	0.655962	sp|Q12904|AIMP1_HUMAN	NS	-1.46019	0.0175987
																																						161	AIMP2	2.70746	0.00185547	sp|Q13155|AIMP2_HUMAN	UP	1.02451	0.103317	sp|Q13155|AIMP2_HUMAN	NS	0.0036672	0.986541
																																						162	AIP	3.05985	0.00457014	sp|O00170|AIP_HUMAN	UP	0.121143	0.896799	sp|O00170|AIP_HUMAN	NS	0.31654	0.417239
																																						163	AK1	2.97086	0.0546938	sp|P00568|KAD1_HUMAN	NS	0.86306	0.28429	sp|P00568|KAD1_HUMAN	NS	-0.00999387	0.989393
																																						164	AK2	0.684892	0.0578909	sp|P54819|KAD2_HUMAN	NS	0.353564	0.330027	sp|P54819|KAD2_HUMAN	NS	-0.0150661	0.915528
																																						165	AK3	1.82031	0.0169272	sp|Q9UIJ7|KAD3_HUMAN	UP	1.05969	0.0883295	sp|Q9UIJ7|KAD3_HUMAN	NS	0.540144	0.532603
																																						166	AK4	0.143693	0.683675	sp|P27144|KAD4_HUMAN	NS	0.826541	0.181273	sp|P27144|KAD4_HUMAN	NS	0.311857	0.206945
																																						167	AK6	NA	NA	NA	NA	NA	NA	NA	NA	-0.916315	0.419328
																																						168	AKAP8L	2.51097	0.000876871	sp|Q9ULX6|AKP8L_HUMAN	UP	1.99077	0.00269362	sp|Q9ULX6|AKP8L_HUMAN	UP	0.25051	0.77285
																																						169	AKR1A1	2.05793	0.00163762	sp|P14550|AK1A1_HUMAN	UP	0.165148	0.685041	sp|P14550|AK1A1_HUMAN	NS	-0.438108	0.44877
																																						170	AKR1B1	NA	NA	NA	NA	NA	NA	NA	NA	NA	NA
																																						171	AKR1C1	1.80987	0.00255311	sp|Q04828|AK1C1_HUMAN	UP	0.509216	0.141772	sp|Q04828|AK1C1_HUMAN	NS	-0.281608	0.270679
																																						172	AKR1C2	NA	NA	NA	NA	NA	NA	NA	NA	-0.062184	0.750892
																																						173	AKR7A2	1.47463	0.00919315	sp|O43488|ARK72_HUMAN	UP	0.00246747	0.994418	sp|O43488|ARK72_HUMAN	NS	-0.752611	0.0969115
																																						174	AKT1	2.38004	0.0566557	sp|P31749|AKT1_HUMAN	NS	1.45337	0.273523	sp|P31749|AKT1_HUMAN	NS	NA	NA
																																						175	AKT2	1.68586	0.00885569	sp|P31751|AKT2_HUMAN	UP	NA	NA	NA	NA	0.0130177	0.964616
																																						176	ALAD	NA	NA	NA	NA	NA	NA	NA	NA	NA	NA
																																						177	ALB	NA	NA	NA	NA	NA	NA	NA	NA	NA	NA
																																						178	ALCAM	NA	NA	NA	NA	NA	NA	NA	NA	NA	NA
																																						179	ALDH16A1	2.8776	0.0085411	sp|Q8IZ83|A16A1_HUMAN	UP	1.36703	0.0134116	sp|Q8IZ83|A16A1_HUMAN	UP	-0.088295	0.805285
																																						180	ALDH18A1	3.4395	0.0023069	sp|P54886|P5CS_HUMAN	UP	5.38835	0.00387485	sp|P54886|P5CS_HUMAN	UP	-0.0491244	0.921875
																																						181	ALDH1A1	4.71677	0.00056784	sp|P00352|AL1A1_HUMAN	UP	1.83996	0.036395	sp|P00352|AL1A1_HUMAN	UP	1.89838	0.00148267
																																						182	ALDH1A2	4.35858	0.000482717	sp|O94788|AL1A2_HUMAN	UP	1.75566	0.0134599	sp|O94788|AL1A2_HUMAN	UP	1.3043	0.000653378
																																						183	ALDH1B1	4.71214	0.000263542	sp|P30837|AL1B1_HUMAN	UP	1.27191	0.0603621	sp|P30837|AL1B1_HUMAN	NS	0.0793056	0.740521
																																						184	ALDH1L1	1.96073	0.00294509	sp|O75891|AL1L1_HUMAN	UP	NA	NA	NA	NA	NA	NA
																																						185	ALDH1L2	NA	NA	NA	NA	NA	NA	NA	NA	NA	NA
																																						186	ALDH2	4.84855	6.02e-05	sp|P05091|ALDH2_HUMAN	UP	0.546476	0.309139	sp|P05091|ALDH2_HUMAN	NS	0.226679	0.167681
																																						187	ALDH3A2	NA	NA	NA	NA	NA	NA	NA	NA	NA	NA
																																						188	ALDH4A1	2.22276	0.00352263	sp|P30038|AL4A1_HUMAN	UP	0.100073	0.852763	sp|P30038|AL4A1_HUMAN	NS	NA	NA
																																						189	ALDH5A1	3.18653	0.00109389	sp|P51649|SSDH_HUMAN	UP	1.01432	0.133004	sp|P51649|SSDH_HUMAN	NS	NA	NA
																																						190	ALDH6A1	1.96599	0.00288487	sp|Q02252|MMSA_HUMAN	UP	NA	NA	NA	NA	NA	NA
																																						191	ALDH7A1	NA	NA	NA	NA	NA	NA	NA	NA	NA	NA
																																						192	ALDOA	1.53658	0.00365613	sp|P04075|ALDOA_HUMAN	UP	0.262669	0.445521	sp|P04075|ALDOA_HUMAN	NS	0.0873693	0.629189
																																						193	ALDOC	1.96985	0.03886	sp|P09972|ALDOC_HUMAN	UP	-0.0286045	0.949916	sp|P09972|ALDOC_HUMAN	NS	-0.28043	0.326606
																																						194	ALG1	4.8688	0.000139275	sp|Q9BT22|ALG1_HUMAN	UP	3.0981	0.00459889	sp|Q9BT22|ALG1_HUMAN	UP	-0.495	0.208042
																																						195	ALG10	NA	NA	NA	NA	NA	NA	NA	NA	NA	NA
																																						196	ALG11	NA	NA	NA	NA	NA	NA	NA	NA	NA	NA
																																						197	ALG2	NA	NA	NA	NA	NA	NA	NA	NA	NA	NA
																																						198	ALG3	NA	NA	NA	NA	NA	NA	NA	NA	NA	NA
																																						199	ALG5	5.40575	0.000378302	sp|Q9Y673|ALG5_HUMAN	UP	0.955989	0.453406	sp|Q9Y673|ALG5_HUMAN	NS	-1.00599	0.0899969
																																						200	ALG8	NA	NA	NA	NA	NA	NA	NA	NA	NA	NA
																																						201	ALG9	NA	NA	NA	NA	NA	NA	NA	NA	NA	NA
																																						202	ALKBH5	NA	NA	NA	NA	NA	NA	NA	NA	NA	NA
																																						203	ALOX5	NA	NA	NA	NA	0.150948	0.72858	sp|P09917|LOX5_HUMAN	NS	NA	NA
																																						204	AMFR	1.85383	0.00376214	sp|Q9UKV5|AMFR_HUMAN	UP	NA	NA	NA	NA	NA	NA
																																						205	AMPD2	2.555	0.00409155	sp|Q01433|AMPD2_HUMAN	UP	1.81104	0.00363243	sp|Q01433|AMPD2_HUMAN	UP	-0.432842	0.317218
																																						206	ANAPC1	3.36433	0.191802	sp|Q9H1A4|APC1_HUMAN	NS	1.6789	0.0395858	sp|Q9H1A4|APC1_HUMAN	UP	-0.027703	0.963892
																																						207	ANAPC2	0.665147	0.81399	sp|Q9UJX6|ANC2_HUMAN	NS	NA	NA	NA	NA	NA	NA
																																						208	ANAPC4	3.20702	0.000426841	sp|Q9UJX5|APC4_HUMAN	UP	NA	NA	NA	NA	-0.25722	0.806038
																																						209	ANAPC5	4.01217	0.00180114	sp|Q9UJX4|APC5_HUMAN	UP	NA	NA	NA	NA	-1.34832	0.178674
																																						210	ANAPC7	4.20393	0.00411394	sp|Q9UJX3|APC7_HUMAN	UP	NA	NA	NA	NA	-0.283852	0.382837
																																						211	ANK1	NA	NA	NA	NA	NA	NA	NA	NA	-1.26331	0.389998
																																						212	ANKFY1	0.798901	0.811658	sp|Q9P2R3|ANFY1_HUMAN	NS	NA	NA	NA	NA	NA	NA
																																						213	ANKH	NA	NA	NA	NA	NA	NA	NA	NA	NA	NA
																																						214	ANKHD1	NA	NA	NA	NA	NA	NA	NA	NA	NA	NA
																																						215	ANKLE2	NA	NA	NA	NA	NA	NA	NA	NA	-2.78921	0.0103081
																																						216	ANKMY2	NA	NA	NA	NA	NA	NA	NA	NA	-1.46591	0.0520659
																																						217	ANKRD13A	NA	NA	NA	NA	0.271958	0.694538	sp|Q8IZ07|AN13A_HUMAN	NS	-1.10213	0.0579433
																																						218	ANKRD17	3.53858	0.0304424	sp|O75179|ANR17_HUMAN	UP	1.20961	0.131755	sp|O75179|ANR17_HUMAN	NS	-0.553359	0.593304
																																						219	ANKRD27	NA	NA	NA	NA	NA	NA	NA	NA	NA	NA
																																						220	ANKRD28	1.36431	0.0279193	sp|O15084|ANR28_HUMAN	UP	NA	NA	NA	NA	NA	NA
																																						221	ANKRD46	NA	NA	NA	NA	NA	NA	NA	NA	NA	NA
																																						222	ANKS1B	NA	NA	NA	NA	NA	NA	NA	NA	NA	NA
																																						223	ANKZF1	NA	NA	NA	NA	NA	NA	NA	NA	NA	NA
																																						224	ANLN	NA	NA	NA	NA	NA	NA	NA	NA	-1.66026	0.0457543
																																						225	ANO10	4.89813	0.00382451	sp|Q9NW15|ANO10_HUMAN	UP	2.18348	0.000355879	sp|Q9NW15|ANO10_HUMAN	UP	0.0122331	0.980773
																																						226	ANO6	NA	NA	NA	NA	2.31894	0.0538412	sp|Q4KMQ2|ANO6_HUMAN	NS	NA	NA
																																						227	ANP32A	0.729588	0.0812059	sp|P39687|AN32A_HUMAN	NS	0.372244	0.418382	sp|P39687|AN32A_HUMAN	NS	0.694021	0.352234
																																						228	ANP32B	1.70135	0.00730228	sp|Q92688|AN32B_HUMAN	UP	0.318916	0.388195	sp|Q92688|AN32B_HUMAN	NS	0.0819499	0.436795
																																						229	ANP32E	1.75844	0.0063292	sp|Q9BTT0|AN32E_HUMAN	UP	0.596398	0.362343	sp|Q9BTT0|AN32E_HUMAN	NS	0.168787	0.00711118
																																						230	ANTXR2	2.64085	0.0155307	sp|P58335|ANTR2_HUMAN	UP	NA	NA	NA	NA	-0.31585	0.652313
																																						231	ANXA1	1.05175	0.0148742	sp|P04083|ANXA1_HUMAN	UP	0.407084	0.259442	sp|P04083|ANXA1_HUMAN	NS	-0.0663935	0.612687
																																						232	ANXA10	1.65294	0.0665589	sp|Q9UJ72|ANX10_HUMAN	NS	NA	NA	NA	NA	NA	NA
																																						233	ANXA11	2.26417	0.00589099	sp|P50995|ANX11_HUMAN	UP	0.991291	0.158709	sp|P50995|ANX11_HUMAN	NS	-0.126655	0.702856
																																						234	ANXA2	1.85456	0.0077046	sp|P07355|ANXA2_HUMAN	UP	0.610973	0.130543	sp|P07355|ANXA2_HUMAN	NS	0.323799	0.0883555
																																						235	ANXA3	-0.122932	0.951299	sp|P12429|ANXA3_HUMAN	NS	0.0514901	0.921871	sp|P12429|ANXA3_HUMAN	NS	NA	NA
																																						236	ANXA5	2.79162	0.000560166	sp|P08758|ANXA5_HUMAN	UP	0.711464	0.236629	sp|P08758|ANXA5_HUMAN	NS	-0.683538	0.173718
																																						237	ANXA6	3.30306	0.000350062	sp|P08133|ANXA6_HUMAN	UP	2.02203	0.279291	sp|P08133|ANXA6_HUMAN	NS	-0.752071	0.116733
																																						238	ANXA7	2.65515	0.00439238	sp|P20073|ANXA7_HUMAN	UP	1.09032	0.20602	sp|P20073|ANXA7_HUMAN	NS	-0.217666	0.615618
																																						239	ANXA8	NA	NA	NA	NA	NA	NA	NA	NA	NA	NA
																																						240	AP1B1	4.44635	0.000837799	sp|Q10567|AP1B1_HUMAN	UP	0.795146	0.330089	sp|Q10567|AP1B1_HUMAN	NS	1.51485	0.0114892
																																						241	AP1G1	3.90605	0.000386624	sp|O43747|AP1G1_HUMAN	UP	1.43541	0.0759816	sp|O43747|AP1G1_HUMAN	NS	0.0105349	0.95242
																																						242	AP1M1	2.62158	0.00111837	sp|Q9BXS5|AP1M1_HUMAN	UP	1.61929	0.102448	sp|Q9BXS5|AP1M1_HUMAN	NS	-1.67784	0.467828
																																						243	AP1S1	5.71657	4.88e-05	sp|P61966|AP1S1_HUMAN	UP	NA	NA	NA	NA	-0.0606562	0.901816
																																						244	AP1S2	NA	NA	NA	NA	1.05183	0.0858184	sp|P56377|AP1S2_HUMAN	NS	NA	NA
																																						245	AP2A1	1.62572	0.00665198	sp|O95782|AP2A1_HUMAN	UP	1.31767	0.0502476	sp|O95782|AP2A1_HUMAN	NS	-0.555733	0.289583
																																						246	AP2A2	2.97376	0.000908969	sp|O94973|AP2A2_HUMAN	UP	NA	NA	NA	NA	-1.38898	0.0120475
																																						247	AP2B1	2.5533	0.00361614	sp|P63010|AP2B1_HUMAN	UP	3.30424	0.0233109	sp|P63010|AP2B1_HUMAN	UP	-0.0957489	0.583644
																																						248	AP2M1	1.53696	0.0285206	sp|Q96CW1|AP2M1_HUMAN	UP	1.56278	0.00599723	sp|Q96CW1|AP2M1_HUMAN	UP	-0.851749	0.0678144
																																						249	AP2S1	1.57893	0.020432	sp|P53680|AP2S1_HUMAN	UP	1.56911	0.0347645	sp|P53680|AP2S1_HUMAN	UP	NA	NA
																																						250	AP3B1	4.27752	0.00178834	sp|O00203|AP3B1_HUMAN	UP	3.33243	0.0297925	sp|O00203|AP3B1_HUMAN	UP	2.64677	0.0325824
																																						251	AP3D1	2.15881	0.00285505	sp|O14617|AP3D1_HUMAN	UP	1.79053	0.0377404	sp|O14617|AP3D1_HUMAN	UP	-1.58005	0.407573
																																						252	AP3M1	2.90725	0.0432104	sp|Q9Y2T2|AP3M1_HUMAN	UP	1.7879	0.104916	sp|Q9Y2T2|AP3M1_HUMAN	NS	-1.21496	0.477895
																																						253	AP3S1	3.70271	0.0136316	sp|Q92572|AP3S1_HUMAN	UP	NA	NA	NA	NA	0.263444	0.834773
																																						254	AP4B1	NA	NA	NA	NA	NA	NA	NA	NA	-1.45723	0.0498149
																																						255	APAF1	NA	NA	NA	NA	NA	NA	NA	NA	NA	NA
																																						256	APBA2	NA	NA	NA	NA	NA	NA	NA	NA	NA	NA
																																						257	APBB1IP	NA	NA	NA	NA	NA	NA	NA	NA	NA	NA
																																						258	APEH	2.74982	0.000125267	sp|P13798|ACPH_HUMAN	UP	0.850251	0.153757	sp|P13798|ACPH_HUMAN	NS	0.154191	0.727677
																																						259	APEX1	2.23045	0.00112681	sp|P27695|APEX1_HUMAN	UP	0.611749	0.173045	sp|P27695|APEX1_HUMAN	NS	0.133396	0.589619
																																						260	API5	2.37221	0.00548913	sp|Q9BZZ5|API5_HUMAN	UP	0.14811	0.709719	sp|Q9BZZ5|API5_HUMAN	NS	-0.398326	0.147705
																																						261	APIP	3.09495	0.00312803	sp|Q96GX9|MTNB_HUMAN	UP	-0.980285	0.452984	sp|Q96GX9|MTNB_HUMAN	NS	-0.0745945	0.934779
																																						262	APMAP	7.14072	0.000360675	sp|Q9HDC9|APMAP_HUMAN	UP	1.7709	0.00810427	sp|Q9HDC9|APMAP_HUMAN	UP	1.27453	0.0331482
																																						263	APOA1	3.08335	0.000274657	sp|P02647|APOA1_HUMAN	UP	1.81942	0.0162956	sp|P02647|APOA1_HUMAN	UP	NA	NA
																																						264	APOB	7.70841	0.000108536	sp|P04114|APOB_HUMAN	UP	0.406121	0.278854	sp|P04114|APOB_HUMAN	NS	-0.73924	0.431768
																																						265	APOBEC3C	5.61867	0.000960884	sp|Q9NRW3|ABC3C_HUMAN	UP	0.567207	0.223941	sp|Q9NRW3|ABC3C_HUMAN	NS	-1.48169	0.498414
																																						266	APOBEC3D	2.3871	0.112503	sp|Q96AK3|ABC3D_HUMAN	NS	NA	NA	NA	NA	NA	NA
																																						267	APOC1	0.156643	0.835105	sp|P02654|APOC1_HUMAN	NS	0.919344	0.139447	sp|P02654|APOC1_HUMAN	NS	-0.913432	0.00579043
																																						268	APOE	8.43509	0.00123402	sp|P02649|APOE_HUMAN	UP	1.48966	0.140213	sp|P02649|APOE_HUMAN	NS	-0.970129	0.00104271
																																						269	APOL2	5.82491	0.000566914	sp|Q9BQE5|APOL2_HUMAN	UP	0.810081	0.0231265	sp|Q9BQE5|APOL2_HUMAN	UP	0.109993	0.921527
																																						270	APOO	5.4852	0.00187127	sp|Q9BUR5|MIC26_HUMAN	UP	1.367	0.0766141	sp|Q9BUR5|MIC26_HUMAN	NS	1.30624	0.0153978
																																						271	APOOL	NA	NA	NA	NA	NA	NA	NA	NA	2.24644	0.0216689
																																						272	APP	NA	NA	NA	NA	NA	NA	NA	NA	NA	NA
																																						273	APPL1	NA	NA	NA	NA	NA	NA	NA	NA	NA	NA
																																						274	APRT	1.39571	0.00462929	sp|P07741|APT_HUMAN	UP	0.345391	0.318908	sp|P07741|APT_HUMAN	NS	0.0646203	0.407489
																																						275	AQR	1.8474	0.00472021	sp|O60306|AQR_HUMAN	UP	NA	NA	NA	NA	-1.25499	0.281689
																																						276	AR	NA	NA	NA	NA	NA	NA	NA	NA	NA	NA
																																						277	ARAF	1.26798	0.555976	sp|P10398|ARAF_HUMAN	NS	NA	NA	NA	NA	-0.623306	0.635547
																																						278	ARAP1	2.5798	0.00232098	sp|Q96P48|ARAP1_HUMAN	UP	NA	NA	NA	NA	0.118887	0.812546
																																						279	ARAP3	NA	NA	NA	NA	NA	NA	NA	NA	NA	NA
																																						280	ARCN1	1.66514	0.00435533	sp|P48444|COPD_HUMAN	UP	0.885079	0.186382	sp|P48444|COPD_HUMAN	NS	0.531904	0.415426
																																						281	ARF1	NA	NA	NA	NA	NA	NA	NA	NA	NA	NA
																																						282	ARF3	2.65295	0.00207232	sp|P61204|ARF3_HUMAN	UP	1.26671	0.0321602	sp|P61204|ARF3_HUMAN	UP	0.000940323	0.994166
																																						283	ARF4	2.93521	0.00104137	sp|P18085|ARF4_HUMAN	UP	0.908452	0.0800143	sp|P18085|ARF4_HUMAN	NS	0.0890287	0.594578
																																						284	ARF5	2.87997	0.00983884	sp|P84085|ARF5_HUMAN	UP	1.16906	0.173755	sp|P84085|ARF5_HUMAN	NS	-0.750406	0.250399
																																						285	ARF6	3.25519	0.000142048	sp|P62330|ARF6_HUMAN	UP	1.59703	0.0195012	sp|P62330|ARF6_HUMAN	UP	0.310668	0.101351
																																						286	ARFGAP1	4.15638	0.0157278	sp|Q8N6T3|ARFG1_HUMAN	UP	0.942186	0.115863	sp|Q8N6T3|ARFG1_HUMAN	NS	NA	NA
																																						287	ARFGAP2	2.13935	0.0161362	sp|Q8N6H7|ARFG2_HUMAN	UP	0.51311	0.608152	sp|Q8N6H7|ARFG2_HUMAN	NS	-1.16633	0.0718277
																																						288	ARFGAP3	NA	NA	NA	NA	NA	NA	NA	NA	NA	NA
																																						289	ARFGEF1	3.52622	0.00641517	sp|Q9Y6D6|BIG1_HUMAN	UP	NA	NA	NA	NA	NA	NA
																																						290	ARFGEF2	NA	NA	NA	NA	NA	NA	NA	NA	NA	NA
																																						291	ARFIP1	7.30861	0.000539166	sp|P53367|ARFP1_HUMAN	UP	1.38169	0.0232245	sp|P53367|ARFP1_HUMAN	UP	1.82418	0.00874731
																																						292	ARFIP2	5.6046	0.000958939	sp|P53365|ARFP2_HUMAN	UP	-0.209957	0.846344	sp|P53365|ARFP2_HUMAN	NS	-0.55161	0.39745
																																						293	ARG1	-1.01965	0.186286	sp|P05089|ARGI1_HUMAN	NS	NA	NA	NA	NA	NA	NA
																																						294	ARG2	1.05707	0.073411	sp|P78540|ARGI2_HUMAN	NS	0.264478	0.597366	sp|P78540|ARGI2_HUMAN	NS	-0.601511	0.570806
																																						295	ARHGAP1	3.91517	0.0001494	sp|Q07960|RHG01_HUMAN	UP	1.14042	0.0810817	sp|Q07960|RHG01_HUMAN	NS	0.0398273	0.931408
																																						296	ARHGAP15	NA	NA	NA	NA	NA	NA	NA	NA	NA	NA
																																						297	ARHGAP17	2.00372	0.0124541	sp|Q68EM7|RHG17_HUMAN	UP	NA	NA	NA	NA	NA	NA
																																						298	ARHGAP18	4.71587	0.00508646	sp|Q8N392|RHG18_HUMAN	UP	0.214017	0.366171	sp|Q8N392|RHG18_HUMAN	NS	-1.0167	0.357369
																																						299	ARHGAP35	NA	NA	NA	NA	NA	NA	NA	NA	NA	NA
																																						300	ARHGAP4	1.36301	0.0676608	sp|P98171|RHG04_HUMAN	NS	1.23686	0.138735	sp|P98171|RHG04_HUMAN	NS	NA	NA
																																						301	ARHGAP45	NA	NA	NA	NA	NA	NA	NA	NA	NA	NA
																																						302	ARHGAP6	1.55695	0.0729086	sp|O43182|RHG06_HUMAN	NS	NA	NA	NA	NA	0.337748	0.745304
																																						303	ARHGDIA	1.91047	0.00227907	sp|P52565|GDIR1_HUMAN	UP	0.426855	0.29818	sp|P52565|GDIR1_HUMAN	NS	-0.0856082	0.764437
																																						304	ARHGDIB	2.3531	0.00200286	sp|P52566|GDIR2_HUMAN	UP	0.438944	0.496654	sp|P52566|GDIR2_HUMAN	NS	0.246034	0.221913
																																						305	ARHGEF1	2.09416	0.00387183	sp|Q92888|ARHG1_HUMAN	UP	1.19182	0.0903538	sp|Q92888|ARHG1_HUMAN	NS	-0.228868	0.41238
																																						306	ARHGEF10	NA	NA	NA	NA	NA	NA	NA	NA	NA	NA
																																						307	ARHGEF2	2.52244	0.0150687	sp|Q92974|ARHG2_HUMAN	UP	1.43072	0.0214345	sp|Q92974|ARHG2_HUMAN	UP	-0.838882	0.109506
																																						308	ARHGEF6	NA	NA	NA	NA	NA	NA	NA	NA	NA	NA
																																						309	ARID1A	NA	NA	NA	NA	NA	NA	NA	NA	-0.23637	0.806262
																																						310	ARID1B	NA	NA	NA	NA	NA	NA	NA	NA	NA	NA
																																						311	ARID3A	4.32981	0.108214	sp|Q99856|ARI3A_HUMAN	NS	0.952465	0.077102	sp|Q99856|ARI3A_HUMAN	NS	-0.368558	0.500056
																																						312	ARIH1	2.17721	0.0373786	sp|Q9Y4X5|ARI1_HUMAN	UP	0.876156	0.0820777	sp|Q9Y4X5|ARI1_HUMAN	NS	NA	NA
																																						313	ARIH2	2.46959	0.00238573	sp|O95376|ARI2_HUMAN	UP	1.28852	0.0111421	sp|O95376|ARI2_HUMAN	UP	-0.69486	0.390836
																																						314	ARL1	5.93258	0.0421616	sp|P40616|ARL1_HUMAN	UP	1.33623	0.0824022	sp|P40616|ARL1_HUMAN	NS	0.141545	0.477238
																																						315	ARL15	0.886306	0.298232	sp|Q9NXU5|ARL15_HUMAN	NS	NA	NA	NA	NA	0.121435	0.84062
																																						316	ARL2	2.95785	0.00959903	sp|P36404|ARL2_HUMAN	UP	0.738291	0.0904678	sp|P36404|ARL2_HUMAN	NS	0.527533	0.152079
																																						317	ARL3	NA	NA	NA	NA	NA	NA	NA	NA	-1.0945	0.613317
																																						318	ARL5B	NA	NA	NA	NA	NA	NA	NA	NA	NA	NA
																																						319	ARL6IP1	2.36887	0.00870228	sp|Q15041|AR6P1_HUMAN	UP	2.34627	0.00017097	sp|Q15041|AR6P1_HUMAN	UP	0.659555	0.430902
																																						320	ARL6IP4	-1.95528	0.227077	sp|Q66PJ3|AR6P4_HUMAN	NS	NA	NA	NA	NA	NA	NA
																																						321	ARL6IP5	4.8036	0.0354052	sp|O75915|PRAF3_HUMAN	UP	1.1259	0.071754	sp|O75915|PRAF3_HUMAN	NS	-0.337269	0.101687
																																						322	ARL6IP6	NA	NA	NA	NA	NA	NA	NA	NA	-1.2043	0.262101
																																						323	ARL8A	NA	NA	NA	NA	NA	NA	NA	NA	NA	NA
																																						324	ARL8B	2.18378	0.000311051	sp|Q9NVJ2|ARL8B_HUMAN	UP	0.986773	0.122324	sp|Q9NVJ2|ARL8B_HUMAN	NS	0.404416	0.124644
																																						325	ARMC1	2.44846	0.0987497	sp|Q9NVT9|ARMC1_HUMAN	NS	NA	NA	NA	NA	-0.642639	0.515607
																																						326	ARMC10	3.20186	0.091036	sp|Q8N2F6|ARM10_HUMAN	NS	1.30486	0.0162457	sp|Q8N2F6|ARM10_HUMAN	UP	1.61865	0.135143
																																						327	ARMC6	4.11589	0.0477931	sp|Q6NXE6|ARMC6_HUMAN	UP	2.35047	0.163555	sp|Q6NXE6|ARMC6_HUMAN	NS	0.782112	0.25675
																																						328	ARMC8	NA	NA	NA	NA	NA	NA	NA	NA	NA	NA
																																						329	ARMC9	NA	NA	NA	NA	NA	NA	NA	NA	NA	NA
																																						330	ARMH3	NA	NA	NA	NA	NA	NA	NA	NA	NA	NA
																																						331	ARMT1	4.17146	7.68e-05	sp|Q9H993|ARMT1_HUMAN	UP	1.04672	0.103333	sp|Q9H993|ARMT1_HUMAN	NS	-0.869836	0.0383941
																																						332	ARPC1A	NA	NA	NA	NA	NA	NA	NA	NA	NA	NA
																																						333	ARPC1B	2.88989	0.00067731	sp|O15143|ARC1B_HUMAN	UP	0.541865	0.214614	sp|O15143|ARC1B_HUMAN	NS	-0.279249	0.103446
																																						334	ARPC2	2.60277	0.00578035	sp|O15144|ARPC2_HUMAN	UP	0.793497	0.188707	sp|O15144|ARPC2_HUMAN	NS	0.676726	0.274946
																																						335	ARPC3	3.13106	0.00453094	sp|O15145|ARPC3_HUMAN	UP	-0.239289	0.612799	sp|O15145|ARPC3_HUMAN	NS	0.11483	0.840371
																																						336	ARPC4	5.44941	0.0488391	sp|P59998|ARPC4_HUMAN	UP	0.446379	0.449514	sp|P59998|ARPC4_HUMAN	NS	-0.404573	0.439222
																																						337	ARPC5	1.52655	0.383537	sp|O15511|ARPC5_HUMAN	NS	NA	NA	NA	NA	NA	NA
																																						338	ARPC5L	NA	NA	NA	NA	NA	NA	NA	NA	NA	NA
																																						339	ARRB1	1.63869	0.161877	sp|P49407|ARRB1_HUMAN	NS	NA	NA	NA	NA	NA	NA
																																						340	ARSE	NA	NA	NA	NA	NA	NA	NA	NA	NA	NA
																																						341	ARSF	NA	NA	NA	NA	NA	NA	NA	NA	NA	NA
																																						342	ASAH1	8.16235	8.64e-05	sp|Q13510|ASAH1_HUMAN	UP	0.00729243	0.986683	sp|Q13510|ASAH1_HUMAN	NS	0.842861	0.0584086
																																						343	ASB9	NA	NA	NA	NA	NA	NA	NA	NA	NA	NA
																																						344	ASCC1	NA	NA	NA	NA	NA	NA	NA	NA	NA	NA
																																						345	ASCC2	NA	NA	NA	NA	0.128997	0.752962	sp|Q9H1I8|ASCC2_HUMAN	NS	NA	NA
																																						346	ASCC3	1.57597	0.111156	sp|Q8N3C0|ASCC3_HUMAN	NS	NA	NA	NA	NA	0.325732	0.619631
																																						347	ASF1A	5.21967	0.00344425	sp|Q9Y294|ASF1A_HUMAN	UP	-1.01074	0.317172	sp|Q9Y294|ASF1A_HUMAN	NS	NA	NA
																																						348	ASF1B	NA	NA	NA	NA	NA	NA	NA	NA	-0.992519	0.463307
																																						349	ASH2L	2.20715	0.0051768	sp|Q9UBL3|ASH2L_HUMAN	UP	-0.58463	0.595935	sp|Q9UBL3|ASH2L_HUMAN	NS	-0.654443	0.0775868
																																						350	ASIC1	NA	NA	NA	NA	NA	NA	NA	NA	NA	NA
																																						351	ASL	3.67246	0.00232967	sp|P04424|ARLY_HUMAN	UP	1.33647	0.0770289	sp|P04424|ARLY_HUMAN	NS	0.166335	0.918241
																																						352	ASMTL	3.80858	0.000995871	sp|O95671|ASML_HUMAN	UP	2.83885	0.101366	sp|O95671|ASML_HUMAN	NS	-0.483793	0.319791
																																						353	ASNA1	5.0737	9.17e-05	sp|O43681|ASNA_HUMAN	UP	1.53157	0.0836505	sp|O43681|ASNA_HUMAN	NS	1.26459	9.52e-05
																																						354	ASNS	2.61478	0.00171646	sp|P08243|ASNS_HUMAN	UP	1.0282	0.0442101	sp|P08243|ASNS_HUMAN	UP	-0.139488	0.276314
																																						355	ASPH	4.02795	0.00350436	sp|Q12797|ASPH_HUMAN	UP	2.01904	0.0265009	sp|Q12797|ASPH_HUMAN	UP	0.0196133	0.927605
																																						356	ASPHD1	NA	NA	NA	NA	NA	NA	NA	NA	NA	NA
																																						357	ASPSCR1	2.56701	0.0192631	sp|Q9BZE9|ASPC1_HUMAN	UP	NA	NA	NA	NA	NA	NA
																																						358	ASS1	NA	NA	NA	NA	NA	NA	NA	NA	NA	NA
																																						359	ATAD1	NA	NA	NA	NA	NA	NA	NA	NA	NA	NA
																																						360	ATAD3A	5.44936	0.000502622	sp|Q9NVI7|ATD3A_HUMAN	UP	1.86039	0.00817247	sp|Q9NVI7|ATD3A_HUMAN	UP	0.945471	0.0810485
																																						361	ATAD3B	NA	NA	NA	NA	1.28317	0.0123631	sp|Q5T9A4|ATD3B_HUMAN	UP	NA	NA
																																						362	ATE1	NA	NA	NA	NA	NA	NA	NA	NA	-1.41038	0.0430829
																																						363	ATG3	4.29337	0.000378516	sp|Q9NT62|ATG3_HUMAN	UP	0.51325	0.271021	sp|Q9NT62|ATG3_HUMAN	NS	0.051307	0.824529
																																						364	ATG4B	5.05778	0.00110296	sp|Q9Y4P1|ATG4B_HUMAN	UP	NA	NA	NA	NA	0.720046	0.516328
																																						365	ATG4C	NA	NA	NA	NA	NA	NA	NA	NA	0.275544	0.128419
																																						366	ATG5	NA	NA	NA	NA	NA	NA	NA	NA	-0.575511	0.250088
																																						367	ATG7	3.11159	0.0168605	sp|O95352|ATG7_HUMAN	UP	2.83007	0.0127345	sp|O95352|ATG7_HUMAN	UP	-0.793127	0.223747
																																						368	ATG9A	1.67327	0.00264709	sp|Q7Z3C6|ATG9A_HUMAN	UP	NA	NA	NA	NA	-0.505986	0.251944
																																						369	ATIC	2.02908	0.00467567	sp|P31939|PUR9_HUMAN	UP	0.363829	0.436918	sp|P31939|PUR9_HUMAN	NS	-0.0151939	0.844996
																																						370	ATL1	NA	NA	NA	NA	NA	NA	NA	NA	NA	NA
																																						371	ATL2	5.22181	0.0018213	sp|Q8NHH9|ATLA2_HUMAN	UP	1.56791	0.207473	sp|Q8NHH9|ATLA2_HUMAN	NS	-0.348036	0.278254
																																						372	ATL3	5.62173	0.000299929	sp|Q6DD88|ATLA3_HUMAN	UP	2.15539	0.0133212	sp|Q6DD88|ATLA3_HUMAN	UP	0.34421	0.143288
																																						373	ATOX1	NA	NA	NA	NA	NA	NA	NA	NA	NA	NA
																																						374	ATP13A1	NA	NA	NA	NA	2.72551	0.0414112	sp|Q9HD20|AT131_HUMAN	UP	-2.9602	0.0212497
																																						375	ATP1A1	4.71756	0.000347593	sp|P05023|AT1A1_HUMAN	UP	0.519678	0.248941	sp|P05023|AT1A1_HUMAN	NS	0.113825	0.670227
																																						376	ATP1A2	NA	NA	NA	NA	NA	NA	NA	NA	NA	NA
																																						377	ATP1A3	NA	NA	NA	NA	NA	NA	NA	NA	NA	NA
																																						378	ATP1B1	NA	NA	NA	NA	NA	NA	NA	NA	NA	NA
																																						379	ATP1B3	3.53183	0.000169392	sp|P54709|AT1B3_HUMAN	UP	0.0659135	0.877764	sp|P54709|AT1B3_HUMAN	NS	-0.00927925	0.969557
																																						380	ATP2A2	3.68544	0.00116608	sp|P16615|AT2A2_HUMAN	UP	2.00215	0.00926272	sp|P16615|AT2A2_HUMAN	UP	-0.6708	0.161438
																																						381	ATP2A3	4.76008	0.000488176	sp|Q93084|AT2A3_HUMAN	UP	1.7526	0.051844	sp|Q93084|AT2A3_HUMAN	NS	-0.799941	0.000847574
																																						382	ATP2B1	4.07335	0.00436477	sp|P20020|AT2B1_HUMAN	UP	NA	NA	NA	NA	NA	NA
																																						383	ATP2B4	6.19401	0.0205024	sp|P23634|AT2B4_HUMAN	UP	-0.324815	0.7003	sp|P23634|AT2B4_HUMAN	NS	-0.0560691	0.886415
																																						384	ATP2C1	NA	NA	NA	NA	NA	NA	NA	NA	NA	NA
																																						385	ATP5F1	2.04981	0.00304646	sp|P24539|AT5F1_HUMAN	UP	1.84901	0.0542754	sp|P24539|AT5F1_HUMAN	NS	0.868831	0.320797
																																						386	ATP5F1A	1.11867	0.0205809	sp|P25705|ATPA_HUMAN	UP	0.835907	0.0385064	sp|P25705|ATPA_HUMAN	UP	0.166609	0.44844
																																						387	ATP5F1B	2.19745	0.0010284	sp|P06576|ATPB_HUMAN	UP	0.865604	0.0575423	sp|P06576|ATPB_HUMAN	NS	0.31578	0.113994
																																						388	ATP5F1C	1.122	0.0265678	sp|P36542|ATPG_HUMAN	UP	1.52966	0.00382722	sp|P36542|ATPG_HUMAN	UP	-0.0166721	0.936778
																																						389	ATP5F1D	NA	NA	NA	NA	NA	NA	NA	NA	NA	NA
																																						390	ATP5F1E	NA	NA	NA	NA	NA	NA	NA	NA	NA	NA
																																						391	ATP5H	5.34324	0.00297122	sp|O75947|ATP5H_HUMAN	UP	NA	NA	NA	NA	0.997445	0.0933417
																																						392	ATP5IF1	3.04219	0.00587626	sp|Q9UII2|ATIF1_HUMAN	UP	-2.10321	0.230434	sp|Q9UII2|ATIF1_HUMAN	NS	NA	NA
																																						393	ATP5J2	2.84847	0.000627293	sp|P56134|ATPK_HUMAN	UP	1.30644	0.00387982	sp|P56134|ATPK_HUMAN	UP	0.59335	0.115066
																																						394	ATP5L	4.24706	0.00107311	sp|O75964|ATP5L_HUMAN	UP	1.70009	0.0474823	sp|O75964|ATP5L_HUMAN	UP	0.00243123	0.992063
																																						395	ATP5ME	2.18324	0.00497623	sp|P56385|ATP5I_HUMAN	UP	NA	NA	NA	NA	2.85978	0.141091
																																						396	ATP5O	0.204596	0.57941	sp|P48047|ATPO_HUMAN	NS	1.39711	0.0587018	sp|P48047|ATPO_HUMAN	NS	0.130113	0.862027
																																						397	ATP5S	NA	NA	NA	NA	0.871854	0.0481711	sp|Q99766|ATP5S_HUMAN	UP	NA	NA
																																						398	ATP6AP1	3.49081	0.000688023	sp|Q15904|VAS1_HUMAN	UP	NA	NA	NA	NA	1.44101	0.163431
																																						399	ATP6AP2	NA	NA	NA	NA	NA	NA	NA	NA	-2.17757	0.0672567
																																						400	ATP6V0A1	2.76454	0.00160663	sp|Q93050|VPP1_HUMAN	UP	3.01043	0.0094885	sp|Q93050|VPP1_HUMAN	UP	1.31792	0.00812558
																																						401	ATP6V0A2	NA	NA	NA	NA	NA	NA	NA	NA	-0.309139	0.652044
																																						402	ATP6V0C	NA	NA	NA	NA	NA	NA	NA	NA	NA	NA
																																						403	ATP6V0D1	3.66086	0.0673257	sp|P61421|VA0D1_HUMAN	NS	NA	NA	NA	NA	-0.197536	0.695018
																																						404	ATP6V1A	2.41859	0.00363872	sp|P38606|VATA_HUMAN	UP	0.610297	0.244698	sp|P38606|VATA_HUMAN	NS	-0.162497	0.392264
																																						405	ATP6V1B2	3.32873	0.0235015	sp|P21281|VATB2_HUMAN	UP	1.07511	0.0816704	sp|P21281|VATB2_HUMAN	NS	-0.593327	0.011277
																																						406	ATP6V1C1	3.90707	0.000229653	sp|P21283|VATC1_HUMAN	UP	1.69169	0.0292329	sp|P21283|VATC1_HUMAN	UP	-0.751118	0.278923
																																						407	ATP6V1D	1.86062	0.000267927	sp|Q9Y5K8|VATD_HUMAN	UP	NA	NA	NA	NA	NA	NA
																																						408	ATP6V1E1	2.61008	0.0442313	sp|P36543|VATE1_HUMAN	UP	0.93238	0.157576	sp|P36543|VATE1_HUMAN	NS	-0.827736	0.0908795
																																						409	ATP6V1G1	2.91686	0.011073	sp|O75348|VATG1_HUMAN	UP	NA	NA	NA	NA	NA	NA
																																						410	ATP6V1H	4.8676	0.00180888	sp|Q9UI12|VATH_HUMAN	UP	1.42721	0.0651913	sp|Q9UI12|VATH_HUMAN	NS	-0.103629	0.778427
																																						411	ATPAF1	NA	NA	NA	NA	NA	NA	NA	NA	NA	NA
																																						412	ATRX	NA	NA	NA	NA	NA	NA	NA	NA	NA	NA
																																						413	ATXN10	4.61415	0.00024165	sp|Q9UBB4|ATX10_HUMAN	UP	1.42724	0.0650298	sp|Q9UBB4|ATX10_HUMAN	NS	0.0210393	0.944942
																																						414	ATXN2	NA	NA	NA	NA	NA	NA	NA	NA	NA	NA
																																						415	ATXN2L	2.65117	0.000826588	sp|Q8WWM7|ATX2L_HUMAN	UP	0.857112	0.059344	sp|Q8WWM7|ATX2L_HUMAN	NS	-0.134837	0.641456
																																						416	AUP1	4.36299	0.000139814	sp|Q9Y679|AUP1_HUMAN	UP	1.95752	0.071211	sp|Q9Y679|AUP1_HUMAN	NS	0.0667362	0.789024
																																						417	AURKA	1.13695	0.526667	sp|O14965|AURKA_HUMAN	NS	NA	NA	NA	NA	-1.09033	0.33116
																																						418	AURKAIP1	-0.940572	0.242386	sp|Q9NWT8|AKIP_HUMAN	NS	1.33134	0.00219877	sp|Q9NWT8|AKIP_HUMAN	UP	-0.320689	0.633213
																																						419	AVL9	3.07475	0.0106512	sp|Q8NBF6|AVL9_HUMAN	UP	1.33775	0.199544	sp|Q8NBF6|AVL9_HUMAN	NS	NA	NA
																																						420	AZGP1	NA	NA	NA	NA	NA	NA	NA	NA	NA	NA
																																						421	B2M	3.65776	0.00374133	sp|P61769|B2MG_HUMAN	UP	NA	NA	NA	NA	-0.268934	0.784751
																																						422	B3GALT6	NA	NA	NA	NA	NA	NA	NA	NA	NA	NA
																																						423	B3GAT3	NA	NA	NA	NA	NA	NA	NA	NA	NA	NA
																																						424	B3GNT2	NA	NA	NA	NA	NA	NA	NA	NA	NA	NA
																																						425	B4GALT1	NA	NA	NA	NA	NA	NA	NA	NA	NA	NA
																																						426	B4GALT5	NA	NA	NA	NA	NA	NA	NA	NA	NA	NA
																																						427	B4GAT1	NA	NA	NA	NA	NA	NA	NA	NA	NA	NA
																																						428	BABAM1	NA	NA	NA	NA	NA	NA	NA	NA	NA	NA
																																						429	BABAM2	3.47003	0.00125009	sp|Q9NXR7|BABA2_HUMAN	UP	1.32079	0.088698	sp|Q9NXR7|BABA2_HUMAN	NS	-0.684969	0.44561
																																						430	BAG1	NA	NA	NA	NA	NA	NA	NA	NA	NA	NA
																																						431	BAG2	1.42037	0.00136794	sp|O95816|BAG2_HUMAN	UP	0.619504	0.355697	sp|O95816|BAG2_HUMAN	NS	-1.82921	0.186775
																																						432	BAG4	2.32876	0.238967	sp|O95429|BAG4_HUMAN	NS	NA	NA	NA	NA	NA	NA
																																						433	BAG5	2.38206	0.00411349	sp|Q9UL15|BAG5_HUMAN	UP	NA	NA	NA	NA	-0.27309	0.543558
																																						434	BAG6	6.26461	0.000223795	sp|P46379|BAG6_HUMAN	UP	1.22137	0.0716242	sp|P46379|BAG6_HUMAN	NS	0.188123	0.473194
																																						435	BAIAP2	4.85758	0.00102519	sp|Q9UQB8|BAIP2_HUMAN	UP	1.01576	0.132645	sp|Q9UQB8|BAIP2_HUMAN	NS	0.372541	0.261348
																																						436	BANF1	2.37258	0.000242366	sp|O75531|BAF_HUMAN	UP	0.0920003	0.866253	sp|O75531|BAF_HUMAN	NS	0.238841	0.573832
																																						437	BAP1	NA	NA	NA	NA	NA	NA	NA	NA	NA	NA
																																						438	BAX	3.45569	0.000863279	sp|Q07812|BAX_HUMAN	UP	-0.149429	0.892266	sp|Q07812|BAX_HUMAN	NS	NA	NA
																																						439	BAZ1A	NA	NA	NA	NA	NA	NA	NA	NA	NA	NA
																																						440	BBOX1	NA	NA	NA	NA	NA	NA	NA	NA	NA	NA
																																						441	BCAP29	0.832416	0.23744	sp|Q9UHQ4|BAP29_HUMAN	NS	1.5625	0.00590846	sp|Q9UHQ4|BAP29_HUMAN	UP	NA	NA
																																						442	BCAP31	2.97259	0.00204652	sp|P51572|BAP31_HUMAN	UP	1.62847	0.00377597	sp|P51572|BAP31_HUMAN	UP	-0.149943	0.821219
																																						443	BCAS2	NA	NA	NA	NA	NA	NA	NA	NA	NA	NA
																																						444	BCAT1	2.44407	0.00525827	sp|P54687|BCAT1_HUMAN	UP	1.21356	0.0373634	sp|P54687|BCAT1_HUMAN	UP	-0.111809	0.440054
																																						445	BCAT2	2.9436	0.00101213	sp|O15382|BCAT2_HUMAN	UP	1.02283	0.0954901	sp|O15382|BCAT2_HUMAN	NS	-0.864691	0.28168
																																						446	BCCIP	4.7078	0.0268392	sp|Q9P287|BCCIP_HUMAN	UP	0.714067	0.155461	sp|Q9P287|BCCIP_HUMAN	NS	0.30202	0.114532
																																						447	BCHE	NA	NA	NA	NA	NA	NA	NA	NA	NA	NA
																																						448	BCKDHA	2.18557	0.320715	sp|P12694|ODBA_HUMAN	NS	NA	NA	NA	NA	NA	NA
																																						449	BCKDHB	2.49253	0.00620571	sp|P21953|ODBB_HUMAN	UP	NA	NA	NA	NA	NA	NA
																																						450	BCKDK	NA	NA	NA	NA	NA	NA	NA	NA	NA	NA
																																						451	BCL2	NA	NA	NA	NA	NA	NA	NA	NA	NA	NA
																																						452	BCL2L1	5.2785	0.00127006	sp|Q07817|B2CL1_HUMAN	UP	1.29755	0.0380715	sp|Q07817|B2CL1_HUMAN	UP	-0.276527	0.599151
																																						453	BCL2L11	NA	NA	NA	NA	NA	NA	NA	NA	NA	NA
																																						454	BCL2L13	7.11625	0.00148135	sp|Q9BXK5|B2L13_HUMAN	UP	2.41343	0.0830975	sp|Q9BXK5|B2L13_HUMAN	NS	-0.850852	0.00118825
																																						455	BCLAF1	-3.49043	0.0136433	sp|Q9NYF8|BCLF1_HUMAN	DOWN	NA	NA	NA	NA	NA	NA
																																						456	BCR	2.3682	0.003899	sp|P11274|BCR_HUMAN	UP	NA	NA	NA	NA	-0.509183	0.794738
																																						457	BCS1L	3.55652	0.0127124	sp|Q9Y276|BCS1_HUMAN	UP	NA	NA	NA	NA	-0.132825	0.910363
																																						458	BDH1	NA	NA	NA	NA	NA	NA	NA	NA	NA	NA
																																						459	BDH2	NA	NA	NA	NA	NA	NA	NA	NA	NA	NA
																																						460	BET1	5.77032	1.38e-06	sp|O15155|BET1_HUMAN	UP	1.97445	0.00693233	sp|O15155|BET1_HUMAN	UP	NA	NA
																																						461	BET1L	NA	NA	NA	NA	NA	NA	NA	NA	NA	NA
																																						462	BICD2	NA	NA	NA	NA	NA	NA	NA	NA	0.414143	0.526923
																																						463	BID	2.08321	0.00894934	sp|P55957|BID_HUMAN	UP	0.750213	0.236611	sp|P55957|BID_HUMAN	NS	-0.144501	0.744565
																																						464	BIRC6	1.32933	0.0214719	sp|Q9NR09|BIRC6_HUMAN	UP	-0.230261	0.514977	sp|Q9NR09|BIRC6_HUMAN	NS	NA	NA
																																						465	BLMH	2.50031	7.38e-05	sp|Q13867|BLMH_HUMAN	UP	0.791035	0.036121	sp|Q13867|BLMH_HUMAN	UP	-0.20412	0.315516
																																						466	BLOC1S6	3.33955	0.00791576	sp|Q9UL45|BL1S6_HUMAN	UP	2.1378	0.121146	sp|Q9UL45|BL1S6_HUMAN	NS	0.869396	0.381183
																																						467	BLVRA	2.67912	0.00245625	sp|P53004|BIEA_HUMAN	UP	0.777497	0.11332	sp|P53004|BIEA_HUMAN	NS	-0.206238	0.0724911
																																						468	BLVRB	2.12716	0.00253929	sp|P30043|BLVRB_HUMAN	UP	0.381599	0.318161	sp|P30043|BLVRB_HUMAN	NS	-0.264147	0.233066
																																						469	BMP2K	1.74055	0.00300766	sp|Q9NSY1|BMP2K_HUMAN	UP	NA	NA	NA	NA	-0.569016	0.0255049
																																						470	BMS1	-1.60291	0.278286	sp|Q14692|BMS1_HUMAN	NS	NA	NA	NA	NA	0.258526	0.763938
																																						471	BNIP1	4.91127	0.00611575	sp|Q12981|SEC20_HUMAN	UP	2.49898	0.0958285	sp|Q12981|SEC20_HUMAN	NS	-1.90306	0.10836
																																						472	BNIP2	NA	NA	NA	NA	NA	NA	NA	NA	NA	NA
																																						473	BOP1	3.67756	0.00457247	sp|Q14137|BOP1_HUMAN	UP	NA	NA	NA	NA	1.01917	0.20434
																																						474	BPNT1	3.19279	0.000527524	sp|O95861|BPNT1_HUMAN	UP	0.548021	0.335344	sp|O95861|BPNT1_HUMAN	NS	0.266294	0.362719
																																						475	BRAT1	6.68957	2.19e-05	sp|Q6PJG6|BRAT1_HUMAN	UP	1.43062	0.0345785	sp|Q6PJG6|BRAT1_HUMAN	UP	-0.165923	0.817501
																																						476	BRCC3	NA	NA	NA	NA	NA	NA	NA	NA	NA	NA
																																						477	BRD2	NA	NA	NA	NA	NA	NA	NA	NA	NA	NA
																																						478	BRD4	NA	NA	NA	NA	NA	NA	NA	NA	NA	NA
																																						479	BRI3BP	4.00113	0.0125926	sp|Q8WY22|BRI3B_HUMAN	UP	2.7174	0.00466412	sp|Q8WY22|BRI3B_HUMAN	UP	-0.0986608	0.730257
																																						480	BRIX1	0.102263	0.859753	sp|Q8TDN6|BRX1_HUMAN	NS	1.21099	0.0179884	sp|Q8TDN6|BRX1_HUMAN	UP	-0.49098	0.423783
																																						481	BRK1	NA	NA	NA	NA	NA	NA	NA	NA	NA	NA
																																						482	BROX	3.41355	4.71e-06	sp|Q5VW32|BROX_HUMAN	UP	0.491533	0.276824	sp|Q5VW32|BROX_HUMAN	NS	-0.202279	0.692229
																																						483	BSDC1	5.69695	0.00185187	sp|Q9NW68|BSDC1_HUMAN	UP	3.52247	0.0511408	sp|Q9NW68|BSDC1_HUMAN	NS	-0.944478	0.010042
																																						484	BSG	4.40991	0.000346821	sp|P35613|BASI_HUMAN	UP	0.638005	0.207631	sp|P35613|BASI_HUMAN	NS	-1.18848	3.08e-05
																																						485	BST2	NA	NA	NA	NA	3.61396	0.0194343	sp|Q10589|BST2_HUMAN	UP	-1.58581	0.0123927
																																						486	BTAF1	NA	NA	NA	NA	NA	NA	NA	NA	NA	NA
																																						487	BTBD8	NA	NA	NA	NA	NA	NA	NA	NA	NA	NA
																																						488	BTF3	1.88241	0.000266118	sp|P20290|BTF3_HUMAN	UP	0.0817178	0.863846	sp|P20290|BTF3_HUMAN	NS	-0.154601	0.635327
																																						489	BTF3L4	0.922197	0.636478	sp|Q96K17|BT3L4_HUMAN	NS	NA	NA	NA	NA	-0.996848	0.211999
																																						490	BTK	2.50896	0.00682215	sp|Q06187|BTK_HUMAN	UP	2.16442	0.0894493	sp|Q06187|BTK_HUMAN	NS	-2.34243	0.00139344
																																						491	BUB1B	NA	NA	NA	NA	NA	NA	NA	NA	-0.299112	0.301003
																																						492	BUB3	2.78066	0.114326	sp|O43684|BUB3_HUMAN	NS	0.522481	0.116836	sp|O43684|BUB3_HUMAN	NS	-0.38666	0.313152
																																						493	BUD23	NA	NA	NA	NA	NA	NA	NA	NA	NA	NA
																																						494	BUD31	0.470588	0.833102	sp|P41223|BUD31_HUMAN	NS	NA	NA	NA	NA	-0.806672	0.209974
																																						495	BYSL	2.77097	0.0058758	sp|Q13895|BYST_HUMAN	UP	0.843709	0.128081	sp|Q13895|BYST_HUMAN	NS	-0.801345	0.298652
																																						496	BZW1	3.72772	0.000745482	sp|Q7L1Q6|BZW1_HUMAN	UP	0.321313	0.62465	sp|Q7L1Q6|BZW1_HUMAN	NS	0.72324	0.140413
																																						497	BZW2	2.98522	0.000560077	sp|Q9Y6E2|BZW2_HUMAN	UP	0.740879	0.133869	sp|Q9Y6E2|BZW2_HUMAN	NS	-0.464814	0.438087
																																						498	C11orf54	NA	NA	NA	NA	-0.474194	0.726918	sp|Q9H0W9|CK054_HUMAN	NS	NA	NA
																																						499	C11orf68	NA	NA	NA	NA	NA	NA	NA	NA	NA	NA
																																						500	C12orf10	NA	NA	NA	NA	NA	NA	NA	NA	NA	NA
																																						501	C12orf56	NA	NA	NA	NA	NA	NA	NA	NA	NA	NA
																																						502	C12orf73	NA	NA	NA	NA	NA	NA	NA	NA	-0.833782	0.0516562
																																						503	C16orf58	5.72847	0.000381227	sp|Q96GQ5|RUS1_HUMAN	UP	1.35606	0.0368579	sp|Q96GQ5|RUS1_HUMAN	UP	-2.57159	0.0176018
																																						504	C17orf75	0.745061	0.186953	sp|Q9HAS0|NJMU_HUMAN	NS	NA	NA	NA	NA	-0.283281	0.351674
																																						505	C18orf32	1.66168	0.119853	sp|Q8TCD1|CR032_HUMAN	NS	NA	NA	NA	NA	NA	NA
																																						506	C19orf53	NA	NA	NA	NA	-0.731608	0.485202	sp|Q9UNZ5|L10K_HUMAN	NS	NA	NA
																																						507	C1orf123	NA	NA	NA	NA	-0.468381	0.436694	sp|Q9NWV4|CA123_HUMAN	NS	NA	NA
																																						508	C1QBP	3.19131	0.00486255	sp|Q07021|C1QBP_HUMAN	UP	-0.257994	0.482888	sp|Q07021|C1QBP_HUMAN	NS	0.314655	0.413523
																																						509	C20orf27	NA	NA	NA	NA	NA	NA	NA	NA	NA	NA
																																						510	C2CD2	0.508912	0.666488	sp|Q9Y426|C2CD2_HUMAN	NS	NA	NA	NA	NA	-1.78526	0.00244834
																																						511	C2CD2L	-0.514127	0.615833	sp|O14523|C2C2L_HUMAN	NS	NA	NA	NA	NA	-1.30717	0.0595028
																																						512	C3orf33	NA	NA	NA	NA	NA	NA	NA	NA	-0.210748	0.939701
																																						513	C3orf58	NA	NA	NA	NA	NA	NA	NA	NA	NA	NA
																																						514	C4BPA	NA	NA	NA	NA	0.216324	0.454876	sp|P04003|C4BPA_HUMAN	NS	NA	NA
																																						515	C5orf22	NA	NA	NA	NA	NA	NA	NA	NA	NA	NA
																																						516	C5orf51	3.30865	0.00330696	sp|A6NDU8|CE051_HUMAN	UP	1.10429	0.0857125	sp|A6NDU8|CE051_HUMAN	NS	-0.138456	0.357332
																																						517	C6orf47	NA	NA	NA	NA	NA	NA	NA	NA	NA	NA
																																						518	C8orf33	NA	NA	NA	NA	NA	NA	NA	NA	NA	NA
																																						519	C8orf82	2.49635	0.00442425	sp|Q6P1X6|CH082_HUMAN	UP	0.791656	0.242032	sp|Q6P1X6|CH082_HUMAN	NS	0.358422	0.58961
																																						520	C9orf64	2.55007	0.000849945	sp|Q5T6V5|QSPP_HUMAN	UP	0.305504	0.594912	sp|Q5T6V5|QSPP_HUMAN	NS	-0.705397	0.310017
																																						521	C9orf78	NA	NA	NA	NA	NA	NA	NA	NA	NA	NA
																																						522	CA1	2.29642	0.0110622	sp|P00915|CAH1_HUMAN	UP	NA	NA	NA	NA	0.139739	0.828553
																																						523	CA2	NA	NA	NA	NA	NA	NA	NA	NA	NA	NA
																																						524	CA8	3.70227	0.000280951	sp|P35219|CAH8_HUMAN	UP	0.513777	0.339191	sp|P35219|CAH8_HUMAN	NS	-0.259989	0.102497
																																						525	CAB39	3.08633	0.000853935	sp|Q9Y376|CAB39_HUMAN	UP	0.976837	0.0669117	sp|Q9Y376|CAB39_HUMAN	NS	-0.0827643	0.902812
																																						526	CAB39L	NA	NA	NA	NA	NA	NA	NA	NA	NA	NA
																																						527	CACNG6	NA	NA	NA	NA	0.394874	0.218077	sp|Q9BXT2|CCG6_HUMAN	NS	0.375969	0.274194
																																						528	CACTIN	NA	NA	NA	NA	NA	NA	NA	NA	NA	NA
																																						529	CACYBP	2.87469	0.000690067	sp|Q9HB71|CYBP_HUMAN	UP	0.0212053	0.957836	sp|Q9HB71|CYBP_HUMAN	NS	0.0263481	0.873007
																																						530	CAD	1.96034	0.0578395	sp|P27708|PYR1_HUMAN	NS	1.70028	0.0514274	sp|P27708|PYR1_HUMAN	NS	-0.453571	0.350874
																																						531	CALB1	5.80818	0.000194402	sp|P05937|CALB1_HUMAN	UP	-0.251059	0.794363	sp|P05937|CALB1_HUMAN	NS	-1.12666	0.301373
																																						532	CALCOCO2	NA	NA	NA	NA	NA	NA	NA	NA	NA	NA
																																						533	CALM1	2.02055	0.237358	sp|P0DP23|CALM1_HUMAN	NS	-2.54507	0.00788702	sp|P0DP23|CALM1_HUMAN	DOWN	NA	NA
																																						534	CALML5	NA	NA	NA	NA	NA	NA	NA	NA	NA	NA
																																						535	CALR	2.94713	0.000918261	sp|P27797|CALR_HUMAN	UP	0.654005	0.231606	sp|P27797|CALR_HUMAN	NS	0.552977	0.11994
																																						536	CALU	4.8135	0.000570961	sp|O43852|CALU_HUMAN	UP	1.2004	0.0268054	sp|O43852|CALU_HUMAN	UP	-1.22636	0.0035221
																																						537	CAMK1	NA	NA	NA	NA	NA	NA	NA	NA	NA	NA
																																						538	CAMK2D	NA	NA	NA	NA	NA	NA	NA	NA	NA	NA
																																						539	CAMK2G	NA	NA	NA	NA	NA	NA	NA	NA	NA	NA
																																						540	CAMLG	3.12785	0.00780118	sp|P49069|CAMLG_HUMAN	UP	NA	NA	NA	NA	-1.70199	0.0709931
																																						541	CAND1	3.03933	0.00136451	sp|Q86VP6|CAND1_HUMAN	UP	0.599305	0.159197	sp|Q86VP6|CAND1_HUMAN	NS	-0.185152	0.484155
																																						542	CAND2	5.84788	0.000462251	sp|O75155|CAND2_HUMAN	UP	NA	NA	NA	NA	0.708881	0.447983
																																						543	CANX	5.44839	0.000116557	sp|P27824|CALX_HUMAN	UP	1.71744	0.0094546	sp|P27824|CALX_HUMAN	UP	0.260782	0.432765
																																						544	CAP1	1.88049	0.00370639	sp|Q01518|CAP1_HUMAN	UP	0.466496	0.180777	sp|Q01518|CAP1_HUMAN	NS	-0.0458126	0.647013
																																						545	CAPG	1.57016	0.00531527	sp|P40121|CAPG_HUMAN	UP	-0.167379	0.734169	sp|P40121|CAPG_HUMAN	NS	-0.426242	0.768607
																																						546	CAPN1	2.66086	0.000796612	sp|P07384|CAN1_HUMAN	UP	0.818682	0.109949	sp|P07384|CAN1_HUMAN	NS	-0.367807	0.0355384
																																						547	CAPN2	2.49105	0.000956064	sp|P17655|CAN2_HUMAN	UP	1.043	0.0617541	sp|P17655|CAN2_HUMAN	NS	-0.490134	0.216559
																																						548	CAPN7	NA	NA	NA	NA	NA	NA	NA	NA	-0.113826	0.809913
																																						549	CAPNS1	2.25952	0.00507144	sp|P04632|CPNS1_HUMAN	UP	1.02645	0.115216	sp|P04632|CPNS1_HUMAN	NS	-0.463615	0.159191
																																						550	CAPRIN1	3.96503	0.00168453	sp|Q14444|CAPR1_HUMAN	UP	0.106851	0.810011	sp|Q14444|CAPR1_HUMAN	NS	1.22373	0.0314299
																																						551	CAPZA1	2.13617	0.00298792	sp|P52907|CAZA1_HUMAN	UP	0.469821	0.131547	sp|P52907|CAZA1_HUMAN	NS	-0.306723	0.0892962
																																						552	CAPZA2	NA	NA	NA	NA	0.735465	0.336639	sp|P47755|CAZA2_HUMAN	NS	0.0944519	0.932835
																																						553	CAPZB	1.73854	0.0207297	sp|P47756|CAPZB_HUMAN	UP	0.510439	0.220509	sp|P47756|CAPZB_HUMAN	NS	0.31768	0.241413
																																						554	CARHSP1	1.33961	0.365938	sp|Q9Y2V2|CHSP1_HUMAN	NS	0.497215	0.722175	sp|Q9Y2V2|CHSP1_HUMAN	NS	-2.03918	0.203742
																																						555	CARM1	3.002	6.76e-06	sp|Q86X55|CARM1_HUMAN	UP	1.77277	0.049266	sp|Q86X55|CARM1_HUMAN	UP	0.0768649	0.686095
																																						556	CARMIL2	NA	NA	NA	NA	NA	NA	NA	NA	NA	NA
																																						557	CARNMT1	NA	NA	NA	NA	NA	NA	NA	NA	NA	NA
																																						558	CARS	2.89728	0.000808872	sp|P49589|SYCC_HUMAN	UP	1.02201	0.0240303	sp|P49589|SYCC_HUMAN	UP	0.269956	0.569879
																																						559	CARS2	NA	NA	NA	NA	NA	NA	NA	NA	NA	NA
																																						560	CASP14	NA	NA	NA	NA	NA	NA	NA	NA	NA	NA
																																						561	CASP2	1.80011	0.363228	sp|P42575|CASP2_HUMAN	NS	1.1457	0.803461	sp|P42575|CASP2_HUMAN	NS	-0.706464	0.334978
																																						562	CASP3	5.45226	0.00174959	sp|P42574|CASP3_HUMAN	UP	NA	NA	NA	NA	0.528025	0.302609
																																						563	CASP4	NA	NA	NA	NA	NA	NA	NA	NA	NA	NA
																																						564	CASP6	NA	NA	NA	NA	NA	NA	NA	NA	NA	NA
																																						565	CASP8	NA	NA	NA	NA	NA	NA	NA	NA	-2.00919	0.0580317
																																						566	CASP9	0.483472	0.59484	sp|P55211|CASP9_HUMAN	NS	NA	NA	NA	NA	NA	NA
																																						567	CASQ2	2.23098	0.00106119	sp|O14958|CASQ2_HUMAN	UP	NA	NA	NA	NA	NA	NA
																																						568	CAST	5.7577	1.37e-05	sp|P20810|ICAL_HUMAN	UP	NA	NA	NA	NA	NA	NA
																																						569	CASTOR1	NA	NA	NA	NA	NA	NA	NA	NA	NA	NA
																																						570	CASTOR2	NA	NA	NA	NA	NA	NA	NA	NA	NA	NA
																																						571	CAT	1.79403	0.0134209	sp|P04040|CATA_HUMAN	UP	0.936139	0.0818893	sp|P04040|CATA_HUMAN	NS	-0.428523	0.183955
																																						572	CAVIN1	4.38023	0.00082715	sp|Q6NZI2|CAVN1_HUMAN	UP	1.41642	0.0626733	sp|Q6NZI2|CAVN1_HUMAN	NS	1.64629	0.0177509
																																						573	CAVIN2	5.29407	7.15e-05	sp|O95810|CAVN2_HUMAN	UP	1.00526	0.122571	sp|O95810|CAVN2_HUMAN	NS	1.38892	0.0203502
																																						574	CBFB	1.43051	0.00168045	sp|Q13951|PEBB_HUMAN	UP	0.97157	0.266064	sp|Q13951|PEBB_HUMAN	NS	-0.409764	0.703094
																																						575	CBL	NA	NA	NA	NA	NA	NA	NA	NA	NA	NA
																																						576	CBR1	2.11537	0.00726484	sp|P16152|CBR1_HUMAN	UP	0.747049	0.509348	sp|P16152|CBR1_HUMAN	NS	NA	NA
																																						577	CBSL	2.88429	0.000588379	sp|P0DN79|CBSL_HUMAN	UP	1.05205	0.065819	sp|P0DN79|CBSL_HUMAN	NS	-0.102897	0.555846
																																						578	CBWD3	NA	NA	NA	NA	NA	NA	NA	NA	NA	NA
																																						579	CBX3	0.971109	0.478814	sp|Q13185|CBX3_HUMAN	NS	NA	NA	NA	NA	0.752668	0.488291
																																						580	CC2D1A	NA	NA	NA	NA	NA	NA	NA	NA	NA	NA
																																						581	CCAR1	NA	NA	NA	NA	2.17644	0.0041687	sp|Q8IX12|CCAR1_HUMAN	UP	-1.4897	0.367642
																																						582	CCAR2	1.99032	0.00202323	sp|Q8N163|CCAR2_HUMAN	UP	1.21347	0.0701974	sp|Q8N163|CCAR2_HUMAN	NS	-0.376045	0.0380161
																																						583	CCDC124	NA	NA	NA	NA	NA	NA	NA	NA	NA	NA
																																						584	CCDC167	NA	NA	NA	NA	-0.880686	0.67315	sp|Q9P0B6|CC167_HUMAN	NS	NA	NA
																																						585	CCDC191	2.24083	0.220989	sp|Q8NCU4|CC191_HUMAN	NS	1.81755	0.18562	sp|Q8NCU4|CC191_HUMAN	NS	NA	NA
																																						586	CCDC22	2.25727	3.67e-05	sp|O60826|CCD22_HUMAN	UP	1.24168	0.0541069	sp|O60826|CCD22_HUMAN	NS	-3.4378	0.113277
																																						587	CCDC25	NA	NA	NA	NA	NA	NA	NA	NA	NA	NA
																																						588	CCDC36	NA	NA	NA	NA	NA	NA	NA	NA	NA	NA
																																						589	CCDC47	6.60183	0.000312243	sp|Q96A33|CCD47_HUMAN	UP	1.98583	0.00762077	sp|Q96A33|CCD47_HUMAN	UP	-0.641942	0.0099441
																																						590	CCDC59	NA	NA	NA	NA	NA	NA	NA	NA	NA	NA
																																						591	CCDC6	6.01613	0.00459287	sp|Q16204|CCDC6_HUMAN	UP	NA	NA	NA	NA	-1.32995	0.00947759
																																						592	CCDC88A	-0.364239	0.287049	sp|Q3V6T2|GRDN_HUMAN	NS	NA	NA	NA	NA	NA	NA
																																						593	CCDC91	NA	NA	NA	NA	NA	NA	NA	NA	1.46308	0.273112
																																						594	CCDC93	3.92893	0.153054	sp|Q567U6|CCD93_HUMAN	NS	NA	NA	NA	NA	NA	NA
																																						595	CCDC97	NA	NA	NA	NA	NA	NA	NA	NA	NA	NA
																																						596	CCER1	0.311644	0.748751	sp|Q8TC90|CCER1_HUMAN	NS	NA	NA	NA	NA	NA	NA
																																						597	CCHCR1	NA	NA	NA	NA	NA	NA	NA	NA	NA	NA
																																						598	CCNA2	0.847322	0.157727	sp|P20248|CCNA2_HUMAN	NS	NA	NA	NA	NA	NA	NA
																																						599	CCNB1	1.79157	0.00249163	sp|P14635|CCNB1_HUMAN	UP	1.32273	0.0409544	sp|P14635|CCNB1_HUMAN	UP	-0.906028	0.0360511
																																						600	CCNB2	NA	NA	NA	NA	NA	NA	NA	NA	-0.380353	0.757913
																																						601	CCNDBP1	2.10096	0.0937387	sp|O95273|CCDB1_HUMAN	NS	NA	NA	NA	NA	-0.758693	0.0746701
																																						602	CCNH	NA	NA	NA	NA	NA	NA	NA	NA	0.722158	0.16402
																																						603	CCNK	NA	NA	NA	NA	NA	NA	NA	NA	NA	NA
																																						604	CCNT1	NA	NA	NA	NA	NA	NA	NA	NA	NA	NA
																																						605	CCNY	NA	NA	NA	NA	NA	NA	NA	NA	NA	NA
																																						606	CCS	NA	NA	NA	NA	NA	NA	NA	NA	NA	NA
																																						607	CCT2	2.64188	0.00123622	sp|P78371|TCPB_HUMAN	UP	0.600009	0.166302	sp|P78371|TCPB_HUMAN	NS	-0.0605939	0.813066
																																						608	CCT3	2.52719	0.00101255	sp|P49368|TCPG_HUMAN	UP	0.626628	0.153051	sp|P49368|TCPG_HUMAN	NS	-0.247941	0.115589
																																						609	CCT4	2.46826	0.00117229	sp|P50991|TCPD_HUMAN	UP	0.585907	0.110659	sp|P50991|TCPD_HUMAN	NS	0.2157	0.122474
																																						610	CCT5	1.94238	0.00646327	sp|P48643|TCPE_HUMAN	UP	0.150368	0.624087	sp|P48643|TCPE_HUMAN	NS	0.00133387	0.986321
																																						611	CCT6A	2.08241	0.003756	sp|P40227|TCPZ_HUMAN	UP	0.354633	0.2933	sp|P40227|TCPZ_HUMAN	NS	0.116379	0.545617
																																						612	CCT7	2.53014	0.003026	sp|Q99832|TCPH_HUMAN	UP	0.718096	0.105377	sp|Q99832|TCPH_HUMAN	NS	-0.0240542	0.820618
																																						613	CCT8	3.02303	0.000750356	sp|P50990|TCPQ_HUMAN	UP	0.858949	0.0715443	sp|P50990|TCPQ_HUMAN	NS	-0.564687	0.00714596
																																						614	CCZ1B	NA	NA	NA	NA	NA	NA	NA	NA	NA	NA
																																						615	CD109	NA	NA	NA	NA	NA	NA	NA	NA	NA	NA
																																						616	CD151	NA	NA	NA	NA	NA	NA	NA	NA	NA	NA
																																						617	CD2AP	1.02733	0.117593	sp|Q9Y5K6|CD2AP_HUMAN	NS	NA	NA	NA	NA	-2.12681	0.316986
																																						618	CD2BP2	NA	NA	NA	NA	NA	NA	NA	NA	NA	NA
																																						619	CD320	NA	NA	NA	NA	NA	NA	NA	NA	NA	NA
																																						620	CD3EAP	NA	NA	NA	NA	-0.682161	0.441411	sp|O15446|RPA34_HUMAN	NS	NA	NA
																																						621	CD44	NA	NA	NA	NA	NA	NA	NA	NA	NA	NA
																																						622	CD46	NA	NA	NA	NA	NA	NA	NA	NA	NA	NA
																																						623	CD47	3.56306	0.00384524	sp|Q08722|CD47_HUMAN	UP	0.0222168	0.97576	sp|Q08722|CD47_HUMAN	NS	0.27503	0.774766
																																						624	CD59	NA	NA	NA	NA	NA	NA	NA	NA	NA	NA
																																						625	CD63	6.94952	0.000114233	sp|P08962|CD63_HUMAN	UP	0.918391	0.0647607	sp|P08962|CD63_HUMAN	NS	NA	NA
																																						626	CD69	NA	NA	NA	NA	NA	NA	NA	NA	NA	NA
																																						627	CD7	NA	NA	NA	NA	NA	NA	NA	NA	NA	NA
																																						628	CD70	NA	NA	NA	NA	NA	NA	NA	NA	NA	NA
																																						629	CD81	4.98224	0.00559992	sp|P60033|CD81_HUMAN	UP	1.3333	0.152746	sp|P60033|CD81_HUMAN	NS	0.855717	0.0866978
																																						630	CD99	NA	NA	NA	NA	NA	NA	NA	NA	NA	NA
																																						631	CDAN1	2.75767	0.00881359	sp|Q8IWY9|CDAN1_HUMAN	UP	NA	NA	NA	NA	-1.36408	0.403255
																																						632	CDC123	0.694532	0.690853	sp|O75794|CD123_HUMAN	NS	NA	NA	NA	NA	-0.338918	0.246657
																																						633	CDC16	1.09695	0.256804	sp|Q13042|CDC16_HUMAN	NS	1.9483	0.007182	sp|Q13042|CDC16_HUMAN	UP	-0.164883	0.886208
																																						634	CDC23	2.32201	0.11996	sp|Q9UJX2|CDC23_HUMAN	NS	NA	NA	NA	NA	-0.961843	0.35551
																																						635	CDC27	2.81398	0.00508009	sp|P30260|CDC27_HUMAN	UP	NA	NA	NA	NA	-0.0697842	0.755132
																																						636	CDC37	2.1691	0.00109246	sp|Q16543|CDC37_HUMAN	UP	0.450459	0.402935	sp|Q16543|CDC37_HUMAN	NS	-0.474681	0.0153716
																																						637	CDC37L1	NA	NA	NA	NA	NA	NA	NA	NA	NA	NA
																																						638	CDC40	NA	NA	NA	NA	NA	NA	NA	NA	NA	NA
																																						639	CDC42	2.25589	0.00109878	sp|P60953|CDC42_HUMAN	UP	1.08705	0.0421407	sp|P60953|CDC42_HUMAN	UP	0.0733388	0.793282
																																						640	CDC42BPA	1.92318	0.0265987	sp|Q5VT25|MRCKA_HUMAN	UP	NA	NA	NA	NA	NA	NA
																																						641	CDC45	2.12565	0.111925	sp|O75419|CDC45_HUMAN	NS	NA	NA	NA	NA	-0.0535717	0.889349
																																						642	CDC5L	NA	NA	NA	NA	0.447386	0.76547	sp|Q99459|CDC5L_HUMAN	NS	0.102273	0.790237
																																						643	CDC73	1.73333	0.0290354	sp|Q6P1J9|CDC73_HUMAN	UP	NA	NA	NA	NA	-0.78122	0.4268
																																						644	CDH2	NA	NA	NA	NA	NA	NA	NA	NA	NA	NA
																																						645	CDIPT	4.44815	0.00247526	sp|O14735|CDIPT_HUMAN	UP	0.559292	0.462098	sp|O14735|CDIPT_HUMAN	NS	-0.705182	0.365722
																																						646	CDK1	2.09216	0.00617011	sp|P06493|CDK1_HUMAN	UP	0.738692	0.219185	sp|P06493|CDK1_HUMAN	NS	-0.324692	0.304404
																																						647	CDK11B	0.67375	0.191608	sp|P21127|CD11B_HUMAN	NS	0.953176	0.104067	sp|P21127|CD11B_HUMAN	NS	-0.257197	0.833836
																																						648	CDK12	NA	NA	NA	NA	NA	NA	NA	NA	NA	NA
																																						649	CDK13	NA	NA	NA	NA	NA	NA	NA	NA	NA	NA
																																						650	CDK2	3.32866	9.95e-05	sp|P24941|CDK2_HUMAN	UP	1.04628	0.0562324	sp|P24941|CDK2_HUMAN	NS	0.17408	0.78719
																																						651	CDK2AP1	NA	NA	NA	NA	NA	NA	NA	NA	NA	NA
																																						652	CDK4	NA	NA	NA	NA	NA	NA	NA	NA	NA	NA
																																						653	CDK5	3.42922	0.00247261	sp|Q00535|CDK5_HUMAN	UP	0.0433661	0.932591	sp|Q00535|CDK5_HUMAN	NS	-0.81377	0.450452
																																						654	CDK5RAP3	-1.04006	0.539472	sp|Q96JB5|CK5P3_HUMAN	NS	-0.914406	0.430105	sp|Q96JB5|CK5P3_HUMAN	NS	-2.8397	0.0720281
																																						655	CDK6	4.11465	0.00161917	sp|Q00534|CDK6_HUMAN	UP	0.598896	0.387711	sp|Q00534|CDK6_HUMAN	NS	0.0795485	0.927003
																																						656	CDK7	NA	NA	NA	NA	-0.130597	0.688847	sp|P50613|CDK7_HUMAN	NS	-1.8672	0.289719
																																						657	CDK9	-0.307223	0.81513	sp|P50750|CDK9_HUMAN	NS	NA	NA	NA	NA	-2.67241	0.0698777
																																						658	CDKAL1	4.97553	0.00113369	sp|Q5VV42|CDKAL_HUMAN	UP	2.58299	0.0584041	sp|Q5VV42|CDKAL_HUMAN	NS	-0.772918	0.308086
																																						659	CDKN2AIP	NA	NA	NA	NA	NA	NA	NA	NA	NA	NA
																																						660	CDS2	3.9731	0.0403092	sp|O95674|CDS2_HUMAN	UP	1.50617	0.0106538	sp|O95674|CDS2_HUMAN	UP	-2.53527	0.247427
																																						661	CDYL	NA	NA	NA	NA	NA	NA	NA	NA	NA	NA
																																						662	CEBPZ	NA	NA	NA	NA	NA	NA	NA	NA	NA	NA
																																						663	CEBPZOS	NA	NA	NA	NA	NA	NA	NA	NA	NA	NA
																																						664	CELF2	NA	NA	NA	NA	NA	NA	NA	NA	NA	NA
																																						665	CENPM	NA	NA	NA	NA	NA	NA	NA	NA	NA	NA
																																						666	CEP164	NA	NA	NA	NA	NA	NA	NA	NA	-0.0854257	0.855691
																																						667	CEP170	NA	NA	NA	NA	NA	NA	NA	NA	NA	NA
																																						668	CEP44	1.57871	0.46886	sp|Q9C0F1|CEP44_HUMAN	NS	NA	NA	NA	NA	NA	NA
																																						669	CEP85	NA	NA	NA	NA	NA	NA	NA	NA	0.0882746	0.888654
																																						670	CEPT1	2.29344	0.326882	sp|Q9Y6K0|CEPT1_HUMAN	NS	1.5014	0.105844	sp|Q9Y6K0|CEPT1_HUMAN	NS	-0.649751	0.0567975
																																						671	CERS2	3.66667	0.00219599	sp|Q96G23|CERS2_HUMAN	UP	1.60838	0.0124599	sp|Q96G23|CERS2_HUMAN	UP	-0.923159	0.0105629
																																						672	CERS5	NA	NA	NA	NA	NA	NA	NA	NA	NA	NA
																																						673	CERS6	NA	NA	NA	NA	1.66395	0.0233566	sp|Q6ZMG9|CERS6_HUMAN	UP	-0.39311	0.716204
																																						674	CES3	NA	NA	NA	NA	NA	NA	NA	NA	NA	NA
																																						675	CFAP20	2.00187	0.0013905	sp|Q9Y6A4|CFA20_HUMAN	UP	0.783649	0.0679726	sp|Q9Y6A4|CFA20_HUMAN	NS	-0.20522	0.546121
																																						676	CFAP298	2.51037	0.0856073	sp|P57076|CF298_HUMAN	NS	NA	NA	NA	NA	0.0449613	0.977932
																																						677	CFAP36	8.16453	8.12e-06	sp|Q96G28|CFA36_HUMAN	UP	1.97362	0.0994391	sp|Q96G28|CFA36_HUMAN	NS	1.0562	0.055053
																																						678	CFL1	3.16073	0.000346648	sp|P23528|COF1_HUMAN	UP	0.350011	0.430043	sp|P23528|COF1_HUMAN	NS	0.744972	0.0656228
																																						679	CGAS	NA	NA	NA	NA	NA	NA	NA	NA	NA	NA
																																						680	CHAC2	NA	NA	NA	NA	NA	NA	NA	NA	NA	NA
																																						681	CHAF1B	NA	NA	NA	NA	NA	NA	NA	NA	NA	NA
																																						682	CHCHD2	4.63099	0.0443828	sp|Q9Y6H1|CHCH2_HUMAN	UP	1.99377	0.306418	sp|Q9Y6H1|CHCH2_HUMAN	NS	NA	NA
																																						683	CHD1	NA	NA	NA	NA	NA	NA	NA	NA	NA	NA
																																						684	CHD1L	1.53892	0.0673637	sp|Q86WJ1|CHD1L_HUMAN	NS	NA	NA	NA	NA	NA	NA
																																						685	CHD3	-2.85761	0.033641	sp|Q12873|CHD3_HUMAN	DOWN	NA	NA	NA	NA	NA	NA
																																						686	CHD4	0.558179	0.157501	sp|Q14839|CHD4_HUMAN	NS	1.63545	0.0375885	sp|Q14839|CHD4_HUMAN	UP	-0.420563	0.387833
																																						687	CHD6	NA	NA	NA	NA	NA	NA	NA	NA	NA	NA
																																						688	CHD7	NA	NA	NA	NA	NA	NA	NA	NA	NA	NA
																																						689	CHD8	NA	NA	NA	NA	NA	NA	NA	NA	NA	NA
																																						690	CHEK1	NA	NA	NA	NA	NA	NA	NA	NA	-0.623218	0.500297
																																						691	CHEK2	3.3711	0.0363041	sp|O96017|CHK2_HUMAN	UP	NA	NA	NA	NA	-0.528275	0.454179
																																						692	CHERP	-0.219496	0.875517	sp|Q8IWX8|CHERP_HUMAN	NS	NA	NA	NA	NA	-1.3355	0.0344871
																																						693	CHID1	3.29656	0.000125637	sp|Q9BWS9|CHID1_HUMAN	UP	1.32534	0.0269766	sp|Q9BWS9|CHID1_HUMAN	UP	-0.120062	0.608918
																																						694	CHKA	NA	NA	NA	NA	NA	NA	NA	NA	NA	NA
																																						695	CHML	4.80556	0.000719663	sp|P26374|RAE2_HUMAN	UP	NA	NA	NA	NA	1.30462	0.345111
																																						696	CHMP1A	NA	NA	NA	NA	NA	NA	NA	NA	NA	NA
																																						697	CHMP2A	NA	NA	NA	NA	NA	NA	NA	NA	NA	NA
																																						698	CHMP3	NA	NA	NA	NA	NA	NA	NA	NA	NA	NA
																																						699	CHMP6	NA	NA	NA	NA	NA	NA	NA	NA	NA	NA
																																						700	CHMP7	3.69167	0.000108487	sp|Q8WUX9|CHMP7_HUMAN	UP	NA	NA	NA	NA	0.454486	0.570526
																																						701	CHORDC1	2.88406	0.00611695	sp|Q9UHD1|CHRD1_HUMAN	UP	0.790781	0.252084	sp|Q9UHD1|CHRD1_HUMAN	NS	0.101082	0.611231
																																						702	CHP1	NA	NA	NA	NA	-1.01822	0.404126	sp|Q99653|CHP1_HUMAN	NS	NA	NA
																																						703	CHPF2	NA	NA	NA	NA	NA	NA	NA	NA	NA	NA
																																						704	CHRAC1	NA	NA	NA	NA	NA	NA	NA	NA	NA	NA
																																						705	CHST11	NA	NA	NA	NA	NA	NA	NA	NA	NA	NA
																																						706	CHST12	NA	NA	NA	NA	NA	NA	NA	NA	NA	NA
																																						707	CHST14	NA	NA	NA	NA	NA	NA	NA	NA	-4.41627	0.00148734
																																						708	CHST3	NA	NA	NA	NA	NA	NA	NA	NA	NA	NA
																																						709	CHTF18	NA	NA	NA	NA	NA	NA	NA	NA	NA	NA
																																						710	CHTOP	NA	NA	NA	NA	NA	NA	NA	NA	-0.80187	0.336237
																																						711	CHUK	-1.43088	0.57674	sp|O15111|IKKA_HUMAN	NS	NA	NA	NA	NA	0.791396	0.0763263
																																						712	CIAO1	0.830132	0.184949	sp|O76071|CIAO1_HUMAN	NS	NA	NA	NA	NA	-0.390777	0.60251
																																						713	CIAPIN1	2.52435	0.00540746	sp|Q6FI81|CPIN1_HUMAN	UP	0.897329	0.224607	sp|Q6FI81|CPIN1_HUMAN	NS	NA	NA
																																						714	CIP2A	5.35297	0.0577159	sp|Q8TCG1|CIP2A_HUMAN	NS	NA	NA	NA	NA	NA	NA
																																						715	CIRBP	NA	NA	NA	NA	NA	NA	NA	NA	NA	NA
																																						716	CISD1	8.35029	0.0708294	sp|Q9NZ45|CISD1_HUMAN	NS	1.62381	0.021141	sp|Q9NZ45|CISD1_HUMAN	UP	-0.782765	0.0382558
																																						717	CISD2	0.872768	0.0133035	sp|Q8N5K1|CISD2_HUMAN	NS	1.37711	0.0114818	sp|Q8N5K1|CISD2_HUMAN	UP	-0.670462	0.0653657
																																						718	CKAP4	NA	NA	NA	NA	NA	NA	NA	NA	NA	NA
																																						719	CKAP5	3.24833	0.00336265	sp|Q14008|CKAP5_HUMAN	UP	1.15019	0.0409259	sp|Q14008|CKAP5_HUMAN	UP	-0.21556	0.383784
																																						720	CKB	1.63955	0.00948897	sp|P12277|KCRB_HUMAN	UP	0.490143	0.232661	sp|P12277|KCRB_HUMAN	NS	0.0631364	0.346026
																																						721	CKMT1A	NA	NA	NA	NA	-3.20846	0.123879	sp|P12532|KCRU_HUMAN	NS	NA	NA
																																						722	CLASRP	NA	NA	NA	NA	NA	NA	NA	NA	NA	NA
																																						723	CLCC1	4.37331	0.0164367	sp|Q96S66|CLCC1_HUMAN	UP	3.55669	0.0892176	sp|Q96S66|CLCC1_HUMAN	NS	-1.74917	0.14341
																																						724	CLEC11A	NA	NA	NA	NA	NA	NA	NA	NA	NA	NA
																																						725	CLEC16A	NA	NA	NA	NA	NA	NA	NA	NA	-0.441297	0.196552
																																						726	CLEC2B	NA	NA	NA	NA	NA	NA	NA	NA	NA	NA
																																						727	CLEC4G	NA	NA	NA	NA	NA	NA	NA	NA	NA	NA
																																						728	CLIC1	2.18862	0.00151643	sp|O00299|CLIC1_HUMAN	UP	0.765394	0.115465	sp|O00299|CLIC1_HUMAN	NS	-0.0167236	0.840003
																																						729	CLIC2	2.61212	0.0023238	sp|O15247|CLIC2_HUMAN	UP	0.194881	0.660083	sp|O15247|CLIC2_HUMAN	NS	-0.0948601	0.552516
																																						730	CLIC4	2.3282	0.0937616	sp|Q9Y696|CLIC4_HUMAN	NS	0.585693	0.254557	sp|Q9Y696|CLIC4_HUMAN	NS	1.18299	0.409221
																																						731	CLINT1	0.89872	0.373045	sp|Q14677|EPN4_HUMAN	NS	2.28547	0.0636018	sp|Q14677|EPN4_HUMAN	NS	0.141354	0.778251
																																						732	CLK3	NA	NA	NA	NA	NA	NA	NA	NA	NA	NA
																																						733	CLN3	NA	NA	NA	NA	NA	NA	NA	NA	NA	NA
																																						734	CLN6	NA	NA	NA	NA	NA	NA	NA	NA	NA	NA
																																						735	CLNS1A	8.6106	0.0184794	sp|P54105|ICLN_HUMAN	UP	1.28258	0.06458	sp|P54105|ICLN_HUMAN	NS	2.7544	0.000102051
																																						736	CLPB	0.910515	0.0997484	sp|Q9H078|CLPB_HUMAN	NS	NA	NA	NA	NA	0.280451	0.539253
																																						737	CLPP	1.90657	0.0727485	sp|Q16740|CLPP_HUMAN	NS	0.313312	0.494875	sp|Q16740|CLPP_HUMAN	NS	-2.39487	0.185229
																																						738	CLPTM1	NA	NA	NA	NA	1.06311	0.148713	sp|O96005|CLPT1_HUMAN	NS	-1.12911	0.0166416
																																						739	CLPTM1L	4.54362	0.00118353	sp|Q96KA5|CLP1L_HUMAN	UP	1.97725	0.0554819	sp|Q96KA5|CLP1L_HUMAN	NS	-1.31668	0.00180343
																																						740	CLPX	2.42427	0.119719	sp|O76031|CLPX_HUMAN	NS	NA	NA	NA	NA	-0.123207	0.868912
																																						741	CLTA	NA	NA	NA	NA	NA	NA	NA	NA	NA	NA
																																						742	CLTC	1.87795	0.00877278	sp|Q00610|CLH1_HUMAN	UP	1.4527	0.0104225	sp|Q00610|CLH1_HUMAN	UP	-0.398824	0.00365952
																																						743	CLUH	4.46183	0.000823768	sp|O75153|CLU_HUMAN	UP	1.85397	0.0891555	sp|O75153|CLU_HUMAN	NS	-0.801836	0.00243949
																																						744	CMAS	1.53421	0.068589	sp|Q8NFW8|NEUA_HUMAN	NS	1.11299	0.216966	sp|Q8NFW8|NEUA_HUMAN	NS	-1.16617	0.154795
																																						745	CMBL	4.20745	8.5e-05	sp|Q96DG6|CMBL_HUMAN	UP	1.55753	0.0143687	sp|Q96DG6|CMBL_HUMAN	UP	0.727968	0.00917606
																																						746	CMC2	7.17468	0.000117545	sp|Q9NRP2|COXM2_HUMAN	UP	1.23071	0.267309	sp|Q9NRP2|COXM2_HUMAN	NS	NA	NA
																																						747	CMIP	5.83674	0.00628529	sp|Q8IY22|CMIP_HUMAN	UP	NA	NA	NA	NA	0.541145	0.425948
																																						748	CMPK2	NA	NA	NA	NA	NA	NA	NA	NA	NA	NA
																																						749	CMSS1	2.69191	0.0034166	sp|Q9BQ75|CMS1_HUMAN	UP	NA	NA	NA	NA	-0.116236	0.88587
																																						750	CMTM6	NA	NA	NA	NA	NA	NA	NA	NA	NA	NA
																																						751	CMTR1	1.60099	0.0593063	sp|Q8N1G2|CMTR1_HUMAN	NS	NA	NA	NA	NA	-0.997537	0.0978803
																																						752	CNBP	2.87938	0.000549822	sp|P62633|CNBP_HUMAN	UP	-0.284791	0.622017	sp|P62633|CNBP_HUMAN	NS	-0.0981159	0.623177
																																						753	CNDP2	2.13673	0.0069635	sp|Q96KP4|CNDP2_HUMAN	UP	0.540786	0.227527	sp|Q96KP4|CNDP2_HUMAN	NS	-0.377894	0.231912
																																						754	CNIH1	4.48066	0.000824123	sp|O95406|CNIH1_HUMAN	UP	2.26272	0.233056	sp|O95406|CNIH1_HUMAN	NS	-1.71375	0.100738
																																						755	CNIH4	NA	NA	NA	NA	2.59393	0.0042949	sp|Q9P003|CNIH4_HUMAN	UP	-5.30116	0.000140999
																																						756	CNN2	2.24142	0.00314839	sp|Q99439|CNN2_HUMAN	UP	1.10654	0.201532	sp|Q99439|CNN2_HUMAN	NS	0.473044	0.145989
																																						757	CNOT1	2.8862	0.00535359	sp|A5YKK6|CNOT1_HUMAN	UP	2.52704	0.0214502	sp|A5YKK6|CNOT1_HUMAN	UP	-2.1969	0.0827398
																																						758	CNOT10	2.36448	0.0081574	sp|Q9H9A5|CNO10_HUMAN	UP	1.48112	0.0467745	sp|Q9H9A5|CNO10_HUMAN	UP	-0.408108	0.112171
																																						759	CNOT11	2.51686	0.010104	sp|Q9UKZ1|CNO11_HUMAN	UP	NA	NA	NA	NA	-0.814273	0.227777
																																						760	CNOT2	NA	NA	NA	NA	NA	NA	NA	NA	NA	NA
																																						761	CNOT3	NA	NA	NA	NA	NA	NA	NA	NA	NA	NA
																																						762	CNOT6L	NA	NA	NA	NA	NA	NA	NA	NA	NA	NA
																																						763	CNOT7	NA	NA	NA	NA	NA	NA	NA	NA	NA	NA
																																						764	CNOT9	NA	NA	NA	NA	NA	NA	NA	NA	-1.58621	0.267588
																																						765	CNP	3.9467	0.043972	sp|P09543|CN37_HUMAN	UP	1.28735	0.179194	sp|P09543|CN37_HUMAN	NS	0.349644	0.201263
																																						766	CNPY2	NA	NA	NA	NA	0.172366	0.705828	sp|Q9Y2B0|CNPY2_HUMAN	NS	0.729766	0.416345
																																						767	CNPY3	NA	NA	NA	NA	NA	NA	NA	NA	NA	NA
																																						768	CNST	NA	NA	NA	NA	NA	NA	NA	NA	-1.44729	0.0936442
																																						769	COA3	NA	NA	NA	NA	NA	NA	NA	NA	NA	NA
																																						770	COA7	NA	NA	NA	NA	NA	NA	NA	NA	NA	NA
																																						771	COASY	3.70764	0.00137558	sp|Q13057|COASY_HUMAN	UP	1.96719	0.0084995	sp|Q13057|COASY_HUMAN	UP	1.09233	0.000179155
																																						772	COG1	NA	NA	NA	NA	NA	NA	NA	NA	NA	NA
																																						773	COG2	NA	NA	NA	NA	NA	NA	NA	NA	-1.44017	0.0923259
																																						774	COG3	2.9289	0.0134422	sp|Q96JB2|COG3_HUMAN	UP	NA	NA	NA	NA	NA	NA
																																						775	COG5	2.55287	0.0264181	sp|Q9UP83|COG5_HUMAN	UP	NA	NA	NA	NA	-1.16891	0.224
																																						776	COG6	NA	NA	NA	NA	NA	NA	NA	NA	NA	NA
																																						777	COG7	2.57754	0.0291627	sp|P83436|COG7_HUMAN	UP	NA	NA	NA	NA	0.038545	0.952727
																																						778	COG8	1.43385	0.266069	sp|Q96MW5|COG8_HUMAN	NS	NA	NA	NA	NA	NA	NA
																																						779	COL1A2	0.229753	0.813804	sp|P08123|CO1A2_HUMAN	NS	NA	NA	NA	NA	NA	NA
																																						780	COL2A1	NA	NA	NA	NA	NA	NA	NA	NA	-1.24171	0.372839
																																						781	COL3A1	-2.95943	0.103252	sp|P02461|CO3A1_HUMAN	NS	NA	NA	NA	NA	NA	NA
																																						782	COL4A3BP	1.75008	0.0231595	sp|Q9Y5P4|C43BP_HUMAN	UP	NA	NA	NA	NA	-2.31406	0.000926214
																																						783	COL6A1	NA	NA	NA	NA	NA	NA	NA	NA	NA	NA
																																						784	COL6A3	NA	NA	NA	NA	NA	NA	NA	NA	NA	NA
																																						785	COLGALT1	2.14351	0.00297173	sp|Q8NBJ5|GT251_HUMAN	UP	1.03393	0.0325776	sp|Q8NBJ5|GT251_HUMAN	UP	-0.38592	0.167208
																																						786	COMMD2	NA	NA	NA	NA	NA	NA	NA	NA	NA	NA
																																						787	COMMD3	NA	NA	NA	NA	NA	NA	NA	NA	-0.756286	0.446543
																																						788	COMMD4	NA	NA	NA	NA	NA	NA	NA	NA	NA	NA
																																						789	COMMD5	NA	NA	NA	NA	NA	NA	NA	NA	NA	NA
																																						790	COMMD9	NA	NA	NA	NA	NA	NA	NA	NA	-0.495054	0.451064
																																						791	COMT	4.0786	0.000310615	sp|P21964|COMT_HUMAN	UP	2.47986	0.00951775	sp|P21964|COMT_HUMAN	UP	0.525389	0.000864022
																																						792	COMTD1	3.0913	0.00549791	sp|Q86VU5|CMTD1_HUMAN	UP	NA	NA	NA	NA	1.33421	0.228954
																																						793	COPA	1.88126	0.0298213	sp|P53621|COPA_HUMAN	UP	1.75065	0.0115479	sp|P53621|COPA_HUMAN	UP	-0.311877	0.012538
																																						794	COPB1	2.06606	0.0257023	sp|P53618|COPB_HUMAN	UP	1.78711	0.0802753	sp|P53618|COPB_HUMAN	NS	-0.160374	0.364786
																																						795	COPB2	2.60686	0.00594096	sp|P35606|COPB2_HUMAN	UP	1.79269	0.0483494	sp|P35606|COPB2_HUMAN	UP	-0.161397	0.286969
																																						796	COPE	1.43172	0.0243553	sp|O14579|COPE_HUMAN	UP	1.10569	0.0632403	sp|O14579|COPE_HUMAN	NS	-0.213118	0.28363
																																						797	COPG1	3.46903	0.0039948	sp|Q9Y678|COPG1_HUMAN	UP	1.83027	0.0622816	sp|Q9Y678|COPG1_HUMAN	NS	0.0245399	0.860814
																																						798	COPG2	2.65698	0.00315662	sp|Q9UBF2|COPG2_HUMAN	UP	1.73774	0.0127034	sp|Q9UBF2|COPG2_HUMAN	UP	0.200423	0.169921
																																						799	COPS2	2.84087	2.24e-05	sp|P61201|CSN2_HUMAN	UP	1.06807	0.0654508	sp|P61201|CSN2_HUMAN	NS	-0.29846	0.414533
																																						800	COPS3	3.85367	0.000201622	sp|Q9UNS2|CSN3_HUMAN	UP	1.43947	0.101676	sp|Q9UNS2|CSN3_HUMAN	NS	-0.625487	0.355468
																																						801	COPS4	4.79055	0.000623478	sp|Q9BT78|CSN4_HUMAN	UP	1.66188	0.0750639	sp|Q9BT78|CSN4_HUMAN	NS	0.0800266	0.835628
																																						802	COPS5	5.43683	0.00384852	sp|Q92905|CSN5_HUMAN	UP	1.47956	0.161036	sp|Q92905|CSN5_HUMAN	NS	-0.22087	0.383246
																																						803	COPS6	3.51472	0.00316642	sp|Q7L5N1|CSN6_HUMAN	UP	0.881404	0.217999	sp|Q7L5N1|CSN6_HUMAN	NS	0.154455	0.610611
																																						804	COPS7A	3.51147	0.0258682	sp|Q9UBW8|CSN7A_HUMAN	UP	NA	NA	NA	NA	-0.0984014	0.886562
																																						805	COPS7B	3.71621	0.0120503	sp|Q9H9Q2|CSN7B_HUMAN	UP	2.34409	0.09108	sp|Q9H9Q2|CSN7B_HUMAN	NS	2.14766	0.116696
																																						806	COPS8	NA	NA	NA	NA	0.26297	0.637281	sp|Q99627|CSN8_HUMAN	NS	0.498512	0.639499
																																						807	COPZ1	3.47483	0.00832164	sp|P61923|COPZ1_HUMAN	UP	0.43723	0.373658	sp|P61923|COPZ1_HUMAN	NS	-0.898765	0.400477
																																						808	COQ3	6.13973	0.0021682	sp|Q9NZJ6|COQ3_HUMAN	UP	2.08905	0.0172025	sp|Q9NZJ6|COQ3_HUMAN	UP	2.11356	0.0175174
																																						809	COQ5	5.82608	0.00182889	sp|Q5HYK3|COQ5_HUMAN	UP	2.37925	0.0569924	sp|Q5HYK3|COQ5_HUMAN	NS	0.637099	0.165862
																																						810	COQ6	NA	NA	NA	NA	NA	NA	NA	NA	NA	NA
																																						811	COQ7	2.6205	0.0182465	sp|Q99807|COQ7_HUMAN	UP	NA	NA	NA	NA	NA	NA
																																						812	COQ8A	3.24578	0.000932698	sp|Q8NI60|COQ8A_HUMAN	UP	1.21087	0.0235453	sp|Q8NI60|COQ8A_HUMAN	UP	-0.219451	0.468842
																																						813	COQ8B	NA	NA	NA	NA	NA	NA	NA	NA	1.30711	0.23181
																																						814	COQ9	2.21906	0.0123583	sp|O75208|COQ9_HUMAN	UP	1.07879	0.182348	sp|O75208|COQ9_HUMAN	NS	0.118079	0.897583
																																						815	CORO1A	1.87714	0.0467049	sp|P31146|COR1A_HUMAN	UP	NA	NA	NA	NA	NA	NA
																																						816	CORO1B	1.19914	0.023621	sp|Q9BR76|COR1B_HUMAN	UP	0.728718	0.0786035	sp|Q9BR76|COR1B_HUMAN	NS	-0.255762	0.498487
																																						817	CORO1C	3.26382	0.000346871	sp|Q9ULV4|COR1C_HUMAN	UP	0.714874	0.183895	sp|Q9ULV4|COR1C_HUMAN	NS	-0.11692	0.562831
																																						818	CORO7	3.26303	0.0236657	sp|P57737|CORO7_HUMAN	UP	1.45618	0.106565	sp|P57737|CORO7_HUMAN	NS	-2.12787	0.319973
																																						819	COTL1	2.2176	0.0321837	sp|Q14019|COTL1_HUMAN	UP	0.468435	0.15534	sp|Q14019|COTL1_HUMAN	NS	-0.0565325	0.786223
																																						820	COX15	NA	NA	NA	NA	NA	NA	NA	NA	NA	NA
																																						821	COX17	5.84483	0.000241984	sp|Q14061|COX17_HUMAN	UP	1.73992	0.000268079	sp|Q14061|COX17_HUMAN	UP	NA	NA
																																						822	COX20	NA	NA	NA	NA	NA	NA	NA	NA	-0.795907	0.148595
																																						823	COX4I1	5.2525	0.00255343	sp|P13073|COX41_HUMAN	UP	1.10089	0.128937	sp|P13073|COX41_HUMAN	NS	0.464056	0.0147622
																																						824	COX5A	4.07057	5.62e-05	sp|P20674|COX5A_HUMAN	UP	2.41387	0.0157049	sp|P20674|COX5A_HUMAN	UP	3.3995	0.0101157
																																						825	COX5B	NA	NA	NA	NA	-2.02512	0.0245838	sp|P10606|COX5B_HUMAN	DOWN	1.92429	0.00211293
																																						826	COX6B1	NA	NA	NA	NA	NA	NA	NA	NA	NA	NA
																																						827	COX6C	NA	NA	NA	NA	NA	NA	NA	NA	2.25793	0.22524
																																						828	COX7C	NA	NA	NA	NA	NA	NA	NA	NA	NA	NA
																																						829	CPD	-1.54355	0.0163164	sp|O75976|CBPD_HUMAN	DOWN	NA	NA	NA	NA	0.390304	0.266572
																																						830	CPNE1	3.1624	0.000302318	sp|Q99829|CPNE1_HUMAN	UP	1.04768	0.0689159	sp|Q99829|CPNE1_HUMAN	NS	-0.740018	0.389726
																																						831	CPNE3	2.63167	0.000637296	sp|O75131|CPNE3_HUMAN	UP	1.76215	0.000725437	sp|O75131|CPNE3_HUMAN	UP	-0.456973	0.234046
																																						832	CPNE7	NA	NA	NA	NA	NA	NA	NA	NA	NA	NA
																																						833	CPOX	1.30274	0.0467015	sp|P36551|HEM6_HUMAN	UP	1.0597	0.031404	sp|P36551|HEM6_HUMAN	UP	-1.46084	0.000532695
																																						834	CPPED1	2.99779	0.00515595	sp|Q9BRF8|CPPED_HUMAN	UP	1.50865	0.0186465	sp|Q9BRF8|CPPED_HUMAN	UP	-1.95117	0.283792
																																						835	CPS1	NA	NA	NA	NA	NA	NA	NA	NA	NA	NA
																																						836	CPSF2	1.40664	0.0949814	sp|Q9P2I0|CPSF2_HUMAN	NS	NA	NA	NA	NA	NA	NA
																																						837	CPSF3	2.53889	0.454366	sp|Q9UKF6|CPSF3_HUMAN	NS	NA	NA	NA	NA	-0.889419	0.608427
																																						838	CPSF6	1.14841	0.0911345	sp|Q16630|CPSF6_HUMAN	NS	0.920986	0.118034	sp|Q16630|CPSF6_HUMAN	NS	-1.97704	0.111774
																																						839	CPSF7	NA	NA	NA	NA	NA	NA	NA	NA	NA	NA
																																						840	CPT1A	1.27965	0.243018	sp|P50416|CPT1A_HUMAN	NS	2.62212	0.00179191	sp|P50416|CPT1A_HUMAN	UP	-0.900952	0.563481
																																						841	CPT2	5.53426	0.000119197	sp|P23786|CPT2_HUMAN	UP	1.68418	0.0208366	sp|P23786|CPT2_HUMAN	UP	-1.35844	0.00479598
																																						842	CRABP1	NA	NA	NA	NA	-2.70644	0.00146899	sp|P29762|RABP1_HUMAN	DOWN	NA	NA
																																						843	CRADD	NA	NA	NA	NA	NA	NA	NA	NA	NA	NA
																																						844	CRAT	NA	NA	NA	NA	NA	NA	NA	NA	NA	NA
																																						845	CREG1	NA	NA	NA	NA	NA	NA	NA	NA	NA	NA
																																						846	CRELD1	7.21576	7.65e-05	sp|Q96HD1|CREL1_HUMAN	UP	0.775245	0.322644	sp|Q96HD1|CREL1_HUMAN	NS	-1.75591	0.0273159
																																						847	CRKL	4.71058	4.31e-05	sp|P46109|CRKL_HUMAN	UP	1.25121	0.0188845	sp|P46109|CRKL_HUMAN	UP	0.025046	0.781755
																																						848	CRLF3	2.90572	0.000847385	sp|Q8IUI8|CRLF3_HUMAN	UP	1.29331	0.0844102	sp|Q8IUI8|CRLF3_HUMAN	NS	-1.45036	0.24477
																																						849	CRMP1	NA	NA	NA	NA	NA	NA	NA	NA	NA	NA
																																						850	CRNKL1	NA	NA	NA	NA	NA	NA	NA	NA	NA	NA
																																						851	CRTAP	4.74597	0.00230407	sp|O75718|CRTAP_HUMAN	UP	0.799487	0.183041	sp|O75718|CRTAP_HUMAN	NS	0.416766	0.776047
																																						852	CRYZ	1.85042	0.000975466	sp|Q08257|QOR_HUMAN	UP	0.932311	0.172906	sp|Q08257|QOR_HUMAN	NS	-1.19961	0.339357
																																						853	CRYZL1	2.30891	0.192495	sp|O95825|QORL1_HUMAN	NS	1.32609	0.0879546	sp|O95825|QORL1_HUMAN	NS	NA	NA
																																						854	CS	2.12123	0.0012028	sp|O75390|CISY_HUMAN	UP	0.856635	0.0307945	sp|O75390|CISY_HUMAN	UP	-0.269066	0.040214
																																						855	CSDE1	2.39643	0.166886	sp|O75534|CSDE1_HUMAN	NS	0.65955	0.0684598	sp|O75534|CSDE1_HUMAN	NS	-0.20493	0.215219
																																						856	CSE1L	3.56909	0.00101529	sp|P55060|XPO2_HUMAN	UP	-0.144089	0.289931	sp|P55060|XPO2_HUMAN	NS	-0.589427	0.004541
																																						857	CSGALNACT2	NA	NA	NA	NA	NA	NA	NA	NA	NA	NA
																																						858	CSK	3.25798	0.0177072	sp|P41240|CSK_HUMAN	UP	1.07151	0.082886	sp|P41240|CSK_HUMAN	NS	-0.547247	0.113436
																																						859	CSNK1A1	1.55554	0.0297226	sp|P48729|KC1A_HUMAN	UP	1.23134	0.0476472	sp|P48729|KC1A_HUMAN	UP	-0.2467	0.4814
																																						860	CSNK1D	NA	NA	NA	NA	NA	NA	NA	NA	NA	NA
																																						861	CSNK2A1	1.94783	0.0313597	sp|P68400|CSK21_HUMAN	UP	1.32842	0.165682	sp|P68400|CSK21_HUMAN	NS	0.0517235	0.882342
																																						862	CSNK2A2	3.5897	0.0749634	sp|P19784|CSK22_HUMAN	NS	1.83238	0.0618694	sp|P19784|CSK22_HUMAN	NS	-0.0481606	0.952066
																																						863	CSNK2B	0.951061	0.00388528	sp|P67870|CSK2B_HUMAN	NS	0.784226	0.173017	sp|P67870|CSK2B_HUMAN	NS	-0.0520846	0.867555
																																						864	CSRP1	NA	NA	NA	NA	NA	NA	NA	NA	NA	NA
																																						865	CST7	NA	NA	NA	NA	NA	NA	NA	NA	NA	NA
																																						866	CSTB	4.10927	4.49e-05	sp|P04080|CYTB_HUMAN	UP	1.18214	0.117314	sp|P04080|CYTB_HUMAN	NS	0.337394	0.578011
																																						867	CSTF1	NA	NA	NA	NA	NA	NA	NA	NA	NA	NA
																																						868	CSTF2	NA	NA	NA	NA	NA	NA	NA	NA	NA	NA
																																						869	CSTF2T	1.26074	0.283641	sp|Q9H0L4|CSTFT_HUMAN	NS	NA	NA	NA	NA	NA	NA
																																						870	CSTF3	2.86981	0.00141425	sp|Q12996|CSTF3_HUMAN	UP	1.2454	0.206585	sp|Q12996|CSTF3_HUMAN	NS	0.00947952	0.984772
																																						871	CT45A10	NA	NA	NA	NA	NA	NA	NA	NA	NA	NA
																																						872	CT45A8	NA	NA	NA	NA	NA	NA	NA	NA	-1.85347	0.450719
																																						873	CT47A1	NA	NA	NA	NA	NA	NA	NA	NA	-0.162203	0.69483
																																						874	CTAGE15	NA	NA	NA	NA	NA	NA	NA	NA	NA	NA
																																						875	CTAGE5	NA	NA	NA	NA	0.737946	0.162105	sp|O15320|CTGE5_HUMAN	NS	-3.39488	0.0368621
																																						876	CTBP1	NA	NA	NA	NA	NA	NA	NA	NA	0.213625	0.836883
																																						877	CTBP2	NA	NA	NA	NA	NA	NA	NA	NA	NA	NA
																																						878	CTCFL	NA	NA	NA	NA	NA	NA	NA	NA	NA	NA
																																						879	CTH	3.9448	0.00117171	sp|P32929|CGL_HUMAN	UP	1.37754	0.0538085	sp|P32929|CGL_HUMAN	NS	0.749354	0.378207
																																						880	CTNNA1	NA	NA	NA	NA	NA	NA	NA	NA	NA	NA
																																						881	CTNNA2	2.54781	0.0282025	sp|P26232|CTNA2_HUMAN	UP	NA	NA	NA	NA	-0.892679	0.162767
																																						882	CTNNBL1	2.64114	0.000313265	sp|Q8WYA6|CTBL1_HUMAN	UP	NA	NA	NA	NA	-0.449046	0.38132
																																						883	CTNND1	3.49116	0.0149783	sp|O60716|CTND1_HUMAN	UP	1.9359	0.276212	sp|O60716|CTND1_HUMAN	NS	-0.3593	0.312132
																																						884	CTPS1	4.0691	0.00562353	sp|P17812|PYRG1_HUMAN	UP	0.897604	0.0352237	sp|P17812|PYRG1_HUMAN	UP	-0.635245	0.161284
																																						885	CTPS2	6.53956	5.55e-05	sp|Q9NRF8|PYRG2_HUMAN	UP	0.921018	0.326181	sp|Q9NRF8|PYRG2_HUMAN	NS	-0.966092	0.183376
																																						886	CTR9	NA	NA	NA	NA	NA	NA	NA	NA	0.710937	0.479999
																																						887	CTSA	NA	NA	NA	NA	-1.56331	0.017347	sp|P10619|PPGB_HUMAN	DOWN	NA	NA
																																						888	CTSB	7.97119	0.000196284	sp|P07858|CATB_HUMAN	UP	-0.998849	0.053051	sp|P07858|CATB_HUMAN	NS	NA	NA
																																						889	CTSC	3.21683	0.151603	sp|P53634|CATC_HUMAN	NS	-0.380662	0.269595	sp|P53634|CATC_HUMAN	NS	NA	NA
																																						890	CTSD	8.03724	1.42e-05	sp|P07339|CATD_HUMAN	UP	0.314573	0.479104	sp|P07339|CATD_HUMAN	NS	0.667942	0.0224928
																																						891	CTSW	NA	NA	NA	NA	NA	NA	NA	NA	NA	NA
																																						892	CTTN	5.01825	0.0187062	sp|Q14247|SRC8_HUMAN	UP	0.742878	0.164765	sp|Q14247|SRC8_HUMAN	NS	2.13322	0.249841
																																						893	CTU1	1.95611	0.0535602	sp|Q7Z7A3|CTU1_HUMAN	NS	NA	NA	NA	NA	NA	NA
																																						894	CTU2	3.29171	0.000802303	sp|Q2VPK5|CTU2_HUMAN	UP	1.14873	0.212166	sp|Q2VPK5|CTU2_HUMAN	NS	-1.97555	0.325598
																																						895	CUL1	3.12366	0.0418792	sp|Q13616|CUL1_HUMAN	UP	0.653429	0.253777	sp|Q13616|CUL1_HUMAN	NS	-0.57804	0.252586
																																						896	CUL2	3.6955	0.00244199	sp|Q13617|CUL2_HUMAN	UP	1.00808	0.295126	sp|Q13617|CUL2_HUMAN	NS	-0.572812	0.0240141
																																						897	CUL3	4.25555	0.00822053	sp|Q13618|CUL3_HUMAN	UP	NA	NA	NA	NA	-1.77293	0.342639
																																						898	CUL4A	2.7595	0.00320113	sp|Q13619|CUL4A_HUMAN	UP	1.14218	0.0507363	sp|Q13619|CUL4A_HUMAN	NS	-0.334934	0.4943
																																						899	CUL4B	2.75802	0.0418258	sp|Q13620|CUL4B_HUMAN	UP	0.269851	0.66995	sp|Q13620|CUL4B_HUMAN	NS	-0.401351	0.834784
																																						900	CUL5	3.05625	0.00183592	sp|Q93034|CUL5_HUMAN	UP	0.964172	0.116968	sp|Q93034|CUL5_HUMAN	NS	0.0745589	0.91742
																																						901	CUTA	3.08751	0.000179806	sp|O60888|CUTA_HUMAN	UP	0.825148	0.0704474	sp|O60888|CUTA_HUMAN	NS	-0.960136	0.00275031
																																						902	CUTC	0.268034	0.794676	sp|Q9NTM9|CUTC_HUMAN	NS	NA	NA	NA	NA	NA	NA
																																						903	CUX1	NA	NA	NA	NA	NA	NA	NA	NA	-5.02939	3.27e-05
																																						904	CWC22	3.09539	0.0437247	sp|Q9HCG8|CWC22_HUMAN	UP	1.18245	0.0195667	sp|Q9HCG8|CWC22_HUMAN	UP	-0.137843	0.84776
																																						905	CWC27	1.43666	0.0576214	sp|Q6UX04|CWC27_HUMAN	NS	NA	NA	NA	NA	NA	NA
																																						906	CWF19L1	2.31191	0.00358232	sp|Q69YN2|C19L1_HUMAN	UP	NA	NA	NA	NA	NA	NA
																																						907	CXorf38	NA	NA	NA	NA	NA	NA	NA	NA	NA	NA
																																						908	CYB5A	7.47253	0.00119947	sp|P00167|CYB5_HUMAN	UP	1.29791	0.0719711	sp|P00167|CYB5_HUMAN	NS	-1.83841	0.076465
																																						909	CYB5R1	4.26856	0.00123796	sp|Q9UHQ9|NB5R1_HUMAN	UP	0.719178	0.426585	sp|Q9UHQ9|NB5R1_HUMAN	NS	0.272579	0.803455
																																						910	CYB5R2	NA	NA	NA	NA	NA	NA	NA	NA	NA	NA
																																						911	CYB5R3	3.15926	0.000237587	sp|P00387|NB5R3_HUMAN	UP	1.35086	0.0157242	sp|P00387|NB5R3_HUMAN	UP	-0.159696	0.435528
																																						912	CYBA	2.56862	0.0434542	sp|P13498|CY24A_HUMAN	UP	NA	NA	NA	NA	2.31497	0.0219529
																																						913	CYC1	6.22518	8e-05	sp|P08574|CY1_HUMAN	UP	1.54942	0.0243329	sp|P08574|CY1_HUMAN	UP	1.58128	0.0385116
																																						914	CYCS	1.65655	0.0032204	sp|P99999|CYC_HUMAN	UP	0.631257	0.13633	sp|P99999|CYC_HUMAN	NS	0.140012	0.205119
																																						915	CYFIP1	0.0514743	0.89346	sp|Q7L576|CYFP1_HUMAN	NS	1.22713	0.0335076	sp|Q7L576|CYFP1_HUMAN	UP	-1.20755	0.25175
																																						916	CYFIP2	NA	NA	NA	NA	NA	NA	NA	NA	NA	NA
																																						917	CYP1B1	NA	NA	NA	NA	NA	NA	NA	NA	NA	NA
																																						918	CYP20A1	7.03361	0.000163965	sp|Q6UW02|CP20A_HUMAN	UP	3.51516	0.0632889	sp|Q6UW02|CP20A_HUMAN	NS	-0.890436	0.038792
																																						919	CYP2U1	NA	NA	NA	NA	NA	NA	NA	NA	NA	NA
																																						920	CYP4F22	NA	NA	NA	NA	NA	NA	NA	NA	NA	NA
																																						921	CYP51A1	5.40158	3.86e-05	sp|Q16850|CP51A_HUMAN	UP	1.11849	0.0037678	sp|Q16850|CP51A_HUMAN	UP	-0.997824	0.000190179
																																						922	CYSTM1	NA	NA	NA	NA	0.321637	0.821088	sp|Q9H1C7|CYTM1_HUMAN	NS	NA	NA
																																						923	CYTH3	NA	NA	NA	NA	NA	NA	NA	NA	NA	NA
																																						924	DAD1	2.43028	0.0170292	sp|P61803|DAD1_HUMAN	UP	1.32394	0.0254039	sp|P61803|DAD1_HUMAN	UP	-0.362771	0.191929
																																						925	DAGLB	NA	NA	NA	NA	NA	NA	NA	NA	-0.399663	0.638205
																																						926	DAP	NA	NA	NA	NA	0.515153	0.0853905	sp|P51397|DAP1_HUMAN	NS	NA	NA
																																						927	DAP3	2.01577	0.00277426	sp|P51398|RT29_HUMAN	UP	1.31297	0.0251545	sp|P51398|RT29_HUMAN	UP	-0.483083	0.326112
																																						928	DARS	2.49107	0.00194627	sp|P14868|SYDC_HUMAN	UP	0.939093	0.0717163	sp|P14868|SYDC_HUMAN	NS	-0.0256316	0.866847
																																						929	DARS2	2.40235	0.00281564	sp|Q6PI48|SYDM_HUMAN	UP	1.23297	0.0103828	sp|Q6PI48|SYDM_HUMAN	UP	-1.03428	0.0408043
																																						930	DAXX	0.532405	0.615672	sp|Q9UER7|DAXX_HUMAN	NS	NA	NA	NA	NA	-0.17716	0.864613
																																						931	DAZAP1	-0.640006	0.663631	sp|Q96EP5|DAZP1_HUMAN	NS	-1.20957	0.0127204	sp|Q96EP5|DAZP1_HUMAN	DOWN	0.208158	0.817261
																																						932	DBI	NA	NA	NA	NA	NA	NA	NA	NA	NA	NA
																																						933	DBNL	3.84604	0.069498	sp|Q9UJU6|DBNL_HUMAN	NS	NA	NA	NA	NA	NA	NA
																																						934	DBR1	0.826293	0.209853	sp|Q9UK59|DBR1_HUMAN	NS	NA	NA	NA	NA	NA	NA
																																						935	DBT	1.47105	0.0580384	sp|P11182|ODB2_HUMAN	NS	NA	NA	NA	NA	0.0296033	0.963253
																																						936	DCAF1	NA	NA	NA	NA	NA	NA	NA	NA	NA	NA
																																						937	DCAF7	1.11477	0.351043	sp|P61962|DCAF7_HUMAN	NS	NA	NA	NA	NA	-2.0899	0.223829
																																						938	DCAF8	NA	NA	NA	NA	NA	NA	NA	NA	NA	NA
																																						939	DCAKD	6.29423	0.00568453	sp|Q8WVC6|DCAKD_HUMAN	UP	1.23123	0.0421132	sp|Q8WVC6|DCAKD_HUMAN	UP	-0.117868	0.659607
																																						940	DCD	0.106616	0.895476	sp|P81605|DCD_HUMAN	NS	0.00195185	0.997203	sp|P81605|DCD_HUMAN	NS	NA	NA
																																						941	DCDC1	NA	NA	NA	NA	NA	NA	NA	NA	NA	NA
																																						942	DCK	4.61799	0.000159442	sp|P27707|DCK_HUMAN	UP	1.58054	0.245753	sp|P27707|DCK_HUMAN	NS	-0.218318	0.634827
																																						943	DCP1A	NA	NA	NA	NA	NA	NA	NA	NA	NA	NA
																																						944	DCPS	2.3952	0.00504183	sp|Q96C86|DCPS_HUMAN	UP	0.274848	0.55368	sp|Q96C86|DCPS_HUMAN	NS	-0.986369	0.137056
																																						945	DCTD	1.42488	0.0464257	sp|P32321|DCTD_HUMAN	UP	NA	NA	NA	NA	NA	NA
																																						946	DCTN1	4.45921	0.00013735	sp|Q14203|DCTN1_HUMAN	UP	1.44381	0.136963	sp|Q14203|DCTN1_HUMAN	NS	0.395723	0.0133057
																																						947	DCTN2	9.0109	4e-06	sp|Q13561|DCTN2_HUMAN	UP	0.785498	0.333948	sp|Q13561|DCTN2_HUMAN	NS	1.11249	0.00310113
																																						948	DCTN3	4.35958	0.00225166	sp|O75935|DCTN3_HUMAN	UP	0.337326	0.59756	sp|O75935|DCTN3_HUMAN	NS	2.92671	0.000230353
																																						949	DCTN4	NA	NA	NA	NA	NA	NA	NA	NA	NA	NA
																																						950	DCTN5	NA	NA	NA	NA	NA	NA	NA	NA	NA	NA
																																						951	DCTPP1	2.771	0.0447929	sp|Q9H773|DCTP1_HUMAN	UP	0.905971	0.0518036	sp|Q9H773|DCTP1_HUMAN	NS	-2.20263	1.89e-05
																																						952	DCUN1D1	4.19752	0.000155487	sp|Q96GG9|DCNL1_HUMAN	UP	0.466139	0.729203	sp|Q96GG9|DCNL1_HUMAN	NS	-0.0901864	0.943203
																																						953	DCUN1D5	4.04486	0.00257541	sp|Q9BTE7|DCNL5_HUMAN	UP	NA	NA	NA	NA	-0.63085	0.543435
																																						954	DCXR	2.86514	0.000238026	sp|Q7Z4W1|DCXR_HUMAN	UP	0.781083	0.161223	sp|Q7Z4W1|DCXR_HUMAN	NS	0.0628014	0.436384
																																						955	DDAH2	NA	NA	NA	NA	NA	NA	NA	NA	NA	NA
																																						956	DDB1	3.48101	0.00020723	sp|Q16531|DDB1_HUMAN	UP	0.855415	0.116565	sp|Q16531|DDB1_HUMAN	NS	-0.243753	0.101937
																																						957	DDHD2	0.673777	0.14517	sp|O94830|DDHD2_HUMAN	NS	NA	NA	NA	NA	NA	NA
																																						958	DDI2	2.6976	0.00341602	sp|Q5TDH0|DDI2_HUMAN	UP	-0.150438	0.746925	sp|Q5TDH0|DDI2_HUMAN	NS	-1.37752	0.360452
																																						959	DDOST	2.34746	0.0129874	sp|P39656|OST48_HUMAN	UP	0.768365	0.21466	sp|P39656|OST48_HUMAN	NS	-0.413538	0.184288
																																						960	DDRGK1	3.30456	0.000958913	sp|Q96HY6|DDRGK_HUMAN	UP	1.33053	0.0300619	sp|Q96HY6|DDRGK_HUMAN	UP	0.298608	0.494442
																																						961	DDT	0.128443	0.815648	sp|P30046|DOPD_HUMAN	NS	0.274251	0.353945	sp|P30046|DOPD_HUMAN	NS	-0.35861	0.418333
																																						962	DDX1	2.03797	0.00423018	sp|Q92499|DDX1_HUMAN	UP	0.241673	0.536454	sp|Q92499|DDX1_HUMAN	NS	0.139042	0.535146
																																						963	DDX17	0.66371	0.130408	sp|Q92841|DDX17_HUMAN	NS	0.102126	0.78647	sp|Q92841|DDX17_HUMAN	NS	-0.393182	0.313538
																																						964	DDX18	1.20368	0.00992252	sp|Q9NVP1|DDX18_HUMAN	UP	0.671491	0.0277891	sp|Q9NVP1|DDX18_HUMAN	UP	0.546079	0.277326
																																						965	DDX19A	2.7656	0.00610693	sp|Q9NUU7|DD19A_HUMAN	UP	0.670139	0.0839218	sp|Q9NUU7|DD19A_HUMAN	NS	-0.38217	0.280337
																																						966	DDX19B	NA	NA	NA	NA	1.43152	0.129664	sp|Q9UMR2|DD19B_HUMAN	NS	NA	NA
																																						967	DDX20	1.43061	0.0807909	sp|Q9UHI6|DDX20_HUMAN	NS	NA	NA	NA	NA	-1.43167	0.238805
																																						968	DDX21	0.460673	0.167743	sp|Q9NR30|DDX21_HUMAN	NS	0.827499	0.0321716	sp|Q9NR30|DDX21_HUMAN	UP	0.189878	0.612451
																																						969	DDX23	-0.0672938	0.881062	sp|Q9BUQ8|DDX23_HUMAN	NS	-0.181084	0.934841	sp|Q9BUQ8|DDX23_HUMAN	NS	-0.619285	0.199711
																																						970	DDX24	2.16081	0.0838468	sp|Q9GZR7|DDX24_HUMAN	NS	NA	NA	NA	NA	-0.942411	0.1628
																																						971	DDX28	NA	NA	NA	NA	NA	NA	NA	NA	NA	NA
																																						972	DDX31	NA	NA	NA	NA	NA	NA	NA	NA	NA	NA
																																						973	DDX39A	2.49692	0.00114051	sp|O00148|DX39A_HUMAN	UP	0.699803	0.356697	sp|O00148|DX39A_HUMAN	NS	0.166291	0.672335
																																						974	DDX39B	2.78577	0.00106315	sp|Q13838|DX39B_HUMAN	UP	0.888351	0.0525507	sp|Q13838|DX39B_HUMAN	NS	0.152737	0.324982
																																						975	DDX3X	3.13852	0.0011642	sp|O00571|DDX3X_HUMAN	UP	0.548282	0.121392	sp|O00571|DDX3X_HUMAN	NS	0.159369	0.271483
																																						976	DDX41	NA	NA	NA	NA	NA	NA	NA	NA	NA	NA
																																						977	DDX42	1.31052	0.115846	sp|Q86XP3|DDX42_HUMAN	NS	NA	NA	NA	NA	-1.07558	0.497113
																																						978	DDX46	-0.366196	0.320579	sp|Q7L014|DDX46_HUMAN	NS	1.02853	0.0889815	sp|Q7L014|DDX46_HUMAN	NS	-1.37107	0.230719
																																						979	DDX47	NA	NA	NA	NA	NA	NA	NA	NA	NA	NA
																																						980	DDX49	NA	NA	NA	NA	NA	NA	NA	NA	NA	NA
																																						981	DDX5	1.11998	0.0196227	sp|P17844|DDX5_HUMAN	UP	0.581826	0.0715769	sp|P17844|DDX5_HUMAN	NS	-0.308084	0.099289
																																						982	DDX50	-0.335964	0.609306	sp|Q9BQ39|DDX50_HUMAN	NS	1.73115	0.162599	sp|Q9BQ39|DDX50_HUMAN	NS	-0.992373	0.484022
																																						983	DDX52	2.69981	0.00115891	sp|Q9Y2R4|DDX52_HUMAN	UP	NA	NA	NA	NA	NA	NA
																																						984	DDX54	-0.603161	0.574015	sp|Q8TDD1|DDX54_HUMAN	NS	NA	NA	NA	NA	0.290504	0.616779
																																						985	DDX55	2.603	0.025147	sp|Q8NHQ9|DDX55_HUMAN	UP	0.950939	0.214002	sp|Q8NHQ9|DDX55_HUMAN	NS	0.677539	0.307841
																																						986	DDX59	NA	NA	NA	NA	NA	NA	NA	NA	NA	NA
																																						987	DDX6	2.41489	0.00472123	sp|P26196|DDX6_HUMAN	UP	0.976865	0.0466403	sp|P26196|DDX6_HUMAN	UP	-0.0483322	0.929597
																																						988	DECR1	2.32927	0.0283238	sp|Q16698|DECR_HUMAN	UP	0.591003	0.208082	sp|Q16698|DECR_HUMAN	NS	-1.07284	0.000692743
																																						989	DECR2	NA	NA	NA	NA	NA	NA	NA	NA	NA	NA
																																						990	DEF6	NA	NA	NA	NA	NA	NA	NA	NA	NA	NA
																																						991	DEGS1	NA	NA	NA	NA	NA	NA	NA	NA	NA	NA
																																						992	DEK	-2.31072	0.399478	sp|P35659|DEK_HUMAN	NS	-0.458173	0.355199	sp|P35659|DEK_HUMAN	NS	-0.256554	0.781352
																																						993	DENND4B	NA	NA	NA	NA	NA	NA	NA	NA	NA	NA
																																						994	DENND4C	NA	NA	NA	NA	NA	NA	NA	NA	NA	NA
																																						995	DENND6A	NA	NA	NA	NA	NA	NA	NA	NA	NA	NA
																																						996	DENR	NA	NA	NA	NA	NA	NA	NA	NA	NA	NA
																																						997	DERA	3.17664	0.000596869	sp|Q9Y315|DEOC_HUMAN	UP	0.817377	0.335065	sp|Q9Y315|DEOC_HUMAN	NS	NA	NA
																																						998	DERL1	2.62364	0.0003967	sp|Q9BUN8|DERL1_HUMAN	UP	1.73519	0.0454158	sp|Q9BUN8|DERL1_HUMAN	UP	1.24106	0.287299
																																						999	DES	NA	NA	NA	NA	NA	NA	NA	NA	NA	NA
																																						1000	DESI1	NA	NA	NA	NA	NA	NA	NA	NA	NA	NA
																																						1001	DESI2	NA	NA	NA	NA	NA	NA	NA	NA	NA	NA
																																						1002	DFFA	1.99856	0.319674	sp|O00273|DFFA_HUMAN	NS	-0.500543	0.452741	sp|O00273|DFFA_HUMAN	NS	1.70674	0.228365
																																						1003	DFFB	3.97038	0.00114288	sp|O76075|DFFB_HUMAN	UP	-1.48041	0.148581	sp|O76075|DFFB_HUMAN	NS	NA	NA
																																						1004	DGAT1	3.17487	0.0710694	sp|O75907|DGAT1_HUMAN	NS	NA	NA	NA	NA	-2.1094	0.195191
																																						1005	DGKA	NA	NA	NA	NA	NA	NA	NA	NA	NA	NA
																																						1006	DGKD	NA	NA	NA	NA	NA	NA	NA	NA	NA	NA
																																						1007	DGKE	NA	NA	NA	NA	NA	NA	NA	NA	NA	NA
																																						1008	DGKZ	NA	NA	NA	NA	NA	NA	NA	NA	NA	NA
																																						1009	DGLUCY	NA	NA	NA	NA	NA	NA	NA	NA	NA	NA
																																						1010	DGUOK	NA	NA	NA	NA	NA	NA	NA	NA	NA	NA
																																						1011	DHCR24	4.84748	0.0247435	sp|Q15392|DHC24_HUMAN	UP	2.25989	0.00397447	sp|Q15392|DHC24_HUMAN	UP	-0.446936	0.0901002
																																						1012	DHCR7	2.25731	0.18906	sp|Q9UBM7|DHCR7_HUMAN	NS	2.22446	0.0174657	sp|Q9UBM7|DHCR7_HUMAN	UP	0.884422	0.30977
																																						1013	DHDDS	NA	NA	NA	NA	NA	NA	NA	NA	NA	NA
																																						1014	DHFR	NA	NA	NA	NA	NA	NA	NA	NA	-1.8012	0.0166392
																																						1015	DHODH	NA	NA	NA	NA	NA	NA	NA	NA	NA	NA
																																						1016	DHPS	3.71034	0.0819278	sp|P49366|DHYS_HUMAN	NS	NA	NA	NA	NA	NA	NA
																																						1017	DHRS1	4.48787	0.0140255	sp|Q96LJ7|DHRS1_HUMAN	UP	NA	NA	NA	NA	1.43269	0.00262075
																																						1018	DHRS11	0.122496	0.944372	sp|Q6UWP2|DHR11_HUMAN	NS	NA	NA	NA	NA	NA	NA
																																						1019	DHRS13	NA	NA	NA	NA	-0.835526	0.557611	sp|Q6UX07|DHR13_HUMAN	NS	-0.506858	0.424375
																																						1020	DHRS2	NA	NA	NA	NA	NA	NA	NA	NA	NA	NA
																																						1021	DHRS3	NA	NA	NA	NA	NA	NA	NA	NA	0.302239	0.74361
																																						1022	DHRS4	5.37789	0.00106985	sp|Q9BTZ2|DHRS4_HUMAN	UP	2.00693	0.476747	sp|Q9BTZ2|DHRS4_HUMAN	NS	-1.63487	0.207009
																																						1023	DHRS7	6.94848	0.0466326	sp|Q9Y394|DHRS7_HUMAN	UP	1.67459	0.056966	sp|Q9Y394|DHRS7_HUMAN	NS	-0.604595	0.0525333
																																						1024	DHRS7B	NA	NA	NA	NA	NA	NA	NA	NA	NA	NA
																																						1025	DHTKD1	NA	NA	NA	NA	NA	NA	NA	NA	NA	NA
																																						1026	DHX15	2.66346	0.00287353	sp|O43143|DHX15_HUMAN	UP	1.17529	0.0913032	sp|O43143|DHX15_HUMAN	NS	-0.0262235	0.882587
																																						1027	DHX16	2.80267	0.0109921	sp|O60231|DHX16_HUMAN	UP	NA	NA	NA	NA	-1.51978	0.351636
																																						1028	DHX29	3.55002	0.00947986	sp|Q7Z478|DHX29_HUMAN	UP	1.24546	0.0820341	sp|Q7Z478|DHX29_HUMAN	NS	-0.836313	0.401639
																																						1029	DHX30	2.91683	0.204696	sp|Q7L2E3|DHX30_HUMAN	NS	2.19656	0.0962291	sp|Q7L2E3|DHX30_HUMAN	NS	0.935448	0.346798
																																						1030	DHX32	NA	NA	NA	NA	NA	NA	NA	NA	NA	NA
																																						1031	DHX36	4.58835	0.00144372	sp|Q9H2U1|DHX36_HUMAN	UP	NA	NA	NA	NA	-1.54959	0.274278
																																						1032	DHX37	NA	NA	NA	NA	NA	NA	NA	NA	0.130607	0.711268
																																						1033	DHX38	0.562538	0.19345	sp|Q92620|PRP16_HUMAN	NS	-1.27776	0.163498	sp|Q92620|PRP16_HUMAN	NS	-1.12126	0.197765
																																						1034	DHX40	NA	NA	NA	NA	NA	NA	NA	NA	NA	NA
																																						1035	DHX57	NA	NA	NA	NA	NA	NA	NA	NA	NA	NA
																																						1036	DHX8	NA	NA	NA	NA	NA	NA	NA	NA	NA	NA
																																						1037	DHX9	2.65808	0.00130795	sp|Q08211|DHX9_HUMAN	UP	2.5992	0.00303461	sp|Q08211|DHX9_HUMAN	UP	1.19749	0.00454037
																																						1038	DIABLO	2.19814	0.0201538	sp|Q9NR28|DBLOH_HUMAN	UP	0.550801	0.349423	sp|Q9NR28|DBLOH_HUMAN	NS	-3.25318	0.154915
																																						1039	DIAPH1	3.48836	0.00141698	sp|O60610|DIAP1_HUMAN	UP	0.879569	0.0772797	sp|O60610|DIAP1_HUMAN	NS	-0.312108	0.0180813
																																						1040	DIAPH2	NA	NA	NA	NA	NA	NA	NA	NA	NA	NA
																																						1041	DIAPH3	1.90275	0.0854926	sp|Q9NSV4|DIAP3_HUMAN	NS	NA	NA	NA	NA	-1.28031	0.292513
																																						1042	DIEXF	NA	NA	NA	NA	NA	NA	NA	NA	NA	NA
																																						1043	DIMT1	2.32482	0.0090558	sp|Q9UNQ2|DIM1_HUMAN	UP	1.24379	0.311034	sp|Q9UNQ2|DIM1_HUMAN	NS	-0.567834	0.0913792
																																						1044	DIP2B	2.85035	0.00177689	sp|Q9P265|DIP2B_HUMAN	UP	NA	NA	NA	NA	NA	NA
																																						1045	DIRAS2	NA	NA	NA	NA	NA	NA	NA	NA	NA	NA
																																						1046	DIS3	2.96705	0.00135954	sp|Q9Y2L1|RRP44_HUMAN	UP	0.392781	0.415	sp|Q9Y2L1|RRP44_HUMAN	NS	-0.342698	0.280563
																																						1047	DIS3L	NA	NA	NA	NA	NA	NA	NA	NA	NA	NA
																																						1048	DIS3L2	NA	NA	NA	NA	NA	NA	NA	NA	NA	NA
																																						1049	DKC1	1.24932	0.54888	sp|O60832|DKC1_HUMAN	NS	NA	NA	NA	NA	0.123959	0.756667
																																						1050	DLAT	2.02149	0.0143333	sp|P10515|ODP2_HUMAN	UP	2.76428	0.00250705	sp|P10515|ODP2_HUMAN	UP	1.38038	0.00137715
																																						1051	DLD	2.25267	0.00861858	sp|P09622|DLDH_HUMAN	UP	1.16802	0.0380459	sp|P09622|DLDH_HUMAN	UP	0.289143	0.193148
																																						1052	DLGAP5	NA	NA	NA	NA	NA	NA	NA	NA	-1.151	0.356102
																																						1053	DLK1	6.54157	0.0026378	sp|P80370|DLK1_HUMAN	UP	NA	NA	NA	NA	-1.35104	0.258233
																																						1054	DLST	1.47277	0.0307447	sp|P36957|ODO2_HUMAN	UP	1.5412	0.0118018	sp|P36957|ODO2_HUMAN	UP	-0.45002	0.64577
																																						1055	DMBT1	NA	NA	NA	NA	NA	NA	NA	NA	NA	NA
																																						1056	DNAAF5	3.71203	2.35e-05	sp|Q86Y56|DAAF5_HUMAN	UP	1.00981	0.0668481	sp|Q86Y56|DAAF5_HUMAN	NS	0.669005	0.256141
																																						1057	DNAJA1	2.02221	0.000631782	sp|P31689|DNJA1_HUMAN	UP	0.791557	0.175274	sp|P31689|DNJA1_HUMAN	NS	-0.2449	0.366285
																																						1058	DNAJA2	2.09426	0.0142905	sp|O60884|DNJA2_HUMAN	UP	0.820261	0.0608731	sp|O60884|DNJA2_HUMAN	NS	0.172469	0.687319
																																						1059	DNAJA3	3.8236	9.02e-05	sp|Q96EY1|DNJA3_HUMAN	UP	1.17688	0.267045	sp|Q96EY1|DNJA3_HUMAN	NS	0.17216	0.585216
																																						1060	DNAJA4	NA	NA	NA	NA	NA	NA	NA	NA	NA	NA
																																						1061	DNAJB1	0.875067	0.119051	sp|P25685|DNJB1_HUMAN	NS	0.319709	0.495079	sp|P25685|DNJB1_HUMAN	NS	-0.688541	0.364711
																																						1062	DNAJB11	3.54495	0.00885716	sp|Q9UBS4|DJB11_HUMAN	UP	1.97015	0.0669692	sp|Q9UBS4|DJB11_HUMAN	NS	0.874436	0.0784532
																																						1063	DNAJB4	-0.496911	0.599805	sp|Q9UDY4|DNJB4_HUMAN	NS	-0.616177	0.51189	sp|Q9UDY4|DNJB4_HUMAN	NS	NA	NA
																																						1064	DNAJB6	NA	NA	NA	NA	NA	NA	NA	NA	-0.937581	0.454169
																																						1065	DNAJC1	8.19075	0.00100859	sp|Q96KC8|DNJC1_HUMAN	UP	2.58722	0.035223	sp|Q96KC8|DNJC1_HUMAN	UP	-1.30508	0.00101239
																																						1066	DNAJC10	3.65799	0.0405448	sp|Q8IXB1|DJC10_HUMAN	UP	1.01909	0.184251	sp|Q8IXB1|DJC10_HUMAN	NS	0.0837911	0.931059
																																						1067	DNAJC11	2.93688	0.0055619	sp|Q9NVH1|DJC11_HUMAN	UP	1.69426	0.0344617	sp|Q9NVH1|DJC11_HUMAN	UP	1.7309	0.0960329
																																						1068	DNAJC13	NA	NA	NA	NA	NA	NA	NA	NA	NA	NA
																																						1069	DNAJC17	0.465715	0.478216	sp|Q9NVM6|DJC17_HUMAN	NS	NA	NA	NA	NA	NA	NA
																																						1070	DNAJC19	2.49248	0.0164885	sp|Q96DA6|TIM14_HUMAN	UP	0.95215	0.113613	sp|Q96DA6|TIM14_HUMAN	NS	0.753832	0.0280453
																																						1071	DNAJC2	2.2743	0.000878224	sp|Q99543|DNJC2_HUMAN	UP	-0.00180244	0.998309	sp|Q99543|DNJC2_HUMAN	NS	-2.11435	0.0570523
																																						1072	DNAJC25	NA	NA	NA	NA	NA	NA	NA	NA	NA	NA
																																						1073	DNAJC3	NA	NA	NA	NA	NA	NA	NA	NA	NA	NA
																																						1074	DNAJC5	2.26014	0.0800151	sp|Q9H3Z4|DNJC5_HUMAN	NS	-0.976911	0.0790334	sp|Q9H3Z4|DNJC5_HUMAN	NS	NA	NA
																																						1075	DNAJC6	3.86953	1.41e-05	sp|O75061|AUXI_HUMAN	UP	NA	NA	NA	NA	-0.287813	0.844743
																																						1076	DNAJC7	1.88239	0.0244899	sp|Q99615|DNJC7_HUMAN	UP	1.77278	0.0659874	sp|Q99615|DNJC7_HUMAN	NS	-1.11152	0.36811
																																						1077	DNAJC8	3.02632	0.00577384	sp|O75937|DNJC8_HUMAN	UP	NA	NA	NA	NA	NA	NA
																																						1078	DNAJC9	2.77853	0.000886162	sp|Q8WXX5|DNJC9_HUMAN	UP	0.594632	0.150538	sp|Q8WXX5|DNJC9_HUMAN	NS	-0.164737	0.871671
																																						1079	DNM1	NA	NA	NA	NA	NA	NA	NA	NA	NA	NA
																																						1080	DNM1L	4.59083	0.000174767	sp|O00429|DNM1L_HUMAN	UP	1.67245	0.0309883	sp|O00429|DNM1L_HUMAN	UP	-0.35364	0.328991
																																						1081	DNM2	2.67426	0.00223191	sp|P50570|DYN2_HUMAN	UP	1.15646	0.0495647	sp|P50570|DYN2_HUMAN	UP	-0.295611	0.265619
																																						1082	DNM3	3.66964	0.00743079	sp|Q9UQ16|DYN3_HUMAN	UP	0.825769	0.379516	sp|Q9UQ16|DYN3_HUMAN	NS	0.601536	0.0906254
																																						1083	DNMBP	NA	NA	NA	NA	NA	NA	NA	NA	NA	NA
																																						1084	DNMT1	1.93826	0.000214546	sp|P26358|DNMT1_HUMAN	UP	0.456648	0.524125	sp|P26358|DNMT1_HUMAN	NS	-1.14624	0.324825
																																						1085	DNPH1	0.80721	0.00942428	sp|O43598|DNPH1_HUMAN	NS	0.213294	0.496425	sp|O43598|DNPH1_HUMAN	NS	-0.254868	0.576241
																																						1086	DOCK1	NA	NA	NA	NA	NA	NA	NA	NA	NA	NA
																																						1087	DOCK11	2.98733	0.0221612	sp|Q5JSL3|DOC11_HUMAN	UP	0.0882816	0.758625	sp|Q5JSL3|DOC11_HUMAN	NS	NA	NA
																																						1088	DOCK2	3.79279	0.0107722	sp|Q92608|DOCK2_HUMAN	UP	NA	NA	NA	NA	NA	NA
																																						1089	DOCK5	NA	NA	NA	NA	NA	NA	NA	NA	NA	NA
																																						1090	DOCK7	NA	NA	NA	NA	NA	NA	NA	NA	NA	NA
																																						1091	DOCK8	NA	NA	NA	NA	NA	NA	NA	NA	NA	NA
																																						1092	DOHH	4.46092	0.00408594	sp|Q9BU89|DOHH_HUMAN	UP	NA	NA	NA	NA	-1.84146	0.177274
																																						1093	DOLPP1	2.90111	0.00485325	sp|Q86YN1|DOPP1_HUMAN	UP	3.33453	0.00566867	sp|Q86YN1|DOPP1_HUMAN	UP	-1.3473	0.0784367
																																						1094	DOPEY2	NA	NA	NA	NA	NA	NA	NA	NA	NA	NA
																																						1095	DPAGT1	2.82322	0.00642781	sp|Q9H3H5|GPT_HUMAN	UP	1.91844	0.00985951	sp|Q9H3H5|GPT_HUMAN	UP	0.92	0.169597
																																						1096	DPCD	NA	NA	NA	NA	NA	NA	NA	NA	NA	NA
																																						1097	DPF2	NA	NA	NA	NA	NA	NA	NA	NA	NA	NA
																																						1098	DPH1	2.70558	0.00154852	sp|Q9BZG8|DPH1_HUMAN	UP	1.41078	0.0681586	sp|Q9BZG8|DPH1_HUMAN	NS	-0.213639	0.682387
																																						1099	DPH2	2.70754	0.00802192	sp|Q9BQC3|DPH2_HUMAN	UP	0.502431	0.420173	sp|Q9BQC3|DPH2_HUMAN	NS	-1.97295	0.339332
																																						1100	DPH5	5.35262	0.0294723	sp|Q9H2P9|DPH5_HUMAN	UP	-0.767965	0.09034	sp|Q9H2P9|DPH5_HUMAN	NS	-0.171167	0.688874
																																						1101	DPH6	0.370652	0.859697	sp|Q7L8W6|DPH6_HUMAN	NS	NA	NA	NA	NA	NA	NA
																																						1102	DPM1	0.84726	0.12568	sp|O60762|DPM1_HUMAN	NS	0.644792	0.293453	sp|O60762|DPM1_HUMAN	NS	-0.138875	0.763793
																																						1103	DPM3	3.73279	0.0264023	sp|Q9P2X0|DPM3_HUMAN	UP	1.05563	0.0275719	sp|Q9P2X0|DPM3_HUMAN	UP	NA	NA
																																						1104	DPP3	3.42667	0.000293098	sp|Q9NY33|DPP3_HUMAN	UP	0.555325	0.29335	sp|Q9NY33|DPP3_HUMAN	NS	0.0537128	0.858841
																																						1105	DPP7	3.21962	0.0129041	sp|Q9UHL4|DPP2_HUMAN	UP	1.05627	0.319386	sp|Q9UHL4|DPP2_HUMAN	NS	NA	NA
																																						1106	DPP9	NA	NA	NA	NA	NA	NA	NA	NA	-1.18417	0.0381702
																																						1107	DPY19L1	2.3738	0.0126769	sp|Q2PZI1|D19L1_HUMAN	UP	NA	NA	NA	NA	NA	NA
																																						1108	DPYD	NA	NA	NA	NA	NA	NA	NA	NA	NA	NA
																																						1109	DPYSL2	NA	NA	NA	NA	NA	NA	NA	NA	NA	NA
																																						1110	DR1	0.895075	0.3904	sp|Q01658|NC2B_HUMAN	NS	NA	NA	NA	NA	-0.68961	0.639043
																																						1111	DRAP1	-0.180144	0.841749	sp|Q14919|NC2A_HUMAN	NS	1.15094	0.131931	sp|Q14919|NC2A_HUMAN	NS	-0.189173	0.546139
																																						1112	DRG1	2.78747	0.00158176	sp|Q9Y295|DRG1_HUMAN	UP	0.705652	0.0664332	sp|Q9Y295|DRG1_HUMAN	NS	-0.425414	0.174442
																																						1113	DRG2	2.97135	0.00212865	sp|P55039|DRG2_HUMAN	UP	0.549248	0.182284	sp|P55039|DRG2_HUMAN	NS	-1.55807	0.435917
																																						1114	DSC1	-1.14336	0.382796	sp|Q08554|DSC1_HUMAN	NS	0.107021	0.908791	sp|Q08554|DSC1_HUMAN	NS	NA	NA
																																						1115	DSCR3	NA	NA	NA	NA	NA	NA	NA	NA	NA	NA
																																						1116	DSG1	-1.01393	0.404163	sp|Q02413|DSG1_HUMAN	NS	-0.231358	0.737934	sp|Q02413|DSG1_HUMAN	NS	-1.53171	0.0778623
																																						1117	DSP	0.575376	0.202831	sp|P15924|DESP_HUMAN	NS	-0.30947	0.364058	sp|P15924|DESP_HUMAN	NS	-1.93533	0.158972
																																						1118	DST	NA	NA	NA	NA	NA	NA	NA	NA	NA	NA
																																						1119	DSTN	2.88104	0.000965346	sp|P60981|DEST_HUMAN	UP	0.323883	0.476886	sp|P60981|DEST_HUMAN	NS	0.26262	0.0376645
																																						1120	DTD1	NA	NA	NA	NA	NA	NA	NA	NA	NA	NA
																																						1121	DTX3L	NA	NA	NA	NA	NA	NA	NA	NA	NA	NA
																																						1122	DTYMK	NA	NA	NA	NA	1.82246	0.259246	sp|P23919|KTHY_HUMAN	NS	NA	NA
																																						1123	DUS2	NA	NA	NA	NA	NA	NA	NA	NA	NA	NA
																																						1124	DUS3L	NA	NA	NA	NA	NA	NA	NA	NA	NA	NA
																																						1125	DUSP12	NA	NA	NA	NA	NA	NA	NA	NA	NA	NA
																																						1126	DUSP22	NA	NA	NA	NA	NA	NA	NA	NA	NA	NA
																																						1127	DUSP23	NA	NA	NA	NA	NA	NA	NA	NA	NA	NA
																																						1128	DUSP9	NA	NA	NA	NA	-0.101203	0.916637	sp|Q99956|DUS9_HUMAN	NS	-0.721388	0.345682
																																						1129	DUT	2.41764	0.00065709	sp|P33316|DUT_HUMAN	UP	0.0982075	0.430216	sp|P33316|DUT_HUMAN	NS	-0.20688	0.7745
																																						1130	DYM	NA	NA	NA	NA	NA	NA	NA	NA	NA	NA
																																						1131	DYNC1H1	1.71256	0.017664	sp|Q14204|DYHC1_HUMAN	UP	1.14155	0.0297704	sp|Q14204|DYHC1_HUMAN	UP	-0.216763	0.395215
																																						1132	DYNC1I2	1.79116	0.0687262	sp|Q13409|DC1I2_HUMAN	NS	0.779668	0.173475	sp|Q13409|DC1I2_HUMAN	NS	NA	NA
																																						1133	DYNC1LI1	1.95434	0.00691483	sp|Q9Y6G9|DC1L1_HUMAN	UP	0.976245	0.176574	sp|Q9Y6G9|DC1L1_HUMAN	NS	0.0026207	0.987084
																																						1134	DYNC1LI2	1.91401	0.144202	sp|O43237|DC1L2_HUMAN	NS	NA	NA	NA	NA	0.839661	0.250741
																																						1135	DYNLL1	2.39888	0.0097139	sp|P63167|DYL1_HUMAN	UP	1.25421	0.0363747	sp|P63167|DYL1_HUMAN	UP	NA	NA
																																						1136	DYNLL2	3.43115	0.0303012	sp|Q96FJ2|DYL2_HUMAN	UP	NA	NA	NA	NA	NA	NA
																																						1137	DYNLT1	2.94916	0.000373519	sp|P63172|DYLT1_HUMAN	UP	NA	NA	NA	NA	-0.402895	0.238908
																																						1138	DYRK1A	NA	NA	NA	NA	NA	NA	NA	NA	NA	NA
																																						1139	EARS2	NA	NA	NA	NA	NA	NA	NA	NA	NA	NA
																																						1140	EBAG9	-3.76474	0.108288	sp|O00559|RCAS1_HUMAN	NS	NA	NA	NA	NA	NA	NA
																																						1141	EBF3	NA	NA	NA	NA	NA	NA	NA	NA	NA	NA
																																						1142	EBNA1BP2	-0.661873	0.303732	sp|Q99848|EBP2_HUMAN	NS	1.47955	0.0535179	sp|Q99848|EBP2_HUMAN	NS	-3.35992	0.16653
																																						1143	EBP	0.315584	0.485118	sp|Q15125|EBP_HUMAN	NS	1.59402	0.0409298	sp|Q15125|EBP_HUMAN	UP	-0.76212	0.0173999
																																						1144	ECD	2.53609	0.108697	sp|O95905|ECD_HUMAN	NS	NA	NA	NA	NA	-2.41495	0.135832
																																						1145	ECE1	NA	NA	NA	NA	NA	NA	NA	NA	-1.5435	0.00830425
																																						1146	ECH1	5.58147	8.22e-05	sp|Q13011|ECH1_HUMAN	UP	0.670226	0.21286	sp|Q13011|ECH1_HUMAN	NS	-1.25472	0.00737239
																																						1147	ECHDC1	2.96806	0.00120863	sp|Q9NTX5|ECHD1_HUMAN	UP	0.289536	0.595105	sp|Q9NTX5|ECHD1_HUMAN	NS	-0.345411	0.633712
																																						1148	ECHS1	2.47638	0.00966286	sp|P30084|ECHM_HUMAN	UP	-0.477639	0.11115	sp|P30084|ECHM_HUMAN	NS	1.15999	0.0776294
																																						1149	ECI1	2.69421	0.00456555	sp|P42126|ECI1_HUMAN	UP	0.679969	0.13266	sp|P42126|ECI1_HUMAN	NS	0.0123336	0.924346
																																						1150	ECI2	2.46351	0.000720557	sp|O75521|ECI2_HUMAN	UP	0.365822	0.476791	sp|O75521|ECI2_HUMAN	NS	-0.600896	0.171374
																																						1151	ECM1	NA	NA	NA	NA	NA	NA	NA	NA	NA	NA
																																						1152	ECSIT	NA	NA	NA	NA	NA	NA	NA	NA	NA	NA
																																						1153	EDC3	NA	NA	NA	NA	0.427068	0.635933	sp|Q96F86|EDC3_HUMAN	NS	-0.915339	0.264345
																																						1154	EDC4	0.976842	0.041241	sp|Q6P2E9|EDC4_HUMAN	NS	0.845614	0.0219973	sp|Q6P2E9|EDC4_HUMAN	UP	-0.419424	0.0821068
																																						1155	EDEM3	NA	NA	NA	NA	NA	NA	NA	NA	NA	NA
																																						1156	EDF1	NA	NA	NA	NA	NA	NA	NA	NA	NA	NA
																																						1157	EDIL3	NA	NA	NA	NA	NA	NA	NA	NA	NA	NA
																																						1158	EDRF1	NA	NA	NA	NA	NA	NA	NA	NA	NA	NA
																																						1159	EEA1	NA	NA	NA	NA	NA	NA	NA	NA	NA	NA
																																						1160	EEF1A1	1.73708	0.00608819	sp|P68104|EF1A1_HUMAN	UP	0.61168	0.157354	sp|P68104|EF1A1_HUMAN	NS	0.144424	0.508649
																																						1161	EEF1A2	0.418968	0.797975	sp|Q05639|EF1A2_HUMAN	NS	NA	NA	NA	NA	0.104731	0.67017
																																						1162	EEF1AKMT4	NA	NA	NA	NA	NA	NA	NA	NA	NA	NA
																																						1163	EEF1B2	3.25144	0.000439471	sp|P24534|EF1B_HUMAN	UP	0.696012	0.156545	sp|P24534|EF1B_HUMAN	NS	0.725355	0.0427899
																																						1164	EEF1D	2.30219	0.000973183	sp|P29692|EF1D_HUMAN	UP	0.387327	0.33217	sp|P29692|EF1D_HUMAN	NS	0.776687	0.0213184
																																						1165	EEF1E1	2.51963	0.0078973	sp|O43324|MCA3_HUMAN	UP	0.690378	0.32114	sp|O43324|MCA3_HUMAN	NS	0.134257	0.424415
																																						1166	EEF1G	2.81609	0.00140679	sp|P26641|EF1G_HUMAN	UP	0.833811	0.0974389	sp|P26641|EF1G_HUMAN	NS	0.144146	0.402708
																																						1167	EEF2	2.59488	0.00235367	sp|P13639|EF2_HUMAN	UP	0.775491	0.0953901	sp|P13639|EF2_HUMAN	NS	-0.029054	0.843513
																																						1168	EEFSEC	NA	NA	NA	NA	NA	NA	NA	NA	NA	NA
																																						1169	EFCAB14	3.51946	0.070471	sp|O75071|EFC14_HUMAN	NS	NA	NA	NA	NA	-2.30819	0.113482
																																						1170	EFCAB3	NA	NA	NA	NA	0.594692	0.654472	sp|Q8N7B9|EFCB3_HUMAN	NS	NA	NA
																																						1171	EFHD2	3.83706	0.000565269	sp|Q96C19|EFHD2_HUMAN	UP	0.0823453	0.948316	sp|Q96C19|EFHD2_HUMAN	NS	NA	NA
																																						1172	EFL1	3.98053	0.000116666	sp|Q7Z2Z2|EFL1_HUMAN	UP	0.637302	0.353347	sp|Q7Z2Z2|EFL1_HUMAN	NS	-0.519899	0.656984
																																						1173	EFTUD2	3.28851	0.000902682	sp|Q15029|U5S1_HUMAN	UP	1.32497	0.0652682	sp|Q15029|U5S1_HUMAN	NS	-0.203717	0.429378
																																						1174	EGFL7	NA	NA	NA	NA	NA	NA	NA	NA	NA	NA
																																						1175	EGLN1	NA	NA	NA	NA	NA	NA	NA	NA	NA	NA
																																						1176	EHBP1	NA	NA	NA	NA	NA	NA	NA	NA	0.0852909	0.917119
																																						1177	EHBP1L1	-1.42954	0.286134	sp|Q8N3D4|EH1L1_HUMAN	NS	NA	NA	NA	NA	NA	NA
																																						1178	EHD1	2.36206	0.00399967	sp|Q9H4M9|EHD1_HUMAN	UP	0.733585	0.0516102	sp|Q9H4M9|EHD1_HUMAN	NS	-0.04761	0.883349
																																						1179	EHD2	0.982722	0.406379	sp|Q9NZN4|EHD2_HUMAN	NS	NA	NA	NA	NA	0.178652	0.810267
																																						1180	EHD4	NA	NA	NA	NA	NA	NA	NA	NA	-0.695964	0.350932
																																						1181	EI24	NA	NA	NA	NA	2.19	0.0234779	sp|O14681|EI24_HUMAN	UP	0.103867	0.64565
																																						1182	EIF1	2.30767	0.00278004	sp|P41567|EIF1_HUMAN	UP	NA	NA	NA	NA	-1.15408	0.499444
																																						1183	EIF1AX	NA	NA	NA	NA	NA	NA	NA	NA	2.19841	0.00703916
																																						1184	EIF1AY	1.31415	0.128592	sp|O14602|IF1AY_HUMAN	NS	0.0345402	0.89552	sp|O14602|IF1AY_HUMAN	NS	NA	NA
																																						1185	EIF2A	1.93627	0.0213588	sp|Q9BY44|EIF2A_HUMAN	UP	1.01218	0.0535198	sp|Q9BY44|EIF2A_HUMAN	NS	-0.76654	0.240075
																																						1186	EIF2AK1	2.77845	0.0571669	sp|Q9BQI3|E2AK1_HUMAN	NS	NA	NA	NA	NA	NA	NA
																																						1187	EIF2AK2	2.15801	0.0371568	sp|P19525|E2AK2_HUMAN	UP	0.570866	0.213575	sp|P19525|E2AK2_HUMAN	NS	0.263752	0.57366
																																						1188	EIF2B1	4.01663	0.00327775	sp|Q14232|EI2BA_HUMAN	UP	0.469482	0.449004	sp|Q14232|EI2BA_HUMAN	NS	-0.252068	0.444098
																																						1189	EIF2B2	3.72574	0.000280943	sp|P49770|EI2BB_HUMAN	UP	0.578754	0.226056	sp|P49770|EI2BB_HUMAN	NS	0.804074	0.0710533
																																						1190	EIF2B3	2.92715	0.0058772	sp|Q9NR50|EI2BG_HUMAN	UP	0.166785	0.859917	sp|Q9NR50|EI2BG_HUMAN	NS	-0.104603	0.803384
																																						1191	EIF2B4	3.10714	0.0126769	sp|Q9UI10|EI2BD_HUMAN	UP	0.555027	0.215624	sp|Q9UI10|EI2BD_HUMAN	NS	0.218309	0.652017
																																						1192	EIF2B5	2.76249	0.0506496	sp|Q13144|EI2BE_HUMAN	NS	0.3589	0.528429	sp|Q13144|EI2BE_HUMAN	NS	-0.490618	0.477608
																																						1193	EIF2D	2.77508	0.0341262	sp|P41214|EIF2D_HUMAN	UP	NA	NA	NA	NA	-0.554623	0.556483
																																						1194	EIF2S1	1.9673	0.00581577	sp|P05198|IF2A_HUMAN	UP	0.726067	0.115416	sp|P05198|IF2A_HUMAN	NS	-0.200881	0.169886
																																						1195	EIF2S2	0.931363	0.0333957	sp|P20042|IF2B_HUMAN	NS	0.237872	0.511172	sp|P20042|IF2B_HUMAN	NS	-0.307882	0.614717
																																						1196	EIF2S3	2.92989	0.00199191	sp|P41091|IF2G_HUMAN	UP	0.828531	0.087602	sp|P41091|IF2G_HUMAN	NS	-0.186122	0.263391
																																						1197	EIF3A	1.8299	0.00616397	sp|Q14152|EIF3A_HUMAN	UP	0.704482	0.0444278	sp|Q14152|EIF3A_HUMAN	UP	-0.62372	0.00164649
																																						1198	EIF3B	2.98311	0.00179068	sp|P55884|EIF3B_HUMAN	UP	0.699591	0.0992526	sp|P55884|EIF3B_HUMAN	NS	-0.4253	0.0145767
																																						1199	EIF3C	NA	NA	NA	NA	NA	NA	NA	NA	NA	NA
																																						1200	EIF3CL	2.28485	0.00296677	sp|B5ME19|EIFCL_HUMAN	UP	1.00554	0.0566089	sp|B5ME19|EIFCL_HUMAN	NS	-0.066035	0.539561
																																						1201	EIF3D	2.35778	0.0052952	sp|O15371|EIF3D_HUMAN	UP	0.607839	0.201443	sp|O15371|EIF3D_HUMAN	NS	-0.138562	0.469975
																																						1202	EIF3E	4.13738	0.000617982	sp|P60228|EIF3E_HUMAN	UP	0.816298	0.154761	sp|P60228|EIF3E_HUMAN	NS	-0.457672	0.230149
																																						1203	EIF3F	4.25283	0.00133463	sp|O00303|EIF3F_HUMAN	UP	0.95565	0.040987	sp|O00303|EIF3F_HUMAN	UP	-0.115828	0.59778
																																						1204	EIF3G	3.24148	0.00891645	sp|O75821|EIF3G_HUMAN	UP	-0.226501	0.572425	sp|O75821|EIF3G_HUMAN	NS	-0.360017	0.58312
																																						1205	EIF3H	2.98843	0.0093128	sp|O15372|EIF3H_HUMAN	UP	0.829067	0.118722	sp|O15372|EIF3H_HUMAN	NS	-0.677204	0.0126153
																																						1206	EIF3I	1.47132	0.00176829	sp|Q13347|EIF3I_HUMAN	UP	1.13064	0.0889745	sp|Q13347|EIF3I_HUMAN	NS	-0.598016	0.325274
																																						1207	EIF3J	2.3607	0.00514072	sp|O75822|EIF3J_HUMAN	UP	-0.0781492	0.788675	sp|O75822|EIF3J_HUMAN	NS	-0.208649	0.461642
																																						1208	EIF3K	5.5819	0.0536085	sp|Q9UBQ5|EIF3K_HUMAN	NS	1.31345	0.371893	sp|Q9UBQ5|EIF3K_HUMAN	NS	-0.142036	0.0595999
																																						1209	EIF3L	3.8074	0.000434548	sp|Q9Y262|EIF3L_HUMAN	UP	0.959667	0.0478504	sp|Q9Y262|EIF3L_HUMAN	UP	-0.416089	0.150291
																																						1210	EIF3M	4.1599	0.021356	sp|Q7L2H7|EIF3M_HUMAN	UP	0.0559845	0.938589	sp|Q7L2H7|EIF3M_HUMAN	NS	-0.567172	0.0437306
																																						1211	EIF4A1	2.47889	0.000931467	sp|P60842|IF4A1_HUMAN	UP	0.852233	0.0557328	sp|P60842|IF4A1_HUMAN	NS	-0.0284042	0.871571
																																						1212	EIF4A2	2.54794	0.00312652	sp|Q14240|IF4A2_HUMAN	UP	0.675733	0.198517	sp|Q14240|IF4A2_HUMAN	NS	-0.0319691	0.88722
																																						1213	EIF4A3	3.6035	0.00512087	sp|P38919|IF4A3_HUMAN	UP	0.849855	0.114284	sp|P38919|IF4A3_HUMAN	NS	0.452675	0.403802
																																						1214	EIF4B	4.36643	0.0037408	sp|P23588|IF4B_HUMAN	UP	-0.258142	0.699247	sp|P23588|IF4B_HUMAN	NS	-1.18202	0.189886
																																						1215	EIF4E	1.0736	0.022916	sp|P06730|IF4E_HUMAN	UP	0.0938129	0.751472	sp|P06730|IF4E_HUMAN	NS	-0.706034	0.207811
																																						1216	EIF4E2	NA	NA	NA	NA	NA	NA	NA	NA	-0.902998	0.181562
																																						1217	EIF4G1	2.31553	0.00180188	sp|Q04637|IF4G1_HUMAN	UP	1.066	0.0276191	sp|Q04637|IF4G1_HUMAN	UP	-0.592827	0.00177527
																																						1218	EIF4G2	1.24426	0.412996	sp|P78344|IF4G2_HUMAN	NS	1.43178	0.023463	sp|P78344|IF4G2_HUMAN	UP	-0.693527	0.0360763
																																						1219	EIF4G3	NA	NA	NA	NA	NA	NA	NA	NA	NA	NA
																																						1220	EIF4H	2.65705	0.00557761	sp|Q15056|IF4H_HUMAN	UP	-0.101748	0.704345	sp|Q15056|IF4H_HUMAN	NS	0.332663	0.596624
																																						1221	EIF5	2.70538	0.000184496	sp|P55010|IF5_HUMAN	UP	0.710941	0.153377	sp|P55010|IF5_HUMAN	NS	-0.690317	0.096363
																																						1222	EIF5A	2.21976	0.0017085	sp|P63241|IF5A1_HUMAN	UP	0.392988	0.287474	sp|P63241|IF5A1_HUMAN	NS	0.216358	0.531713
																																						1223	EIF5B	1.41676	0.0232422	sp|O60841|IF2P_HUMAN	UP	0.594207	0.213014	sp|O60841|IF2P_HUMAN	NS	-0.192619	0.10923
																																						1224	EIF6	1.96036	0.00332648	sp|P56537|IF6_HUMAN	UP	-0.0798155	0.865686	sp|P56537|IF6_HUMAN	NS	-1.87942	0.017551
																																						1225	ELAC2	3.47458	0.0245896	sp|Q9BQ52|RNZ2_HUMAN	UP	NA	NA	NA	NA	-0.253257	0.316059
																																						1226	ELAVL1	2.0299	0.0197823	sp|Q15717|ELAV1_HUMAN	UP	0.684116	0.247677	sp|Q15717|ELAV1_HUMAN	NS	0.385295	0.417787
																																						1227	ELMO1	NA	NA	NA	NA	NA	NA	NA	NA	NA	NA
																																						1228	ELMOD2	NA	NA	NA	NA	2.639	0.0209805	sp|Q8IZ81|ELMD2_HUMAN	UP	-2.56757	0.0931537
																																						1229	ELOB	NA	NA	NA	NA	NA	NA	NA	NA	NA	NA
																																						1230	ELOC	1.57397	0.0218477	sp|Q15369|ELOC_HUMAN	UP	0.662323	0.286013	sp|Q15369|ELOC_HUMAN	NS	-1.272	0.0705803
																																						1231	ELOVL1	4.21154	0.00288922	sp|Q9BW60|ELOV1_HUMAN	UP	1.445	0.0876748	sp|Q9BW60|ELOV1_HUMAN	NS	-0.741013	0.0784293
																																						1232	ELOVL5	-2.78643	0.00816578	sp|Q9NYP7|ELOV5_HUMAN	DOWN	NA	NA	NA	NA	-2.86427	0.104682
																																						1233	ELP1	3.99252	0.0548457	sp|O95163|ELP1_HUMAN	NS	1.73579	0.0238123	sp|O95163|ELP1_HUMAN	UP	-0.6975	0.175758
																																						1234	ELP2	4.11958	0.00287036	sp|Q6IA86|ELP2_HUMAN	UP	2.06984	0.00633091	sp|Q6IA86|ELP2_HUMAN	UP	-1.05848	0.296486
																																						1235	ELP3	3.07851	0.00629953	sp|Q9H9T3|ELP3_HUMAN	UP	1.10869	0.0325221	sp|Q9H9T3|ELP3_HUMAN	UP	-0.329092	0.0872599
																																						1236	ELP4	4.31944	2.32e-06	sp|Q96EB1|ELP4_HUMAN	UP	0.252453	0.751097	sp|Q96EB1|ELP4_HUMAN	NS	-0.514949	0.489142
																																						1237	ELP5	1.98949	0.00107714	sp|Q8TE02|ELP5_HUMAN	UP	NA	NA	NA	NA	-0.560802	0.363539
																																						1238	ELP6	NA	NA	NA	NA	NA	NA	NA	NA	-0.758291	0.286849
																																						1239	EMB	NA	NA	NA	NA	NA	NA	NA	NA	NA	NA
																																						1240	EMC1	5.30098	0.00109311	sp|Q8N766|EMC1_HUMAN	UP	1.8599	0.0198108	sp|Q8N766|EMC1_HUMAN	UP	-0.2947	0.170883
																																						1241	EMC10	NA	NA	NA	NA	NA	NA	NA	NA	NA	NA
																																						1242	EMC2	1.80242	0.00943304	sp|Q15006|EMC2_HUMAN	UP	1.85756	0.0103297	sp|Q15006|EMC2_HUMAN	UP	-1.41814	0.00045519
																																						1243	EMC3	1.62971	0.023566	sp|Q9P0I2|EMC3_HUMAN	UP	0.993211	0.103592	sp|Q9P0I2|EMC3_HUMAN	NS	0.100404	0.922718
																																						1244	EMC4	3.36071	0.0320321	sp|Q5J8M3|EMC4_HUMAN	UP	1.3488	0.0639743	sp|Q5J8M3|EMC4_HUMAN	NS	0.0783157	0.703885
																																						1245	EMC7	6.52302	0.000437174	sp|Q9NPA0|EMC7_HUMAN	UP	4.46348	0.0100601	sp|Q9NPA0|EMC7_HUMAN	UP	-0.150504	0.78942
																																						1246	EMC8	NA	NA	NA	NA	NA	NA	NA	NA	-2.6996	0.128955
																																						1247	EMD	4.00363	0.000278072	sp|P50402|EMD_HUMAN	UP	1.72117	0.0409462	sp|P50402|EMD_HUMAN	UP	0.0358919	0.919212
																																						1248	EMG1	3.69023	8.91e-05	sp|Q92979|NEP1_HUMAN	UP	NA	NA	NA	NA	-0.532583	0.437684
																																						1249	EMILIN1	0.374361	0.642161	sp|Q9Y6C2|EMIL1_HUMAN	NS	NA	NA	NA	NA	NA	NA
																																						1250	EMILIN2	NA	NA	NA	NA	NA	NA	NA	NA	NA	NA
																																						1251	EML2	2.56342	0.013839	sp|O95834|EMAL2_HUMAN	UP	0.771292	0.0899114	sp|O95834|EMAL2_HUMAN	NS	-0.806604	0.134592
																																						1252	EML3	NA	NA	NA	NA	NA	NA	NA	NA	NA	NA
																																						1253	EML4	2.07952	0.440239	sp|Q9HC35|EMAL4_HUMAN	NS	0.940163	0.133904	sp|Q9HC35|EMAL4_HUMAN	NS	-2.33571	0.282085
																																						1254	ENDOD1	5.86925	0.00206566	sp|O94919|ENDD1_HUMAN	UP	1.7589	0.000649653	sp|O94919|ENDD1_HUMAN	UP	0.0563393	0.874869
																																						1255	ENDOG	NA	NA	NA	NA	NA	NA	NA	NA	-2.92709	0.000382594
																																						1256	ENG	NA	NA	NA	NA	NA	NA	NA	NA	NA	NA
																																						1257	ENO1	1.05457	0.0163936	sp|P06733|ENOA_HUMAN	UP	0.301516	0.411427	sp|P06733|ENOA_HUMAN	NS	0.188666	0.179249
																																						1258	ENO2	1.70062	0.00729522	sp|P09104|ENOG_HUMAN	UP	-0.607086	0.0685354	sp|P09104|ENOG_HUMAN	NS	-1.01634	0.602095
																																						1259	ENO3	NA	NA	NA	NA	NA	NA	NA	NA	NA	NA
																																						1260	ENOPH1	5.4022	6.36e-05	sp|Q9UHY7|ENOPH_HUMAN	UP	1.25446	0.0670575	sp|Q9UHY7|ENOPH_HUMAN	NS	0.44654	0.738886
																																						1261	ENY2	NA	NA	NA	NA	NA	NA	NA	NA	-1.5066	0.000919733
																																						1262	EPB41	3.3172	0.000888558	sp|P11171|41_HUMAN	UP	0.245349	0.753119	sp|P11171|41_HUMAN	NS	-1.05075	0.11866
																																						1263	EPB41L2	3.07868	0.0346928	sp|O43491|E41L2_HUMAN	UP	NA	NA	NA	NA	NA	NA
																																						1264	EPDR1	NA	NA	NA	NA	NA	NA	NA	NA	NA	NA
																																						1265	EPHB3	NA	NA	NA	NA	NA	NA	NA	NA	-1.13991	0.0257513
																																						1266	EPHX1	7.56161	0.000282621	sp|P07099|HYEP_HUMAN	UP	0.704	0.153037	sp|P07099|HYEP_HUMAN	NS	-0.360256	0.206044
																																						1267	EPHX2	5.1045	2.14e-05	sp|P34913|HYES_HUMAN	UP	2.33599	0.0289191	sp|P34913|HYES_HUMAN	UP	-0.873918	0.0035396
																																						1268	EPHX4	NA	NA	NA	NA	NA	NA	NA	NA	NA	NA
																																						1269	EPM2AIP1	3.50446	0.0428654	sp|Q7L775|EPMIP_HUMAN	UP	NA	NA	NA	NA	-0.502499	0.767424
																																						1270	EPN1	NA	NA	NA	NA	NA	NA	NA	NA	NA	NA
																																						1271	EPPK1	NA	NA	NA	NA	NA	NA	NA	NA	-3.23524	0.365256
																																						1272	EPRS	2.34928	0.00532361	sp|P07814|SYEP_HUMAN	UP	0.986958	0.0397187	sp|P07814|SYEP_HUMAN	UP	-0.172283	0.0477086
																																						1273	EPS15	2.63962	0.00382786	sp|P42566|EPS15_HUMAN	UP	2.83351	0.0188507	sp|P42566|EPS15_HUMAN	UP	0.0201797	0.963226
																																						1274	ERAL1	1.60251	0.212789	sp|O75616|ERAL1_HUMAN	NS	NA	NA	NA	NA	NA	NA
																																						1275	ERAP1	2.51528	0.00023261	sp|Q9NZ08|ERAP1_HUMAN	UP	0.800737	0.174282	sp|Q9NZ08|ERAP1_HUMAN	NS	0.787079	0.164562
																																						1276	ERAP2	NA	NA	NA	NA	NA	NA	NA	NA	NA	NA
																																						1277	ERBIN	2.93521	0.00589769	sp|Q96RT1|ERBIN_HUMAN	UP	NA	NA	NA	NA	NA	NA
																																						1278	ERC1	NA	NA	NA	NA	NA	NA	NA	NA	NA	NA
																																						1279	ERCC1	1.59771	0.0291729	sp|P07992|ERCC1_HUMAN	UP	NA	NA	NA	NA	NA	NA
																																						1280	ERCC2	NA	NA	NA	NA	NA	NA	NA	NA	NA	NA
																																						1281	ERCC3	NA	NA	NA	NA	NA	NA	NA	NA	NA	NA
																																						1282	ERCC6L	NA	NA	NA	NA	NA	NA	NA	NA	NA	NA
																																						1283	ERG	NA	NA	NA	NA	NA	NA	NA	NA	NA	NA
																																						1284	ERG28	1.2979	0.0454771	sp|Q9UKR5|ERG28_HUMAN	UP	NA	NA	NA	NA	NA	NA
																																						1285	ERGIC1	4.78187	0.0465095	sp|Q969X5|ERGI1_HUMAN	UP	NA	NA	NA	NA	NA	NA
																																						1286	ERGIC2	NA	NA	NA	NA	NA	NA	NA	NA	-0.768732	0.433144
																																						1287	ERGIC3	5.10694	0.00115723	sp|Q9Y282|ERGI3_HUMAN	UP	1.69034	0.0188698	sp|Q9Y282|ERGI3_HUMAN	UP	NA	NA
																																						1288	ERH	NA	NA	NA	NA	NA	NA	NA	NA	0.379262	0.5192
																																						1289	ERI1	NA	NA	NA	NA	NA	NA	NA	NA	NA	NA
																																						1290	ERI3	3.88359	0.00237263	sp|O43414|ERI3_HUMAN	UP	1.89534	0.145061	sp|O43414|ERI3_HUMAN	NS	-0.995183	0.137357
																																						1291	ERICH1	NA	NA	NA	NA	NA	NA	NA	NA	NA	NA
																																						1292	ERLEC1	NA	NA	NA	NA	NA	NA	NA	NA	0.2329	0.720691
																																						1293	ERLIN2	2.13531	0.054914	sp|O94905|ERLN2_HUMAN	NS	2.38681	0.0396669	sp|O94905|ERLN2_HUMAN	UP	-0.810571	0.334013
																																						1294	ERMP1	5.29982	0.0121467	sp|Q7Z2K6|ERMP1_HUMAN	UP	2.57266	0.0116287	sp|Q7Z2K6|ERMP1_HUMAN	UP	-1.45659	0.202347
																																						1295	ERO1A	5.09747	7.66e-05	sp|Q96HE7|ERO1A_HUMAN	UP	1.18026	0.184953	sp|Q96HE7|ERO1A_HUMAN	NS	0.840705	0.0200094
																																						1296	ERO1B	1.44748	0.261121	sp|Q86YB8|ERO1B_HUMAN	NS	NA	NA	NA	NA	NA	NA
																																						1297	ERP29	3.08371	0.000447429	sp|P30040|ERP29_HUMAN	UP	0.199595	0.655481	sp|P30040|ERP29_HUMAN	NS	-0.158051	0.510603
																																						1298	ERP44	5.35888	0.00016409	sp|Q9BS26|ERP44_HUMAN	UP	0.691299	0.168939	sp|Q9BS26|ERP44_HUMAN	NS	0.10966	0.742904
																																						1299	ESAM	NA	NA	NA	NA	NA	NA	NA	NA	NA	NA
																																						1300	ESD	1.46545	0.336649	sp|P10768|ESTD_HUMAN	NS	1.13299	0.251439	sp|P10768|ESTD_HUMAN	NS	-0.298539	0.469856
																																						1301	ESPN	NA	NA	NA	NA	NA	NA	NA	NA	NA	NA
																																						1302	ESYT1	3.76942	9.88e-05	sp|Q9BSJ8|ESYT1_HUMAN	UP	2.55098	0.00313153	sp|Q9BSJ8|ESYT1_HUMAN	UP	-0.131158	0.261521
																																						1303	ESYT2	5.97128	0.00101283	sp|A0FGR8|ESYT2_HUMAN	UP	3.27557	0.00399134	sp|A0FGR8|ESYT2_HUMAN	UP	0.082098	0.746474
																																						1304	ETF1	2.785	0.00163971	sp|P62495|ERF1_HUMAN	UP	1.05562	0.0298123	sp|P62495|ERF1_HUMAN	UP	-0.291833	0.366631
																																						1305	ETFA	1.38467	0.00747647	sp|P13804|ETFA_HUMAN	UP	0.127144	0.730137	sp|P13804|ETFA_HUMAN	NS	0.049359	0.828601
																																						1306	ETFB	1.27095	0.0109674	sp|P38117|ETFB_HUMAN	UP	0.190022	0.662129	sp|P38117|ETFB_HUMAN	NS	0.492162	0.0970046
																																						1307	ETFDH	7.98947	0.000506093	sp|Q16134|ETFD_HUMAN	UP	2.23591	0.0220087	sp|Q16134|ETFD_HUMAN	UP	3.43712	0.00947607
																																						1308	ETHE1	NA	NA	NA	NA	NA	NA	NA	NA	NA	NA
																																						1309	ETNK1	NA	NA	NA	NA	NA	NA	NA	NA	NA	NA
																																						1310	EWSR1	1.55821	0.0529215	sp|Q01844|EWS_HUMAN	NS	-0.0116005	0.975329	sp|Q01844|EWS_HUMAN	NS	-0.639366	0.414445
																																						1311	EXD2	NA	NA	NA	NA	NA	NA	NA	NA	NA	NA
																																						1312	EXOC1	2.62209	0.0579828	sp|Q9NV70|EXOC1_HUMAN	NS	NA	NA	NA	NA	-0.281867	0.720554
																																						1313	EXOC2	2.37117	0.0811866	sp|Q96KP1|EXOC2_HUMAN	NS	0.984449	0.125052	sp|Q96KP1|EXOC2_HUMAN	NS	-0.460335	0.44403
																																						1314	EXOC3	1.69621	0.00630466	sp|O60645|EXOC3_HUMAN	UP	NA	NA	NA	NA	-0.163127	0.904487
																																						1315	EXOC4	2.87031	0.082994	sp|Q96A65|EXOC4_HUMAN	NS	NA	NA	NA	NA	-0.852394	0.664995
																																						1316	EXOC5	NA	NA	NA	NA	NA	NA	NA	NA	NA	NA
																																						1317	EXOC6	1.97172	0.0207955	sp|Q8TAG9|EXOC6_HUMAN	UP	1.16451	0.00994357	sp|Q8TAG9|EXOC6_HUMAN	UP	NA	NA
																																						1318	EXOC7	2.39686	0.348378	sp|Q9UPT5|EXOC7_HUMAN	NS	NA	NA	NA	NA	-0.779069	0.528342
																																						1319	EXOC8	1.80228	0.0149978	sp|Q8IYI6|EXOC8_HUMAN	UP	NA	NA	NA	NA	-1.03685	0.405545
																																						1320	EXOSC1	NA	NA	NA	NA	NA	NA	NA	NA	NA	NA
																																						1321	EXOSC10	2.65765	0.0176336	sp|Q01780|EXOSX_HUMAN	UP	1.84593	0.00988887	sp|Q01780|EXOSX_HUMAN	UP	0.023145	0.942159
																																						1322	EXOSC2	2.35273	0.0106369	sp|Q13868|EXOS2_HUMAN	UP	0.905169	0.147935	sp|Q13868|EXOS2_HUMAN	NS	0.260057	0.470545
																																						1323	EXOSC3	3.32111	0.0068049	sp|Q9NQT5|EXOS3_HUMAN	UP	1.48968	0.0546158	sp|Q9NQT5|EXOS3_HUMAN	NS	NA	NA
																																						1324	EXOSC4	NA	NA	NA	NA	0.219584	0.504072	sp|Q9NPD3|EXOS4_HUMAN	NS	NA	NA
																																						1325	EXOSC5	2.60308	0.0032566	sp|Q9NQT4|EXOS5_HUMAN	UP	0.465907	0.19977	sp|Q9NQT4|EXOS5_HUMAN	NS	-0.622512	0.400688
																																						1326	EXOSC6	1.56425	0.00218945	sp|Q5RKV6|EXOS6_HUMAN	UP	1.352	0.012053	sp|Q5RKV6|EXOS6_HUMAN	UP	-0.558453	0.600471
																																						1327	EXOSC7	4.23278	0.0319098	sp|Q15024|EXOS7_HUMAN	UP	1.11232	0.132077	sp|Q15024|EXOS7_HUMAN	NS	-0.872047	0.21776
																																						1328	EXOSC8	-0.256473	0.827709	sp|Q96B26|EXOS8_HUMAN	NS	0.943889	0.0436328	sp|Q96B26|EXOS8_HUMAN	UP	NA	NA
																																						1329	EXOSC9	2.11085	0.004933	sp|Q06265|EXOS9_HUMAN	UP	0.918497	0.0607292	sp|Q06265|EXOS9_HUMAN	NS	-0.50914	0.187936
																																						1330	EXT2	NA	NA	NA	NA	NA	NA	NA	NA	NA	NA
																																						1331	EYA3	1.52212	0.0497255	sp|Q99504|EYA3_HUMAN	UP	NA	NA	NA	NA	-0.300976	0.678353
																																						1332	EZR	1.59722	0.00391639	sp|P15311|EZRI_HUMAN	UP	0.7716	0.0495393	sp|P15311|EZRI_HUMAN	UP	-0.166061	0.372178
																																						1333	F11R	5.34256	0.00191473	sp|Q9Y624|JAM1_HUMAN	UP	-0.44781	0.504741	sp|Q9Y624|JAM1_HUMAN	NS	0.0474885	0.833966
																																						1334	FABP1	NA	NA	NA	NA	NA	NA	NA	NA	NA	NA
																																						1335	FABP5	-0.470425	0.807451	sp|Q01469|FABP5_HUMAN	NS	0.379901	0.325074	sp|Q01469|FABP5_HUMAN	NS	-0.74642	0.494104
																																						1336	FADD	2.58989	0.0136963	sp|Q13158|FADD_HUMAN	UP	NA	NA	NA	NA	1.01732	0.424474
																																						1337	FADS2	NA	NA	NA	NA	NA	NA	NA	NA	NA	NA
																																						1338	FADS3	NA	NA	NA	NA	3.06493	0.0520065	sp|Q9Y5Q0|FADS3_HUMAN	NS	-0.281087	0.813695
																																						1339	FAF1	2.68279	0.000418989	sp|Q9UNN5|FAF1_HUMAN	UP	0.930117	0.0680508	sp|Q9UNN5|FAF1_HUMAN	NS	-0.799293	0.478269
																																						1340	FAF2	2.48849	0.00586374	sp|Q96CS3|FAF2_HUMAN	UP	1.497	0.0281082	sp|Q96CS3|FAF2_HUMAN	UP	-0.919916	0.25186
																																						1341	FAH	2.77494	0.00167846	sp|P16930|FAAA_HUMAN	UP	0.665262	0.0881553	sp|P16930|FAAA_HUMAN	NS	-0.411294	0.220463
																																						1342	FAHD1	0.723567	0.588472	sp|Q6P587|FAHD1_HUMAN	NS	NA	NA	NA	NA	NA	NA
																																						1343	FAHD2B	0.845426	0.213825	sp|Q6P2I3|FAH2B_HUMAN	NS	0.550245	0.286363	sp|Q6P2I3|FAH2B_HUMAN	NS	-0.231606	0.580656
																																						1344	FAIM	NA	NA	NA	NA	NA	NA	NA	NA	NA	NA
																																						1345	FAM114A2	7.47338	0.000546723	sp|Q9NRY5|F1142_HUMAN	UP	2.25132	0.002943	sp|Q9NRY5|F1142_HUMAN	UP	-0.616636	0.110104
																																						1346	FAM118A	2.63161	0.00366383	sp|Q9NWS6|F118A_HUMAN	UP	NA	NA	NA	NA	NA	NA
																																						1347	FAM118B	1.98831	0.0378149	sp|Q9BPY3|F118B_HUMAN	UP	NA	NA	NA	NA	NA	NA
																																						1348	FAM120A	3.83396	0.0548741	sp|Q9NZB2|F120A_HUMAN	NS	-0.0573781	0.818483	sp|Q9NZB2|F120A_HUMAN	NS	-2.38493	0.0942092
																																						1349	FAM129A	6.48356	0.000143429	sp|Q9BZQ8|NIBAN_HUMAN	UP	NA	NA	NA	NA	0.984072	0.0713296
																																						1350	FAM129B	2.22592	0.000706068	sp|Q96TA1|NIBL1_HUMAN	UP	1.21462	0.0718683	sp|Q96TA1|NIBL1_HUMAN	NS	-0.323884	0.289107
																																						1351	FAM133B	NA	NA	NA	NA	NA	NA	NA	NA	NA	NA
																																						1352	FAM136A	3.825	0.00363914	sp|Q96C01|F136A_HUMAN	UP	-0.481611	0.727307	sp|Q96C01|F136A_HUMAN	NS	-0.927744	0.00739772
																																						1353	FAM160B1	NA	NA	NA	NA	NA	NA	NA	NA	NA	NA
																																						1354	FAM160B2	NA	NA	NA	NA	NA	NA	NA	NA	NA	NA
																																						1355	FAM162A	4.48733	0.00808956	sp|Q96A26|F162A_HUMAN	UP	1.73143	0.00870861	sp|Q96A26|F162A_HUMAN	UP	-0.587462	0.0921457
																																						1356	FAM177A1	NA	NA	NA	NA	0.998662	0.419745	sp|Q8N128|F177A_HUMAN	NS	-1.26633	0.250108
																																						1357	FAM207A	NA	NA	NA	NA	NA	NA	NA	NA	NA	NA
																																						1358	FAM20B	4.06745	0.000139312	sp|O75063|XYLK_HUMAN	UP	0.942251	0.434141	sp|O75063|XYLK_HUMAN	NS	-1.98774	0.117696
																																						1359	FAM210B	4.73609	0.00602723	sp|Q96KR6|F210B_HUMAN	UP	2.15008	0.0208651	sp|Q96KR6|F210B_HUMAN	UP	1.52411	0.0316838
																																						1360	FAM213A	NA	NA	NA	NA	NA	NA	NA	NA	NA	NA
																																						1361	FAM213B	NA	NA	NA	NA	NA	NA	NA	NA	NA	NA
																																						1362	FAM227B	NA	NA	NA	NA	NA	NA	NA	NA	NA	NA
																																						1363	FAM234B	NA	NA	NA	NA	NA	NA	NA	NA	NA	NA
																																						1364	FAM241A	NA	NA	NA	NA	NA	NA	NA	NA	NA	NA
																																						1365	FAM3C	NA	NA	NA	NA	NA	NA	NA	NA	-1.12961	0.529368
																																						1366	FAM49A	3.68741	0.0368886	sp|Q9H0Q0|FA49A_HUMAN	UP	2.09641	0.083191	sp|Q9H0Q0|FA49A_HUMAN	NS	-0.296548	0.779816
																																						1367	FAM49B	2.26678	0.000453718	sp|Q9NUQ9|FA49B_HUMAN	UP	0.684661	0.22925	sp|Q9NUQ9|FA49B_HUMAN	NS	-0.0458228	0.823238
																																						1368	FAM50A	NA	NA	NA	NA	NA	NA	NA	NA	NA	NA
																																						1369	FAM83D	NA	NA	NA	NA	NA	NA	NA	NA	-0.564938	0.775181
																																						1370	FAM8A1	NA	NA	NA	NA	NA	NA	NA	NA	-2.4937	0.0328514
																																						1371	FAM91A1	3.12489	0.0510709	sp|Q658Y4|F91A1_HUMAN	NS	NA	NA	NA	NA	NA	NA
																																						1372	FAM96A	4.33248	0.00413384	sp|Q9H5X1|FA96A_HUMAN	UP	0.761919	0.00371473	sp|Q9H5X1|FA96A_HUMAN	UP	0.285107	0.252613
																																						1373	FAM96B	4.25192	0.000278914	sp|Q9Y3D0|MIP18_HUMAN	UP	-0.307194	0.855021	sp|Q9Y3D0|MIP18_HUMAN	NS	NA	NA
																																						1374	FAM98A	NA	NA	NA	NA	NA	NA	NA	NA	-0.0308297	0.945038
																																						1375	FAM98B	1.71923	0.0550024	sp|Q52LJ0|FA98B_HUMAN	NS	3.39991	0.0779347	sp|Q52LJ0|FA98B_HUMAN	NS	-1.12257	0.520762
																																						1376	FANCD2	3.5743	0.0163015	sp|Q9BXW9|FACD2_HUMAN	UP	NA	NA	NA	NA	0.875549	0.069345
																																						1377	FANCI	4.00539	0.03518	sp|Q9NVI1|FANCI_HUMAN	UP	NA	NA	NA	NA	0.101631	0.951364
																																						1378	FAR1	NA	NA	NA	NA	NA	NA	NA	NA	NA	NA
																																						1379	FARSA	1.82923	0.00512501	sp|Q9Y285|SYFA_HUMAN	UP	0.750984	0.0390086	sp|Q9Y285|SYFA_HUMAN	UP	0.0561854	0.704336
																																						1380	FARSB	2.40168	0.0026336	sp|Q9NSD9|SYFB_HUMAN	UP	0.700861	0.0858269	sp|Q9NSD9|SYFB_HUMAN	NS	0.0504233	0.821632
																																						1381	FASN	2.42608	0.00612236	sp|P49327|FAS_HUMAN	UP	1.38536	0.0257824	sp|P49327|FAS_HUMAN	UP	-0.0940297	0.205229
																																						1382	FASTKD1	3.75995	0.0242983	sp|Q53R41|FAKD1_HUMAN	UP	0.293421	0.69824	sp|Q53R41|FAKD1_HUMAN	NS	-0.327082	0.715598
																																						1383	FASTKD2	NA	NA	NA	NA	NA	NA	NA	NA	0.957371	0.518564
																																						1384	FASTKD3	NA	NA	NA	NA	NA	NA	NA	NA	NA	NA
																																						1385	FASTKD5	2.98218	0.0485139	sp|Q7L8L6|FAKD5_HUMAN	UP	NA	NA	NA	NA	0.290767	0.67913
																																						1386	FBL	0.874722	0.0621442	sp|P22087|FBRL_HUMAN	NS	0.0279121	0.942396	sp|P22087|FBRL_HUMAN	NS	2.66843	0.074825
																																						1387	FBXL12	4.36454	6.5e-05	sp|Q9NXK8|FXL12_HUMAN	UP	NA	NA	NA	NA	NA	NA
																																						1388	FBXL18	2.84176	0.00452422	sp|Q96ME1|FXL18_HUMAN	UP	NA	NA	NA	NA	NA	NA
																																						1389	FBXL20	3.51545	0.00776695	sp|Q96IG2|FXL20_HUMAN	UP	1.36797	0.127664	sp|Q96IG2|FXL20_HUMAN	NS	-0.122519	0.862677
																																						1390	FBXO21	NA	NA	NA	NA	NA	NA	NA	NA	NA	NA
																																						1391	FBXO22	NA	NA	NA	NA	NA	NA	NA	NA	NA	NA
																																						1392	FBXO30	0.631212	0.159236	sp|Q8TB52|FBX30_HUMAN	NS	NA	NA	NA	NA	-1.93571	0.418342
																																						1393	FBXO4	NA	NA	NA	NA	NA	NA	NA	NA	-2.0158	0.0959799
																																						1394	FBXO6	4.13427	0.0238449	sp|Q9NRD1|FBX6_HUMAN	UP	NA	NA	NA	NA	-1.08792	0.190836
																																						1395	FBXO7	3.17486	0.000110446	sp|Q9Y3I1|FBX7_HUMAN	UP	0.57596	0.224198	sp|Q9Y3I1|FBX7_HUMAN	NS	-1.12279	0.456186
																																						1396	FDFT1	4.6471	0.000647354	sp|P37268|FDFT_HUMAN	UP	2.46637	0.00743464	sp|P37268|FDFT_HUMAN	UP	-0.0640806	0.615722
																																						1397	FDPS	2.91115	0.000336536	sp|P14324|FPPS_HUMAN	UP	0.624407	0.193828	sp|P14324|FPPS_HUMAN	NS	-0.415525	0.0577789
																																						1398	FDXR	1.907	0.00322648	sp|P22570|ADRO_HUMAN	UP	0.489321	0.281207	sp|P22570|ADRO_HUMAN	NS	-0.213103	0.164834
																																						1399	FECH	6.11338	0.000114832	sp|P22830|HEMH_HUMAN	UP	3.72131	0.000403181	sp|P22830|HEMH_HUMAN	UP	-0.64723	0.000169999
																																						1400	FEN1	1.2493	0.0496698	sp|P39748|FEN1_HUMAN	UP	0.378143	0.173681	sp|P39748|FEN1_HUMAN	NS	-0.230951	0.216227
																																						1401	FERMT1	NA	NA	NA	NA	NA	NA	NA	NA	NA	NA
																																						1402	FERMT3	0.722157	0.087198	sp|Q86UX7|URP2_HUMAN	NS	1.17507	0.492468	sp|Q86UX7|URP2_HUMAN	NS	-0.17094	0.218706
																																						1403	FGFR1OP	3.89014	0.00373315	sp|O95684|FR1OP_HUMAN	UP	1.29747	0.070129	sp|O95684|FR1OP_HUMAN	NS	0.0719515	0.612259
																																						1404	FH	1.32067	0.014905	sp|P07954|FUMH_HUMAN	UP	0.457224	0.160823	sp|P07954|FUMH_HUMAN	NS	0.118575	0.414425
																																						1405	FHL3	2.56006	0.000576929	sp|Q13643|FHL3_HUMAN	UP	0.91497	0.33596	sp|Q13643|FHL3_HUMAN	NS	-0.845802	0.519866
																																						1406	FHOD1	2.17973	0.00742631	sp|Q9Y613|FHOD1_HUMAN	UP	1.57028	0.073802	sp|Q9Y613|FHOD1_HUMAN	NS	-0.248219	0.469862
																																						1407	FIP1L1	NA	NA	NA	NA	NA	NA	NA	NA	NA	NA
																																						1408	FIS1	4.93633	3.26e-05	sp|Q9Y3D6|FIS1_HUMAN	UP	1.06263	0.105978	sp|Q9Y3D6|FIS1_HUMAN	NS	0.324914	0.220221
																																						1409	FKBP10	NA	NA	NA	NA	NA	NA	NA	NA	NA	NA
																																						1410	FKBP14	NA	NA	NA	NA	NA	NA	NA	NA	-2.32372	0.000417486
																																						1411	FKBP15	NA	NA	NA	NA	NA	NA	NA	NA	-0.461295	0.356965
																																						1412	FKBP1A	4.43334	0.128718	sp|P62942|FKB1A_HUMAN	NS	-0.176364	0.777131	sp|P62942|FKB1A_HUMAN	NS	3.16153	0.00320751
																																						1413	FKBP2	5.39331	0.0227528	sp|P26885|FKBP2_HUMAN	UP	1.40356	0.0609061	sp|P26885|FKBP2_HUMAN	NS	0.46822	0.609566
																																						1414	FKBP3	1.79393	0.398899	sp|Q00688|FKBP3_HUMAN	NS	NA	NA	NA	NA	0.287465	0.647621
																																						1415	FKBP4	2.36614	0.000966344	sp|Q02790|FKBP4_HUMAN	UP	0.312466	0.442192	sp|Q02790|FKBP4_HUMAN	NS	-0.0738195	0.477963
																																						1416	FKBP5	2.49531	0.00209763	sp|Q13451|FKBP5_HUMAN	UP	0.678265	0.2242	sp|Q13451|FKBP5_HUMAN	NS	0.325256	0.617166
																																						1417	FKBP7	3.16058	0.00318696	sp|Q9Y680|FKBP7_HUMAN	UP	NA	NA	NA	NA	-5.43683	0.0054709
																																						1418	FKBP8	5.59669	0.00351453	sp|Q14318|FKBP8_HUMAN	UP	3.29027	0.0806806	sp|Q14318|FKBP8_HUMAN	NS	-0.461473	0.14915
																																						1419	FKBP9	NA	NA	NA	NA	NA	NA	NA	NA	NA	NA
																																						1420	FLAD1	4.18517	0.00192448	sp|Q8NFF5|FAD1_HUMAN	UP	0.869664	0.320613	sp|Q8NFF5|FAD1_HUMAN	NS	-1.4273	0.426403
																																						1421	FLG	-1.25808	0.0473056	sp|P20930|FILA_HUMAN	DOWN	-0.463758	0.5444	sp|P20930|FILA_HUMAN	NS	NA	NA
																																						1422	FLG2	-0.439423	0.300936	sp|Q5D862|FILA2_HUMAN	NS	-0.0899773	0.844385	sp|Q5D862|FILA2_HUMAN	NS	0.399803	0.305737
																																						1423	FLI1	NA	NA	NA	NA	NA	NA	NA	NA	NA	NA
																																						1424	FLII	3.21063	0.00139926	sp|Q13045|FLII_HUMAN	UP	2.44922	0.0163225	sp|Q13045|FLII_HUMAN	UP	-1.39378	0.401742
																																						1425	FLNA	1.17793	0.0644707	sp|P21333|FLNA_HUMAN	NS	1.61104	0.0538991	sp|P21333|FLNA_HUMAN	NS	-0.343226	0.149804
																																						1426	FLNB	1.75709	0.0200922	sp|O75369|FLNB_HUMAN	UP	1.77371	0.00795439	sp|O75369|FLNB_HUMAN	UP	-1.87314	0.0491485
																																						1427	FLNC	0.955452	0.0384272	sp|Q14315|FLNC_HUMAN	NS	0.888112	0.0315186	sp|Q14315|FLNC_HUMAN	UP	-0.20934	0.165376
																																						1428	FLOT1	2.72994	0.0283553	sp|O75955|FLOT1_HUMAN	UP	-0.390958	0.672216	sp|O75955|FLOT1_HUMAN	NS	0.242664	0.468003
																																						1429	FLOT2	5.11082	0.0810608	sp|Q14254|FLOT2_HUMAN	NS	-1.47417	0.232673	sp|Q14254|FLOT2_HUMAN	NS	-0.486806	0.842868
																																						1430	FMNL1	-1.38329	0.32772	sp|O95466|FMNL1_HUMAN	NS	NA	NA	NA	NA	NA	NA
																																						1431	FMO3	NA	NA	NA	NA	NA	NA	NA	NA	NA	NA
																																						1432	FMR1	2.24174	0.0381326	sp|Q06787|FMR1_HUMAN	UP	NA	NA	NA	NA	NA	NA
																																						1433	FN3K	2.35125	0.056803	sp|Q9H479|FN3K_HUMAN	NS	1.12077	0.0144406	sp|Q9H479|FN3K_HUMAN	UP	-0.538219	0.112521
																																						1434	FN3KRP	5.72452	0.00142688	sp|Q9HA64|KT3K_HUMAN	UP	1.76782	0.025183	sp|Q9HA64|KT3K_HUMAN	UP	NA	NA
																																						1435	FNDC3A	NA	NA	NA	NA	NA	NA	NA	NA	NA	NA
																																						1436	FNTA	4.07797	0.00145997	sp|P49354|FNTA_HUMAN	UP	1.02174	0.250601	sp|P49354|FNTA_HUMAN	NS	-0.707921	0.498547
																																						1437	FNTB	3.18815	0.00361819	sp|P49356|FNTB_HUMAN	UP	NA	NA	NA	NA	-1.07927	0.050105
																																						1438	FOCAD	NA	NA	NA	NA	NA	NA	NA	NA	NA	NA
																																						1439	FOXK1	NA	NA	NA	NA	NA	NA	NA	NA	NA	NA
																																						1440	FOXRED1	6.4887	5.23e-07	sp|Q96CU9|FXRD1_HUMAN	UP	2.1607	0.010499	sp|Q96CU9|FXRD1_HUMAN	UP	1.52593	0.0208219
																																						1441	FOXRED2	NA	NA	NA	NA	NA	NA	NA	NA	NA	NA
																																						1442	FPGS	NA	NA	NA	NA	NA	NA	NA	NA	NA	NA
																																						1443	FRG1	NA	NA	NA	NA	NA	NA	NA	NA	NA	NA
																																						1444	FRYL	NA	NA	NA	NA	NA	NA	NA	NA	NA	NA
																																						1445	FSCN1	1.51528	0.00859518	sp|Q16658|FSCN1_HUMAN	UP	0.520271	0.146221	sp|Q16658|FSCN1_HUMAN	NS	0.0995591	0.610264
																																						1446	FTH1	1.8824	0.0145605	sp|P02794|FRIH_HUMAN	UP	0.054896	0.867374	sp|P02794|FRIH_HUMAN	NS	NA	NA
																																						1447	FTL	3.36329	0.000624101	sp|P02792|FRIL_HUMAN	UP	-0.117956	0.650588	sp|P02792|FRIL_HUMAN	NS	-2.76527	0.0197241
																																						1448	FTO	4.12108	0.00104395	sp|Q9C0B1|FTO_HUMAN	UP	NA	NA	NA	NA	-0.294055	0.772497
																																						1449	FTSJ1	NA	NA	NA	NA	NA	NA	NA	NA	-0.0998942	0.879127
																																						1450	FTSJ3	-3.13202	0.116458	sp|Q8IY81|SPB1_HUMAN	NS	2.50896	0.204146	sp|Q8IY81|SPB1_HUMAN	NS	-1.16105	0.495758
																																						1451	FUBP1	3.14824	0.000547241	sp|Q96AE4|FUBP1_HUMAN	UP	0.228199	0.334957	sp|Q96AE4|FUBP1_HUMAN	NS	-0.992098	0.0100606
																																						1452	FUBP3	NA	NA	NA	NA	NA	NA	NA	NA	NA	NA
																																						1453	FUCA2	2.57255	0.111153	sp|Q9BTY2|FUCO2_HUMAN	NS	NA	NA	NA	NA	0.0287488	0.923355
																																						1454	FUNDC1	3.04215	0.00608125	sp|Q8IVP5|FUND1_HUMAN	UP	NA	NA	NA	NA	NA	NA
																																						1455	FUNDC2	3.39381	0.039426	sp|Q9BWH2|FUND2_HUMAN	UP	NA	NA	NA	NA	NA	NA
																																						1456	FUS	0.203763	0.623665	sp|P35637|FUS_HUMAN	NS	0.238002	0.626052	sp|P35637|FUS_HUMAN	NS	-0.855049	0.185597
																																						1457	FUT10	NA	NA	NA	NA	NA	NA	NA	NA	NA	NA
																																						1458	FUT8	NA	NA	NA	NA	NA	NA	NA	NA	NA	NA
																																						1459	FXR1	1.56694	0.00911036	sp|P51114|FXR1_HUMAN	UP	1.0151	0.0338713	sp|P51114|FXR1_HUMAN	UP	-0.474918	0.11744
																																						1460	FXR2	NA	NA	NA	NA	NA	NA	NA	NA	-2.05278	0.0159746
																																						1461	FYB1	NA	NA	NA	NA	NA	NA	NA	NA	NA	NA
																																						1462	FYN	3.37173	0.00485395	sp|P06241|FYN_HUMAN	UP	NA	NA	NA	NA	NA	NA
																																						1463	G3BP1	1.22193	0.056816	sp|Q13283|G3BP1_HUMAN	NS	0.0839405	0.739731	sp|Q13283|G3BP1_HUMAN	NS	0.0520757	0.806098
																																						1464	G3BP2	0.902592	0.0884111	sp|Q9UN86|G3BP2_HUMAN	NS	0.774158	0.340466	sp|Q9UN86|G3BP2_HUMAN	NS	0.11762	0.716693
																																						1465	G6PC3	NA	NA	NA	NA	2.10295	0.0013586	sp|Q9BUM1|G6PC3_HUMAN	UP	-1.67938	0.142768
																																						1466	G6PD	2.67825	0.00136983	sp|P11413|G6PD_HUMAN	UP	0.937871	0.0964239	sp|P11413|G6PD_HUMAN	NS	0.0301278	0.809836
																																						1467	GAA	NA	NA	NA	NA	NA	NA	NA	NA	NA	NA
																																						1468	GABARAP	2.61769	0.00554538	sp|O95166|GBRAP_HUMAN	UP	NA	NA	NA	NA	NA	NA
																																						1469	GABARAPL2	3.74042	0.00233097	sp|P60520|GBRL2_HUMAN	UP	NA	NA	NA	NA	NA	NA
																																						1470	GABPA	NA	NA	NA	NA	NA	NA	NA	NA	NA	NA
																																						1471	GABRA3	NA	NA	NA	NA	NA	NA	NA	NA	NA	NA
																																						1472	GAGE13	3.04993	0.146957	sp|Q4V321|GAG13_HUMAN	NS	NA	NA	NA	NA	NA	NA
																																						1473	GAK	1.53338	0.171142	sp|O14976|GAK_HUMAN	NS	NA	NA	NA	NA	-1.51463	0.0502643
																																						1474	GALC	NA	NA	NA	NA	NA	NA	NA	NA	NA	NA
																																						1475	GALE	3.31805	0.000199156	sp|Q14376|GALE_HUMAN	UP	0.763254	0.117983	sp|Q14376|GALE_HUMAN	NS	-0.114887	0.429501
																																						1476	GALK1	1.11445	0.0816391	sp|P51570|GALK1_HUMAN	NS	1.30588	0.0336083	sp|P51570|GALK1_HUMAN	UP	2.58803	0.0363549
																																						1477	GALK2	3.56993	0.0119512	sp|Q01415|GALK2_HUMAN	UP	0.759439	0.195305	sp|Q01415|GALK2_HUMAN	NS	-0.834299	0.504809
																																						1478	GALM	1.57909	0.0130422	sp|Q96C23|GALM_HUMAN	UP	-0.242008	0.523713	sp|Q96C23|GALM_HUMAN	NS	-0.11315	0.739113
																																						1479	GALNT1	NA	NA	NA	NA	NA	NA	NA	NA	-2.67605	0.0350596
																																						1480	GALNT2	3.15923	0.00223498	sp|Q10471|GALT2_HUMAN	UP	-0.41168	0.633411	sp|Q10471|GALT2_HUMAN	NS	-1.01936	0.0617166
																																						1481	GALNT4	NA	NA	NA	NA	NA	NA	NA	NA	-1.48304	0.00124527
																																						1482	GALNT5	3.88093	0.070154	sp|Q7Z7M9|GALT5_HUMAN	NS	NA	NA	NA	NA	-3.68461	0.076689
																																						1483	GALNT6	NA	NA	NA	NA	NA	NA	NA	NA	-0.348681	0.650622
																																						1484	GALNTL5	0.310458	0.640414	sp|Q7Z4T8|GLTL5_HUMAN	NS	NA	NA	NA	NA	NA	NA
																																						1485	GAMT	NA	NA	NA	NA	NA	NA	NA	NA	NA	NA
																																						1486	GANAB	2.59672	0.000707689	sp|Q14697|GANAB_HUMAN	UP	1.06779	0.0588535	sp|Q14697|GANAB_HUMAN	NS	-0.173398	0.0593285
																																						1487	GAPDH	1.05135	0.0363422	sp|P04406|G3P_HUMAN	UP	0.304437	0.299369	sp|P04406|G3P_HUMAN	NS	0.0641721	0.543737
																																						1488	GAPVD1	2.95729	0.00342351	sp|Q14C86|GAPD1_HUMAN	UP	1.65237	0.0171704	sp|Q14C86|GAPD1_HUMAN	UP	-0.459892	0.0728562
																																						1489	GAR1	NA	NA	NA	NA	-1.75787	0.186537	sp|Q9NY12|GAR1_HUMAN	NS	0.132863	0.802336
																																						1490	GARS	2.61361	0.00192517	sp|P41250|GARS_HUMAN	UP	0.748598	0.106376	sp|P41250|GARS_HUMAN	NS	-0.173794	0.144105
																																						1491	GART	2.70391	0.00242378	sp|P22102|PUR2_HUMAN	UP	1.00241	0.0498869	sp|P22102|PUR2_HUMAN	UP	0.0310822	0.678265
																																						1492	GATAD2A	NA	NA	NA	NA	NA	NA	NA	NA	NA	NA
																																						1493	GATAD2B	NA	NA	NA	NA	NA	NA	NA	NA	NA	NA
																																						1494	GBA	NA	NA	NA	NA	NA	NA	NA	NA	NA	NA
																																						1495	GBE1	2.53418	0.000824349	sp|Q04446|GLGB_HUMAN	UP	1.02283	0.222156	sp|Q04446|GLGB_HUMAN	NS	1.43531	0.254621
																																						1496	GBF1	3.25769	0.0243411	sp|Q92538|GBF1_HUMAN	UP	NA	NA	NA	NA	-1.01513	0.30227
																																						1497	GBP1	NA	NA	NA	NA	0.54066	0.301665	sp|P32455|GBP1_HUMAN	NS	NA	NA
																																						1498	GBP2	3.32775	0.0469337	sp|P32456|GBP2_HUMAN	UP	NA	NA	NA	NA	NA	NA
																																						1499	GBP5	NA	NA	NA	NA	NA	NA	NA	NA	NA	NA
																																						1500	GCA	NA	NA	NA	NA	NA	NA	NA	NA	NA	NA
																																						1501	GCAT	3.45454	0.0112988	sp|O75600|KBL_HUMAN	UP	NA	NA	NA	NA	NA	NA
																																						1502	GCC2	2.05885	0.387616	sp|Q8IWJ2|GCC2_HUMAN	NS	NA	NA	NA	NA	-0.890102	0.620688
																																						1503	GCDH	1.60733	0.374883	sp|Q92947|GCDH_HUMAN	NS	1.40886	0.0720386	sp|Q92947|GCDH_HUMAN	NS	1.14652	0.229577
																																						1504	GCFC2	NA	NA	NA	NA	NA	NA	NA	NA	NA	NA
																																						1505	GCLC	NA	NA	NA	NA	NA	NA	NA	NA	NA	NA
																																						1506	GCLM	2.88334	0.000572805	sp|P48507|GSH0_HUMAN	UP	0.492785	0.602588	sp|P48507|GSH0_HUMAN	NS	0.192696	0.502562
																																						1507	GCN1	3.06184	0.00419125	sp|Q92616|GCN1_HUMAN	UP	1.34585	0.0630425	sp|Q92616|GCN1_HUMAN	NS	0.362392	0.114853
																																						1508	GCSH	NA	NA	NA	NA	NA	NA	NA	NA	NA	NA
																																						1509	GDAP1	NA	NA	NA	NA	NA	NA	NA	NA	NA	NA
																																						1510	GDE1	NA	NA	NA	NA	NA	NA	NA	NA	NA	NA
																																						1511	GDI1	5.36377	0.000669315	sp|P31150|GDIA_HUMAN	UP	1.13097	0.0641963	sp|P31150|GDIA_HUMAN	NS	0.156822	0.837089
																																						1512	GDI2	2.92404	0.00129255	sp|P50395|GDIB_HUMAN	UP	0.435974	0.279877	sp|P50395|GDIB_HUMAN	NS	-0.202586	0.167107
																																						1513	GDPD1	4.64485	0.000157052	sp|Q8N9F7|GDPD1_HUMAN	UP	1.96545	0.053105	sp|Q8N9F7|GDPD1_HUMAN	NS	0.899484	0.384932
																																						1514	GEMIN4	2.05887	0.00540107	sp|P57678|GEMI4_HUMAN	UP	NA	NA	NA	NA	-1.36109	0.144399
																																						1515	GEMIN5	3.91346	0.03269	sp|Q8TEQ6|GEMI5_HUMAN	UP	2.53056	0.0711595	sp|Q8TEQ6|GEMI5_HUMAN	NS	-0.112427	0.716218
																																						1516	GEMIN8	NA	NA	NA	NA	NA	NA	NA	NA	NA	NA
																																						1517	GET4	3.38976	0.0104417	sp|Q7L5D6|GET4_HUMAN	UP	NA	NA	NA	NA	0.623023	0.331343
																																						1518	GFM1	2.83614	0.00366532	sp|Q96RP9|EFGM_HUMAN	UP	1.6793	0.0511065	sp|Q96RP9|EFGM_HUMAN	NS	-0.0859381	0.843731
																																						1519	GFM2	NA	NA	NA	NA	NA	NA	NA	NA	NA	NA
																																						1520	GFPT1	1.46532	0.194659	sp|Q06210|GFPT1_HUMAN	NS	0.848291	0.0577074	sp|Q06210|GFPT1_HUMAN	NS	0.433743	0.015626
																																						1521	GGA1	NA	NA	NA	NA	NA	NA	NA	NA	NA	NA
																																						1522	GGA2	NA	NA	NA	NA	NA	NA	NA	NA	-1.21812	0.00738994
																																						1523	GGCT	1.29306	0.021559	sp|O75223|GGCT_HUMAN	UP	0.869456	0.337441	sp|O75223|GGCT_HUMAN	NS	-0.486713	0.755289
																																						1524	GGCX	2.57535	0.0575651	sp|P38435|VKGC_HUMAN	NS	NA	NA	NA	NA	NA	NA
																																						1525	GGH	5.38919	0.001108	sp|Q92820|GGH_HUMAN	UP	0.324238	0.519982	sp|Q92820|GGH_HUMAN	NS	0.350169	0.519433
																																						1526	GGPS1	3.18635	0.00103959	sp|O95749|GGPPS_HUMAN	UP	0.756655	0.499666	sp|O95749|GGPPS_HUMAN	NS	-0.0341721	0.939863
																																						1527	GGT7	2.39286	0.000237523	sp|Q9UJ14|GGT7_HUMAN	UP	NA	NA	NA	NA	NA	NA
																																						1528	GHDC	2.84252	6.8e-05	sp|Q8N2G8|GHDC_HUMAN	UP	NA	NA	NA	NA	NA	NA
																																						1529	GHITM	3.49748	0.00732669	sp|Q9H3K2|GHITM_HUMAN	UP	1.88533	0.0469638	sp|Q9H3K2|GHITM_HUMAN	UP	2.17842	0.1292
																																						1530	GIGYF2	NA	NA	NA	NA	NA	NA	NA	NA	-1.34022	0.0671879
																																						1531	GINM1	NA	NA	NA	NA	NA	NA	NA	NA	NA	NA
																																						1532	GINS1	NA	NA	NA	NA	-0.667314	0.451983	sp|Q14691|PSF1_HUMAN	NS	NA	NA
																																						1533	GINS2	3.37234	0.015237	sp|Q9Y248|PSF2_HUMAN	UP	NA	NA	NA	NA	NA	NA
																																						1534	GINS3	NA	NA	NA	NA	NA	NA	NA	NA	NA	NA
																																						1535	GIT2	NA	NA	NA	NA	NA	NA	NA	NA	NA	NA
																																						1536	GLA	NA	NA	NA	NA	NA	NA	NA	NA	NA	NA
																																						1537	GLB1	7.29494	2.62e-05	sp|P16278|BGAL_HUMAN	UP	-0.55175	0.416588	sp|P16278|BGAL_HUMAN	NS	0.0311629	0.972649
																																						1538	GLG1	3.84657	0.0076332	sp|Q92896|GSLG1_HUMAN	UP	1.63669	0.133141	sp|Q92896|GSLG1_HUMAN	NS	-2.967	0.000388459
																																						1539	GLMN	5.13397	0.00230147	sp|Q92990|GLMN_HUMAN	UP	1.47689	0.0694104	sp|Q92990|GLMN_HUMAN	NS	-0.433026	0.0405862
																																						1540	GLO1	3.14142	0.000961321	sp|Q04760|LGUL_HUMAN	UP	0.647902	0.251552	sp|Q04760|LGUL_HUMAN	NS	-0.0917714	0.736318
																																						1541	GLOD4	2.58172	0.000290464	sp|Q9HC38|GLOD4_HUMAN	UP	0.954337	0.260354	sp|Q9HC38|GLOD4_HUMAN	NS	0.10136	0.789923
																																						1542	GLRX3	2.62646	5.7e-06	sp|O76003|GLRX3_HUMAN	UP	0.599691	0.153653	sp|O76003|GLRX3_HUMAN	NS	-0.1434	0.504476
																																						1543	GLRX5	NA	NA	NA	NA	NA	NA	NA	NA	NA	NA
																																						1544	GLS	NA	NA	NA	NA	NA	NA	NA	NA	0.819475	0.370369
																																						1545	GLT8D1	NA	NA	NA	NA	NA	NA	NA	NA	NA	NA
																																						1546	GLTP	4.68988	0.00120431	sp|Q9NZD2|GLTP_HUMAN	UP	NA	NA	NA	NA	3.66963	0.028246
																																						1547	GLUD1	2.83903	0.00271429	sp|P00367|DHE3_HUMAN	UP	1.80973	0.00487117	sp|P00367|DHE3_HUMAN	UP	1.61555	0.000248861
																																						1548	GLUL	0.997385	0.115657	sp|P15104|GLNA_HUMAN	NS	0.724178	0.39497	sp|P15104|GLNA_HUMAN	NS	-0.773693	0.487188
																																						1549	GM2A	3.98459	4.92e-05	sp|P17900|SAP3_HUMAN	UP	NA	NA	NA	NA	NA	NA
																																						1550	GMDS	4.29747	0.00886672	sp|O60547|GMDS_HUMAN	UP	NA	NA	NA	NA	0.222577	0.476835
																																						1551	GMFB	NA	NA	NA	NA	NA	NA	NA	NA	NA	NA
																																						1552	GMFG	NA	NA	NA	NA	NA	NA	NA	NA	NA	NA
																																						1553	GMIP	2.44154	0.0247316	sp|Q9P107|GMIP_HUMAN	UP	NA	NA	NA	NA	NA	NA
																																						1554	GMPPA	NA	NA	NA	NA	NA	NA	NA	NA	NA	NA
																																						1555	GMPPB	NA	NA	NA	NA	NA	NA	NA	NA	NA	NA
																																						1556	GMPR	2.54965	0.0397629	sp|P36959|GMPR1_HUMAN	UP	-1.02266	0.354694	sp|P36959|GMPR1_HUMAN	NS	0.692186	0.5683
																																						1557	GMPS	3.14755	0.000356309	sp|P49915|GUAA_HUMAN	UP	0.907131	0.131692	sp|P49915|GUAA_HUMAN	NS	0.394019	0.00832326
																																						1558	GNA11	NA	NA	NA	NA	NA	NA	NA	NA	-0.399604	0.557883
																																						1559	GNA13	NA	NA	NA	NA	NA	NA	NA	NA	NA	NA
																																						1560	GNA14	3.15952	0.000625283	sp|O95837|GNA14_HUMAN	UP	NA	NA	NA	NA	NA	NA
																																						1561	GNA15	NA	NA	NA	NA	NA	NA	NA	NA	NA	NA
																																						1562	GNAI2	5.75516	0.00134468	sp|P04899|GNAI2_HUMAN	UP	-0.777658	0.538531	sp|P04899|GNAI2_HUMAN	NS	1.68087	0.0942897
																																						1563	GNAI3	6.54163	0.0489714	sp|P08754|GNAI3_HUMAN	UP	0.562275	0.165448	sp|P08754|GNAI3_HUMAN	NS	0.376588	0.174344
																																						1564	GNAQ	NA	NA	NA	NA	NA	NA	NA	NA	NA	NA
																																						1565	GNAS	3.48851	0.00467679	sp|P63092|GNAS2_HUMAN	UP	NA	NA	NA	NA	-1.18844	0.282587
																																						1566	GNB1	3.5177	0.00446985	sp|P62873|GBB1_HUMAN	UP	0.172359	0.717982	sp|P62873|GBB1_HUMAN	NS	NA	NA
																																						1567	GNB1L	4.34358	0.000150624	sp|Q9BYB4|GNB1L_HUMAN	UP	NA	NA	NA	NA	-0.544507	0.255071
																																						1568	GNB2	NA	NA	NA	NA	0.195734	0.669891	sp|P62879|GBB2_HUMAN	NS	NA	NA
																																						1569	GNB4	NA	NA	NA	NA	NA	NA	NA	NA	NA	NA
																																						1570	GNG5	NA	NA	NA	NA	-0.145224	0.859443	sp|P63218|GBG5_HUMAN	NS	NA	NA
																																						1571	GNL1	3.21409	0.0477611	sp|P36915|GNL1_HUMAN	UP	0.663371	0.0624396	sp|P36915|GNL1_HUMAN	NS	-0.308048	0.492408
																																						1572	GNL2	-0.438831	0.359243	sp|Q13823|NOG2_HUMAN	NS	1.37898	0.00587731	sp|Q13823|NOG2_HUMAN	UP	-1.09904	0.229877
																																						1573	GNL3	1.20985	0.159473	sp|Q9BVP2|GNL3_HUMAN	NS	1.10339	0.132582	sp|Q9BVP2|GNL3_HUMAN	NS	0.175334	0.73962
																																						1574	GNL3L	NA	NA	NA	NA	NA	NA	NA	NA	NA	NA
																																						1575	GNPAT	4.72041	0.0489451	sp|O15228|GNPAT_HUMAN	UP	2.6401	0.00879016	sp|O15228|GNPAT_HUMAN	UP	-0.133585	0.6622
																																						1576	GNPDA1	3.16873	0.0129144	sp|P46926|GNPI1_HUMAN	UP	1.06612	0.0549101	sp|P46926|GNPI1_HUMAN	NS	-0.337678	0.37081
																																						1577	GNPDA2	NA	NA	NA	NA	NA	NA	NA	NA	NA	NA
																																						1578	GNPNAT1	2.88787	0.000839894	sp|Q96EK6|GNA1_HUMAN	UP	0.717915	0.192717	sp|Q96EK6|GNA1_HUMAN	NS	-0.801153	0.463102
																																						1579	GOLGA2	NA	NA	NA	NA	NA	NA	NA	NA	-0.734846	0.487795
																																						1580	GOLGA3	NA	NA	NA	NA	NA	NA	NA	NA	-2.21003	0.387338
																																						1581	GOLGA5	NA	NA	NA	NA	NA	NA	NA	NA	NA	NA
																																						1582	GOLGA7	NA	NA	NA	NA	NA	NA	NA	NA	NA	NA
																																						1583	GOLGB1	NA	NA	NA	NA	NA	NA	NA	NA	NA	NA
																																						1584	GOLIM4	NA	NA	NA	NA	NA	NA	NA	NA	-4.99691	0.000254658
																																						1585	GOLPH3	5.17151	0.00164416	sp|Q9H4A6|GOLP3_HUMAN	UP	1.42662	0.0154622	sp|Q9H4A6|GOLP3_HUMAN	UP	0.32787	0.0666572
																																						1586	GOLPH3L	NA	NA	NA	NA	NA	NA	NA	NA	0.94127	0.391943
																																						1587	GOLT1B	4.38321	0.0106558	sp|Q9Y3E0|GOT1B_HUMAN	UP	1.8007	0.0243733	sp|Q9Y3E0|GOT1B_HUMAN	UP	-1.90393	0.389503
																																						1588	GON4L	NA	NA	NA	NA	NA	NA	NA	NA	NA	NA
																																						1589	GOPC	NA	NA	NA	NA	NA	NA	NA	NA	NA	NA
																																						1590	GORASP2	5.19045	0.0100015	sp|Q9H8Y8|GORS2_HUMAN	UP	1.49655	0.146332	sp|Q9H8Y8|GORS2_HUMAN	NS	2.6113	0.107557
																																						1591	GOSR1	NA	NA	NA	NA	NA	NA	NA	NA	0.387513	0.828351
																																						1592	GOSR2	-1.06021	0.378557	sp|O14653|GOSR2_HUMAN	NS	2.68065	0.0801584	sp|O14653|GOSR2_HUMAN	NS	-3.52548	0.0429866
																																						1593	GOT1	3.00299	0.000118496	sp|P17174|AATC_HUMAN	UP	0.942719	0.134934	sp|P17174|AATC_HUMAN	NS	-0.208148	0.095484
																																						1594	GOT2	1.98195	0.00239299	sp|P00505|AATM_HUMAN	UP	0.532039	0.178705	sp|P00505|AATM_HUMAN	NS	-0.149792	0.433935
																																						1595	GP1BB	NA	NA	NA	NA	NA	NA	NA	NA	-0.468697	0.801525
																																						1596	GPAA1	6.6132	0.00163514	sp|O43292|GPAA1_HUMAN	UP	2.15098	0.00868915	sp|O43292|GPAA1_HUMAN	UP	-0.773442	0.0128774
																																						1597	GPAT3	6.81326	0.00573083	sp|Q53EU6|GPAT3_HUMAN	UP	2.53123	0.0225365	sp|Q53EU6|GPAT3_HUMAN	UP	0.134656	0.553458
																																						1598	GPAT4	3.85161	0.000523579	sp|Q86UL3|GPAT4_HUMAN	UP	3.03015	0.0302607	sp|Q86UL3|GPAT4_HUMAN	UP	0.592855	0.201708
																																						1599	GPATCH8	0.234125	0.819659	sp|Q9UKJ3|GPTC8_HUMAN	NS	NA	NA	NA	NA	NA	NA
																																						1600	GPC6	NA	NA	NA	NA	NA	NA	NA	NA	NA	NA
																																						1601	GPD1L	4.02568	0.0683754	sp|Q8N335|GPD1L_HUMAN	NS	0.19105	0.72565	sp|Q8N335|GPD1L_HUMAN	NS	-0.575747	0.272376
																																						1602	GPD2	4.85271	0.00148054	sp|P43304|GPDM_HUMAN	UP	3.45387	0.0400448	sp|P43304|GPDM_HUMAN	UP	0.131537	0.593072
																																						1603	GPHN	NA	NA	NA	NA	NA	NA	NA	NA	NA	NA
																																						1604	GPI	2.55341	0.00142026	sp|P06744|G6PI_HUMAN	UP	0.523093	0.187944	sp|P06744|G6PI_HUMAN	NS	0.19229	0.494844
																																						1605	GPKOW	NA	NA	NA	NA	NA	NA	NA	NA	NA	NA
																																						1606	GPN1	2.09183	0.199469	sp|Q9HCN4|GPN1_HUMAN	NS	NA	NA	NA	NA	-2.54771	0.204456
																																						1607	GPN3	1.77701	0.043822	sp|Q9UHW5|GPN3_HUMAN	UP	NA	NA	NA	NA	NA	NA
																																						1608	GPR107	2.3899	0.00200282	sp|Q5VW38|GP107_HUMAN	UP	1.48096	0.262187	sp|Q5VW38|GP107_HUMAN	NS	NA	NA
																																						1609	GPR108	NA	NA	NA	NA	NA	NA	NA	NA	NA	NA
																																						1610	GPR180	NA	NA	NA	NA	NA	NA	NA	NA	NA	NA
																																						1611	GPR89A	3.18811	0.00726616	sp|B7ZAQ6|GPHRA_HUMAN	UP	NA	NA	NA	NA	-1.22915	0.231085
																																						1612	GPS1	3.09338	0.000572512	sp|Q13098|CSN1_HUMAN	UP	0.867809	0.319454	sp|Q13098|CSN1_HUMAN	NS	0.0254396	0.955335
																																						1613	GPSM1	NA	NA	NA	NA	NA	NA	NA	NA	NA	NA
																																						1614	GPT2	NA	NA	NA	NA	NA	NA	NA	NA	NA	NA
																																						1615	GPX1	NA	NA	NA	NA	NA	NA	NA	NA	NA	NA
																																						1616	GPX4	NA	NA	NA	NA	NA	NA	NA	NA	NA	NA
																																						1617	GPX7	NA	NA	NA	NA	NA	NA	NA	NA	NA	NA
																																						1618	GPX8	NA	NA	NA	NA	NA	NA	NA	NA	NA	NA
																																						1619	GRAMD1A	NA	NA	NA	NA	NA	NA	NA	NA	NA	NA
																																						1620	GRAMD4	NA	NA	NA	NA	NA	NA	NA	NA	NA	NA
																																						1621	GRAP2	3.25537	0.00727188	sp|O75791|GRAP2_HUMAN	UP	NA	NA	NA	NA	NA	NA
																																						1622	GRB2	4.74196	2.1e-05	sp|P62993|GRB2_HUMAN	UP	0.410283	0.354363	sp|P62993|GRB2_HUMAN	NS	-1.63549	0.00283675
																																						1623	GRHPR	2.23241	0.00383779	sp|Q9UBQ7|GRHPR_HUMAN	UP	0.642794	0.218079	sp|Q9UBQ7|GRHPR_HUMAN	NS	0.213582	0.00573085
																																						1624	GRK2	3.68665	0.0290835	sp|P25098|ARBK1_HUMAN	UP	0.948856	0.122649	sp|P25098|ARBK1_HUMAN	NS	-1.75463	0.271127
																																						1625	GRK6	NA	NA	NA	NA	NA	NA	NA	NA	NA	NA
																																						1626	GRPEL1	2.26938	0.0504466	sp|Q9HAV7|GRPE1_HUMAN	NS	-0.0420774	0.906959	sp|Q9HAV7|GRPE1_HUMAN	NS	1.44951	0.143749
																																						1627	GRSF1	3.16774	0.018738	sp|Q12849|GRSF1_HUMAN	UP	NA	NA	NA	NA	-0.500362	0.603632
																																						1628	GRWD1	2.44025	0.0631696	sp|Q9BQ67|GRWD1_HUMAN	NS	NA	NA	NA	NA	-0.612181	0.443495
																																						1629	GSDMA	NA	NA	NA	NA	NA	NA	NA	NA	NA	NA
																																						1630	GSDMD	NA	NA	NA	NA	NA	NA	NA	NA	NA	NA
																																						1631	GSDME	3.02074	0.0230637	sp|O60443|GSDME_HUMAN	UP	1.68746	0.0588321	sp|O60443|GSDME_HUMAN	NS	NA	NA
																																						1632	GSK3A	2.76436	0.0194507	sp|P49840|GSK3A_HUMAN	UP	0.741228	0.40758	sp|P49840|GSK3A_HUMAN	NS	-1.23178	0.415148
																																						1633	GSK3B	NA	NA	NA	NA	NA	NA	NA	NA	NA	NA
																																						1634	GSN	NA	NA	NA	NA	NA	NA	NA	NA	NA	NA
																																						1635	GSPT1	2.70355	0.00229861	sp|P15170|ERF3A_HUMAN	UP	1.10889	0.0455299	sp|P15170|ERF3A_HUMAN	UP	0.117545	0.574336
																																						1636	GSPT2	2.04349	0.0036074	sp|Q8IYD1|ERF3B_HUMAN	UP	1.58578	0.0188174	sp|Q8IYD1|ERF3B_HUMAN	UP	-0.509073	0.169945
																																						1637	GSR	1.71139	0.0372079	sp|P00390|GSHR_HUMAN	UP	1.02612	0.0564701	sp|P00390|GSHR_HUMAN	NS	-0.174978	0.455987
																																						1638	GSS	2.01918	0.00511295	sp|P48637|GSHB_HUMAN	UP	0.209031	0.684732	sp|P48637|GSHB_HUMAN	NS	-0.0533301	0.785055
																																						1639	GSTCD	2.96268	0.00257217	sp|Q8NEC7|GSTCD_HUMAN	UP	NA	NA	NA	NA	NA	NA
																																						1640	GSTK1	2.11195	0.000406087	sp|Q9Y2Q3|GSTK1_HUMAN	UP	0.107237	0.802675	sp|Q9Y2Q3|GSTK1_HUMAN	NS	-0.311188	0.275715
																																						1641	GSTM1	NA	NA	NA	NA	NA	NA	NA	NA	-1.03276	0.0568034
																																						1642	GSTM2	3.19235	0.00516177	sp|P28161|GSTM2_HUMAN	UP	0.649171	0.146926	sp|P28161|GSTM2_HUMAN	NS	-0.338352	0.116492
																																						1643	GSTM3	-0.762411	0.0462186	sp|P21266|GSTM3_HUMAN	NS	NA	NA	NA	NA	NA	NA
																																						1644	GSTM4	NA	NA	NA	NA	NA	NA	NA	NA	NA	NA
																																						1645	GSTO1	2.59022	0.00233735	sp|P78417|GSTO1_HUMAN	UP	0.531572	0.14995	sp|P78417|GSTO1_HUMAN	NS	0.171108	0.551709
																																						1646	GSTP1	1.5668	0.00650542	sp|P09211|GSTP1_HUMAN	UP	0.296065	0.493671	sp|P09211|GSTP1_HUMAN	NS	-0.0850906	0.290736
																																						1647	GSTZ1	2.02719	0.0571455	sp|O43708|MAAI_HUMAN	NS	NA	NA	NA	NA	NA	NA
																																						1648	GTF2B	NA	NA	NA	NA	NA	NA	NA	NA	NA	NA
																																						1649	GTF2E1	2.08526	0.00061651	sp|P29083|T2EA_HUMAN	UP	0.558004	0.32791	sp|P29083|T2EA_HUMAN	NS	-0.756301	0.481542
																																						1650	GTF2F1	NA	NA	NA	NA	NA	NA	NA	NA	NA	NA
																																						1651	GTF2F2	NA	NA	NA	NA	NA	NA	NA	NA	NA	NA
																																						1652	GTF2H1	1.80886	0.0366527	sp|P32780|TF2H1_HUMAN	UP	NA	NA	NA	NA	-0.223776	0.108233
																																						1653	GTF2H2	NA	NA	NA	NA	NA	NA	NA	NA	0.761288	0.565209
																																						1654	GTF2H4	4.76545	0.000544037	sp|Q92759|TF2H4_HUMAN	UP	-0.0109653	0.99099	sp|Q92759|TF2H4_HUMAN	NS	0.0368627	0.924888
																																						1655	GTF2I	1.89316	0.00423364	sp|P78347|GTF2I_HUMAN	UP	1.26298	0.0254468	sp|P78347|GTF2I_HUMAN	UP	-0.659273	0.379104
																																						1656	GTF2IRD2B	NA	NA	NA	NA	NA	NA	NA	NA	NA	NA
																																						1657	GTF3C1	NA	NA	NA	NA	NA	NA	NA	NA	-1.12618	0.423972
																																						1658	GTF3C2	NA	NA	NA	NA	NA	NA	NA	NA	NA	NA
																																						1659	GTF3C3	1.14478	0.294113	sp|Q9Y5Q9|TF3C3_HUMAN	NS	NA	NA	NA	NA	NA	NA
																																						1660	GTF3C4	NA	NA	NA	NA	NA	NA	NA	NA	NA	NA
																																						1661	GTF3C5	2.63247	0.132232	sp|Q9Y5Q8|TF3C5_HUMAN	NS	NA	NA	NA	NA	-1.25864	0.234726
																																						1662	GTPBP1	3.27864	0.0193166	sp|O00178|GTPB1_HUMAN	UP	1.09695	0.42991	sp|O00178|GTPB1_HUMAN	NS	0.80047	0.343732
																																						1663	GTPBP10	NA	NA	NA	NA	NA	NA	NA	NA	NA	NA
																																						1664	GTPBP3	0.836965	0.0206037	sp|Q969Y2|GTPB3_HUMAN	NS	NA	NA	NA	NA	NA	NA
																																						1665	GTPBP4	1.43856	0.0105609	sp|Q9BZE4|NOG1_HUMAN	UP	2.11896	0.000571145	sp|Q9BZE4|NOG1_HUMAN	UP	0.388484	0.214829
																																						1666	GTPBP6	NA	NA	NA	NA	NA	NA	NA	NA	NA	NA
																																						1667	GTSF1	NA	NA	NA	NA	0.408213	0.110526	sp|Q8WW33|GTSF1_HUMAN	NS	NA	NA
																																						1668	GUF1	3.19872	0.031273	sp|Q8N442|GUF1_HUMAN	UP	NA	NA	NA	NA	-0.497701	0.0241219
																																						1669	GUSB	5.14	0.000321151	sp|P08236|BGLR_HUMAN	UP	-0.59982	0.419149	sp|P08236|BGLR_HUMAN	NS	-0.196354	0.749189
																																						1670	GXYLT1	NA	NA	NA	NA	NA	NA	NA	NA	NA	NA
																																						1671	GYG1	4.3767	0.0328951	sp|P46976|GLYG_HUMAN	UP	NA	NA	NA	NA	NA	NA
																																						1672	GYS1	4.2662	0.00703709	sp|P13807|GYS1_HUMAN	UP	NA	NA	NA	NA	-0.880297	0.621841
																																						1673	H1F0	NA	NA	NA	NA	NA	NA	NA	NA	NA	NA
																																						1674	H1FX	0.359191	0.448965	sp|Q92522|H1X_HUMAN	NS	-0.204569	0.574996	sp|Q92522|H1X_HUMAN	NS	-0.600331	0.0125044
																																						1675	H2AFX	NA	NA	NA	NA	NA	NA	NA	NA	NA	NA
																																						1676	H2AFY	NA	NA	NA	NA	NA	NA	NA	NA	2.16916	0.166018
																																						1677	H2AFY2	NA	NA	NA	NA	NA	NA	NA	NA	NA	NA
																																						1678	H2AFZ	0.267043	0.698381	sp|P0C0S5|H2AZ_HUMAN	NS	0.262018	0.368284	sp|P0C0S5|H2AZ_HUMAN	NS	6.21573	4.94e-06
																																						1679	H3F3A	3.51008	0.0541154	sp|P84243|H33_HUMAN	NS	0.591638	0.119114	sp|P84243|H33_HUMAN	NS	1.19604	0.10707
																																						1680	H6PD	NA	NA	NA	NA	NA	NA	NA	NA	NA	NA
																																						1681	HACD3	2.1043	0.0128574	sp|Q9P035|HACD3_HUMAN	UP	2.06847	0.0156172	sp|Q9P035|HACD3_HUMAN	UP	-0.991008	0.0144483
																																						1682	HACL1	1.93462	0.181957	sp|Q9UJ83|HACL1_HUMAN	NS	NA	NA	NA	NA	NA	NA
																																						1683	HADH	1.2134	0.0172159	sp|Q16836|HCDH_HUMAN	UP	0.815858	0.0380773	sp|Q16836|HCDH_HUMAN	UP	-0.625161	0.0819469
																																						1684	HADHA	3.52916	0.000432879	sp|P40939|ECHA_HUMAN	UP	1.50779	0.0179276	sp|P40939|ECHA_HUMAN	UP	0.51238	0.0264187
																																						1685	HADHB	1.9297	0.00680023	sp|P55084|ECHB_HUMAN	UP	1.00027	0.011065	sp|P55084|ECHB_HUMAN	UP	-0.0336266	0.886417
																																						1686	HAGH	NA	NA	NA	NA	NA	NA	NA	NA	NA	NA
																																						1687	HAL	NA	NA	NA	NA	NA	NA	NA	NA	NA	NA
																																						1688	HARS	3.68309	0.00822272	sp|P12081|SYHC_HUMAN	UP	0.300524	0.425593	sp|P12081|SYHC_HUMAN	NS	-0.00266902	0.991499
																																						1689	HARS2	NA	NA	NA	NA	NA	NA	NA	NA	NA	NA
																																						1690	HAT1	2.96741	0.000363413	sp|O14929|HAT1_HUMAN	UP	1.04896	0.0608478	sp|O14929|HAT1_HUMAN	NS	-0.122739	0.706597
																																						1691	HAUS1	NA	NA	NA	NA	NA	NA	NA	NA	-3.7772	0.0151484
																																						1692	HAUS3	NA	NA	NA	NA	NA	NA	NA	NA	-1.26941	0.327552
																																						1693	HAUS4	NA	NA	NA	NA	-0.0551173	0.905787	sp|Q9H6D7|HAUS4_HUMAN	NS	0.759058	0.263827
																																						1694	HAUS5	2.8146	0.00530858	sp|O94927|HAUS5_HUMAN	UP	NA	NA	NA	NA	-1.97503	0.0496938
																																						1695	HAUS6	NA	NA	NA	NA	NA	NA	NA	NA	NA	NA
																																						1696	HAUS7	NA	NA	NA	NA	NA	NA	NA	NA	NA	NA
																																						1697	HAUS8	NA	NA	NA	NA	NA	NA	NA	NA	NA	NA
																																						1698	HAX1	NA	NA	NA	NA	NA	NA	NA	NA	1.05133	0.310687
																																						1699	HBA1	1.27981	0.0181758	sp|P69905|HBA_HUMAN	UP	0.438325	0.278253	sp|P69905|HBA_HUMAN	NS	-0.325963	0.171686
																																						1700	HBB	NA	NA	NA	NA	0.653718	0.749381	sp|P68871|HBB_HUMAN	NS	NA	NA
																																						1701	HBD	NA	NA	NA	NA	NA	NA	NA	NA	NA	NA
																																						1702	HBE1	2.34698	0.000661984	sp|P02100|HBE_HUMAN	UP	0.659063	0.1237	sp|P02100|HBE_HUMAN	NS	0.0622495	0.487416
																																						1703	HBG1	1.8504	0.00583643	sp|P69891|HBG1_HUMAN	UP	0.513241	0.402558	sp|P69891|HBG1_HUMAN	NS	0.06051	0.460129
																																						1704	HBG2	1.76404	0.0149712	sp|P69892|HBG2_HUMAN	UP	0.513887	0.196793	sp|P69892|HBG2_HUMAN	NS	-0.0731042	0.652117
																																						1705	HBQ1	3.38865	0.0357479	sp|P09105|HBAT_HUMAN	UP	NA	NA	NA	NA	-0.504981	0.115503
																																						1706	HBS1L	5.5669	0.0122442	sp|Q9Y450|HBS1L_HUMAN	UP	1.87273	0.0794543	sp|Q9Y450|HBS1L_HUMAN	NS	-0.25677	0.723948
																																						1707	HBZ	2.79254	0.00253046	sp|P02008|HBAZ_HUMAN	UP	0.604526	0.232785	sp|P02008|HBAZ_HUMAN	NS	0.0896848	0.588503
																																						1708	HCCS	4.40051	0.00364138	sp|P53701|CCHL_HUMAN	UP	1.83768	0.0090982	sp|P53701|CCHL_HUMAN	UP	0.0486596	0.901841
																																						1709	HCFC1	1.69164	0.00363796	sp|P51610|HCFC1_HUMAN	UP	1.34358	0.0187792	sp|P51610|HCFC1_HUMAN	UP	-0.438854	0.733917
																																						1710	HCLS1	NA	NA	NA	NA	NA	NA	NA	NA	NA	NA
																																						1711	HCN2	NA	NA	NA	NA	NA	NA	NA	NA	NA	NA
																																						1712	HDAC1	2.05512	0.0151239	sp|Q13547|HDAC1_HUMAN	UP	1.29081	0.00842307	sp|Q13547|HDAC1_HUMAN	UP	-0.536359	0.368815
																																						1713	HDAC2	1.24744	0.0915123	sp|Q92769|HDAC2_HUMAN	NS	2.24815	0.00424493	sp|Q92769|HDAC2_HUMAN	UP	-0.0485744	0.683843
																																						1714	HDAC3	NA	NA	NA	NA	NA	NA	NA	NA	NA	NA
																																						1715	HDAC6	2.52635	0.000301084	sp|Q9UBN7|HDAC6_HUMAN	UP	1.68345	0.0390573	sp|Q9UBN7|HDAC6_HUMAN	UP	-1.33971	0.26624
																																						1716	HDC	NA	NA	NA	NA	NA	NA	NA	NA	NA	NA
																																						1717	HDDC2	2.08108	0.0154459	sp|Q7Z4H3|HDDC2_HUMAN	UP	0.654772	0.0420703	sp|Q7Z4H3|HDDC2_HUMAN	UP	-0.00612005	0.991092
																																						1718	HDDC3	NA	NA	NA	NA	NA	NA	NA	NA	NA	NA
																																						1719	HDGF	3.49022	0.00171669	sp|P51858|HDGF_HUMAN	UP	-0.590654	0.424347	sp|P51858|HDGF_HUMAN	NS	0.148374	0.891988
																																						1720	HDGFL2	-1.63245	0.434267	sp|Q7Z4V5|HDGR2_HUMAN	NS	1.47058	0.0456197	sp|Q7Z4V5|HDGR2_HUMAN	UP	NA	NA
																																						1721	HDHD2	4.24258	0.000777427	sp|Q9H0R4|HDHD2_HUMAN	UP	0.697177	0.346928	sp|Q9H0R4|HDHD2_HUMAN	NS	NA	NA
																																						1722	HDHD5	0.957212	0.654664	sp|Q9BXW7|HDHD5_HUMAN	NS	0.588245	0.150411	sp|Q9BXW7|HDHD5_HUMAN	NS	-0.532607	0.469171
																																						1723	HDLBP	2.98895	0.0989989	sp|Q00341|VIGLN_HUMAN	NS	0.888705	0.168066	sp|Q00341|VIGLN_HUMAN	NS	-2.24443	0.121121
																																						1724	HEATR1	NA	NA	NA	NA	NA	NA	NA	NA	0.300627	0.50302
																																						1725	HEATR3	4.64085	2.14e-05	sp|Q7Z4Q2|HEAT3_HUMAN	UP	0.397387	0.208159	sp|Q7Z4Q2|HEAT3_HUMAN	NS	-0.18803	0.923739
																																						1726	HEATR5B	NA	NA	NA	NA	NA	NA	NA	NA	NA	NA
																																						1727	HEATR6	4.65613	0.0114598	sp|Q6AI08|HEAT6_HUMAN	UP	NA	NA	NA	NA	0.206968	0.606133
																																						1728	HEBP1	4.57234	0.000395196	sp|Q9NRV9|HEBP1_HUMAN	UP	NA	NA	NA	NA	-0.437967	0.535729
																																						1729	HECTD1	NA	NA	NA	NA	NA	NA	NA	NA	NA	NA
																																						1730	HELLS	NA	NA	NA	NA	NA	NA	NA	NA	NA	NA
																																						1731	HEMGN	2.9296	0.00844629	sp|Q9BXL5|HEMGN_HUMAN	UP	0.0883605	0.854461	sp|Q9BXL5|HEMGN_HUMAN	NS	0.312208	0.809858
																																						1732	HEPH	2.42454	0.0299103	sp|Q9BQS7|HEPH_HUMAN	UP	NA	NA	NA	NA	-0.127753	0.635553
																																						1733	HERC4	NA	NA	NA	NA	NA	NA	NA	NA	NA	NA
																																						1734	HEXA	6.24986	0.000186549	sp|P06865|HEXA_HUMAN	UP	0.922956	0.38335	sp|P06865|HEXA_HUMAN	NS	0.844233	0.0146653
																																						1735	HEXB	5.27243	0.000141444	sp|P07686|HEXB_HUMAN	UP	-0.952145	0.0699057	sp|P07686|HEXB_HUMAN	NS	-0.445464	0.335624
																																						1736	HEXIM1	NA	NA	NA	NA	NA	NA	NA	NA	NA	NA
																																						1737	HGF	NA	NA	NA	NA	NA	NA	NA	NA	NA	NA
																																						1738	HGH1	6.03976	0.0223588	sp|Q9BTY7|HGH1_HUMAN	UP	0.990627	0.170605	sp|Q9BTY7|HGH1_HUMAN	NS	0.192923	0.675124
																																						1739	HGS	1.72835	0.0130812	sp|O14964|HGS_HUMAN	UP	1.21991	0.0706244	sp|O14964|HGS_HUMAN	NS	2.24615	0.0820772
																																						1740	HIBADH	0.969041	0.0722771	sp|P31937|3HIDH_HUMAN	NS	-1.15103	0.481472	sp|P31937|3HIDH_HUMAN	NS	-0.698603	0.602271
																																						1741	HIBCH	2.67917	0.00143632	sp|Q6NVY1|HIBCH_HUMAN	UP	0.646832	0.184729	sp|Q6NVY1|HIBCH_HUMAN	NS	-0.662809	0.0557114
																																						1742	HIF1AN	NA	NA	NA	NA	NA	NA	NA	NA	NA	NA
																																						1743	HIGD1A	6.96614	0.011925	sp|Q9Y241|HIG1A_HUMAN	UP	NA	NA	NA	NA	1.39001	0.221583
																																						1744	HIGD2A	NA	NA	NA	NA	NA	NA	NA	NA	1.90036	0.048136
																																						1745	HIKESHI	NA	NA	NA	NA	1.51092	0.173816	sp|Q53FT3|HIKES_HUMAN	NS	NA	NA
																																						1746	HINT1	2.00096	0.0458019	sp|P49773|HINT1_HUMAN	UP	-0.106789	0.800061	sp|P49773|HINT1_HUMAN	NS	0.0797621	0.908278
																																						1747	HINT2	NA	NA	NA	NA	NA	NA	NA	NA	NA	NA
																																						1748	HINT3	7.08151	0.000338816	sp|Q9NQE9|HINT3_HUMAN	UP	1.13805	0.0888277	sp|Q9NQE9|HINT3_HUMAN	NS	3.01514	0.000952035
																																						1749	HIST1H1B	-0.18294	0.700676	sp|P16401|H15_HUMAN	NS	-0.152435	0.691874	sp|P16401|H15_HUMAN	NS	1.26816	0.211333
																																						1750	HIST1H1C	-0.095637	0.844492	sp|P16403|H12_HUMAN	NS	-0.469069	0.14427	sp|P16403|H12_HUMAN	NS	0.618992	0.0840241
																																						1751	HIST1H1D	NA	NA	NA	NA	NA	NA	NA	NA	NA	NA
																																						1752	HIST1H1E	1.22968	0.571874	sp|P10412|H14_HUMAN	NS	-0.832354	0.59548	sp|P10412|H14_HUMAN	NS	NA	NA
																																						1753	HIST1H2AA	0.824715	0.164648	sp|Q96QV6|H2A1A_HUMAN	NS	0.435961	0.12898	sp|Q96QV6|H2A1A_HUMAN	NS	1.2338	0.0915711
																																						1754	HIST1H2AB	NA	NA	NA	NA	NA	NA	NA	NA	NA	NA
																																						1755	HIST1H2AC	NA	NA	NA	NA	NA	NA	NA	NA	NA	NA
																																						1756	HIST1H2AG	NA	NA	NA	NA	NA	NA	NA	NA	1.04145	0.0667567
																																						1757	HIST1H2BD	0.554127	0.437555	sp|P58876|H2B1D_HUMAN	NS	0.524386	0.185848	sp|P58876|H2B1D_HUMAN	NS	NA	NA
																																						1758	HIST1H2BJ	0.183702	0.850637	sp|P06899|H2B1J_HUMAN	NS	-0.16201	0.719905	sp|P06899|H2B1J_HUMAN	NS	NA	NA
																																						1759	HIST1H2BK	NA	NA	NA	NA	NA	NA	NA	NA	1.41068	0.0458477
																																						1760	HIST1H2BL	NA	NA	NA	NA	NA	NA	NA	NA	NA	NA
																																						1761	HIST1H2BO	NA	NA	NA	NA	NA	NA	NA	NA	1.3119	0.036448
																																						1762	HIST1H3A	-0.0976677	0.900831	sp|P68431|H31_HUMAN	NS	NA	NA	NA	NA	2.58697	0.0953021
																																						1763	HIST1H4A	-0.406134	0.621037	sp|P62805|H4_HUMAN	NS	0.521512	0.304817	sp|P62805|H4_HUMAN	NS	1.09333	0.0580213
																																						1764	HIST2H2AB	NA	NA	NA	NA	NA	NA	NA	NA	NA	NA
																																						1765	HIST2H3A	3.0121	0.215721	sp|Q71DI3|H32_HUMAN	NS	NA	NA	NA	NA	1.36332	0.140345
																																						1766	HK1	4.22764	0.000227466	sp|P19367|HXK1_HUMAN	UP	1.10855	0.0801997	sp|P19367|HXK1_HUMAN	NS	0.0695623	0.822229
																																						1767	HK2	4.43518	0.229479	sp|P52789|HXK2_HUMAN	NS	1.63711	0.0154621	sp|P52789|HXK2_HUMAN	UP	0.127471	0.620919
																																						1768	HLA-A	NA	NA	NA	NA	NA	NA	NA	NA	NA	NA
																																						1769	HLA-B	NA	NA	NA	NA	NA	NA	NA	NA	NA	NA
																																						1770	HLA-E	3.86405	0.00476655	sp|P13747|HLAE_HUMAN	UP	NA	NA	NA	NA	NA	NA
																																						1771	HLTF	3.82105	0.000747349	sp|Q14527|HLTF_HUMAN	UP	NA	NA	NA	NA	0.642218	0.134931
																																						1772	HM13	7.36178	0.0130838	sp|Q8TCT9|HM13_HUMAN	UP	1.11356	0.0816795	sp|Q8TCT9|HM13_HUMAN	NS	0.28869	0.513651
																																						1773	HMBS	1.54608	0.0105115	sp|P08397|HEM3_HUMAN	UP	0.691252	0.117018	sp|P08397|HEM3_HUMAN	NS	0.0472654	0.904162
																																						1774	HMCES	NA	NA	NA	NA	NA	NA	NA	NA	NA	NA
																																						1775	HMGA1	-0.657081	0.144553	sp|P17096|HMGA1_HUMAN	NS	0.103401	0.914642	sp|P17096|HMGA1_HUMAN	NS	NA	NA
																																						1776	HMGB1	1.33585	0.0473031	sp|P09429|HMGB1_HUMAN	UP	-0.267763	0.389906	sp|P09429|HMGB1_HUMAN	NS	-0.67551	0.120273
																																						1777	HMGB2	0.98603	0.00447565	sp|P26583|HMGB2_HUMAN	NS	0.113686	0.634027	sp|P26583|HMGB2_HUMAN	NS	-0.867333	0.720366
																																						1778	HMGB3	-0.241559	0.908416	sp|O15347|HMGB3_HUMAN	NS	0.551051	0.53525	sp|O15347|HMGB3_HUMAN	NS	NA	NA
																																						1779	HMGCL	3.41811	0.0113508	sp|P35914|HMGCL_HUMAN	UP	0.552349	0.289938	sp|P35914|HMGCL_HUMAN	NS	-1.45447	0.209552
																																						1780	HMGCR	NA	NA	NA	NA	NA	NA	NA	NA	NA	NA
																																						1781	HMGCS1	3.24365	0.0107994	sp|Q01581|HMCS1_HUMAN	UP	0.590565	0.217284	sp|Q01581|HMCS1_HUMAN	NS	0.200628	0.198142
																																						1782	HMGN1	-1.34314	0.0656237	sp|P05114|HMGN1_HUMAN	NS	NA	NA	NA	NA	NA	NA
																																						1783	HMGN2	0.0470537	0.949302	sp|P05204|HMGN2_HUMAN	NS	-0.0717208	0.743025	sp|P05204|HMGN2_HUMAN	NS	NA	NA
																																						1784	HMMR	2.0577	0.0937761	sp|O75330|HMMR_HUMAN	NS	NA	NA	NA	NA	-2.34508	0.0200898
																																						1785	HMOX2	5.91662	0.00057561	sp|P30519|HMOX2_HUMAN	UP	2.1024	0.00586215	sp|P30519|HMOX2_HUMAN	UP	-0.91459	0.000463236
																																						1786	HNRNPA0	3.10296	0.0259594	sp|Q13151|ROA0_HUMAN	UP	NA	NA	NA	NA	0.128798	0.650269
																																						1787	HNRNPA1	1.89026	0.0352942	sp|P09651|ROA1_HUMAN	UP	0.531565	0.138548	sp|P09651|ROA1_HUMAN	NS	0.147231	0.60813
																																						1788	HNRNPA2B1	2.04815	0.00726869	sp|P22626|ROA2_HUMAN	UP	0.570773	0.0295299	sp|P22626|ROA2_HUMAN	UP	0.0663668	0.801331
																																						1789	HNRNPA3	1.79566	0.0117638	sp|P51991|ROA3_HUMAN	UP	0.433369	0.0899843	sp|P51991|ROA3_HUMAN	NS	0.419903	0.538804
																																						1790	HNRNPAB	2.61881	0.0117462	sp|Q99729|ROAA_HUMAN	UP	0.470134	0.478889	sp|Q99729|ROAA_HUMAN	NS	-0.0673014	0.876475
																																						1791	HNRNPC	2.83851	0.0028414	sp|P07910|HNRPC_HUMAN	UP	0.426022	0.795858	sp|P07910|HNRPC_HUMAN	NS	0.453171	0.410898
																																						1792	HNRNPD	2.22724	0.00200767	sp|Q14103|HNRPD_HUMAN	UP	0.258608	0.339982	sp|Q14103|HNRPD_HUMAN	NS	-0.0626767	0.793192
																																						1793	HNRNPDL	2.48187	0.135648	sp|O14979|HNRDL_HUMAN	NS	NA	NA	NA	NA	-0.757523	0.14481
																																						1794	HNRNPF	-0.222152	0.673318	sp|P52597|HNRPF_HUMAN	NS	0.778605	0.155284	sp|P52597|HNRPF_HUMAN	NS	-0.204533	0.235697
																																						1795	HNRNPH1	1.73186	0.0031005	sp|P31943|HNRH1_HUMAN	UP	0.520718	0.303637	sp|P31943|HNRH1_HUMAN	NS	-0.785791	0.00619727
																																						1796	HNRNPH2	1.63304	0.00503015	sp|P55795|HNRH2_HUMAN	UP	NA	NA	NA	NA	-0.96048	0.112005
																																						1797	HNRNPH3	1.91034	0.00066304	sp|P31942|HNRH3_HUMAN	UP	0.562901	0.0357962	sp|P31942|HNRH3_HUMAN	UP	0.177771	0.762888
																																						1798	HNRNPK	1.66703	0.00304654	sp|P61978|HNRPK_HUMAN	UP	0.526049	0.181	sp|P61978|HNRPK_HUMAN	NS	-0.0767008	0.551471
																																						1799	HNRNPL	0.951569	0.192301	sp|P14866|HNRPL_HUMAN	NS	2.21851	0.204149	sp|P14866|HNRPL_HUMAN	NS	0.480619	0.267959
																																						1800	HNRNPLL	2.6997	0.0114381	sp|Q8WVV9|HNRLL_HUMAN	UP	NA	NA	NA	NA	-0.362966	0.734293
																																						1801	HNRNPM	1.56876	0.00305932	sp|P52272|HNRPM_HUMAN	UP	0.0770931	0.803447	sp|P52272|HNRPM_HUMAN	NS	0.162624	0.356973
																																						1802	HNRNPR	1.24062	0.00971145	sp|O43390|HNRPR_HUMAN	UP	0.194845	0.408617	sp|O43390|HNRPR_HUMAN	NS	-0.253208	0.41351
																																						1803	HNRNPU	1.28746	0.0204105	sp|Q00839|HNRPU_HUMAN	UP	0.573338	0.0905041	sp|Q00839|HNRPU_HUMAN	NS	0.15043	0.441303
																																						1804	HNRNPUL1	2.1699	0.00137644	sp|Q9BUJ2|HNRL1_HUMAN	UP	0.609121	0.382488	sp|Q9BUJ2|HNRL1_HUMAN	NS	-0.813583	0.0673411
																																						1805	HNRNPUL2	1.21598	0.17648	sp|Q1KMD3|HNRL2_HUMAN	NS	0.721366	0.239453	sp|Q1KMD3|HNRL2_HUMAN	NS	-1.02719	0.415123
																																						1806	HOOK3	2.9493	0.00312688	sp|Q86VS8|HOOK3_HUMAN	UP	NA	NA	NA	NA	-2.33906	0.00158208
																																						1807	HP1BP3	1.24898	0.309861	sp|Q5SSJ5|HP1B3_HUMAN	NS	0.124338	0.242521	sp|Q5SSJ5|HP1B3_HUMAN	NS	-0.3158	0.393476
																																						1808	HPCAL1	4.75158	0.000246644	sp|P37235|HPCL1_HUMAN	UP	1.03787	0.165904	sp|P37235|HPCL1_HUMAN	NS	-0.245738	0.40968
																																						1809	HPDL	NA	NA	NA	NA	NA	NA	NA	NA	NA	NA
																																						1810	HPF1	NA	NA	NA	NA	NA	NA	NA	NA	NA	NA
																																						1811	HPGD	7.18303	0.00418098	sp|P15428|PGDH_HUMAN	UP	NA	NA	NA	NA	NA	NA
																																						1812	HPRT1	1.763	0.00252492	sp|P00492|HPRT_HUMAN	UP	0.833651	0.180602	sp|P00492|HPRT_HUMAN	NS	-0.163425	0.222069
																																						1813	HPS5	NA	NA	NA	NA	NA	NA	NA	NA	NA	NA
																																						1814	HPS6	NA	NA	NA	NA	NA	NA	NA	NA	NA	NA
																																						1815	HPSE	NA	NA	NA	NA	NA	NA	NA	NA	NA	NA
																																						1816	HRC	5.08113	0.0243313	sp|P23327|SRCH_HUMAN	UP	NA	NA	NA	NA	NA	NA
																																						1817	HRG	NA	NA	NA	NA	NA	NA	NA	NA	NA	NA
																																						1818	HRNR	-2.12266	0.0379171	sp|Q86YZ3|HORN_HUMAN	DOWN	-0.253614	0.525456	sp|Q86YZ3|HORN_HUMAN	NS	-2.29364	0.145733
																																						1819	HS1BP3	1.99535	0.0397111	sp|Q53T59|H1BP3_HUMAN	UP	NA	NA	NA	NA	NA	NA
																																						1820	HS2ST1	3.89437	0.0598271	sp|Q7LGA3|HS2ST_HUMAN	NS	2.63071	0.167628	sp|Q7LGA3|HS2ST_HUMAN	NS	-2.67856	0.000793661
																																						1821	HSD17B10	3.06745	0.000193465	sp|Q99714|HCD2_HUMAN	UP	0.857094	0.128036	sp|Q99714|HCD2_HUMAN	NS	-0.0744063	0.324125
																																						1822	HSD17B11	3.74381	0.000361211	sp|Q8NBQ5|DHB11_HUMAN	UP	1.62855	0.0303037	sp|Q8NBQ5|DHB11_HUMAN	UP	-0.00830078	0.948036
																																						1823	HSD17B12	5.86263	2.55e-05	sp|Q53GQ0|DHB12_HUMAN	UP	1.81098	0.00927488	sp|Q53GQ0|DHB12_HUMAN	UP	0.00867589	0.968089
																																						1824	HSD17B4	4.31231	0.000172658	sp|P51659|DHB4_HUMAN	UP	1.39696	0.0212969	sp|P51659|DHB4_HUMAN	UP	-2.58496	3.82e-05
																																						1825	HSD17B7	2.7091	0.0652789	sp|P56937|DHB7_HUMAN	NS	NA	NA	NA	NA	2.1157	0.026347
																																						1826	HSD17B8	NA	NA	NA	NA	NA	NA	NA	NA	NA	NA
																																						1827	HSDL1	4.15545	0.00180744	sp|Q3SXM5|HSDL1_HUMAN	UP	2.17196	0.0195948	sp|Q3SXM5|HSDL1_HUMAN	UP	-0.279502	0.773164
																																						1828	HSDL2	3.44068	0.00263369	sp|Q6YN16|HSDL2_HUMAN	UP	1.01964	0.0631056	sp|Q6YN16|HSDL2_HUMAN	NS	0.285236	0.234891
																																						1829	HSF1	NA	NA	NA	NA	NA	NA	NA	NA	NA	NA
																																						1830	HSP90AA1	2.9136	0.000421079	sp|P07900|HS90A_HUMAN	UP	0.578379	0.143137	sp|P07900|HS90A_HUMAN	NS	0.0235163	0.821206
																																						1831	HSP90AB1	2.61688	0.0008898	sp|P08238|HS90B_HUMAN	UP	0.721575	0.0987563	sp|P08238|HS90B_HUMAN	NS	0.126911	0.105944
																																						1832	HSP90B1	3.07066	0.000897247	sp|P14625|ENPL_HUMAN	UP	0.602998	0.219142	sp|P14625|ENPL_HUMAN	NS	0.0620397	0.612517
																																						1833	HSPA13	2.99571	0.0250761	sp|P48723|HSP13_HUMAN	UP	NA	NA	NA	NA	0.441306	0.39003
																																						1834	HSPA14	2.67348	0.0431464	sp|Q0VDF9|HSP7E_HUMAN	UP	2.52577	0.0030172	sp|Q0VDF9|HSP7E_HUMAN	UP	-1.16535	0.206852
																																						1835	HSPA1A	1.43286	0.00928813	sp|P0DMV8|HS71A_HUMAN	UP	0.595319	0.091984	sp|P0DMV8|HS71A_HUMAN	NS	0.161387	0.274327
																																						1836	HSPA1L	NA	NA	NA	NA	NA	NA	NA	NA	NA	NA
																																						1837	HSPA4	2.08147	0.0029433	sp|P34932|HSP74_HUMAN	UP	0.34169	0.392858	sp|P34932|HSP74_HUMAN	NS	0.058726	0.50016
																																						1838	HSPA4L	2.2467	0.0154358	sp|O95757|HS74L_HUMAN	UP	0.220797	0.786638	sp|O95757|HS74L_HUMAN	NS	-0.246416	0.357219
																																						1839	HSPA5	2.28904	0.00225341	sp|P11021|BIP_HUMAN	UP	0.271282	0.372856	sp|P11021|BIP_HUMAN	NS	0.410872	0.000955568
																																						1840	HSPA6	NA	NA	NA	NA	NA	NA	NA	NA	NA	NA
																																						1841	HSPA8	1.35808	0.00628444	sp|P11142|HSP7C_HUMAN	UP	0.329281	0.415344	sp|P11142|HSP7C_HUMAN	NS	-0.131485	0.561535
																																						1842	HSPA9	1.90666	0.00334937	sp|P38646|GRP75_HUMAN	UP	0.456469	0.282588	sp|P38646|GRP75_HUMAN	NS	-0.224768	0.216689
																																						1843	HSPB1	4.09252	0.000141945	sp|P04792|HSPB1_HUMAN	UP	0.479632	0.404076	sp|P04792|HSPB1_HUMAN	NS	-0.89568	0.00163288
																																						1844	HSPB11	NA	NA	NA	NA	NA	NA	NA	NA	1.62577	0.120116
																																						1845	HSPD1	1.67393	0.00716065	sp|P10809|CH60_HUMAN	UP	0.305738	0.388566	sp|P10809|CH60_HUMAN	NS	0.318392	0.274172
																																						1846	HSPE1	3.20066	0.00239414	sp|P61604|CH10_HUMAN	UP	-0.380274	0.353837	sp|P61604|CH10_HUMAN	NS	0.462474	0.187994
																																						1847	HSPH1	3.22439	0.00154224	sp|Q92598|HS105_HUMAN	UP	1.09001	0.10721	sp|Q92598|HS105_HUMAN	NS	0.0275962	0.819427
																																						1848	HTATIP2	5.58242	0.000324518	sp|Q9BUP3|HTAI2_HUMAN	UP	0.0230433	0.967747	sp|Q9BUP3|HTAI2_HUMAN	NS	2.0983	0.122227
																																						1849	HTATSF1	1.45455	0.088055	sp|O43719|HTSF1_HUMAN	NS	NA	NA	NA	NA	NA	NA
																																						1850	HTRA2	1.78717	0.0276077	sp|O43464|HTRA2_HUMAN	UP	NA	NA	NA	NA	NA	NA
																																						1851	HUS1	3.02901	0.0834903	sp|O60921|HUS1_HUMAN	NS	NA	NA	NA	NA	NA	NA
																																						1852	HUWE1	3.45306	0.0120251	sp|Q7Z6Z7|HUWE1_HUMAN	UP	1.16973	0.122555	sp|Q7Z6Z7|HUWE1_HUMAN	NS	-0.329397	0.625267
																																						1853	HYOU1	3.05604	0.000303507	sp|Q9Y4L1|HYOU1_HUMAN	UP	0.97367	0.0480598	sp|Q9Y4L1|HYOU1_HUMAN	UP	0.604676	0.000148653
																																						1854	IAH1	NA	NA	NA	NA	NA	NA	NA	NA	NA	NA
																																						1855	IARS	2.2761	0.0324116	sp|P41252|SYIC_HUMAN	UP	0.879491	0.0798684	sp|P41252|SYIC_HUMAN	NS	-0.113512	0.397795
																																						1856	IARS2	3.31345	0.00107638	sp|Q9NSE4|SYIM_HUMAN	UP	1.21073	0.00801404	sp|Q9NSE4|SYIM_HUMAN	UP	-0.258237	0.382787
																																						1857	IBA57	1.6803	0.0419268	sp|Q5T440|CAF17_HUMAN	UP	NA	NA	NA	NA	-0.367339	0.603475
																																						1858	ICAM2	NA	NA	NA	NA	NA	NA	NA	NA	-1.06326	0.774755
																																						1859	ICMT	NA	NA	NA	NA	-0.564192	0.522574	sp|O60725|ICMT_HUMAN	NS	NA	NA
																																						1860	IDE	4.71118	0.000460863	sp|P14735|IDE_HUMAN	UP	0.581453	0.298127	sp|P14735|IDE_HUMAN	NS	0.159805	0.801472
																																						1861	IDH1	2.13095	0.00235249	sp|O75874|IDHC_HUMAN	UP	0.132037	0.697327	sp|O75874|IDHC_HUMAN	NS	-0.250267	0.236421
																																						1862	IDH2	2.13272	0.00191793	sp|P48735|IDHP_HUMAN	UP	0.901937	0.049258	sp|P48735|IDHP_HUMAN	UP	0.255915	0.548854
																																						1863	IDH3A	2.48878	0.00210841	sp|P50213|IDH3A_HUMAN	UP	0.518621	0.297769	sp|P50213|IDH3A_HUMAN	NS	0.285475	0.20213
																																						1864	IDH3B	1.88928	0.0197852	sp|O43837|IDH3B_HUMAN	UP	1.75331	0.00905809	sp|O43837|IDH3B_HUMAN	UP	-1.01206	0.449576
																																						1865	IDH3G	3.3344	0.0739312	sp|P51553|IDH3G_HUMAN	NS	NA	NA	NA	NA	-0.44162	0.194444
																																						1866	IDI1	3.24763	0.00100271	sp|Q13907|IDI1_HUMAN	UP	0.849176	0.147646	sp|Q13907|IDI1_HUMAN	NS	-0.34954	0.615813
																																						1867	IER3IP1	-2.37767	0.397511	sp|Q9Y5U9|IR3IP_HUMAN	NS	NA	NA	NA	NA	NA	NA
																																						1868	IFI16	NA	NA	NA	NA	NA	NA	NA	NA	NA	NA
																																						1869	IFI30	NA	NA	NA	NA	NA	NA	NA	NA	-0.54947	0.623857
																																						1870	IFI35	0.511024	0.372924	sp|P80217|IN35_HUMAN	NS	NA	NA	NA	NA	NA	NA
																																						1871	IFIH1	NA	NA	NA	NA	NA	NA	NA	NA	NA	NA
																																						1872	IFIT5	NA	NA	NA	NA	NA	NA	NA	NA	NA	NA
																																						1873	IFITM1	NA	NA	NA	NA	0.545865	0.114516	sp|P13164|IFM1_HUMAN	NS	-2.5235	0.323624
																																						1874	IFITM3	3.68838	0.00040709	sp|Q01628|IFM3_HUMAN	UP	NA	NA	NA	NA	-2.40649	0.00325395
																																						1875	IFRD2	NA	NA	NA	NA	NA	NA	NA	NA	NA	NA
																																						1876	IGBP1	NA	NA	NA	NA	NA	NA	NA	NA	NA	NA
																																						1877	IGF2BP1	1.60624	0.00465092	sp|Q9NZI8|IF2B1_HUMAN	UP	0.373723	0.308241	sp|Q9NZI8|IF2B1_HUMAN	NS	-0.307097	0.171961
																																						1878	IGF2BP2	4.05478	0.000447839	sp|Q9Y6M1|IF2B2_HUMAN	UP	0.795289	0.0403164	sp|Q9Y6M1|IF2B2_HUMAN	UP	-2.25229	0.147495
																																						1879	IGF2BP3	1.61806	0.0145683	sp|O00425|IF2B3_HUMAN	UP	0.831181	0.187253	sp|O00425|IF2B3_HUMAN	NS	-1.07727	0.232172
																																						1880	IGF2R	NA	NA	NA	NA	NA	NA	NA	NA	-2.65807	0.00501043
																																						1881	IGHMBP2	1.97839	0.0189495	sp|P38935|SMBP2_HUMAN	UP	NA	NA	NA	NA	1.3535	0.0159915
																																						1882	IKBIP	5.509	0.000248106	sp|Q70UQ0|IKIP_HUMAN	UP	2.97628	0.0497946	sp|Q70UQ0|IKIP_HUMAN	UP	NA	NA
																																						1883	IKBKB	NA	NA	NA	NA	NA	NA	NA	NA	NA	NA
																																						1884	IL2RG	NA	NA	NA	NA	NA	NA	NA	NA	NA	NA
																																						1885	IL32	NA	NA	NA	NA	NA	NA	NA	NA	NA	NA
																																						1886	ILF2	2.60989	0.00127086	sp|Q12905|ILF2_HUMAN	UP	0.763838	0.132003	sp|Q12905|ILF2_HUMAN	NS	-0.142521	0.597643
																																						1887	ILF3	2.10389	0.00444468	sp|Q12906|ILF3_HUMAN	UP	0.987956	0.0392229	sp|Q12906|ILF3_HUMAN	UP	0.0363019	0.840705
																																						1888	ILK	NA	NA	NA	NA	NA	NA	NA	NA	NA	NA
																																						1889	ILKAP	NA	NA	NA	NA	NA	NA	NA	NA	NA	NA
																																						1890	ILVBL	5.55812	0.000640006	sp|A1L0T0|ILVBL_HUMAN	UP	3.52752	0.0109108	sp|A1L0T0|ILVBL_HUMAN	UP	1.55243	0.0194501
																																						1891	IMMT	4.33023	0.0442649	sp|Q16891|MIC60_HUMAN	UP	2.46707	0.0138487	sp|Q16891|MIC60_HUMAN	UP	1.46811	0.0793329
																																						1892	IMPA1	2.53594	0.000581842	sp|P29218|IMPA1_HUMAN	UP	0.732683	0.0545489	sp|P29218|IMPA1_HUMAN	NS	-1.56144	0.232086
																																						1893	IMPACT	NA	NA	NA	NA	NA	NA	NA	NA	NA	NA
																																						1894	IMPAD1	3.47657	0.0128362	sp|Q9NX62|IMPA3_HUMAN	UP	NA	NA	NA	NA	NA	NA
																																						1895	IMPDH1	3.09116	0.0110016	sp|P20839|IMDH1_HUMAN	UP	NA	NA	NA	NA	-0.573996	0.128977
																																						1896	IMPDH2	1.70507	0.00168981	sp|P12268|IMDH2_HUMAN	UP	0.209296	0.449943	sp|P12268|IMDH2_HUMAN	NS	-0.194217	0.196073
																																						1897	INF2	1.13383	0.314126	sp|Q27J81|INF2_HUMAN	NS	NA	NA	NA	NA	0.60391	0.275602
																																						1898	INPP1	3.27554	0.000542315	sp|P49441|INPP_HUMAN	UP	0.934154	0.214496	sp|P49441|INPP_HUMAN	NS	NA	NA
																																						1899	INPP4A	NA	NA	NA	NA	NA	NA	NA	NA	NA	NA
																																						1900	INPP5B	NA	NA	NA	NA	NA	NA	NA	NA	NA	NA
																																						1901	INPP5D	NA	NA	NA	NA	NA	NA	NA	NA	NA	NA
																																						1902	INPP5K	NA	NA	NA	NA	NA	NA	NA	NA	NA	NA
																																						1903	INPPL1	NA	NA	NA	NA	NA	NA	NA	NA	NA	NA
																																						1904	INTS1	NA	NA	NA	NA	NA	NA	NA	NA	NA	NA
																																						1905	INTS11	NA	NA	NA	NA	NA	NA	NA	NA	NA	NA
																																						1906	INTS14	3.83714	0.00275338	sp|Q96SY0|INT14_HUMAN	UP	0.613072	0.651439	sp|Q96SY0|INT14_HUMAN	NS	-0.553888	0.501307
																																						1907	INTS2	NA	NA	NA	NA	NA	NA	NA	NA	NA	NA
																																						1908	INTS3	NA	NA	NA	NA	NA	NA	NA	NA	-1.49814	0.147321
																																						1909	INTS4	NA	NA	NA	NA	NA	NA	NA	NA	NA	NA
																																						1910	INTS5	NA	NA	NA	NA	NA	NA	NA	NA	NA	NA
																																						1911	INTS6	NA	NA	NA	NA	NA	NA	NA	NA	NA	NA
																																						1912	INTS9	NA	NA	NA	NA	NA	NA	NA	NA	-1.17969	0.374571
																																						1913	IPO11	3.91771	0.00138427	sp|Q9UI26|IPO11_HUMAN	UP	1.17587	0.0713408	sp|Q9UI26|IPO11_HUMAN	NS	-0.588661	0.434672
																																						1914	IPO13	NA	NA	NA	NA	NA	NA	NA	NA	NA	NA
																																						1915	IPO4	4.54312	0.000812995	sp|Q8TEX9|IPO4_HUMAN	UP	1.15112	0.0307002	sp|Q8TEX9|IPO4_HUMAN	UP	0.406406	0.25387
																																						1916	IPO5	4.21758	0.000598394	sp|O00410|IPO5_HUMAN	UP	1.27995	0.0435944	sp|O00410|IPO5_HUMAN	UP	-0.058651	0.572872
																																						1917	IPO7	3.47601	0.000994099	sp|O95373|IPO7_HUMAN	UP	1.13331	0.0326698	sp|O95373|IPO7_HUMAN	UP	-0.172314	0.214493
																																						1918	IPO8	6.12793	0.00124296	sp|O15397|IPO8_HUMAN	UP	NA	NA	NA	NA	0.146533	0.677787
																																						1919	IPO9	4.32994	0.000180328	sp|Q96P70|IPO9_HUMAN	UP	1.12675	0.0836884	sp|Q96P70|IPO9_HUMAN	NS	-0.0986131	0.699415
																																						1920	IQCN	NA	NA	NA	NA	NA	NA	NA	NA	NA	NA
																																						1921	IQGAP1	2.79246	0.00256263	sp|P46940|IQGA1_HUMAN	UP	1.63922	0.0264884	sp|P46940|IQGA1_HUMAN	UP	-0.258858	0.0187958
																																						1922	IQGAP2	2.76187	0.0048597	sp|Q13576|IQGA2_HUMAN	UP	1.96759	0.0981394	sp|Q13576|IQGA2_HUMAN	NS	-0.177975	0.940477
																																						1923	IQSEC1	1.62322	0.167943	sp|Q6DN90|IQEC1_HUMAN	NS	NA	NA	NA	NA	NA	NA
																																						1924	IRAK3	NA	NA	NA	NA	NA	NA	NA	NA	NA	NA
																																						1925	IRF2BP1	NA	NA	NA	NA	NA	NA	NA	NA	NA	NA
																																						1926	IRF2BP2	NA	NA	NA	NA	NA	NA	NA	NA	NA	NA
																																						1927	IRF3	NA	NA	NA	NA	NA	NA	NA	NA	NA	NA
																																						1928	ISOC1	5.64914	2.31e-05	sp|Q96CN7|ISOC1_HUMAN	UP	0.575511	0.20188	sp|Q96CN7|ISOC1_HUMAN	NS	0.899549	0.268911
																																						1929	ISOC2	3.50366	0.00242029	sp|Q96AB3|ISOC2_HUMAN	UP	1.03599	0.0377909	sp|Q96AB3|ISOC2_HUMAN	UP	-0.947819	0.162771
																																						1930	IST1	1.92815	0.301367	sp|P53990|IST1_HUMAN	NS	1.67076	0.437705	sp|P53990|IST1_HUMAN	NS	-1.85236	0.137154
																																						1931	ISYNA1	2.65511	0.000487507	sp|Q9NPH2|INO1_HUMAN	UP	1.10062	0.0355574	sp|Q9NPH2|INO1_HUMAN	UP	0.120883	0.137242
																																						1932	ITGA4	NA	NA	NA	NA	NA	NA	NA	NA	NA	NA
																																						1933	ITGA5	5.37727	0.00399212	sp|P08648|ITA5_HUMAN	UP	-1.16416	0.403359	sp|P08648|ITA5_HUMAN	NS	NA	NA
																																						1934	ITGAL	NA	NA	NA	NA	NA	NA	NA	NA	NA	NA
																																						1935	ITGB1	6.91549	0.000119377	sp|P05556|ITB1_HUMAN	UP	0.792505	0.231276	sp|P05556|ITB1_HUMAN	NS	0.309842	0.0846502
																																						1936	ITGB2	NA	NA	NA	NA	NA	NA	NA	NA	NA	NA
																																						1937	ITM2A	NA	NA	NA	NA	NA	NA	NA	NA	NA	NA
																																						1938	ITM2B	NA	NA	NA	NA	NA	NA	NA	NA	NA	NA
																																						1939	ITM2C	NA	NA	NA	NA	NA	NA	NA	NA	NA	NA
																																						1940	ITPA	3.01947	0.0589498	sp|Q9BY32|ITPA_HUMAN	NS	NA	NA	NA	NA	-1.64315	0.42278
																																						1941	ITPK1	NA	NA	NA	NA	NA	NA	NA	NA	NA	NA
																																						1942	ITPR1	NA	NA	NA	NA	NA	NA	NA	NA	NA	NA
																																						1943	ITPR2	NA	NA	NA	NA	NA	NA	NA	NA	NA	NA
																																						1944	IVNS1ABP	NA	NA	NA	NA	NA	NA	NA	NA	NA	NA
																																						1945	IWS1	1.78864	0.0247783	sp|Q96ST2|IWS1_HUMAN	UP	NA	NA	NA	NA	NA	NA
																																						1946	JAGN1	2.90334	0.0128251	sp|Q8N5M9|JAGN1_HUMAN	UP	3.6607	0.0629619	sp|Q8N5M9|JAGN1_HUMAN	NS	-0.442761	0.119442
																																						1947	JMJD4	NA	NA	NA	NA	NA	NA	NA	NA	NA	NA
																																						1948	JMJD6	2.41856	0.0879358	sp|Q6NYC1|JMJD6_HUMAN	NS	-0.030482	0.984246	sp|Q6NYC1|JMJD6_HUMAN	NS	-0.15707	0.493415
																																						1949	JPT2	3.21428	0.000498906	sp|Q9H910|JUPI2_HUMAN	UP	0.368804	0.6251	sp|Q9H910|JUPI2_HUMAN	NS	NA	NA
																																						1950	JUP	-0.745216	0.178668	sp|P14923|PLAK_HUMAN	NS	-0.151037	0.725062	sp|P14923|PLAK_HUMAN	NS	-1.82898	0.336698
																																						1951	KARS	2.275	0.00134504	sp|Q15046|SYK_HUMAN	UP	0.972603	0.0511235	sp|Q15046|SYK_HUMAN	NS	-0.0764052	0.547533
																																						1952	KATNA1	NA	NA	NA	NA	NA	NA	NA	NA	NA	NA
																																						1953	KATNB1	NA	NA	NA	NA	NA	NA	NA	NA	NA	NA
																																						1954	KBTBD2	1.23436	0.156339	sp|Q8IY47|KBTB2_HUMAN	NS	NA	NA	NA	NA	NA	NA
																																						1955	KCMF1	2.36018	0.0121045	sp|Q9P0J7|KCMF1_HUMAN	UP	NA	NA	NA	NA	-0.476152	0.414312
																																						1956	KCNAB2	NA	NA	NA	NA	NA	NA	NA	NA	NA	NA
																																						1957	KCNN4	NA	NA	NA	NA	NA	NA	NA	NA	NA	NA
																																						1958	KCT2	NA	NA	NA	NA	NA	NA	NA	NA	-2.84989	0.0488677
																																						1959	KDELC2	NA	NA	NA	NA	NA	NA	NA	NA	NA	NA
																																						1960	KDELR1	4.32654	0.00171197	sp|P24390|ERD21_HUMAN	UP	2.35811	0.0131011	sp|P24390|ERD21_HUMAN	UP	-0.250819	0.712253
																																						1961	KDELR2	2.76191	0.0366778	sp|P33947|ERD22_HUMAN	UP	1.11585	0.061173	sp|P33947|ERD22_HUMAN	NS	-1.76508	0.0781992
																																						1962	KDM1A	2.2645	0.059247	sp|O60341|KDM1A_HUMAN	NS	1.82429	0.140461	sp|O60341|KDM1A_HUMAN	NS	-0.587469	0.18865
																																						1963	KDM3A	NA	NA	NA	NA	NA	NA	NA	NA	NA	NA
																																						1964	KDM3B	5.87115	0.00520549	sp|Q7LBC6|KDM3B_HUMAN	UP	1.23723	0.112407	sp|Q7LBC6|KDM3B_HUMAN	NS	-1.4416	0.249899
																																						1965	KDM5C	NA	NA	NA	NA	NA	NA	NA	NA	NA	NA
																																						1966	KDSR	7.7111	2.9e-05	sp|Q06136|KDSR_HUMAN	UP	1.23973	0.0441943	sp|Q06136|KDSR_HUMAN	UP	-0.916248	0.00040376
																																						1967	KEAP1	2.47599	0.00467896	sp|Q14145|KEAP1_HUMAN	UP	NA	NA	NA	NA	1.0158	0.000566101
																																						1968	KHDRBS1	1.17012	0.00377974	sp|Q07666|KHDR1_HUMAN	UP	0.647134	0.00752514	sp|Q07666|KHDR1_HUMAN	UP	-0.20938	0.193179
																																						1969	KHSRP	2.97751	0.000223605	sp|Q92945|FUBP2_HUMAN	UP	0.914314	0.10432	sp|Q92945|FUBP2_HUMAN	NS	-0.820072	0.00916777
																																						1970	KIAA0100	NA	NA	NA	NA	NA	NA	NA	NA	NA	NA
																																						1971	KIAA0391	3.65375	0.037108	sp|O15091|MRPP3_HUMAN	UP	NA	NA	NA	NA	-0.379438	0.669925
																																						1972	KIAA0513	-0.696152	0.67598	sp|O60268|K0513_HUMAN	NS	NA	NA	NA	NA	NA	NA
																																						1973	KIAA1324L	4.08604	0.342036	sp|A8MWY0|K132L_HUMAN	NS	NA	NA	NA	NA	1.92411	0.382804
																																						1974	KIAA1468	NA	NA	NA	NA	NA	NA	NA	NA	NA	NA
																																						1975	KIAA1614	NA	NA	NA	NA	NA	NA	NA	NA	NA	NA
																																						1976	KIAA2013	2.19774	0.0268339	sp|Q8IYS2|K2013_HUMAN	UP	1.3907	0.087369	sp|Q8IYS2|K2013_HUMAN	NS	-2.59305	0.134424
																																						1977	KIF11	4.43784	0.00334455	sp|P52732|KIF11_HUMAN	UP	2.18414	0.0165726	sp|P52732|KIF11_HUMAN	UP	0.751944	0.104667
																																						1978	KIF13A	4.38274	0.0190159	sp|Q9H1H9|KI13A_HUMAN	UP	NA	NA	NA	NA	NA	NA
																																						1979	KIF13B	3.45079	0.125927	sp|Q9NQT8|KI13B_HUMAN	NS	NA	NA	NA	NA	NA	NA
																																						1980	KIF14	6.35074	0.115503	sp|Q15058|KIF14_HUMAN	NS	NA	NA	NA	NA	-0.835293	0.641537
																																						1981	KIF15	-0.71085	0.508414	sp|Q9NS87|KIF15_HUMAN	NS	NA	NA	NA	NA	-2.19281	0.0303318
																																						1982	KIF1B	NA	NA	NA	NA	NA	NA	NA	NA	NA	NA
																																						1983	KIF1BP	5.25743	0.00843056	sp|Q96EK5|KBP_HUMAN	UP	NA	NA	NA	NA	1.39198	0.183074
																																						1984	KIF23	NA	NA	NA	NA	NA	NA	NA	NA	NA	NA
																																						1985	KIF2A	1.29892	0.104561	sp|O00139|KIF2A_HUMAN	NS	0.610782	0.581066	sp|O00139|KIF2A_HUMAN	NS	-0.457345	0.81564
																																						1986	KIF2C	1.16979	0.0163552	sp|Q99661|KIF2C_HUMAN	UP	1.46916	0.00431279	sp|Q99661|KIF2C_HUMAN	UP	-0.197643	0.706958
																																						1987	KIF4A	NA	NA	NA	NA	NA	NA	NA	NA	1.50622	0.465549
																																						1988	KIF5A	NA	NA	NA	NA	NA	NA	NA	NA	-2.81676	0.0181079
																																						1989	KIF5B	2.39382	0.005465	sp|P33176|KINH_HUMAN	UP	0.815042	0.111372	sp|P33176|KINH_HUMAN	NS	-1.60698	0.000373046
																																						1990	KIF5C	NA	NA	NA	NA	NA	NA	NA	NA	NA	NA
																																						1991	KIFC1	-1.22957	0.58548	sp|Q9BW19|KIFC1_HUMAN	NS	NA	NA	NA	NA	-3.25841	0.451712
																																						1992	KLC1	3.08091	0.0406701	sp|Q07866|KLC1_HUMAN	UP	0.645831	0.192529	sp|Q07866|KLC1_HUMAN	NS	-1.99785	0.333721
																																						1993	KLC2	NA	NA	NA	NA	NA	NA	NA	NA	NA	NA
																																						1994	KLC4	-0.925633	0.32761	sp|Q9NSK0|KLC4_HUMAN	NS	NA	NA	NA	NA	-0.498274	0.0670039
																																						1995	KLHDC4	NA	NA	NA	NA	NA	NA	NA	NA	NA	NA
																																						1996	KLK14	NA	NA	NA	NA	NA	NA	NA	NA	NA	NA
																																						1997	KNOP1	NA	NA	NA	NA	NA	NA	NA	NA	NA	NA
																																						1998	KNTC1	4.07672	0.0358087	sp|P50748|KNTC1_HUMAN	UP	3.99669	0.00486338	sp|P50748|KNTC1_HUMAN	UP	1.10556	0.102453
																																						1999	KPNA1	2.9252	0.0144953	sp|P52294|IMA5_HUMAN	UP	NA	NA	NA	NA	-1.42382	0.0337032
[truncated: 4,741 more rows]
[truncated: 49 more columns]

## Sheet: 5b_10 μM_K562_raw
Protein	Protein ID	Entry Name	Gene	Protein Length	Organism	Protein Existence	Description	Protein Probability	Top Peptide Probability	Combined Total Peptides	Combined Spectral Count	Combined Unique Spectral Count	Combined Total Spectral Count	UV_1 Spectral Count	UV_2 Spectral Count	UV_3 Spectral Count	no_UV_1 Spectral Count	no_UV_2 Spectral Count	no_UV_3 Spectral Count	UV_1 Unique Spectral Count	UV_2 Unique Spectral Count	UV_3 Unique Spectral Count	no_UV_1 Unique Spectral Count	no_UV_2 Unique Spectral Count	no_UV_3 Unique Spectral Count	UV_1 Total Spectral Count	UV_2 Total Spectral Count	UV_3 Total Spectral Count	no_UV_1 Total Spectral Count	no_UV_2 Total Spectral Count	no_UV_3 Total Spectral Count	UV_1 Intensity	UV_2 Intensity	UV_3 Intensity	no_UV_1 Intensity	no_UV_2 Intensity	no_UV_3 Intensity	UV_1 MaxLFQ Intensity	UV_2 MaxLFQ Intensity	UV_3 MaxLFQ Intensity	no_UV_1 MaxLFQ Intensity	no_UV_2 MaxLFQ Intensity	no_UV_3 MaxLFQ Intensity	Indistinguishable Proteins
sp|A0AVT1|UBA6_HUMAN	A0AVT1	UBA6_HUMAN	UBA6	1052	Homo sapiens	1:Experimental evidence at protein level	Ubiquitin-like modifier-activating enzyme 6	1	0.999	34	113	113	113	30	29	31	14	5	4	30	29	31	14	5	4	30	29	31	14	5	4	1495681920	1780631940	2815602690	305305248	123484904	161980768	122001080	139334688	223131440	38300556	28032262	25658086
sp|A0FGR8|ESYT2_HUMAN	A0FGR8	ESYT2_HUMAN	ESYT2	921	Homo sapiens	1:Experimental evidence at protein level	Extended synaptotagmin-2	1	0.999	12	37	37	37	10	13	12	1	1	0	10	13	12	1	1	0	10	13	12	1	1	0	754388800	1011740930	964761280	27498836	18953618	5721070	124736592	134714080	198182496	20688670	9415843	5438142
sp|A1L0T0|ILVBL_HUMAN	A1L0T0	ILVBL_HUMAN	ILVBL	632	Homo sapiens	1:Experimental evidence at protein level	Acetolactate synthase-like protein	1	0.999	9	24	24	24	9	8	6	1	0	0	9	8	6	1	0	0	9	8	6	1	0	0	276905344	272272192	435363680	10189580	9440912	3262396	70467816	93092432	88391392	7.14175e+06	7339188	0
sp|A2RRP1|NBAS_HUMAN	A2RRP1	NBAS_HUMAN	NBAS	2371	Homo sapiens	1:Experimental evidence at protein level	Neuroblastoma-amplified sequence	1	0.999	3	4	4	4	1	1	0	2	0	0	1	1	0	2	0	0	1	1	0	2	0	0	22086012	20409092	25735794	7978370	2.36379e+06	1.08901e+06	11798027	0	12610615	16309975	0	0
sp|A3KN83|SBNO1_HUMAN	A3KN83	SBNO1_HUMAN	SBNO1	1393	Homo sapiens	1:Experimental evidence at protein level	Protein strawberry notch homolog 1	1	0.999	4	16	16	16	4	5	3	2	1	1	4	5	3	2	1	1	4	5	3	2	1	1	83346824	85868784	87161952	14310660	8.11483e+06	7.8051e+06	28865940	30124930	36237816	8790546	4.90524e+06	4.89699e+06
sp|A5PL33|KRBA1_HUMAN	A5PL33	KRBA1_HUMAN	KRBA1	1030	Homo sapiens	1:Experimental evidence at protein level	Protein KRBA1	0.9812	0.9972	1	1	1	1	0	0	0	0	1	0	0	0	0	0	1	0	0	0	0	0	1	0	5249832	0	10521446	0	11984017	0	0	0	0	0	0	0
sp|A5YKK6|CNOT1_HUMAN	A5YKK6	CNOT1_HUMAN	CNOT1	2376	Homo sapiens	1:Experimental evidence at protein level	CCR4-NOT transcription complex subunit 1	1	0.999	4	9	9	9	1	2	3	1	1	1	1	2	3	1	1	1	1	2	3	1	1	1	26584214	29834398	59835976	8247132	3.92582e+06	3.62718e+06	0	24847992	30339140	0	0	0
sp|A6NCE7|MP3B2_HUMAN	A6NCE7	MP3B2_HUMAN	MAP1LC3B2	125	Homo sapiens	2:Experimental evidence at transcript level	Microtubule-associated proteins 1A/1B light chain 3 beta 2	0.9752	0.9963	1	4	0	4	1	1	1	1	0	0	0	0	0	0	0	0	1	1	1	1	0	0	37898452	36285592	60475240	0	13668078	7.99154e+06	0	0	0	0	0	0	sp|Q9GZQ8|MLP3B_HUMAN, sp|Q9H492|MLP3A_HUMAN
sp|A6NDG6|PGP_HUMAN	A6NDG6	PGP_HUMAN	PGP	321	Homo sapiens	1:Experimental evidence at protein level	Glycerol-3-phosphate phosphatase	1	0.999	5	14	14	14	3	2	4	2	2	1	3	2	4	2	2	1	3	2	4	2	2	1	20424916	22371932	17711364	7547923	3002897	5447604	12318544	13565794	10245225	4459374	0	0
sp|A6NDU8|CE051_HUMAN	A6NDU8	CE051_HUMAN	C5orf51	294	Homo sapiens	1:Experimental evidence at protein level	UPF0600 protein C5orf51	1	0.999	3	12	12	12	2	3	3	2	1	1	2	3	3	2	1	1	2	3	3	2	1	1	109303392	111877216	137083424	24400600	7.70976e+06	9160384	73527280	72995936	93803552	13334550	0	6164308
sp|A6NFQ2|TCAF2_HUMAN	A6NFQ2	TCAF2_HUMAN	TCAF2	919	Homo sapiens	1:Experimental evidence at protein level	TRPM8 channel-associated factor 2	0.9746	0.9989	1	1	1	1	0	1	0	0	0	0	0	1	0	0	0	0	0	1	0	0	0	0	11705727	13660835	0	0	0	0	0	0	0	0	0	0
sp|A6NHR9|SMHD1_HUMAN	A6NHR9	SMHD1_HUMAN	SMCHD1	2005	Homo sapiens	1:Experimental evidence at protein level	Structural maintenance of chromosomes flexible hinge domain-containing protein 1	1	0.999	4	13	13	13	2	2	2	4	2	1	2	2	2	4	2	1	2	2	2	4	2	1	29489106	19618184	17252150	27883416	10590912	2922532	9137909	11276952	9539183	8751913	4.17735e+06	0
sp|A8MWY0|K132L_HUMAN	A8MWY0	K132L_HUMAN	KIAA1324L	1029	Homo sapiens	1:Experimental evidence at protein level	UPF0577 protein KIAA1324-like	1	0.999	3	4	4	4	2	1	1	0	0	0	2	1	1	0	0	0	2	1	1	0	0	0	4141401	1453001340	2213741060	395968064	0	0	0	1357901570	2350191100	0	0	0
sp|A8MXV4|NUD19_HUMAN	A8MXV4	NUD19_HUMAN	NUDT19	375	Homo sapiens	1:Experimental evidence at protein level	Nucleoside diphosphate-linked moiety X motif 19	0.9769	0.999	1	1	1	1	0	1	0	0	0	0	0	1	0	0	0	0	0	1	0	0	0	0	25618358	36942880	0	0	0	0	0	0	0	0	0	0
sp|B2RUZ4|SMIM1_HUMAN	B2RUZ4	SMIM1_HUMAN	SMIM1	78	Homo sapiens	1:Experimental evidence at protein level	Small integral membrane protein 1	0.9769	0.999	1	7	7	7	2	1	1	1	1	1	2	1	1	1	1	1	2	1	1	1	1	1	159892880	162441872	205236384	49051688	56379672	45546932	0	0	0	0	0	0
sp|B5ME19|EIFCL_HUMAN	B5ME19	EIFCL_HUMAN	EIF3CL	914	Homo sapiens	3:Protein inferred from homology	Eukaryotic translation initiation factor 3 subunit C-like protein	1	0.999	26	119	0	119	24	28	25	18	11	13	0	0	0	0	0	0	24	28	25	18	11	13	2117875580	2375305730	3592634620	758847810	513046400	401137504	222836576	256595008	384497728	85164832	64061872	50253184	sp|Q99613|EIF3C_HUMAN
sp|B7ZAQ6|GPHRA_HUMAN	B7ZAQ6	GPHRA_HUMAN	GPR89A	455	Homo sapiens	1:Experimental evidence at protein level	Golgi pH regulator A	1	0.999	2	8	0	8	2	1	4	1	0	0	0	0	0	0	0	0	2	1	4	1	0	0	29356948	56397976	75214992	6.31152e+06	9056552	0	19368008	36503276	41310136	0	0	0	sp|P0CG08|GPHRB_HUMAN
sp|E9PAV3|NACAM_HUMAN	E9PAV3	NACAM_HUMAN	NACA	2078	Homo sapiens	1:Experimental evidence at protein level	Nascent polypeptide-associated complex subunit alpha, muscle-specific form	1	0.999	5	29	0	29	8	7	7	2	3	2	0	0	0	0	0	0	8	7	7	2	3	2	461217376	511298656	568245950	117533408	134626896	76976160	162098016	187967104	211242912	50663016	42399552	26489672	sp|Q13765|NACA_HUMAN
sp|O00116|ADAS_HUMAN	O00116	ADAS_HUMAN	AGPS	658	Homo sapiens	1:Experimental evidence at protein level	Alkyldihydroxyacetonephosphate synthase, peroxisomal	1	0.999	11	35	35	35	9	10	7	4	2	3	9	10	7	4	2	3	9	10	7	4	2	3	543170620	528704736	662138110	129492624	31793056	32797376	94477304	120001104	160551264	37649748	16670909	21984478
sp|O00139|KIF2A_HUMAN	O00139	KIF2A_HUMAN	KIF2A	706	Homo sapiens	1:Experimental evidence at protein level	Kinesin-like protein KIF2A	1	0.999	5	5	5	10	1	2	0	1	0	1	1	2	0	1	0	1	2	3	2	1	0	2	36072368	50202232	14366142	18405148	9605340	9879749	26290258	39393844	0	15604912	0	7563800
sp|O00148|DX39A_HUMAN	O00148	DX39A_HUMAN	DDX39A	427	Homo sapiens	1:Experimental evidence at protein level	ATP-dependent RNA helicase DDX39A	1	0.999	22	26	26	93	6	6	8	2	2	2	6	6	8	2	2	2	23	24	23	6	7	10	290285824	274596288	350467072	76254400	52311592	38937400	80863784	89896352	126766944	34084416	25518054	19475898
sp|O00151|PDLI1_HUMAN	O00151	PDLI1_HUMAN	PDLIM1	329	Homo sapiens	1:Experimental evidence at protein level	PDZ and LIM domain protein 1	1	0.999	4	8	8	8	3	2	3	0	0	0	3	2	3	0	0	0	3	2	3	0	0	0	42936832	23443276	62028884	5.44815e+06	0	2.99215e+06	22451794	18565340	22183272	0	0	0
sp|O00154|BACH_HUMAN	O00154	BACH_HUMAN	ACOT7	380	Homo sapiens	1:Experimental evidence at protein level	Cytosolic acyl coenzyme A thioester hydrolase	1	0.999	9	26	26	26	4	10	5	3	2	2	4	10	5	3	2	2	4	10	5	3	2	2	289048608	561948610	322159968	53802408	54582728	103108232	110896248	153138448	164792816	38797868	25754650	33875796
sp|O00160|MYO1F_HUMAN	O00160	MYO1F_HUMAN	MYO1F	1098	Homo sapiens	1:Experimental evidence at protein level	Unconventional myosin-If	1	0.9988	2	2	2	2	0	0	1	1	0	0	0	0	1	1	0	0	0	0	1	1	0	0	13172790	0	4786866	7164114	0	0	10079074	0	0	4.991e+06	0	0
sp|O00161|SNP23_HUMAN	O00161	SNP23_HUMAN	SNAP23	211	Homo sapiens	1:Experimental evidence at protein level	Synaptosomal-associated protein 23	1	0.999	5	17	17	17	6	6	5	0	0	0	6	6	5	0	0	0	6	6	5	0	0	0	290940800	314070848	274597248	3.86538e+06	11393616	0	91704088	89536304	143317984	0	0	0
sp|O00165|HAX1_HUMAN	O00165	HAX1_HUMAN	HAX1	279	Homo sapiens	1:Experimental evidence at protein level	HCLS1-associated protein X-1	0.8235	0.991	1	1	1	1	1	0	0	0	0	0	1	0	0	0	0	0	1	0	0	0	0	0	23723748	0	0	0	0	0	0	0	0	0	0	0
sp|O00170|AIP_HUMAN	O00170	AIP_HUMAN	AIP	330	Homo sapiens	1:Experimental evidence at protein level	AH receptor-interacting protein	1	0.999	5	11	11	11	4	3	2	0	2	0	4	3	2	0	2	0	4	3	2	0	2	0	190452416	103110648	226487136	30091476	11546305	22076536	80844472	71341688	115731000	20345876	0	15529014
sp|O00178|GTPB1_HUMAN	O00178	GTPB1_HUMAN	GTPBP1	669	Homo sapiens	1:Experimental evidence at protein level	GTP-binding protein 1	1	0.999	5	17	17	17	5	6	3	1	1	1	5	6	3	1	1	1	5	6	3	1	1	1	45370920	58652232	30778800	13915118	2.30003e+06	2.80017e+06	22797616	35490796	15968196	8639650	0	0
sp|O00186|STXB3_HUMAN	O00186	STXB3_HUMAN	STXBP3	592	Homo sapiens	1:Experimental evidence at protein level	Syntaxin-binding protein 3	1	0.999	7	13	13	13	6	3	3	1	0	0	6	3	3	1	0	0	6	3	3	1	0	0	146017888	200169664	518074112	25720780	3.70947e+06	6382669	66175124	57692212	107221232	19971868	0	0
sp|O00203|AP3B1_HUMAN	O00203	AP3B1_HUMAN	AP3B1	1094	Homo sapiens	1:Experimental evidence at protein level	AP-3 complex subunit beta-1	1	0.999	25	68	50	68	15	22	26	3	2	0	11	16	20	2	1	0	15	22	26	3	2	0	999580350	1328531840	1897505540	142620544	46819620	51733796	121705248	168191472	257003120	31414408	15778578	12613243
sp|O00217|NDUS8_HUMAN	O00217	NDUS8_HUMAN	NDUFS8	210	Homo sapiens	1:Experimental evidence at protein level	NADH dehydrogenase [ubiquinone] iron-sulfur protein 8, mitochondrial	0.9769	0.999	1	7	7	7	2	1	1	1	1	1	2	1	1	1	1	1	2	1	1	1	1	1	22151058	30222080	51460196	6.12666e+06	4.68184e+06	4.94937e+06	0	0	0	0	0	0
sp|O00221|IKBE_HUMAN	O00221	IKBE_HUMAN	NFKBIE	500	Homo sapiens	1:Experimental evidence at protein level	NF-kappa-B inhibitor epsilon	0.9484	0.9977	1	2	2	2	0	1	1	0	0	0	0	1	1	0	0	0	0	1	1	0	0	0	0	0	12108453	0	0	0	0	0	0	0	0	0
sp|O00231|PSD11_HUMAN	O00231	PSD11_HUMAN	PSMD11	422	Homo sapiens	1:Experimental evidence at protein level	26S proteasome non-ATPase regulatory subunit 11	1	0.999	23	117	117	117	24	24	26	13	14	16	24	24	26	13	14	16	24	24	26	13	14	16	3538614780	3621145340	6321890800	740143740	835198980	565510460	360074528	359523968	602787260	92573304	89148864	73363592
sp|O00232|PSD12_HUMAN	O00232	PSD12_HUMAN	PSMD12	456	Homo sapiens	1:Experimental evidence at protein level	26S proteasome non-ATPase regulatory subunit 12	1	0.999	20	109	109	109	26	25	27	12	11	8	26	25	27	12	11	8	26	25	27	12	11	8	2128516610	2739977980	3592138240	489753920	266278544	181151328	251999360	281024032	461857216	77218872	46282492	46146348
sp|O00264|PGRC1_HUMAN	O00264	PGRC1_HUMAN	PGRMC1	195	Homo sapiens	1:Experimental evidence at protein level	Membrane-associated progesterone receptor component 1	1	0.999	10	33	33	39	10	8	10	2	1	2	10	8	10	2	1	2	11	9	11	3	2	3	1997724800	1820303740	5036378600	82610768	76952240	40941056	805631740	797052420	1588257660	62500196	39937332	30723974
sp|O00267|SPT5H_HUMAN	O00267	SPT5H_HUMAN	SUPT5H	1087	Homo sapiens	1:Experimental evidence at protein level	Transcription elongation factor SPT5	1	0.999	4	12	12	12	4	3	5	0	0	0	4	3	5	0	0	0	4	3	5	0	0	0	62366576	33913100	64240484	3103274	0	0	20411432	24917884	34525860	0	0	0
sp|O00273|DFFA_HUMAN	O00273	DFFA_HUMAN	DFFA	331	Homo sapiens	1:Experimental evidence at protein level	DNA fragmentation factor subunit alpha	1	0.999	3	4	4	4	2	2	0	0	0	0	2	2	0	0	0	0	2	2	0	0	0	0	35643048	19035082	0	0	1886778	0	0	0	0	0	0	0
sp|O00299|CLIC1_HUMAN	O00299	CLIC1_HUMAN	CLIC1	241	Homo sapiens	1:Experimental evidence at protein level	Chloride intracellular channel protein 1	1	0.999	21	207	200	207	37	41	38	31	29	31	36	39	36	29	29	31	37	41	38	31	29	31	35099374000	41217049000	63910068000	11602351100	9498233900	8856010800	7341054000	8777197600	12104185900	2227513090	2110158850	1876731010
sp|O00303|EIF3F_HUMAN	O00303	EIF3F_HUMAN	EIF3F	357	Homo sapiens	1:Experimental evidence at protein level	Eukaryotic translation initiation factor 3 subunit F	1	0.999	9	30	30	30	9	9	10	0	1	1	9	9	10	0	1	1	9	9	10	0	1	1	760650370	500653440	1067536000	67772976	35295908	24526286	117287448	111854424	249490608	19239552	21460470	20480230
sp|O00330|ODPX_HUMAN	O00330	ODPX_HUMAN	PDHX	501	Homo sapiens	1:Experimental evidence at protein level	Pyruvate dehydrogenase protein X component, mitochondrial	0.9769	0.999	1	1	1	1	0	0	0	1	0	0	0	0	0	1	0	0	0	0	0	1	0	0	0	0	0	7781220	0	0	0	0	0	0	0	0
sp|O00400|ACATN_HUMAN	O00400	ACATN_HUMAN	SLC33A1	549	Homo sapiens	1:Experimental evidence at protein level	Acetyl-coenzyme A transporter 1	1	0.999	3	7	7	7	2	3	2	0	0	0	2	3	2	0	0	0	2	3	2	0	0	0	51660184	88601128	206756880	1784561	0	0	40977944	70195160	74735976	0	0	0
sp|O00410|IPO5_HUMAN	O00410	IPO5_HUMAN	IPO5	1097	Homo sapiens	1:Experimental evidence at protein level	Importin-5	1	0.999	45	204	184	204	58	54	52	15	14	11	55	48	44	15	13	9	58	54	52	15	14	11	5230145000	5566586900	8279525400	542924670	309337152	222885904	330454016	359324288	537284540	66861832	41810320	34010412
sp|O00411|RPOM_HUMAN	O00411	RPOM_HUMAN	POLRMT	1230	Homo sapiens	1:Experimental evidence at protein level	DNA-directed RNA polymerase, mitochondrial	1	0.999	8	23	23	23	4	7	8	3	1	0	4	7	8	3	1	0	4	7	8	3	1	0	79897864	169150352	106833336	11773830	2.56825e+06	1.42292e+06	23925138	44981688	27117088	6447550	2.53049e+06	0
sp|O00425|IF2B3_HUMAN	O00425	IF2B3_HUMAN	IGF2BP3	579	Homo sapiens	1:Experimental evidence at protein level	Insulin-like growth factor 2 mRNA-binding protein 3	1	0.999	20	71	54	86	11	15	13	8	12	12	8	12	9	6	10	9	14	19	15	10	15	13	675880770	632337790	929912060	384282240	210787024	169633936	112388448	118844864	157515088	59239204	39307420	36572344
sp|O00429|DNM1L_HUMAN	O00429	DNM1L_HUMAN	DNM1L	736	Homo sapiens	1:Experimental evidence at protein level	Dynamin-1-like protein	1	0.999	33	130	130	130	41	37	30	7	8	7	41	37	30	7	8	7	41	37	30	7	8	7	2657127420	2710979840	3103854080	180573232	107584224	82243696	255639296	270925088	368863072	35240744	26227858	23416076
sp|O00442|RTCA_HUMAN	O00442	RTCA_HUMAN	RTCA	366	Homo sapiens	1:Experimental evidence at protein level	RNA 3'-terminal phosphate cyclase	1	0.999	8	30	30	30	10	7	6	2	3	2	10	7	6	2	3	2	10	7	6	2	3	2	358344384	375965152	599659140	44469720	23382006	33474934	111138056	121475496	160270672	24646586	13549380	15724049
sp|O00471|EXOC5_HUMAN	O00471	EXOC5_HUMAN	EXOC5	708	Homo sapiens	1:Experimental evidence at protein level	Exocyst complex component 5	0.9932	0.999	2	4	4	4	1	1	2	0	0	0	1	1	2	0	0	0	1	1	2	0	0	0	4643772	0	0	5718622	0	0	0	0	0	0	0	0
sp|O00487|PSDE_HUMAN	O00487	PSDE_HUMAN	PSMD14	310	Homo sapiens	1:Experimental evidence at protein level	26S proteasome non-ATPase regulatory subunit 14	1	0.999	10	45	45	45	12	9	11	4	6	3	12	9	11	4	6	3	12	9	11	4	6	3	777854720	857577220	1519133060	172917152	208243040	117153056	233173424	247992624	401441248	60344108	72771928	49227664
sp|O00505|IMA4_HUMAN	O00505	IMA4_HUMAN	KPNA3	521	Homo sapiens	1:Experimental evidence at protein level	Importin subunit alpha-4	1	0.999	4	11	11	16	3	3	3	1	0	1	3	3	3	1	0	1	4	3	4	2	1	2	37782252	61611140	52641828	10208350	1891851	8879521	24387950	38483488	30519304	7528214	0	0
sp|O00522|KRIT1_HUMAN	O00522	KRIT1_HUMAN	KRIT1	736	Homo sapiens	1:Experimental evidence at protein level	Krev interaction trapped protein 1	0.8486	0.9925	1	6	6	6	1	1	1	1	1	1	1	1	1	1	1	1	1	1	1	1	1	1	29052830	30341344	110669056	101851680	134373776	65419296	0	0	0	0	0	0
sp|O00559|RCAS1_HUMAN	O00559	RCAS1_HUMAN	EBAG9	213	Homo sapiens	1:Experimental evidence at protein level	Receptor-binding cancer antigen expressed on SiSo cells	1	0.999	4	12	12	12	0	0	0	3	4	5	0	0	0	3	4	5	0	0	0	3	4	5	86266712	0	0	229287968	164767376	168038144	0	0	0	74038136	96929104	60761744
sp|O00560|SDCB1_HUMAN	O00560	SDCB1_HUMAN	SDCBP	298	Homo sapiens	1:Experimental evidence at protein level	Syntenin-1	1	0.999	2	6	6	6	2	2	2	0	0	0	2	2	2	0	0	0	2	2	2	0	0	0	51479672	67644688	63401228	2719417	1.10376e+06	0	33580484	45375952	36716360	0	0	0
sp|O00567|NOP56_HUMAN	O00567	NOP56_HUMAN	NOP56	594	Homo sapiens	1:Experimental evidence at protein level	Nucleolar protein 56	1	0.999	3	4	4	4	0	0	2	1	0	1	0	0	2	1	0	1	0	0	2	1	0	1	55969352	20975016	108552400	4629094	6.36048e+06	8.13274e+06	21343426	31059154	44581224	0	9518793	3.46863e+06
sp|O00571|DDX3X_HUMAN	O00571	DDX3X_HUMAN	DDX3X	662	Homo sapiens	1:Experimental evidence at protein level	ATP-dependent RNA helicase DDX3X	1	0.999	24	69	27	88	16	16	15	8	7	7	5	6	4	4	4	4	21	20	18	10	10	9	1201835260	1411132160	1722418180	260299360	139887232	117472352	208542688	266835424	288821952	73977384	36069768	40101116
sp|O00625|PIR_HUMAN	O00625	PIR_HUMAN	PIR	290	Homo sapiens	1:Experimental evidence at protein level	Pirin	1	0.999	6	16	16	16	6	5	2	1	1	1	6	5	2	1	1	1	6	5	2	1	1	1	118025064	173980064	182230560	12657343	7.61615e+06	20747724	36878324	50353476	63072672	11305605	6805056	6967880
sp|O00629|IMA3_HUMAN	O00629	IMA3_HUMAN	KPNA4	521	Homo sapiens	1:Experimental evidence at protein level	Importin subunit alpha-3	1	0.999	7	21	16	21	8	2	5	3	1	2	7	2	4	2	0	1	8	2	5	3	1	2	264780608	106255696	343822720	111191152	20916232	60314624	81611048	80329424	105790296	38462280	14967575	18388084
sp|O00743|PPP6_HUMAN	O00743	PPP6_HUMAN	PPP6C	305	Homo sapiens	1:Experimental evidence at protein level	Serine/threonine-protein phosphatase 6 catalytic subunit	1	0.999	8	32	32	32	8	8	9	3	2	2	8	8	9	3	2	2	8	8	9	3	2	2	233910432	264728160	407124640	39617444	31965520	35912436	55907040	71068352	98715736	30630654	21008338	19803992
sp|O00763|ACACB_HUMAN	O00763	ACACB_HUMAN	ACACB	2458	Homo sapiens	1:Experimental evidence at protein level	Acetyl-CoA carboxylase 2	0.9998	0.9978	14	2	2	73	0	0	0	1	1	0	0	0	0	1	1	0	8	11	6	19	16	13	0	0	0	41382168	22560400	0	0	0	0	0	0	0
sp|O00764|PDXK_HUMAN	O00764	PDXK_HUMAN	PDXK	312	Homo sapiens	1:Experimental evidence at protein level	Pyridoxal kinase	1	0.999	8	28	28	28	8	9	6	2	2	1	8	9	6	2	2	1	8	9	6	2	2	1	336179264	398504896	440770368	69280160	77537600	35652032	100886136	120915488	129245592	38584720	21625462	21804268
sp|O00767|ACOD_HUMAN	O00767	ACOD_HUMAN	SCD	359	Homo sapiens	1:Experimental evidence at protein level	Acyl-CoA desaturase	1	0.999	2	3	3	3	1	1	0	0	1	0	1	1	0	0	1	0	1	1	0	0	1	0	70749200	0	0	13670984	20301810	6.49275e+06	0	0	0	0	0	0
sp|O14523|C2C2L_HUMAN	O14523	C2C2L_HUMAN	C2CD2L	706	Homo sapiens	1:Experimental evidence at protein level	Phospholipid transfer protein C2CD2L	1	0.999	4	11	11	11	1	0	2	3	3	2	1	0	2	3	3	2	1	0	2	3	3	2	4.83581e+06	22212920	33594732	23941524	34305176	12797881	0	19070474	24822950	22705594	12526322	11167179
sp|O14545|TRAD1_HUMAN	O14545	TRAD1_HUMAN	TRAFD1	582	Homo sapiens	1:Experimental evidence at protein level	TRAF-type zinc finger domain-containing protein 1	0.9769	0.999	1	1	1	1	0	1	0	0	0	0	0	1	0	0	0	0	0	1	0	0	0	0	0	11072117	0	2.22884e+06	0	0	0	0	0	0	0	0
sp|O14561|ACPM_HUMAN	O14561	ACPM_HUMAN	NDUFAB1	156	Homo sapiens	1:Experimental evidence at protein level	Acyl carrier protein, mitochondrial	0.9932	0.999	1	1	1	1	0	1	0	0	0	0	0	1	0	0	0	0	0	1	0	0	0	0	0	22307098	0	0	0	0	0	0	0	0	0	0
sp|O14579|COPE_HUMAN	O14579	COPE_HUMAN	COPE	308	Homo sapiens	1:Experimental evidence at protein level	Coatomer subunit epsilon	1	0.999	9	24	24	24	3	5	5	3	4	4	3	5	5	3	4	4	3	5	5	3	4	4	123085968	160513872	281432416	68823888	81606352	50426416	42328712	56814072	83544680	22838794	24425322	27609532
sp|O14602|IF1AY_HUMAN	O14602	IF1AY_HUMAN	EIF1AY	144	Homo sapiens	1:Experimental evidence at protein level	Eukaryotic translation initiation factor 1A, Y-chromosomal	0.9999	0.999	2	6	0	6	1	1	1	2	0	1	0	0	0	0	0	0	1	1	1	2	0	1	20261620	27349532	41969664	24267888	11280978	5.5257e+06	15176803	18625786	31245898	16593248	8478292	0	sp|P47813|IF1AX_HUMAN
sp|O14617|AP3D1_HUMAN	O14617	AP3D1_HUMAN	AP3D1	1153	Homo sapiens	1:Experimental evidence at protein level	AP-3 complex subunit delta-1	1	0.999	13	48	48	48	10	12	7	7	6	6	10	12	7	7	6	6	10	12	7	7	6	6	363237536	533379712	448451648	144886864	92068256	73148528	70295120	78844104	106258208	36700416	22049196	20579484
sp|O14618|CCS_HUMAN	O14618	CCS_HUMAN	CCS	274	Homo sapiens	1:Experimental evidence at protein level	Copper chaperone for superoxide dismutase	0.9769	0.999	1	1	1	1	0	1	0	0	0	0	0	1	0	0	0	0	0	1	0	0	0	0	0	93696664	0	41274484	0	0	0	0	0	0	0	0
sp|O14653|GOSR2_HUMAN	O14653	GOSR2_HUMAN	GOSR2	212	Homo sapiens	1:Experimental evidence at protein level	Golgi SNAP receptor complex member 2	1	0.999	3	4	4	4	0	1	0	2	0	1	0	1	0	2	0	1	0	1	0	2	0	1	0	9102628	0	8211328	5227705	2.85666e+06	0	0	0	4.86876e+06	4456840	0
sp|O14656|TOR1A_HUMAN	O14656	TOR1A_HUMAN	TOR1A	332	Homo sapiens	1:Experimental evidence at protein level	Torsin-1A	1	0.999	3	6	6	6	3	2	1	0	0	0	3	2	1	0	0	0	3	2	1	0	0	0	82543824	19091908	21198494	0	0	0	0	0	0	0	0	0
sp|O14657|TOR1B_HUMAN	O14657	TOR1B_HUMAN	TOR1B	336	Homo sapiens	1:Experimental evidence at protein level	Torsin-1B	1	0.999	5	8	7	8	4	2	2	0	0	0	3	2	2	0	0	0	4	2	2	0	0	0	87075592	95692736	114743584	0	0	2.49069e+06	42682824	39369424	79753448	0	0	0
sp|O14672|ADA10_HUMAN	O14672	ADA10_HUMAN	ADAM10	748	Homo sapiens	1:Experimental evidence at protein level	Disintegrin and metalloproteinase domain-containing protein 10	1	0.999	7	12	12	12	2	5	5	0	0	0	2	5	5	0	0	0	2	5	5	0	0	0	267850560	319423936	504832384	0	0	0	113892184	99785392	147843888	0	0	0
sp|O14734|ACOT8_HUMAN	O14734	ACOT8_HUMAN	ACOT8	319	Homo sapiens	1:Experimental evidence at protein level	Acyl-coenzyme A thioesterase 8	0.949	0.9922	1	1	1	1	1	0	0	0	0	0	1	0	0	0	0	0	1	0	0	0	0	0	4289773	14528116	0	0	0	0	0	0	0	0	0	0
sp|O14735|CDIPT_HUMAN	O14735	CDIPT_HUMAN	CDIPT	213	Homo sapiens	1:Experimental evidence at protein level	CDP-diacylglycerol--inositol 3-phosphatidyltransferase	1	0.999	2	5	5	5	2	2	1	0	0	0	2	2	1	0	0	0	2	2	1	0	0	0	23151978	44659376	106375560	0	0	0	33220514	28148998	36290520	0	0	0
sp|O14737|PDCD5_HUMAN	O14737	PDCD5_HUMAN	PDCD5	125	Homo sapiens	1:Experimental evidence at protein level	Programmed cell death protein 5	1	0.999	7	22	22	22	8	8	6	0	0	0	8	8	6	0	0	0	8	8	6	0	0	0	428969376	547381950	791772160	0	1.14349e+06	0	125215720	148062896	279642432	0	0	0
sp|O14744|ANM5_HUMAN	O14744	ANM5_HUMAN	PRMT5	637	Homo sapiens	1:Experimental evidence at protein level	Protein arginine N-methyltransferase 5	1	0.999	26	135	135	135	26	32	29	21	13	14	26	32	29	21	13	14	26	32	29	21	13	14	7284956200	6836631600	11172027400	6410638800	6137859100	3922029820	7628271600	7963556400	13119509500	2465870340	1985852420	1584678530
sp|O14745|NHRF1_HUMAN	O14745	NHRF1_HUMAN	SLC9A3R1	358	Homo sapiens	1:Experimental evidence at protein level	Na(+)/H(+) exchange regulatory cofactor NHE-RF1	0.9932	0.999	1	1	1	1	0	1	0	0	0	0	0	1	0	0	0	0	0	1	0	0	0	0	0	75032616	0	0	0	0	0	0	0	0	0	0
sp|O14763|TR10B_HUMAN	O14763	TR10B_HUMAN	TNFRSF10B	440	Homo sapiens	1:Experimental evidence at protein level	Tumor necrosis factor receptor superfamily member 10B	0.9769	0.999	1	3	3	3	1	1	1	0	0	0	1	1	1	0	0	0	1	1	1	0	0	0	7355929	6786093	5765187	1.27358e+06	907499	0	0	0	0	0	0	0
sp|O14773|TPP1_HUMAN	O14773	TPP1_HUMAN	TPP1	563	Homo sapiens	1:Experimental evidence at protein level	Tripeptidyl-peptidase 1	1	0.999	8	41	41	41	13	14	11	0	1	2	13	14	11	0	1	2	13	14	11	0	1	2	2734683140	2806862590	2000626050	23723530	29309334	43600600	591678270	596857980	724714300	24504580	24174710	19361060
sp|O14776|TCRG1_HUMAN	O14776	TCRG1_HUMAN	TCERG1	1098	Homo sapiens	1:Experimental evidence at protein level	Transcription elongation regulator 1	1	0.999	3	6	5	6	1	1	0	0	1	3	0	1	0	0	1	3	1	1	0	0	1	3	22929172	33346184	42926068	23215002	57979344	15864188	0	0	0	0	0	0
sp|O14777|NDC80_HUMAN	O14777	NDC80_HUMAN	NDC80	642	Homo sapiens	1:Experimental evidence at protein level	Kinetochore protein NDC80 homolog	1	0.999	4	6	6	6	3	1	2	0	0	0	3	1	2	0	0	0	3	1	2	0	0	0	57130844	49363192	75990408	0	0	0	31765038	0	57993184	0	0	0
sp|O14787|TNPO2_HUMAN	O14787	TNPO2_HUMAN	TNPO2	897	Homo sapiens	1:Experimental evidence at protein level	Transportin-2	1	0.999	14	22	22	49	6	5	9	2	0	0	6	5	9	2	0	0	13	11	17	4	1	3	138528496	143564864	206974832	9620597	12861502	18950804	38499444	45333848	53548496	14927988	7.46366e+06	7.77211e+06
sp|O14802|RPC1_HUMAN	O14802	RPC1_HUMAN	POLR3A	1390	Homo sapiens	1:Experimental evidence at protein level	DNA-directed RNA polymerase III subunit RPC1	1	0.999	4	11	11	11	3	2	3	1	1	1	3	2	3	1	1	1	3	2	3	1	1	1	41206768	59502044	61751008	7232839	8888727	3.39264e+06	19610960	28705190	24681796	0	4783468	0
sp|O14807|RASM_HUMAN	O14807	RASM_HUMAN	MRAS	208	Homo sapiens	1:Experimental evidence at protein level	Ras-related protein M-Ras	0.7629	0.987	1	1	1	1	0	0	1	0	0	0	0	0	1	0	0	0	0	0	1	0	0	0	0	0	0	0	0	0	0	0	0	0	0	0
sp|O14818|PSA7_HUMAN	O14818	PSA7_HUMAN	PSMA7	248	Homo sapiens	1:Experimental evidence at protein level	Proteasome subunit alpha type-7	1	0.999	14	112	65	112	22	23	22	16	14	15	13	14	14	9	7	8	22	23	22	16	14	15	3584797700	3457631740	6132475400	895704640	715117180	590330880	579954300	590677570	1036038460	249106144	249257472	160995056
sp|O14828|SCAM3_HUMAN	O14828	SCAM3_HUMAN	SCAMP3	347	Homo sapiens	1:Experimental evidence at protein level	Secretory carrier-associated membrane protein 3	1	0.999	6	29	29	29	7	4	6	4	4	4	7	4	6	4	4	4	7	4	6	4	4	4	194036768	206372096	348192960	83682048	107266232	39794176	99330592	119061408	203316208	40432416	49356520	28557936
sp|O14841|OPLA_HUMAN	O14841	OPLA_HUMAN	OPLAH	1288	Homo sapiens	1:Experimental evidence at protein level	5-oxoprolinase	1	0.999	4	6	6	6	1	4	0	1	0	0	1	4	0	1	0	0	1	4	0	1	0	0	127051496	173594512	0	0	0	0	64576380	53699396	0	0	0	0
sp|O14880|MGST3_HUMAN	O14880	MGST3_HUMAN	MGST3	152	Homo sapiens	1:Experimental evidence at protein level	Microsomal glutathione S-transferase 3	1	0.999	2	9	9	9	2	4	2	1	0	0	2	4	2	1	0	0	2	4	2	1	0	0	103204280	156079472	219293744	8804743	3525861	0	83741336	154837280	183250000	0	0	0
sp|O14925|TIM23_HUMAN	O14925	TIM23_HUMAN	TIMM23	209	Homo sapiens	1:Experimental evidence at protein level	Mitochondrial import inner membrane translocase subunit Tim23	0.9769	0.999	1	3	3	3	1	0	2	0	0	0	1	0	2	0	0	0	1	0	2	0	0	0	41694200	46643872	111657792	0	0	0	0	0	0	0	0	0
sp|O14929|HAT1_HUMAN	O14929	HAT1_HUMAN	HAT1	419	Homo sapiens	1:Experimental evidence at protein level	Histone acetyltransferase type B catalytic subunit	1	0.999	15	78	78	78	19	22	19	6	5	7	19	22	19	6	5	7	19	22	19	6	5	7	2506621950	2480261120	3725777150	463366016	345339488	302550208	425800064	464727744	640582080	105435672	80368320	67988128
sp|O14933|UB2L6_HUMAN	O14933	UB2L6_HUMAN	UBE2L6	153	Homo sapiens	1:Experimental evidence at protein level	Ubiquitin/ISG15-conjugating enzyme E2 L6	0.968	0.9986	1	1	1	1	1	0	0	0	0	0	1	0	0	0	0	0	1	0	0	0	0	0	4.37894e+06	0	0	0	0	1.13368e+06	0	0	0	0	0	0
sp|O14949|QCR8_HUMAN	O14949	QCR8_HUMAN	UQCRQ	82	Homo sapiens	1:Experimental evidence at protein level	Cytochrome b-c1 complex subunit 8	1	0.999	7	29	29	29	2	3	2	8	8	6	2	3	2	8	8	6	2	3	2	8	8	6	345661728	248898992	817048000	1041785090	1021863680	801184640	150850240	124935312	400420448	525237536	556883900	483358784
sp|O14950|ML12B_HUMAN	O14950	ML12B_HUMAN	MYL12B	172	Homo sapiens	1:Experimental evidence at protein level	Myosin regulatory light chain 12B	0.9966	0.999	2	3	0	3	2	0	1	0	0	0	0	0	0	0	0	0	2	0	1	0	0	0	26822326	27236566	48928280	18018596	0	9813626	0	0	0	0	0	0	sp|P19105|ML12A_HUMAN
sp|O14958|CASQ2_HUMAN	O14958	CASQ2_HUMAN	CASQ2	399	Homo sapiens	1:Experimental evidence at protein level	Calsequestrin-2	0.7846	0.9885	1	6	6	6	1	1	1	1	1	1	1	1	1	1	1	1	1	1	1	1	1	1	126097088	192814608	212994688	32127968	36057116	43208352	0	0	0	0	0	0
sp|O14964|HGS_HUMAN	O14964	HGS_HUMAN	HGS	777	Homo sapiens	1:Experimental evidence at protein level	Hepatocyte growth factor-regulated tyrosine kinase substrate	0.9769	0.999	1	1	1	1	0	0	1	0	0	0	0	0	1	0	0	0	0	0	1	0	0	0	28523164	27812818	54798444	10999856	14040398	7.73734e+06	0	0	0	0	0	0
sp|O14965|AURKA_HUMAN	O14965	AURKA_HUMAN	AURKA	403	Homo sapiens	1:Experimental evidence at protein level	Aurora kinase A	0.9769	0.999	1	2	2	2	1	1	0	0	0	0	1	1	0	0	0	0	1	1	0	0	0	0	34310248	7905905	0	3.63849e+06	2.29753e+06	0	0	0	0	0	0	0
sp|O14974|MYPT1_HUMAN	O14974	MYPT1_HUMAN	PPP1R12A	1030	Homo sapiens	1:Experimental evidence at protein level	Protein phosphatase 1 regulatory subunit 12A	0.9769	0.999	1	1	1	1	0	1	0	0	0	0	0	1	0	0	0	0	0	1	0	0	0	0	0	12662359	0	0	0	0	0	0	0	0	0	0
sp|O14975|S27A2_HUMAN	O14975	S27A2_HUMAN	SLC27A2	620	Homo sapiens	1:Experimental evidence at protein level	Very long-chain acyl-CoA synthetase	1	0.999	12	40	37	40	11	9	13	4	1	2	10	8	12	4	1	2	11	9	13	4	1	2	547623550	560098050	601726530	60272396	18994848	28244160	108004008	141204288	150357472	26884420	11121924	11936535
sp|O14976|GAK_HUMAN	O14976	GAK_HUMAN	GAK	1311	Homo sapiens	1:Experimental evidence at protein level	Cyclin-G-associated kinase	0.9769	0.999	1	3	3	3	1	1	1	0	0	0	1	1	1	0	0	0	1	1	1	0	0	0	11766801	14087510	11372883	5705017	1.57938e+06	0	0	0	0	0	0	0
sp|O14979|HNRDL_HUMAN	O14979	HNRDL_HUMAN	HNRNPDL	420	Homo sapiens	1:Experimental evidence at protein level	Heterogeneous nuclear ribonucleoprotein D-like	1	0.999	6	5	5	27	1	3	1	0	0	0	1	3	1	0	0	0	4	7	4	3	4	5	30255444	65954440	5935609	0	0	0	0	0	0	0	0	0
sp|O14980|XPO1_HUMAN	O14980	XPO1_HUMAN	XPO1	1071	Homo sapiens	1:Experimental evidence at protein level	Exportin-1	1	0.999	46	327	321	327	77	78	65	39	35	33	76	77	64	38	34	32	77	78	65	39	35	33	7701301800	8057304100	11796976600	1973220990	1352299780	1051884030	545658880	531618144	920545020	160173888	135946752	103130680
sp|O15042|SR140_HUMAN	O15042	SR140_HUMAN	U2SURP	1029	Homo sapiens	1:Experimental evidence at protein level	U2 snRNP-associated SURP motif-containing protein	1	0.999	7	14	12	14	1	1	2	4	3	3	1	1	2	3	3	2	1	1	2	4	3	3	22128936	27466104	22884442	59068988	85328768	46328568	19700944	37956808	31472634	29368442	12468842	8.21068e+06
sp|O15067|PUR4_HUMAN	O15067	PUR4_HUMAN	PFAS	1338	Homo sapiens	1:Experimental evidence at protein level	Phosphoribosylformylglycinamidine synthase	1	0.999	28	111	111	111	25	25	27	17	8	9	25	25	27	17	8	9	25	25	27	17	8	9	1727213700	2148935940	2493227010	502388064	199796944	268647296	192856576	216001024	294973696	74456624	41733220	36574624
sp|O15084|ANR28_HUMAN	O15084	ANR28_HUMAN	ANKRD28	1053	Homo sapiens	1:Experimental evidence at protein level	Serine/threonine-protein phosphatase 6 regulatory ankyrin repeat subunit A	1	0.999	1	3	3	3	0	2	1	0	0	0	0	2	1	0	0	0	0	2	1	0	0	0	8619622	6117158	10226307	4372734	0	0	4.92238e+06	0	5819270	0	0	0
sp|O15091|MRPP3_HUMAN	O15091	MRPP3_HUMAN	KIAA0391	583	Homo sapiens	1:Experimental evidence at protein level	Mitochondrial ribonuclease P catalytic subunit	0.9998	0.999	2	5	5	5	2	2	1	0	0	0	2	2	1	0	0	0	2	2	1	0	0	0	28982146	34355552	28131606	5575690	0	0	18150178	21543582	14814468	3496351	0	0
sp|O15111|IKKA_HUMAN	O15111	IKKA_HUMAN	CHUK	745	Homo sapiens	1:Experimental evidence at protein level	Inhibitor of nuclear factor kappa-B kinase subunit alpha	0.9998	0.999	3	6	5	6	1	2	2	0	0	1	1	2	2	0	0	0	1	2	2	0	0	1	5634238	76791056	1012031300	212093360	263969888	153275792	0	119380112	312860384	124541688	157606816	91141480
sp|O15118|NPC1_HUMAN	O15118	NPC1_HUMAN	NPC1	1278	Homo sapiens	1:Experimental evidence at protein level	NPC intracellular cholesterol transporter 1	1	0.999	7	13	13	13	3	4	6	0	0	0	3	4	6	0	0	0	3	4	6	0	0	0	128008448	227988064	748219330	0	0	0	77681616	124401512	164293056	0	0	0
sp|O15120|PLCB_HUMAN	O15120	PLCB_HUMAN	AGPAT2	278	Homo sapiens	1:Experimental evidence at protein level	1-acyl-sn-glycerol-3-phosphate acyltransferase beta	0.9769	0.999	1	3	3	3	1	1	1	0	0	0	1	1	1	0	0	0	1	1	1	0	0	0	9262848	9119931	12065268	0	0	527092	0	0	0	0	0	0
sp|O15126|SCAM1_HUMAN	O15126	SCAM1_HUMAN	SCAMP1	338	Homo sapiens	1:Experimental evidence at protein level	Secretory carrier-associated membrane protein 1	1	0.999	2	5	5	5	3	2	0	0	0	0	3	2	0	0	0	0	3	2	0	0	0	0	29888928	108520400	0	0	0	0	0	0	0	0	0	0
sp|O15127|SCAM2_HUMAN	O15127	SCAM2_HUMAN	SCAMP2	329	Homo sapiens	1:Experimental evidence at protein level	Secretory carrier-associated membrane protein 2	0.9962	0.999	2	2	2	2	1	0	0	1	0	0	1	0	0	1	0	0	1	0	0	1	0	0	179941664	46560968	135000064	42429340	24631544	17562850	0	0	0	0	0	0
sp|O15143|ARC1B_HUMAN	O15143	ARC1B_HUMAN	ARPC1B	372	Homo sapiens	1:Experimental evidence at protein level	Actin-related protein 2/3 complex subunit 1B	1	0.999	13	53	48	53	11	14	17	4	3	4	10	13	15	4	2	4	11	14	17	4	3	4	1037325440	1215248510	1959944960	200856416	197138992	153226448	140090528	157454320	271133760	51684332	52857440	35002052
sp|O15144|ARPC2_HUMAN	O15144	ARPC2_HUMAN	ARPC2	300	Homo sapiens	1:Experimental evidence at protein level	Actin-related protein 2/3 complex subunit 2	1	0.999	13	40	40	40	10	7	12	5	2	4	10	7	12	5	2	4	10	7	12	5	2	4	782308670	874218820	1241357310	222449520	200567712	84891744	127713576	136419328	231680880	37126404	43393400	27546306
sp|O15145|ARPC3_HUMAN	O15145	ARPC3_HUMAN	ARPC3	178	Homo sapiens	1:Experimental evidence at protein level	Actin-related protein 2/3 complex subunit 3	1	0.999	4	21	21	21	3	5	5	3	4	1	3	5	5	3	4	1	3	5	5	3	4	1	314805440	170828048	563482110	47427600	33911612	28020136	78072072	97892416	134893760	23625002	19124810	22448118
sp|O15155|BET1_HUMAN	O15155	BET1_HUMAN	BET1	118	Homo sapiens	1:Experimental evidence at protein level	BET1 homolog	0.9769	0.999	1	3	3	3	1	1	1	0	0	0	1	1	1	0	0	0	1	1	1	0	0	0	131606904	118566496	143359824	0	0	0	0	0	0	0	0	0
sp|O15160|RPAC1_HUMAN	O15160	RPAC1_HUMAN	POLR1C	346	Homo sapiens	1:Experimental evidence at protein level	DNA-directed RNA polymerases I and III subunit RPAC1	0.9769	0.999	1	1	1	1	0	1	0	0	0	0	0	1	0	0	0	0	0	1	0	0	0	0	0	0	0	0	0	0	0	0	0	0	0	0
sp|O15162|PLS1_HUMAN	O15162	PLS1_HUMAN	PLSCR1	318	Homo sapiens	1:Experimental evidence at protein level	Phospholipid scramblase 1	1	0.999	2	7	7	7	2	3	2	0	0	0	2	3	2	0	0	0	2	3	2	0	0	0	68789488	80215640	93989344	0	0	0	49319332	58681452	57890384	0	0	0
sp|O15173|PGRC2_HUMAN	O15173	PGRC2_HUMAN	PGRMC2	223	Homo sapiens	1:Experimental evidence at protein level	Membrane-associated progesterone receptor component 2	1	0.999	12	64	58	64	20	18	22	2	1	1	19	17	21	1	0	0	20	18	22	2	1	1	5069967900	5056262100	9562086400	77799600	25866244	43530124	934577150	992539580	1832296960	42121384	0	35644860
sp|O15198|SMAD9_HUMAN	O15198	SMAD9_HUMAN	SMAD9	467	Homo sapiens	1:Experimental evidence at protein level	Mothers against decapentaplegic homolog 9	0.9769	0.999	1	1	0	1	0	1	0	0	0	0	0	0	0	0	0	0	0	1	0	0	0	0	37825084	42452008	58709260	8742157	5.00043e+06	5215244	0	0	0	0	0	0	sp|P84022|SMAD3_HUMAN, sp|Q15796|SMAD2_HUMAN
sp|O15228|GNPAT_HUMAN	O15228	GNPAT_HUMAN	GNPAT	680	Homo sapiens	1:Experimental evidence at protein level	Dihydroxyacetone phosphate acyltransferase	1	0.999	10	30	30	30	8	8	12	1	0	1	8	8	12	1	0	1	8	8	12	1	0	1	174354096	214195600	265251744	28997044	9371416	0	49724812	63758776	74521864	13063101	0	0
sp|O15247|CLIC2_HUMAN	O15247	CLIC2_HUMAN	CLIC2	247	Homo sapiens	1:Experimental evidence at protein level	Chloride intracellular channel protein 2	1	0.999	8	36	36	39	9	8	5	4	4	6	9	8	5	4	4	6	10	10	5	4	4	6	477157984	834024380	646341760	155716832	78280232	92329120	153955008	160070816	187366992	48847836	30941714	39610516
sp|O15254|ACOX3_HUMAN	O15254	ACOX3_HUMAN	ACOX3	700	Homo sapiens	1:Experimental evidence at protein level	Peroxisomal acyl-coenzyme A oxidase 3	1	0.999	3	5	5	5	2	1	2	0	0	0	2	1	2	0	0	0	2	1	2	0	0	0	10622034	13570468	45876592	1.97788e+06	0	0	0	0	0	0	0	0
sp|O15258|RER1_HUMAN	O15258	RER1_HUMAN	RER1	196	Homo sapiens	1:Experimental evidence at protein level	Protein RER1	1	0.999	4	11	11	11	2	2	3	2	1	1	2	2	3	2	1	1	2	2	3	2	1	1	220017952	250171136	617655810	75979816	90844656	31340232	133051008	148211056	277922368	56077788	68263504	0
sp|O15260|SURF4_HUMAN	O15260	SURF4_HUMAN	SURF4	269	Homo sapiens	1:Experimental evidence at protein level	Surfeit locus protein 4	1	0.999	5	75	75	75	15	16	16	10	9	9	15	16	16	10	9	9	15	16	16	10	9	9	928911550	1028120320	1186781440	350623264	209595216	201626512	311865056	323498336	431746272	105314288	44098004	69592888
sp|O15269|SPTC1_HUMAN	O15269	SPTC1_HUMAN	SPTLC1	473	Homo sapiens	1:Experimental evidence at protein level	Serine palmitoyltransferase 1	1	0.999	12	24	24	24	9	7	7	0	0	1	9	7	7	0	0	1	9	7	7	0	0	1	426684352	423575552	196004288	35403408	22762552	27534680	93250416	125641976	171243648	27658264	18567730	11100026
sp|O15270|SPTC2_HUMAN	O15270	SPTC2_HUMAN	SPTLC2	562	Homo sapiens	1:Experimental evidence at protein level	Serine palmitoyltransferase 2	1	0.999	7	17	17	17	6	5	6	0	0	0	6	5	6	0	0	0	6	5	6	0	0	0	136316512	208917584	122366608	10409728	0	0	51778892	68448896	81174720	11136122	0	0
sp|O15294|OGT1_HUMAN	O15294	OGT1_HUMAN	OGT	1046	Homo sapiens	1:Experimental evidence at protein level	UDP-N-acetylglucosamine--peptide N-acetylglucosaminyltransferase 110 kDa subunit	0.9898	0.9985	1	1	1	1	0	1	0	0	0	0	0	1	0	0	0	0	0	1	0	0	0	0	0	6310463	0	0	0	0	0	0	0	0	0	0
sp|O15347|HMGB3_HUMAN	O15347	HMGB3_HUMAN	HMGB3	200	Homo sapiens	1:Experimental evidence at protein level	High mobility group protein B3	0.9993	0.999	2	5	5	5	1	1	0	1	1	1	1	1	0	1	1	1	1	1	0	1	1	1	153801264	78640320	0	43047964	39567576	28634936	0	0	0	0	0	0
sp|O15355|PPM1G_HUMAN	O15355	PPM1G_HUMAN	PPM1G	546	Homo sapiens	1:Experimental evidence at protein level	Protein phosphatase 1G	1	0.999	20	85	85	85	20	20	18	10	11	6	20	20	18	10	11	6	20	20	18	10	11	6	1582379010	1952407420	3575373310	427785632	305160064	238980672	234029264	263391184	499501856	80138976	59203396	56513940
sp|O15371|EIF3D_HUMAN	O15371	EIF3D_HUMAN	EIF3D	548	Homo sapiens	1:Experimental evidence at protein level	Eukaryotic translation initiation factor 3 subunit D	1	0.999	15	61	61	61	17	13	8	7	7	9	17	13	8	7	7	9	17	13	8	7	7	9	1074847100	764257860	1904939780	270179744	244902304	175603456	247619504	282307456	497830496	103585768	91946144	74678112
sp|O15372|EIF3H_HUMAN	O15372	EIF3H_HUMAN	EIF3H	352	Homo sapiens	1:Experimental evidence at protein level	Eukaryotic translation initiation factor 3 subunit H	1	0.999	11	37	37	37	10	8	13	3	2	1	10	8	13	3	2	1	10	8	13	3	2	1	332411392	407831744	473138048	92162432	63280268	22004024	94927816	102994200	154089648	32523036	26729466	23534064
sp|O15382|BCAT2_HUMAN	O15382	BCAT2_HUMAN	BCAT2	392	Homo sapiens	1:Experimental evidence at protein level	Branched-chain-amino-acid aminotransferase, mitochondrial	1	0.999	12	39	39	39	8	6	9	4	6	6	8	6	9	4	6	6	8	6	9	4	6	6	395803360	493250208	718226370	60348576	92939008	54904648	105426464	112777712	189281392	25172208	30307024	23240818
sp|O15397|IPO8_HUMAN	O15397	IPO8_HUMAN	IPO8	1037	Homo sapiens	1:Experimental evidence at protein level	Importin-8	1	0.999	9	22	22	27	9	7	6	0	0	0	9	7	6	0	0	0	10	8	7	1	0	1	183491552	165455456	130777408	5925930	0	1.0304e+06	41539524	54850332	46995520	7.93705e+06	0	0
sp|O15400|STX7_HUMAN	O15400	STX7_HUMAN	STX7	261	Homo sapiens	1:Experimental evidence at protein level	Syntaxin-7	1	0.999	5	16	16	16	5	4	4	0	3	0	5	4	4	0	3	0	5	4	4	0	3	0	352867328	344582976	531275776	183002400	134547440	94244256	222129248	210843760	345706400	90658936	74610368	50782440
sp|O15439|MRP4_HUMAN	O15439	MRP4_HUMAN	ABCC4	1325	Homo sapiens	1:Experimental evidence at protein level	Multidrug resistance-associated protein 4	1	0.999	2	4	4	4	1	1	2	0	0	0	1	1	2	0	0	0	1	1	2	0	0	0	15087992	18240416	23992592	0	0	0	7.89029e+06	9551529	12517403	0	0	0
sp|O15479|MAGB2_HUMAN	O15479	MAGB2_HUMAN	MAGEB2	319	Homo sapiens	1:Experimental evidence at protein level	Melanoma-associated antigen B2	1	0.999	15	81	71	81	19	13	16	11	11	11	17	12	14	10	9	9	19	13	16	11	11	11	2672051460	2501792000	4263133180	796017220	591788740	592640770	558397440	576250430	908167810	189140240	131357584	135663936
sp|O15498|YKT6_HUMAN	O15498	YKT6_HUMAN	YKT6	198	Homo sapiens	1:Experimental evidence at protein level	Synaptobrevin homolog YKT6	1	0.999	7	11	11	11	4	2	2	1	1	1	4	2	2	1	1	1	4	2	2	1	1	1	314244480	269987136	272419680	18008358	12824718	18609812	106824416	102658304	156296096	0	0	14283374
sp|O15511|ARPC5_HUMAN	O15511	ARPC5_HUMAN	ARPC5	151	Homo sapiens	1:Experimental evidence at protein level	Actin-related protein 2/3 complex subunit 5	0.9724	0.9988	1	2	2	2	0	0	0	1	0	1	0	0	0	1	0	1	0	0	0	1	0	1	0	100854320	51694416	0	22175274	10820495	0	0	0	0	0	0
sp|O15533|TPSN_HUMAN	O15533	TPSN_HUMAN	TAPBP	448	Homo sapiens	1:Experimental evidence at protein level	Tapasin	0.879	0.9942	1	2	2	2	0	1	1	0	0	0	0	1	1	0	0	0	0	1	1	0	0	0	0	0	0	0	0	0	0	0	0	0	0	0
sp|O43143|DHX15_HUMAN	O43143	DHX15_HUMAN	DHX15	795	Homo sapiens	1:Experimental evidence at protein level	Pre-mRNA-splicing factor ATP-dependent RNA helicase DHX15	1	0.999	29	128	125	128	26	28	27	22	13	12	26	27	26	22	12	12	26	28	27	22	13	12	2303118850	3007851260	4849421300	630157820	590775870	354851840	323337760	377698464	613023230	129963376	105260784	77874568
sp|O43148|MCES_HUMAN	O43148	MCES_HUMAN	RNMT	476	Homo sapiens	1:Experimental evidence at protein level	mRNA cap guanine-N7 methyltransferase	1	0.999	4	14	14	14	3	4	4	1	2	0	3	4	4	1	2	0	3	4	4	1	2	0	91459616	109282792	171733536	22258184	17917456	17230968	39209224	47611836	62690864	16267008	12667446	8976761
sp|O43156|TTI1_HUMAN	O43156	TTI1_HUMAN	TTI1	1089	Homo sapiens	1:Experimental evidence at protein level	TELO2-interacting protein 1 homolog	1	0.999	10	28	28	28	9	7	7	5	0	0	9	7	7	5	0	0	9	7	7	5	0	0	135658528	176616272	205616896	32879256	10671824	4.99823e+06	33914616	44913864	40473876	8948620	6.05775e+06	0
sp|O43175|SERA_HUMAN	O43175	SERA_HUMAN	PHGDH	533	Homo sapiens	1:Experimental evidence at protein level	D-3-phosphoglycerate dehydrogenase	1	0.999	26	192	185	192	36	43	37	28	26	22	35	41	36	27	25	21	36	43	37	28	26	22	8379379200	9133828100	16188785700	1783642370	1920067970	1277050620	958132860	1022719100	1655704060	224466320	207764368	158992736
sp|O43182|RHG06_HUMAN	O43182	RHG06_HUMAN	ARHGAP6	974	Homo sapiens	1:Experimental evidence at protein level	Rho GTPase-activating protein 6	0.7831	0.9884	1	3	3	3	1	1	1	0	0	0	1	1	1	0	0	0	1	1	1	0	0	0	14281638	26236114	7.46156e+06	0	0	0	0	0	0	0	0	0
sp|O43237|DC1L2_HUMAN	O43237	DC1L2_HUMAN	DYNC1LI2	492	Homo sapiens	1:Experimental evidence at protein level	Cytoplasmic dynein 1 light intermediate chain 2	0.9991	0.9988	3	2	2	3	1	0	0	0	0	1	1	0	0	0	0	1	1	0	1	0	0	1	3.80111e+06	4.78234e+06	4628811	2.3198e+06	0	0	0	0	0	0	0	0
sp|O43242|PSMD3_HUMAN	O43242	PSMD3_HUMAN	PSMD3	534	Homo sapiens	1:Experimental evidence at protein level	26S proteasome non-ATPase regulatory subunit 3	1	0.999	35	188	188	188	43	44	33	23	23	22	43	44	33	23	23	22	43	44	33	23	23	22	6901852200	7318666200	10106224600	1343583620	1578530940	890238660	838802750	971605700	1443578110	280211072	271402048	213775568
sp|O43252|PAPS1_HUMAN	O43252	PAPS1_HUMAN	PAPSS1	624	Homo sapiens	1:Experimental evidence at protein level	Bifunctional 3'-phosphoadenosine 5'-phosphosulfate synthase 1	1	0.999	6	26	25	26	4	8	3	7	3	1	4	7	3	7	3	1	4	8	3	7	3	1	80522328	96669872	74377992	35362176	9423253	10367024	30470288	33614404	38026332	11759580	6625662	7.14767e+06
sp|O43264|ZW10_HUMAN	O43264	ZW10_HUMAN	ZW10	779	Homo sapiens	1:Experimental evidence at protein level	Centromere/kinetochore protein zw10 homolog	1	0.999	6	24	24	24	4	7	7	3	2	1	4	7	7	3	2	1	4	7	7	3	2	1	117730360	147701152	146326672	49566344	14567800	18505940	45553776	50194196	57263468	21548744	10477832	10158719
sp|O43292|GPAA1_HUMAN	O43292	GPAA1_HUMAN	GPAA1	621	Homo sapiens	1:Experimental evidence at protein level	Glycosylphosphatidylinositol anchor attachment 1 protein	1	0.999	4	7	7	7	3	1	3	0	0	0	3	1	3	0	0	0	3	1	3	0	0	0	228709088	239513952	450986848	8977091	0	0	66628512	93855648	160040592	0	0	0
sp|O43314|VIP2_HUMAN	O43314	VIP2_HUMAN	PPIP5K2	1243	Homo sapiens	1:Experimental evidence at protein level	Inositol hexakisphosphate and diphosphoinositol-pentakisphosphate kinase 2	1	0.999	13	25	19	25	9	5	10	1	0	0	6	4	8	1	0	0	9	5	10	1	0	0	384768032	319169216	451638144	66426464	57950432	16753939	63763760	67133888	95837248	24460834	16286874	9601520
sp|O43324|MCA3_HUMAN	O43324	MCA3_HUMAN	EEF1E1	174	Homo sapiens	1:Experimental evidence at protein level	Eukaryotic translation elongation factor 1 epsilon-1	1	0.999	5	17	17	17	4	3	4	1	1	4	4	3	4	1	1	4	4	3	4	1	1	4	252503344	318126752	344826592	45036584	32093596	101632288	133830992	117039496	144134976	32243046	45430052	47463204
sp|O43390|HNRPR_HUMAN	O43390	HNRPR_HUMAN	HNRNPR	633	Homo sapiens	1:Experimental evidence at protein level	Heterogeneous nuclear ribonucleoprotein R	1	0.999	20	32	32	84	3	3	6	6	10	4	3	3	6	6	10	4	11	12	16	14	19	12	313344320	296017344	384028352	135189024	188666976	105845400	51759960	66630644	103096216	38683396	38925124	29224174
sp|O43396|TXNL1_HUMAN	O43396	TXNL1_HUMAN	TXNL1	289	Homo sapiens	1:Experimental evidence at protein level	Thioredoxin-like protein 1	1	0.999	7	18	18	18	5	4	5	0	2	2	5	4	5	0	2	2	5	4	5	0	2	2	187709120	274619968	411316352	49687780	57158720	34143112	55432084	60134752	107550368	21713776	27060676	20172872
sp|O43399|TPD54_HUMAN	O43399	TPD54_HUMAN	TPD52L2	206	Homo sapiens	1:Experimental evidence at protein level	Tumor protein D54	1	0.999	16	57	57	57	19	17	19	1	1	0	19	17	19	1	1	0	19	17	19	1	1	0	1958376830	2023173500	3022169860	24861512	26968598	10834492	285124096	339071680	509700608	12696112	17044416	14616733
sp|O43414|ERI3_HUMAN	O43414	ERI3_HUMAN	ERI3	337	Homo sapiens	1:Experimental evidence at protein level	ERI1 exoribonuclease 3	0.9769	0.999	1	2	2	2	1	0	1	0	0	0	1	0	1	0	0	0	1	0	1	0	0	0	25146190	56205760	81582768	0	0	0	0	0	0	0	0	0
sp|O43447|PPIH_HUMAN	O43447	PPIH_HUMAN	PPIH	177	Homo sapiens	1:Experimental evidence at protein level	Peptidyl-prolyl cis-trans isomerase H	1	0.999	2	4	4	4	1	1	1	0	0	1	1	1	1	0	0	1	1	1	1	0	0	1	26939944	46120512	82598128	0	0	19815240	0	0	0	0	0	0
sp|O43464|HTRA2_HUMAN	O43464	HTRA2_HUMAN	HTRA2	458	Homo sapiens	1:Experimental evidence at protein level	Serine protease HTRA2, mitochondrial	1	0.999	2	5	5	5	1	2	1	1	0	0	1	2	1	1	0	0	1	2	1	1	0	0	10957930	16412667	13610810	6620450	0	4.42537e+06	0	0	0	0	0	0
sp|O43488|ARK72_HUMAN	O43488	ARK72_HUMAN	AKR7A2	359	Homo sapiens	1:Experimental evidence at protein level	Aflatoxin B1 aldehyde reductase member 2	1	0.999	6	28	28	28	5	6	4	4	7	2	5	6	4	4	7	2	5	6	4	4	7	2	458508480	402332096	340227072	143659008	201287040	101116904	111535048	98375040	201735216	51968084	58808424	41940460
sp|O43491|E41L2_HUMAN	O43491	E41L2_HUMAN	EPB41L2	1005	Homo sapiens	1:Experimental evidence at protein level	Band 4.1-like protein 2	1	0.999	5	9	9	9	2	5	1	0	0	1	2	5	1	0	0	1	2	5	1	0	0	1	32746966	56235888	16456818	0	0	7247387	21340708	39664176	0	0	0	0
sp|O43583|DENR_HUMAN	O43583	DENR_HUMAN	DENR	198	Homo sapiens	1:Experimental evidence at protein level	Density-regulated protein	0.9995	0.999	2	2	2	2	0	1	1	0	0	0	0	1	1	0	0	0	0	1	1	0	0	0	0	0	0	0	0	0	0	0	0	0	0	0
sp|O43592|XPOT_HUMAN	O43592	XPOT_HUMAN	XPOT	962	Homo sapiens	1:Experimental evidence at protein level	Exportin-T	1	0.999	25	91	91	91	24	27	28	4	3	5	24	27	28	4	3	5	24	27	28	4	3	5	1268975870	1505641220	2480818180	48280644	16572079	49076448	191272384	211573856	311042560	31216752	12748037	17342044
sp|O43598|DNPH1_HUMAN	O43598	DNPH1_HUMAN	DNPH1	174	Homo sapiens	1:Experimental evidence at protein level	2'-deoxynucleoside 5'-phosphate N-hydrolase 1	1	0.999	4	22	22	22	4	4	3	6	2	3	4	4	3	6	2	3	4	4	3	6	2	3	163271968	182645456	225267232	116400520	115663176	93129216	85519392	90960712	103392344	101095648	41577632	48089436
sp|O43615|TIM44_HUMAN	O43615	TIM44_HUMAN	TIMM44	452	Homo sapiens	1:Experimental evidence at protein level	Mitochondrial import inner membrane translocase subunit TIM44	1	0.999	27	131	131	131	35	31	32	11	11	11	35	31	32	11	11	11	35	31	32	11	11	11	4625406000	4851462700	8277460500	433417056	398484224	319644384	672609340	798899580	1318919810	124142408	93424232	85010880
sp|O43617|TPPC3_HUMAN	O43617	TPPC3_HUMAN	TRAPPC3	180	Homo sapiens	1:Experimental evidence at protein level	Trafficking protein particle complex subunit 3	1	0.999	7	21	21	21	7	5	8	0	0	1	7	5	8	0	0	1	7	5	8	0	0	1	379283456	349823072	839134080	11260204	31363138	26234592	103208856	113185112	355373568	0	25006396	17469280
sp|O43674|NDUB5_HUMAN	O43674	NDUB5_HUMAN	NDUFB5	189	Homo sapiens	1:Experimental evidence at protein level	NADH dehydrogenase [ubiquinone] 1 beta subcomplex subunit 5, mitochondrial	0.9974	0.9899	3	6	6	6	1	1	1	1	2	0	1	1	1	1	2	0	1	1	1	1	2	0	998330370	1253125120	2039558660	20969224	25833532	17586024	160026320	198987376	429111232	68968736	86342584	52429124
sp|O43681|ASNA_HUMAN	O43681	ASNA_HUMAN	ASNA1	348	Homo sapiens	1:Experimental evidence at protein level	ATPase ASNA1	1	0.999	12	47	46	47	13	16	13	1	2	2	13	16	12	1	2	2	13	16	13	1	2	2	2022153090	2285930750	3561465600	94133568	78482400	58341352	350923904	371379264	687507010	24817168	24408784	22863714
sp|O43684|BUB3_HUMAN	O43684	BUB3_HUMAN	BUB3	328	Homo sapiens	1:Experimental evidence at protein level	Mitotic checkpoint protein BUB3	1	0.999	6	9	9	9	0	4	3	1	1	0	0	4	3	1	1	0	0	4	3	1	1	0	28309176	151390912	91485536	39716492	2375895	12805390	26944152	45143604	75715928	21668384	0	19423122
sp|O43707|ACTN4_HUMAN	O43707	ACTN4_HUMAN	ACTN4	911	Homo sapiens	1:Experimental evidence at protein level	Alpha-actinin-4	1	0.999	58	351	223	351	72	71	72	51	42	43	46	47	48	30	28	24	72	71	72	51	42	43	8075062300	8823699500	13539466200	2815131390	1876570880	1596740740	408663552	446464640	758473540	175948960	128049784	112680768
sp|O43708|MAAI_HUMAN	O43708	MAAI_HUMAN	GSTZ1	216	Homo sapiens	1:Experimental evidence at protein level	Maleylacetoacetate isomerase	0.9769	0.999	1	2	2	2	1	0	1	0	0	0	1	0	1	0	0	0	1	0	1	0	0	0	9241092	5642010	10565197	0	0	1.16201e+06	0	0	0	0	0	0
sp|O43709|BUD23_HUMAN	O43709	BUD23_HUMAN	BUD23	281	Homo sapiens	1:Experimental evidence at protein level	Probable 18S rRNA (guanine-N(7))-methyltransferase	0.9769	0.999	1	1	1	1	1	0	0	0	0	0	1	0	0	0	0	0	1	0	0	0	0	0	0	0	0	0	0	0	0	0	0	0	0	0
sp|O43719|HTSF1_HUMAN	O43719	HTSF1_HUMAN	HTATSF1	755	Homo sapiens	1:Experimental evidence at protein level	HIV Tat-specific factor 1	0.9935	0.9964	2	3	3	3	0	0	1	1	0	1	0	0	1	1	0	1	0	0	1	1	0	1	879468	0	2.06288e+06	1.06336e+06	550624	469552	0	0	0	0	0	0
sp|O43747|AP1G1_HUMAN	O43747	AP1G1_HUMAN	AP1G1	822	Homo sapiens	1:Experimental evidence at protein level	AP-1 complex subunit gamma-1	1	0.999	12	40	40	40	11	9	13	2	3	2	11	9	13	2	3	2	11	9	13	2	3	2	478739008	538470210	810929340	52937464	41973248	27924874	85536952	90688408	138492048	23273984	17529906	15719677
sp|O43760|SNG2_HUMAN	O43760	SNG2_HUMAN	SYNGR2	224	Homo sapiens	1:Experimental evidence at protein level	Synaptogyrin-2	1	0.999	3	12	12	12	3	4	3	1	1	0	3	4	3	1	1	0	3	4	3	1	1	0	1828453250	1537923070	3944641020	50636832	60872720	41020416	717750850	583000060	1524923520	0	0	0
sp|O43765|SGTA_HUMAN	O43765	SGTA_HUMAN	SGTA	313	Homo sapiens	1:Experimental evidence at protein level	Small glutamine-rich tetratricopeptide repeat-containing protein alpha	1	0.999	9	13	13	16	4	3	6	0	0	0	4	3	6	0	0	0	4	4	6	0	1	1	290000800	706968580	680618240	0	198709840	137013312	420460384	420371392	456007648	0	90142824	64364672
sp|O43772|MCAT_HUMAN	O43772	MCAT_HUMAN	SLC25A20	301	Homo sapiens	1:Experimental evidence at protein level	Mitochondrial carnitine/acylcarnitine carrier protein	1	0.999	5	5	5	5	0	1	4	0	0	0	0	1	4	0	0	0	0	1	4	0	0	0	106555576	151864048	457412384	13765086	26213194	0	67331664	82945648	187970624	0	14959640	0
sp|O43776|SYNC_HUMAN	O43776	SYNC_HUMAN	NARS	548	Homo sapiens	1:Experimental evidence at protein level	Asparagine--tRNA ligase, cytoplasmic	1	0.999	24	159	159	159	38	39	32	17	15	18	38	39	32	17	15	18	38	39	32	17	15	18	5769494000	7003060200	11487212500	1544578300	912694590	809264510	631428030	714550140	1173032700	204972912	145335296	116138872
sp|O43808|PM34_HUMAN	O43808	PM34_HUMAN	SLC25A17	307	Homo sapiens	1:Experimental evidence at protein level	Peroxisomal membrane protein PMP34	1	0.999	2	12	12	12	2	2	2	2	2	2	2	2	2	2	2	2	2	2	2	2	2	2	80748240	92269536	83578512	65903600	17842728	15641848	48235680	56665132	47584664	41556248	11220025	9680526
sp|O43809|CPSF5_HUMAN	O43809	CPSF5_HUMAN	NUDT21	227	Homo sapiens	1:Experimental evidence at protein level	Cleavage and polyadenylation specificity factor subunit 5	1	0.999	10	23	23	23	3	6	6	5	3	0	3	6	6	5	3	0	3	6	6	5	3	0	193235968	164074896	457892736	72742344	96773560	59899672	42155208	51690368	111058736	29082298	32023054	21302212
sp|O43813|LANC1_HUMAN	O43813	LANC1_HUMAN	LANCL1	399	Homo sapiens	1:Experimental evidence at protein level	LanC-like protein 1	1	0.999	7	21	21	21	3	6	5	2	3	2	3	6	5	2	3	2	3	6	5	2	3	2	327664448	617945220	513091008	96249192	97473120	41017920	126371208	127247680	252199616	46835672	38890008	22985900
sp|O43837|IDH3B_HUMAN	O43837	IDH3B_HUMAN	IDH3B	385	Homo sapiens	1:Experimental evidence at protein level	Isocitrate dehydrogenase [NAD] subunit beta, mitochondrial	1	0.999	7	26	26	26	4	5	6	4	5	2	4	5	6	4	5	2	4	5	6	4	5	2	226664480	197424384	389245952	90344584	94826872	39993068	61492916	65133556	98931944	30563420	30274164	20191098
sp|O43852|CALU_HUMAN	O43852	CALU_HUMAN	CALU	315	Homo sapiens	1:Experimental evidence at protein level	Calumenin	1	0.999	11	43	43	43	11	11	17	2	2	0	11	11	17	2	2	0	11	11	17	2	2	0	1234739070	1278220670	3083495420	61730736	77170936	45945888	399704384	415796800	516214944	22124734	35669488	16549899
sp|O43865|SAHH2_HUMAN	O43865	SAHH2_HUMAN	AHCYL1	530	Homo sapiens	1:Experimental evidence at protein level	S-adenosylhomocysteine hydrolase-like protein 1	1	0.999	17	46	28	66	13	13	9	5	3	3	7	8	7	2	2	2	17	17	13	8	5	6	1054425980	1349069820	1659599230	900139710	73148056	38218324	266819520	330308448	435463232	93749800	66656620	56615528
sp|O43913|ORC5_HUMAN	O43913	ORC5_HUMAN	ORC5	435	Homo sapiens	1:Experimental evidence at protein level	Origin recognition complex subunit 5	1	0.999	2	9	9	9	2	2	2	1	1	1	2	2	2	1	1	1	2	2	2	1	1	1	34557044	26486634	40674484	7065432	7238524	2600930	18374186	0	21697532	0	3.87084e+06	0
sp|O43920|NDUS5_HUMAN	O43920	NDUS5_HUMAN	NDUFS5	106	Homo sapiens	1:Experimental evidence at protein level	NADH dehydrogenase [ubiquinone] iron-sulfur protein 5	0.9769	0.999	1	3	3	3	1	1	1	0	0	0	1	1	1	0	0	0	1	1	1	0	0	0	7970102	10786726	12834760	0	0	1.37893e+06	0	0	0	0	0	0
sp|O43929|ORC4_HUMAN	O43929	ORC4_HUMAN	ORC4	436	Homo sapiens	1:Experimental evidence at protein level	Origin recognition complex subunit 4	0.968	0.9986	1	2	2	2	1	1	0	0	0	0	1	1	0	0	0	0	1	1	0	0	0	0	8989750	10727690	0	0	0	1.10345e+06	0	0	0	0	0	0
sp|O60231|DHX16_HUMAN	O60231	DHX16_HUMAN	DHX16	1041	Homo sapiens	1:Experimental evidence at protein level	Pre-mRNA-splicing factor ATP-dependent RNA helicase DHX16	1	0.999	7	20	20	23	3	4	6	1	3	3	3	4	6	1	3	3	3	5	7	1	4	3	80172384	109696696	184164816	34498220	11310250	12220738	34690972	44510420	61052184	10551807	7.23768e+06	7830645
sp|O60256|KPRB_HUMAN	O60256	KPRB_HUMAN	PRPSAP2	369	Homo sapiens	1:Experimental evidence at protein level	Phosphoribosyl pyrophosphate synthase-associated protein 2	1	0.999	7	31	27	31	6	7	8	3	2	5	5	6	7	3	2	4	6	7	8	3	2	5	302811584	339983168	644497220	92050488	38445636	51641004	105733016	129259408	158839056	35433588	17180772	17951300
sp|O60264|SMCA5_HUMAN	O60264	SMCA5_HUMAN	SMARCA5	1052	Homo sapiens	1:Experimental evidence at protein level	SWI/SNF-related matrix-associated actin-dependent regulator of chromatin subfamily A member 5	1	0.999	7	11	10	11	0	1	3	3	2	2	0	1	2	3	2	2	0	1	3	3	2	2	248423632	343666336	499360480	333333440	463163232	219536224	263044992	286559360	379639808	171178336	354439712	176234336
sp|O60268|K0513_HUMAN	O60268	K0513_HUMAN	KIAA0513	411	Homo sapiens	1:Experimental evidence at protein level	Uncharacterized protein KIAA0513	0.9769	0.999	1	6	6	6	2	1	1	1	0	1	2	1	1	1	0	1	2	1	1	1	0	1	4185746180	1752781310	26877446100	3863853570	5685412400	38176334000	0	0	0	0	0	0
sp|O60271|JIP4_HUMAN	O60271	JIP4_HUMAN	SPAG9	1321	Homo sapiens	1:Experimental evidence at protein level	C-Jun-amino-terminal kinase-interacting protein 4	1	0.999	6	15	14	15	4	3	6	1	0	1	4	3	5	1	0	1	4	3	6	1	0	1	124173376	158083344	249504256	20025304	8690295	8705258	41946760	51904520	59080016	13299202	8761579	8571511
sp|O60306|AQR_HUMAN	O60306	AQR_HUMAN	AQR	1485	Homo sapiens	1:Experimental evidence at protein level	RNA helicase aquarius	0.9998	0.999	2	5	5	5	1	1	2	1	0	0	1	1	2	1	0	0	1	1	2	1	0	0	8046881	7930977	6.90703e+06	0	0	0	0	0	0	0	0	0
sp|O60313|OPA1_HUMAN	O60313	OPA1_HUMAN	OPA1	960	Homo sapiens	1:Experimental evidence at protein level	Dynamin-like 120 kDa protein, mitochondrial	1	0.999	13	36	36	36	3	5	7	7	7	7	3	5	7	7	7	7	3	5	7	7	7	7	226391552	94910016	233512768	79074336	88101648	60918860	42379152	66341808	90079648	27150050	21304786	15269975
sp|O60341|KDM1A_HUMAN	O60341	KDM1A_HUMAN	KDM1A	852	Homo sapiens	1:Experimental evidence at protein level	Lysine-specific histone demethylase 1A	1	0.999	11	18	18	18	4	4	5	3	0	2	4	4	5	3	0	2	4	4	5	3	0	2	398470784	354032064	351294688	169138304	59063868	44719684	103761280	100907216	164658128	39541084	35501924	27696248
sp|O60443|GSDME_HUMAN	O60443	GSDME_HUMAN	GSDME	496	Homo sapiens	1:Experimental evidence at protein level	Gasdermin-E	1	0.994	3	4	4	4	0	1	3	0	0	0	0	1	3	0	0	0	0	1	3	0	0	0	23876528	11099144	46608428	0	0	0	16471820	0	28965660	0	0	0
sp|O60488|ACSL4_HUMAN	O60488	ACSL4_HUMAN	ACSL4	711	Homo sapiens	1:Experimental evidence at protein level	Long-chain-fatty-acid--CoA ligase 4	1	0.999	12	19	19	31	4	5	8	0	1	1	4	5	8	0	1	1	6	9	10	1	3	2	193639088	127957624	360951904	28278452	8708291	26640016	56438688	65405708	90086736	17711458	0	17240622
sp|O60493|SNX3_HUMAN	O60493	SNX3_HUMAN	SNX3	162	Homo sapiens	1:Experimental evidence at protein level	Sorting nexin-3	1	0.999	3	5	4	5	2	1	1	1	0	0	2	0	1	1	0	0	2	1	1	1	0	0	66535072	124596976	133499920	7515926	10878701	3930761	42484592	48186404	79123528	0	0	0
sp|O60502|OGA_HUMAN	O60502	OGA_HUMAN	MGEA5	916	Homo sapiens	1:Experimental evidence at protein level	Protein O-GlcNAcase	1	0.999	17	40	40	40	12	9	15	1	2	1	12	9	15	1	2	1	12	9	15	1	2	1	414608064	453010560	638976260	18582680	10518760	17179574	90318032	92610648	121409736	12648924	7546751	6508759
sp|O60506|HNRPQ_HUMAN	O60506	HNRPQ_HUMAN	SYNCRIP	623	Homo sapiens	1:Experimental evidence at protein level	Heterogeneous nuclear ribonucleoprotein Q	1	0.999	29	188	136	188	33	34	37	28	27	29	25	25	27	20	18	21	33	34	37	28	27	29	5492825100	6184067100	9195555800	1867726340	1866514180	1603603070	504997120	598043970	920617600	247802656	222865872	191146624
sp|O60524|NEMF_HUMAN	O60524	NEMF_HUMAN	NEMF	1076	Homo sapiens	1:Experimental evidence at protein level	Nuclear export mediator factor NEMF	1	0.999	3	9	9	9	2	3	2	1	1	0	2	3	2	1	1	0	2	3	2	1	1	0	178105040	32278724	52747248	6884293	60798208	1.90826e+06	55595404	82676832	128386496	0	9266730	0
sp|O60547|GMDS_HUMAN	O60547	GMDS_HUMAN	GMDS	372	Homo sapiens	1:Experimental evidence at protein level	GDP-mannose 4,6 dehydratase	1	0.999	4	5	5	5	1	2	1	1	0	0	1	2	1	1	0	0	1	2	1	1	0	0	42800368	67588352	70292600	9142699	0	0	31026930	32808126	47795528	0	0	0
sp|O60568|PLOD3_HUMAN	O60568	PLOD3_HUMAN	PLOD3	738	Homo sapiens	1:Experimental evidence at protein level	Procollagen-lysine,2-oxoglutarate 5-dioxygenase 3	1	0.999	8	25	25	25	6	9	7	1	1	1	6	9	7	1	1	1	6	9	7	1	1	1	257873568	336395136	333647712	54268252	15332412	9895288	63527248	93107680	74733720	18676270	9733661	10770208
sp|O60573|IF4E2_HUMAN	O60573	IF4E2_HUMAN	EIF4E2	245	Homo sapiens	1:Experimental evidence at protein level	Eukaryotic translation initiation factor 4E type 2	0.9275	0.9967	1	1	1	1	0	0	1	0	0	0	0	0	1	0	0	0	0	0	1	0	0	0	0	0	56206936	0	0	0	0	0	0	0	0	0
sp|O60610|DIAP1_HUMAN	O60610	DIAP1_HUMAN	DIAPH1	1272	Homo sapiens	1:Experimental evidence at protein level	Protein diaphanous homolog 1	1	0.999	58	323	322	323	82	81	77	42	21	20	82	81	76	42	21	20	82	81	77	42	21	20	7584025600	7299109900	9951116300	1275816830	641477500	476172544	456924576	542331460	751121090	138624352	63581068	63818760
sp|O60645|EXOC3_HUMAN	O60645	EXOC3_HUMAN	EXOC3	756	Homo sapiens	1:Experimental evidence at protein level	Exocyst complex component 3	1	0.999	5	11	11	11	3	3	4	1	0	0	3	3	4	1	0	0	3	3	4	1	0	0	67125360	88504544	116161840	25654826	21476630	36808444	36556656	53096232	52283344	16415155	0	0
sp|O60664|PLIN3_HUMAN	O60664	PLIN3_HUMAN	PLIN3	434	Homo sapiens	1:Experimental evidence at protein level	Perilipin-3	1	0.999	19	101	101	101	22	22	30	8	10	9	22	22	30	8	10	9	22	22	30	8	10	9	3914876420	4029530880	5769294300	368735072	196893520	219271104	446146784	520461024	813989380	118984880	72939560	80002008
sp|O60678|ANM3_HUMAN	O60678	ANM3_HUMAN	PRMT3	531	Homo sapiens	1:Experimental evidence at protein level	Protein arginine N-methyltransferase 3	1	0.999	7	21	21	21	7	4	4	2	2	2	7	4	4	2	2	2	7	4	4	2	2	2	269415424	170200768	426077216	29142104	70381504	55377336	116327664	119054880	165201120	36735600	16208273	22006332
sp|O60684|IMA7_HUMAN	O60684	IMA7_HUMAN	KPNA6	536	Homo sapiens	1:Experimental evidence at protein level	Importin subunit alpha-7	1	0.999	8	23	10	23	5	6	7	3	1	1	2	3	5	0	0	0	5	6	7	3	1	1	497928960	524747328	891914750	118337168	86671632	52946868	312426240	311676800	548704060	78858784	59511480	40488392
sp|O60701|UGDH_HUMAN	O60701	UGDH_HUMAN	UGDH	494	Homo sapiens	1:Experimental evidence at protein level	UDP-glucose 6-dehydrogenase	1	0.999	7	14	14	14	4	4	3	2	1	0	4	4	3	2	1	0	4	4	3	2	1	0	60219900	26914282	21994638	39809796	53352676	0	31451824	32126234	37209908	13623303	7.4112e+06	0
sp|O60716|CTND1_HUMAN	O60716	CTND1_HUMAN	CTNND1	968	Homo sapiens	1:Experimental evidence at protein level	Catenin delta-1	1	0.999	5	16	16	16	4	5	6	0	0	1	4	5	6	0	0	1	4	5	6	0	0	1	100888888	131448144	190054688	18384556	24260472	3.9746e+06	32356474	33460576	47289900	21861450	13931981	0
sp|O60732|MAGC1_HUMAN	O60732	MAGC1_HUMAN	MAGEC1	1142	Homo sapiens	1:Experimental evidence at protein level	Melanoma-associated antigen C1	1	0.999	8	23	20	23	5	7	7	1	1	2	4	6	6	1	1	2	5	7	7	1	1	2	368761184	428615328	644450940	41232144	39534424	37970628	177980752	198545360	244819296	35840532	24225792	23508244
sp|O60749|SNX2_HUMAN	O60749	SNX2_HUMAN	SNX2	519	Homo sapiens	1:Experimental evidence at protein level	Sorting nexin-2	1	0.999	14	52	38	52	10	11	16	3	6	6	8	8	12	2	4	4	10	11	16	3	6	6	1153558660	1286967810	2346954240	204154784	283596032	105364048	347431104	409365792	669830590	45734960	67249696	43424124
sp|O60762|DPM1_HUMAN	O60762	DPM1_HUMAN	DPM1	260	Homo sapiens	1:Experimental evidence at protein level	Dolichol-phosphate mannosyltransferase subunit 1	1	0.999	6	31	31	31	4	6	6	5	5	5	4	6	6	5	5	5	4	6	6	5	5	5	431124672	467821376	513491264	448677408	248871648	159277568	266685600	340444608	386837920	164918928	89362760	66118576
sp|O60763|USO1_HUMAN	O60763	USO1_HUMAN	USO1	962	Homo sapiens	1:Experimental evidence at protein level	General vesicular transport factor p115	1	0.999	18	49	49	49	9	10	11	9	5	5	9	10	11	9	5	5	9	10	11	9	5	5	1017378240	918394300	1146522240	209660288	126348432	177209792	128518344	127798000	183299856	62527620	27182780	35191084
sp|O60783|RT14_HUMAN	O60783	RT14_HUMAN	MRPS14	128	Homo sapiens	1:Experimental evidence at protein level	28S ribosomal protein S14, mitochondrial	1	0.999	2	9	9	9	1	2	1	1	2	2	1	2	1	1	2	2	1	2	1	1	2	2	35899040	44954612	62868984	31320570	63018100	30920556	0	0	0	0	43780624	24228684
sp|O60784|TOM1_HUMAN	O60784	TOM1_HUMAN	TOM1	492	Homo sapiens	1:Experimental evidence at protein level	Target of Myb protein 1	0.9977	0.999	2	4	4	4	2	1	1	0	0	0	2	1	1	0	0	0	2	1	1	0	0	0	11709506	11683841	11489434	0	1.20364e+06	1365521	0	0	0	0	0	0
sp|O60825|F262_HUMAN	O60825	F262_HUMAN	PFKFB2	505	Homo sapiens	1:Experimental evidence at protein level	6-phosphofructo-2-kinase/fructose-2,6-bisphosphatase 2	1	0.999	8	12	10	12	3	4	5	0	0	0	3	3	4	0	0	0	3	4	5	0	0	0	137886800	195569024	347897536	38174468	27836516	17409884	50565328	49495988	118058328	27746180	32725860	12342111
sp|O60826|CCD22_HUMAN	O60826	CCD22_HUMAN	CCDC22	627	Homo sapiens	1:Experimental evidence at protein level	Coiled-coil domain-containing protein 22	0.9999	0.999	2	6	6	6	2	2	2	0	0	0	2	2	2	0	0	0	2	2	2	0	0	0	70203768	79622424	91475712	16778740	17174308	16238325	58502536	73146000	79684904	0	0	0
sp|O60830|TI17B_HUMAN	O60830	TI17B_HUMAN	TIMM17B	172	Homo sapiens	1:Experimental evidence at protein level	Mitochondrial import inner membrane translocase subunit Tim17-B	0.9968	0.999	2	2	2	2	1	1	0	0	0	0	1	1	0	0	0	0	1	1	0	0	0	0	53233728	49452792	82324304	0	0	0	0	0	0	0	0	0
sp|O60832|DKC1_HUMAN	O60832	DKC1_HUMAN	DKC1	514	Homo sapiens	1:Experimental evidence at protein level	H/ACA ribonucleoprotein complex subunit DKC1	1	0.9984	2	3	3	3	1	0	2	0	0	0	1	0	2	0	0	0	1	0	2	0	0	0	13706199	0	25398026	0	5.85982e+06	2.83432e+06	0	0	0	0	0	0
sp|O60841|IF2P_HUMAN	O60841	IF2P_HUMAN	EIF5B	1220	Homo sapiens	1:Experimental evidence at protein level	Eukaryotic translation initiation factor 5B	1	0.999	44	219	218	219	45	39	36	45	29	25	45	39	35	45	29	25	45	39	36	45	29	25	2536396290	2518447360	3761413380	1730456700	930486590	784096830	272924480	287931456	429263520	199040048	114565920	105080952
sp|O60884|DNJA2_HUMAN	O60884	DNJA2_HUMAN	DNAJA2	412	Homo sapiens	1:Experimental evidence at protein level	DnaJ homolog subfamily A member 2	1	0.999	14	81	81	81	17	17	16	15	9	7	17	17	16	15	9	7	17	17	16	15	9	7	680954880	805288060	926834300	332784512	103068840	190317712	86420368	95529816	148721456	46384180	38209416	34158468
sp|O60888|CUTA_HUMAN	O60888	CUTA_HUMAN	CUTA	179	Homo sapiens	1:Experimental evidence at protein level	Protein CutA	1	0.999	3	18	18	18	3	4	3	3	2	3	3	4	3	3	2	3	3	4	3	3	2	3	431240064	497129952	446654016	69576032	40855072	54847608	238745168	333933280	323019680	63819200	37893356	49595192
sp|O60907|TBL1X_HUMAN	O60907	TBL1X_HUMAN	TBL1X	577	Homo sapiens	1:Experimental evidence at protein level	F-box-like/WD repeat-containing protein TBL1X	0.9769	0.999	1	1	0	1	1	0	0	0	0	0	0	0	0	0	0	0	1	0	0	0	0	0	0	0	0	0	0	0	0	0	0	0	0	0	sp|Q9BQ87|TBL1Y_HUMAN, sp|Q9BZK7|TBL1R_HUMAN
sp|O60921|HUS1_HUMAN	O60921	HUS1_HUMAN	HUS1	280	Homo sapiens	1:Experimental evidence at protein level	Checkpoint protein HUS1	0.9769	0.999	1	3	3	3	1	1	1	0	0	0	1	1	1	0	0	0	1	1	1	0	0	0	19839160	22640236	21077864	0	0	0	0	0	0	0	0	0
sp|O60925|PFD1_HUMAN	O60925	PFD1_HUMAN	PFDN1	122	Homo sapiens	1:Experimental evidence at protein level	Prefoldin subunit 1	1	0.999	2	5	5	5	2	2	1	0	0	0	2	2	1	0	0	0	2	2	1	0	0	0	54168144	64816368	55707544	5976140	0	0	30151840	36602740	0	0	0	0
sp|O60934|NBN_HUMAN	O60934	NBN_HUMAN	NBN	754	Homo sapiens	1:Experimental evidence at protein level	Nibrin	0.968	0.9986	1	2	2	2	1	1	0	0	0	0	1	1	0	0	0	0	1	1	0	0	0	0	5719009	8245580	0	0	0	0	0	0	0	0	0	0
sp|O75044|SRGP2_HUMAN	O75044	SRGP2_HUMAN	SRGAP2	1071	Homo sapiens	1:Experimental evidence at protein level	SLIT-ROBO Rho GTPase-activating protein 2	0.9769	0.999	1	5	0	5	1	2	1	1	0	0	0	0	0	0	0	0	1	2	1	1	0	0	9107938	12520964	8552346	4026836	1.06366e+06	0	0	0	0	0	0	0	sp|P0DJJ0|SRG2C_HUMAN, sp|Q7Z6B7|SRGP1_HUMAN
sp|O75061|AUXI_HUMAN	O75061	AUXI_HUMAN	DNAJC6	913	Homo sapiens	1:Experimental evidence at protein level	Putative tyrosine-protein phosphatase auxilin	0.9949	0.999	2	4	4	4	2	0	2	0	0	0	2	0	2	0	0	0	2	0	2	0	0	0	17314692	17237434	21019680	0	0	0	9809150	9510263	0	0	0	0
sp|O75063|XYLK_HUMAN	O75063	XYLK_HUMAN	FAM20B	409	Homo sapiens	1:Experimental evidence at protein level	Glycosaminoglycan xylosylkinase	0.9984	0.9988	2	3	3	3	1	1	1	0	0	0	1	1	1	0	0	0	1	1	1	0	0	0	27323148	31038366	50403116	0	0	0	0	0	0	0	0	0
sp|O75071|EFC14_HUMAN	O75071	EFC14_HUMAN	EFCAB14	495	Homo sapiens	1:Experimental evidence at protein level	EF-hand calcium-binding domain-containing protein 14	0.9912	0.9987	1	1	1	1	1	0	0	0	0	0	1	0	0	0	0	0	1	0	0	0	0	0	36163420	38732144	0	0	0	0	0	0	0	0	0	0
sp|O75081|MTG16_HUMAN	O75081	MTG16_HUMAN	CBFA2T3	653	Homo sapiens	1:Experimental evidence at protein level	Protein CBFA2T3	0.8771	0.9941	1	1	0	1	0	0	0	0	1	0	0	0	0	0	0	0	0	0	0	0	1	0	0	0	0	0	28061178	0	0	0	0	0	0	0	sp|Q06455|MTG8_HUMAN
sp|O75083|WDR1_HUMAN	O75083	WDR1_HUMAN	WDR1	606	Homo sapiens	1:Experimental evidence at protein level	WD repeat-containing protein 1	1	0.999	21	72	72	72	18	19	17	9	5	4	18	19	17	9	5	4	18	19	17	9	5	4	1947694850	2031662980	3036617730	509358816	274252320	233909056	235229904	262633296	396014624	86364520	72822552	56720788
sp|O75116|ROCK2_HUMAN	O75116	ROCK2_HUMAN	ROCK2	1388	Homo sapiens	1:Experimental evidence at protein level	Rho-associated protein kinase 2	0.9999	0.999	2	5	0	5	2	3	0	0	0	0	0	0	0	0	0	0	2	3	0	0	0	0	36476896	47437520	0	10877782	0	8424893	19675128	25597740	0	0	0	4.49856e+06	sp|Q13464|ROCK1_HUMAN
sp|O75131|CPNE3_HUMAN	O75131	CPNE3_HUMAN	CPNE3	537	Homo sapiens	1:Experimental evidence at protein level	Copine-3	1	0.999	11	49	45	49	13	14	9	6	2	5	12	12	8	6	2	5	13	14	9	6	2	5	493631552	548876350	618100350	124452832	82767104	68302336	101345928	103483536	146222464	50459352	40478128	27832298
sp|O75150|BRE1B_HUMAN	O75150	BRE1B_HUMAN	RNF40	1001	Homo sapiens	1:Experimental evidence at protein level	E3 ubiquitin-protein ligase BRE1B	1	0.999	2	4	4	4	2	2	0	0	0	0	2	2	0	0	0	0	2	2	0	0	0	0	5.87031e+06	13460900	0	1449716	0	0	0	0	0	0	0	0
sp|O75153|CLU_HUMAN	O75153	CLU_HUMAN	CLUH	1309	Homo sapiens	1:Experimental evidence at protein level	Clustered mitochondria protein homolog	1	0.999	11	29	29	29	7	12	7	0	2	1	7	12	7	0	2	1	7	12	7	0	2	1	337363776	391869568	520604896	27792996	23256834	9950050	85077928	112449672	141138720	29035514	10204362	8044893
sp|O75155|CAND2_HUMAN	O75155	CAND2_HUMAN	CAND2	1236	Homo sapiens	1:Experimental evidence at protein level	Cullin-associated NEDD8-dissociated protein 2	1	0.999	10	14	14	29	6	4	4	0	0	0	6	4	4	0	0	0	11	7	8	1	1	1	47050764	53102844	124781112	0	951548	914369	24632030	27380544	21216592	0	0	0
sp|O75179|ANR17_HUMAN	O75179	ANR17_HUMAN	ANKRD17	2603	Homo sapiens	1:Experimental evidence at protein level	Ankyrin repeat domain-containing protein 17	1	0.999	2	6	0	6	3	1	0	1	1	0	0	0	0	0	0	0	3	1	0	1	1	0	192555744	21612836	54858640	11302174	2999912	4.29123e+06	114324984	0	48490168	0	0	0	sp|Q8IWZ3|ANKH1_HUMAN
sp|O75208|COQ9_HUMAN	O75208	COQ9_HUMAN	COQ9	318	Homo sapiens	1:Experimental evidence at protein level	Ubiquinone biosynthesis protein COQ9, mitochondrial	1	0.999	3	8	8	8	3	1	2	0	1	1	3	1	2	0	1	1	3	1	2	0	1	1	43155872	49232528	17490902	5.49788e+06	8980880	7457320	25163456	29479094	0	0	5.11663e+06	4508213
sp|O75223|GGCT_HUMAN	O75223	GGCT_HUMAN	GGCT	188	Homo sapiens	1:Experimental evidence at protein level	Gamma-glutamylcyclotransferase	1	0.999	6	16	16	16	3	5	3	3	1	1	3	5	3	3	1	1	3	5	3	3	1	1	157305056	304947744	191220320	69260936	113170736	79530544	88838024	109701880	156509200	41823388	34555148	29990398
sp|O75251|NDUS7_HUMAN	O75251	NDUS7_HUMAN	NDUFS7	213	Homo sapiens	1:Experimental evidence at protein level	NADH dehydrogenase [ubiquinone] iron-sulfur protein 7, mitochondrial	1	0.999	3	3	3	3	0	1	2	0	0	0	0	1	2	0	0	0	0	1	2	0	0	0	0	130857968	3371438	0	15254125	10235908	0	120525112	0	0	13244907	11388712
sp|O75298|RTN2_HUMAN	O75298	RTN2_HUMAN	RTN2	545	Homo sapiens	1:Experimental evidence at protein level	Reticulon-2	1	0.999	5	16	16	16	4	5	4	1	1	1	4	5	4	1	1	1	4	5	4	1	1	1	468108576	406314464	942212100	26916406	16176261	12633296	101115104	103790816	202590864	14757317	19080250	18570032
sp|O75306|NDUS2_HUMAN	O75306	NDUS2_HUMAN	NDUFS2	463	Homo sapiens	1:Experimental evidence at protein level	NADH dehydrogenase [ubiquinone] iron-sulfur protein 2, mitochondrial	1	0.999	4	4	4	4	1	1	2	0	0	0	1	1	2	0	0	0	1	1	2	0	0	0	86505616	84015040	222358624	13356535	13093698	7.79069e+06	48092432	39737944	124205392	0	0	0
sp|O75312|ZPR1_HUMAN	O75312	ZPR1_HUMAN	ZPR1	459	Homo sapiens	1:Experimental evidence at protein level	Zinc finger protein ZPR1	0.9769	0.999	1	7	7	7	1	3	3	0	0	0	1	3	3	0	0	0	1	3	3	0	0	0	26807064	28301148	32094376	0	0	0	0	0	0	0	0	0
sp|O75323|NIPS2_HUMAN	O75323	NIPS2_HUMAN	NIPSNAP2	286	Homo sapiens	1:Experimental evidence at protein level	Protein NipSnap homolog 2	1	0.999	8	11	11	15	3	3	0	2	1	2	3	3	0	2	1	2	3	5	1	2	1	3	437112736	461729504	727553600	163886128	151991136	113644512	370376352	399714080	682481860	128859128	123769968	112059584
sp|O75330|HMMR_HUMAN	O75330	HMMR_HUMAN	HMMR	724	Homo sapiens	1:Experimental evidence at protein level	Hyaluronan mediated motility receptor	0.9932	0.999	1	2	2	2	1	0	1	0	0	0	1	0	1	0	0	0	1	0	1	0	0	0	7642461	0	9762178	0	0	965691	0	0	0	0	0	0
sp|O75340|PDCD6_HUMAN	O75340	PDCD6_HUMAN	PDCD6	191	Homo sapiens	1:Experimental evidence at protein level	Programmed cell death protein 6	1	0.999	5	25	25	25	4	3	5	5	3	5	4	3	5	5	3	5	4	3	5	5	3	5	260590848	95016560	407718528	50707080	75177456	101699568	99684168	91569064	139147072	46042784	49746000	38070648
sp|O75347|TBCA_HUMAN	O75347	TBCA_HUMAN	TBCA	108	Homo sapiens	1:Experimental evidence at protein level	Tubulin-specific chaperone A	1	0.9986	2	5	5	5	1	1	2	0	1	0	1	1	2	0	1	0	1	1	2	0	1	0	73768544	53478652	117191648	19671948	28277932	16932706	41705696	30474892	66902092	11126149	15085401	9634371
sp|O75348|VATG1_HUMAN	O75348	VATG1_HUMAN	ATP6V1G1	118	Homo sapiens	1:Experimental evidence at protein level	V-type proton ATPase subunit G 1	0.9958	0.999	1	3	3	3	1	0	2	0	0	0	1	0	2	0	0	0	1	0	2	0	0	0	10971664	0	11324556	2133477	0	0	8276801	0	7.59575e+06	0	0	0
sp|O75352|MPU1_HUMAN	O75352	MPU1_HUMAN	MPDU1	247	Homo sapiens	1:Experimental evidence at protein level	Mannose-P-dolichol utilization defect 1 protein	1	0.999	4	16	16	16	3	4	3	2	2	2	3	4	3	2	2	2	3	4	3	2	2	2	327938752	410429248	537592640	68477792	29528482	39316868	237293808	260299136	363203328	45277368	20803432	23640284
sp|O75367|H2AY_HUMAN	O75367	H2AY_HUMAN	H2AFY	372	Homo sapiens	1:Experimental evidence at protein level	Core histone macro-H2A.1	0.9999	0.999	2	3	1	3	0	1	1	1	0	0	0	0	0	1	0	0	0	1	1	1	0	0	0	0	0	0	0	0	0	0	0	0	0	0
sp|O75369|FLNB_HUMAN	O75369	FLNB_HUMAN	FLNB	2602	Homo sapiens	1:Experimental evidence at protein level	Filamin-B	1	0.999	61	124	124	196	25	22	22	28	15	12	25	22	22	28	15	12	36	35	36	44	23	22	1303369220	1392231040	1582259460	764963900	380344000	255521856	131676080	138380144	207150736	83355640	51214136	35862160
sp|O75381|PEX14_HUMAN	O75381	PEX14_HUMAN	PEX14	377	Homo sapiens	1:Experimental evidence at protein level	Peroxisomal membrane protein PEX14	1	0.999	4	10	10	10	3	3	4	0	0	0	3	3	4	0	0	0	3	3	4	0	0	0	88591888	124464640	470969344	4837354	3305299	0	73258288	83109592	179076240	0	0	0
sp|O75390|CISY_HUMAN	O75390	CISY_HUMAN	CS	466	Homo sapiens	1:Experimental evidence at protein level	Citrate synthase, mitochondrial	1	0.999	19	130	130	130	25	31	22	17	19	16	25	31	22	17	19	16	25	31	22	17	19	16	4392331300	5101363200	7211685400	1242226690	1501466500	1052067330	633309250	761934530	1189061120	244561904	224997392	170070032
sp|O75400|PR40A_HUMAN	O75400	PR40A_HUMAN	PRPF40A	957	Homo sapiens	1:Experimental evidence at protein level	Pre-mRNA-processing factor 40 homolog A	0.9932	0.999	1	5	5	5	1	0	1	1	1	1	1	0	1	1	1	1	1	0	1	1	1	1	9910530	0	9222638	17389322	9585042	6410241	0	0	0	0	0	0
sp|O75414|NDK6_HUMAN	O75414	NDK6_HUMAN	NME6	186	Homo sapiens	1:Experimental evidence at protein level	Nucleoside diphosphate kinase 6	0.9702	0.9987	1	1	1	1	0	1	0	0	0	0	0	1	0	0	0	0	0	1	0	0	0	0	0	31569468	0	0	4384373	0	0	0	0	0	0	0
sp|O75419|CDC45_HUMAN	O75419	CDC45_HUMAN	CDC45	566	Homo sapiens	1:Experimental evidence at protein level	Cell division control protein 45 homolog	1	0.999	5	8	8	8	2	3	2	0	1	0	2	3	2	0	1	0	2	3	2	0	1	0	55536020	81241832	149972736	15341595	71114296	7.46262e+06	0	47825000	84590992	0	0	0
sp|O75431|MTX2_HUMAN	O75431	MTX2_HUMAN	MTX2	263	Homo sapiens	1:Experimental evidence at protein level	Metaxin-2	0.9993	0.999	2	4	4	4	2	2	0	0	0	0	2	2	0	0	0	0	2	2	0	0	0	0	37027928	58542968	39170448	0	0	0	29838274	42709752	0	0	0	0
sp|O75436|VP26A_HUMAN	O75436	VP26A_HUMAN	VPS26A	327	Homo sapiens	1:Experimental evidence at protein level	Vacuolar protein sorting-associated protein 26A	1	0.999	13	63	61	63	14	12	17	6	6	8	14	11	16	6	6	8	14	12	17	6	6	8	1797679620	2331219460	2739975420	1511672450	255262464	184057664	475247968	497642112	854383740	155850336	146956528	124933368
sp|O75439|MPPB_HUMAN	O75439	MPPB_HUMAN	PMPCB	489	Homo sapiens	1:Experimental evidence at protein level	Mitochondrial-processing peptidase subunit beta	1	0.999	13	38	38	38	11	10	10	4	2	1	11	10	10	4	2	1	11	10	10	4	2	1	636444220	744444930	955313920	86330904	54411136	20083168	97019368	124212048	139170944	31042116	21140770	14704623
sp|O75475|PSIP1_HUMAN	O75475	PSIP1_HUMAN	PSIP1	530	Homo sapiens	1:Experimental evidence at protein level	PC4 and SFRS1-interacting protein	1	0.999	5	15	10	15	3	4	2	2	2	2	2	3	2	1	1	1	3	4	2	2	2	2	1006443140	1762436350	382021856	2627142910	3640850430	70474832	618212100	1122622720	1692787330	637391300	482010560	419378560
sp|O75489|NDUS3_HUMAN	O75489	NDUS3_HUMAN	NDUFS3	264	Homo sapiens	1:Experimental evidence at protein level	NADH dehydrogenase [ubiquinone] iron-sulfur protein 3, mitochondrial	0.9769	0.999	1	3	3	3	1	1	1	0	0	0	1	1	1	0	0	0	1	1	1	0	0	0	44333100	42153300	44336100	0	3.55795e+06	4711607	0	0	0	0	0	0
sp|O75521|ECI2_HUMAN	O75521	ECI2_HUMAN	ECI2	394	Homo sapiens	1:Experimental evidence at protein level	Enoyl-CoA delta isomerase 2, mitochondrial	1	0.999	10	42	42	42	9	10	7	5	6	5	9	10	7	5	6	5	9	10	7	5	6	5	651071040	769561920	995228420	119918176	186707824	132732760	155806416	172069616	236150992	52175860	41098892	41399892
sp|O75526|RMXL2_HUMAN	O75526	RMXL2_HUMAN	RBMXL2	392	Homo sapiens	1:Experimental evidence at protein level	RNA-binding motif protein, X-linked-like-2	0.9769	0.999	1	1	0	1	0	0	0	0	1	0	0	0	0	0	0	0	0	0	0	0	1	0	0	0	0	0	16590262	7686213	0	0	0	0	0	0	sp|P38159|RBMX_HUMAN, sp|Q8N7X1|RMXL3_HUMAN, sp|Q96E39|RMXL1_HUMAN
sp|O75531|BAF_HUMAN	O75531	BAF_HUMAN	BANF1	89	Homo sapiens	1:Experimental evidence at protein level	Barrier-to-autointegration factor	1	0.999	2	8	8	8	1	2	2	1	0	2	1	2	2	1	0	2	1	2	2	1	0	2	71750696	79185688	86480096	17690448	11989812	16679497	49653664	55232456	58330168	12468905	7191290	8757946
sp|O75533|SF3B1_HUMAN	O75533	SF3B1_HUMAN	SF3B1	1304	Homo sapiens	1:Experimental evidence at protein level	Splicing factor 3B subunit 1	1	0.999	22	65	65	65	15	12	18	8	6	6	15	12	18	8	6	6	15	12	18	8	6	6	480321728	714154940	947666880	282987744	351875680	205220432	224557760	252875520	282764928	95279200	52712804	43037700
sp|O75534|CSDE1_HUMAN	O75534	CSDE1_HUMAN	CSDE1	798	Homo sapiens	1:Experimental evidence at protein level	Cold shock domain-containing protein E1	0.9992	0.999	2	2	2	2	0	0	1	1	0	0	0	0	1	1	0	0	0	0	1	1	0	0	26399890	0	25692722	0	0	0	0	0	0	0	0	0
sp|O75569|PRKRA_HUMAN	O75569	PRKRA_HUMAN	PRKRA	313	Homo sapiens	1:Experimental evidence at protein level	Interferon-inducible double-stranded RNA-dependent protein kinase activator A	1	0.999	4	6	6	6	3	1	1	1	0	0	3	1	1	1	0	0	3	1	1	1	0	0	35316848	54190984	67174488	22276084	11280426	11928366	24698268	32913554	46836108	12231454	0	0
sp|O75600|KBL_HUMAN	O75600	KBL_HUMAN	GCAT	419	Homo sapiens	1:Experimental evidence at protein level	2-amino-3-ketobutyrate coenzyme A ligase, mitochondrial	1	0.999	3	7	7	7	2	3	2	0	0	0	2	3	2	0	0	0	2	3	2	0	0	0	94855408	107012152	105400752	12383994	5435084	12064630	56532188	62857804	62726384	9148358	4276309	6998252
sp|O75607|NPM3_HUMAN	O75607	NPM3_HUMAN	NPM3	178	Homo sapiens	1:Experimental evidence at protein level	Nucleoplasmin-3	0.9769	0.999	1	6	6	6	1	1	1	0	2	1	1	1	1	0	2	1	1	1	1	0	2	1	12699054	13502067	11722186	7110590	3658074	4631091	0	0	0	0	0	0
sp|O75608|LYPA1_HUMAN	O75608	LYPA1_HUMAN	LYPLA1	230	Homo sapiens	1:Experimental evidence at protein level	Acyl-protein thioesterase 1	1	0.999	7	34	34	34	7	8	9	3	3	4	7	8	9	3	3	4	7	8	9	3	3	4	369365056	485650720	687188350	60568416	188593056	149952800	144328400	192371072	222049504	41724468	55717072	51773704
sp|O75616|ERAL1_HUMAN	O75616	ERAL1_HUMAN	ERAL1	437	Homo sapiens	1:Experimental evidence at protein level	GTPase Era, mitochondrial	1	0.999	2	3	3	3	1	2	0	0	0	0	1	2	0	0	0	0	1	2	0	0	0	0	5891357	11501582	0	0	0	0	0	0	0	0	0	0
sp|O75643|U520_HUMAN	O75643	U520_HUMAN	SNRNP200	2136	Homo sapiens	1:Experimental evidence at protein level	U5 small nuclear ribonucleoprotein 200 kDa helicase	1	0.999	23	62	61	62	13	15	12	13	4	5	13	15	12	12	4	5	13	15	12	13	4	5	351208096	378166848	409530784	221105296	103374040	85672488	49803952	48405020	69271696	29928786	18109962	14827285
sp|O75663|TIPRL_HUMAN	O75663	TIPRL_HUMAN	TIPRL	272	Homo sapiens	1:Experimental evidence at protein level	TIP41-like protein	1	0.999	12	60	60	60	14	15	15	7	3	6	14	15	15	7	3	6	14	15	15	7	3	6	903076540	1071291970	1056255810	166180976	145222400	70268672	211414976	230629984	431192512	54372172	36239288	38278600
sp|O75683|SURF6_HUMAN	O75683	SURF6_HUMAN	SURF6	361	Homo sapiens	1:Experimental evidence at protein level	Surfeit locus protein 6	0.9681	0.9952	1	1	1	1	0	0	0	1	0	0	0	0	0	1	0	0	0	0	0	1	0	0	0	0	0	6452279	3.43237e+06	0	0	0	0	0	0	0
sp|O75694|NU155_HUMAN	O75694	NU155_HUMAN	NUP155	1391	Homo sapiens	1:Experimental evidence at protein level	Nuclear pore complex protein Nup155	1	0.999	4	5	5	5	0	0	1	3	0	1	0	0	1	3	0	1	0	0	1	3	0	1	0	0	0	19450634	1.80837e+06	0	0	0	0	0	0	0
sp|O75717|WDHD1_HUMAN	O75717	WDHD1_HUMAN	WDHD1	1129	Homo sapiens	1:Experimental evidence at protein level	WD repeat and HMG-box DNA-binding protein 1	0.9809	0.9963	2	2	2	2	0	0	1	1	0	0	0	0	1	1	0	0	0	0	1	1	0	0	30225156	24429090	54508992	16609883	11706737	0	0	0	0	0	0	0
sp|O75718|CRTAP_HUMAN	O75718	CRTAP_HUMAN	CRTAP	401	Homo sapiens	1:Experimental evidence at protein level	Cartilage-associated protein	1	0.999	6	15	15	15	5	5	5	0	0	0	5	5	5	0	0	0	5	5	5	0	0	0	196972416	222705200	257026992	13569473	13171980	3264839	50473428	53506272	85858536	7962311	5514920	0
sp|O75746|CMC1_HUMAN	O75746	CMC1_HUMAN	SLC25A12	678	Homo sapiens	1:Experimental evidence at protein level	Calcium-binding mitochondrial carrier protein Aralar1	0.9984	0.999	5	1	1	10	0	0	1	0	0	0	0	0	1	0	0	0	3	3	4	0	0	0	0	0	13905731	0	0	0	0	0	0	0	0	0
sp|O75791|GRAP2_HUMAN	O75791	GRAP2_HUMAN	GRAP2	330	Homo sapiens	1:Experimental evidence at protein level	GRB2-related adapter protein 2	1	0.9969	3	4	4	4	2	1	1	0	0	0	2	1	1	0	0	0	2	1	1	0	0	0	32164640	35665188	43265220	1.61376e+06	5334131	6621652	26076672	35117928	0	0	0	0
sp|O75794|CD123_HUMAN	O75794	CD123_HUMAN	CDC123	336	Homo sapiens	1:Experimental evidence at protein level	Cell division cycle protein 123 homolog	0.9769	0.999	1	3	3	3	1	1	1	0	0	0	1	1	1	0	0	0	1	1	1	0	0	0	8879281	0	10236552	0	1.48712e+06	1137087	0	0	0	0	0	0
sp|O75817|POP7_HUMAN	O75817	POP7_HUMAN	POP7	140	Homo sapiens	1:Experimental evidence at protein level	Ribonuclease P protein subunit p20	0.8959	0.9951	1	1	1	1	0	0	0	0	1	0	0	0	0	0	1	0	0	0	0	0	1	0	0	0	0	0	0	0	0	0	0	0	0	0
sp|O75818|RPP40_HUMAN	O75818	RPP40_HUMAN	RPP40	363	Homo sapiens	1:Experimental evidence at protein level	Ribonuclease P protein subunit p40	0.9998	0.999	2	4	4	4	1	1	2	0	0	0	1	1	2	0	0	0	1	1	2	0	0	0	9327306	12441310	20584628	0	0	808927	0	0	0	0	0	0
sp|O75821|EIF3G_HUMAN	O75821	EIF3G_HUMAN	EIF3G	320	Homo sapiens	1:Experimental evidence at protein level	Eukaryotic translation initiation factor 3 subunit G	1	0.999	5	15	15	15	2	3	4	3	1	2	2	3	4	3	1	2	2	3	4	3	1	2	263312096	194045824	357039168	64592024	14798502	22560280	102329288	93096176	184656720	28504492	0	24772998
sp|O75822|EIF3J_HUMAN	O75822	EIF3J_HUMAN	EIF3J	258	Homo sapiens	1:Experimental evidence at protein level	Eukaryotic translation initiation factor 3 subunit J	1	0.999	4	10	10	10	3	2	1	1	2	1	3	2	1	1	2	1	3	2	1	1	2	1	91783264	162429088	216753776	27942962	37948332	22491002	45884540	43595944	84525216	18525518	18566786	15035518
sp|O75832|PSD10_HUMAN	O75832	PSD10_HUMAN	PSMD10	226	Homo sapiens	1:Experimental evidence at protein level	26S proteasome non-ATPase regulatory subunit 10	1	0.9988	3	8	8	8	2	1	1	1	2	1	2	1	1	1	2	1	2	1	1	1	2	1	36733728	35107224	197250352	22963324	46259608	4741695	26383086	36894048	65968252	20727510	16342456	0
sp|O75844|FACE1_HUMAN	O75844	FACE1_HUMAN	ZMPSTE24	475	Homo sapiens	1:Experimental evidence at protein level	CAAX prenyl protease 1 homolog	1	0.999	9	35	35	35	9	9	10	3	2	2	9	9	10	3	2	2	9	9	10	3	2	2	620491140	980894850	1354886780	101147528	94134696	42852584	197125808	254324000	369302752	43911508	26319844	19512344
sp|O75874|IDHC_HUMAN	O75874	IDHC_HUMAN	IDH1	414	Homo sapiens	1:Experimental evidence at protein level	Isocitrate dehydrogenase [NADP] cytoplasmic	1	0.999	25	143	143	149	26	25	32	24	20	16	26	25	32	24	20	16	27	27	34	25	20	16	2803857410	3526989820	4954612200	1059656510	835903490	658280060	320002720	385825632	695454270	136515216	117477512	97432600
sp|O75879|GATB_HUMAN	O75879	GATB_HUMAN	GATB	557	Homo sapiens	1:Experimental evidence at protein level	Glutamyl-tRNA(Gln) amidotransferase subunit B, mitochondrial	0.9984	0.9962	2	2	2	2	0	2	0	0	0	0	0	2	0	0	0	0	0	2	0	0	0	0	0	4603478	0	0	0	0	0	0	0	0	0	0
sp|O75891|AL1L1_HUMAN	O75891	AL1L1_HUMAN	ALDH1L1	902	Homo sapiens	1:Experimental evidence at protein level	Cytosolic 10-formyltetrahydrofolate dehydrogenase	0.8717	0.9938	1	4	4	4	1	1	1	0	0	1	1	1	1	0	0	1	1	1	1	0	0	1	62705988	83706656	103330592	28412164	17950240	18030512	0	0	0	0	0	0
sp|O75907|DGAT1_HUMAN	O75907	DGAT1_HUMAN	DGAT1	488	Homo sapiens	1:Experimental evidence at protein level	Diacylglycerol O-acyltransferase 1	1	0.999	2	4	4	4	1	0	1	1	0	1	1	0	1	1	0	1	1	0	1	1	0	1	42183888	34207600	30758834	12044194	0	0	0	0	0	0	0	0
sp|O75915|PRAF3_HUMAN	O75915	PRAF3_HUMAN	ARL6IP5	188	Homo sapiens	1:Experimental evidence at protein level	PRA1 family protein 3	1	0.999	3	13	13	13	3	3	3	1	2	1	3	3	3	1	2	1	3	3	3	1	2	1	135113040	139120224	288487648	10196218	28328134	0	78563648	78381144	162117360	14775321	15353990	0
sp|O75935|DCTN3_HUMAN	O75935	DCTN3_HUMAN	DCTN3	186	Homo sapiens	1:Experimental evidence at protein level	Dynactin subunit 3	1	0.999	8	25	25	25	8	8	8	0	0	1	8	8	8	0	0	1	8	8	8	0	0	1	560048640	652343040	936281980	20432916	76173072	25402814	145056000	161466928	279680128	17783266	27936718	18892768
sp|O75937|DNJC8_HUMAN	O75937	DNJC8_HUMAN	DNAJC8	253	Homo sapiens	1:Experimental evidence at protein level	DnaJ homolog subfamily C member 8	0.9769	0.999	1	4	4	4	1	1	1	1	0	0	1	1	1	1	0	0	1	1	1	1	0	0	16905874	22295214	24195416	5419835	0	0	0	0	0	0	0	0
sp|O75947|ATP5H_HUMAN	O75947	ATP5H_HUMAN	ATP5H	161	Homo sapiens	1:Experimental evidence at protein level	ATP synthase subunit d, mitochondrial	1	0.999	3	8	8	8	2	3	3	0	0	0	2	3	3	0	0	0	2	3	3	0	0	0	53912752	127240456	105774616	0	0	4898975	46601576	81086368	83730376	0	0	0
sp|O75955|FLOT1_HUMAN	O75955	FLOT1_HUMAN	FLOT1	427	Homo sapiens	1:Experimental evidence at protein level	Flotillin-1	1	0.999	7	13	13	13	3	5	4	1	0	0	3	5	4	1	0	0	3	5	4	1	0	0	150527472	303813408	107485424	54069940	29193576	10664720	76482768	104808472	311482080	24975130	0	0
sp|O75964|ATP5L_HUMAN	O75964	ATP5L_HUMAN	ATP5L	103	Homo sapiens	1:Experimental evidence at protein level	ATP synthase subunit g, mitochondrial	1	0.999	5	13	5	13	6	3	3	0	0	1	2	1	2	0	0	0	6	3	3	0	0	1	364024896	289135488	467647520	16784112	12062851	35507816	77651424	101863528	131412888	20982156	31875288	21941702
sp|O75976|CBPD_HUMAN	O75976	CBPD_HUMAN	CPD	1380	Homo sapiens	1:Experimental evidence at protein level	Carboxypeptidase D	0.9845	0.9977	1	1	1	1	0	1	0	0	0	0	0	1	0	0	0	0	0	1	0	0	0	0	28947278	52277836	47377512	109682000	176885408	91545584	0	0	0	0	0	0
sp|O76003|GLRX3_HUMAN	O76003	GLRX3_HUMAN	GLRX3	335	Homo sapiens	1:Experimental evidence at protein level	Glutaredoxin-3	1	0.999	10	37	37	37	8	9	8	2	6	4	8	9	8	2	6	4	8	9	8	2	6	4	753619200	646066940	735241600	119687184	108181488	117415712	148181232	143314528	204299808	47386752	46369732	35139116
sp|O76021|RL1D1_HUMAN	O76021	RL1D1_HUMAN	RSL1D1	490	Homo sapiens	1:Experimental evidence at protein level	Ribosomal L1 domain-containing protein 1	1	0.999	30	142	142	142	12	18	21	28	28	35	12	18	21	28	28	35	12	18	21	28	28	35	665244540	834489980	1382659840	1617187330	1415629950	1123495810	129756760	161171024	294133344	222957568	325208320	188520560
sp|O76031|CLPX_HUMAN	O76031	CLPX_HUMAN	CLPX	633	Homo sapiens	1:Experimental evidence at protein level	ATP-dependent Clp protease ATP-binding subunit clpX-like, mitochondrial	1	0.999	4	5	5	5	2	1	1	1	0	0	2	1	1	1	0	0	2	1	1	1	0	0	11867048	44264296	15318866	16704438	1.88469e+06	0	0	0	0	0	0	0
sp|O76071|CIAO1_HUMAN	O76071	CIAO1_HUMAN	CIAO1	339	Homo sapiens	1:Experimental evidence at protein level	Probable cytosolic iron-sulfur protein assembly protein CIAO1	1	0.999	4	7	7	7	1	3	1	0	1	1	1	3	1	0	1	1	1	3	1	0	1	1	5449482	9646895	8465552	2.72433e+06	0	7873223	0	0	0	0	0	0
sp|O76075|DFFB_HUMAN	O76075	DFFB_HUMAN	DFFB	338	Homo sapiens	1:Experimental evidence at protein level	DNA fragmentation factor subunit beta	1	0.999	2	6	6	6	1	3	2	0	0	0	1	3	2	0	0	0	1	3	2	0	0	0	16717078	35808224	27090104	0	0	0	0	0	0	0	0	0
sp|O76094|SRP72_HUMAN	O76094	SRP72_HUMAN	SRP72	671	Homo sapiens	1:Experimental evidence at protein level	Signal recognition particle subunit SRP72	1	0.999	18	57	57	57	9	9	9	12	10	8	9	9	9	12	10	8	9	9	9	12	10	8	643000260	692657860	952320450	348646368	315297472	189295920	120961848	124667240	186013920	63819032	60443396	47030792
sp|O94762|RECQ5_HUMAN	O94762	RECQ5_HUMAN	RECQL5	991	Homo sapiens	1:Experimental evidence at protein level	ATP-dependent DNA helicase Q5	0.7982	0.9894	1	4	4	4	1	0	0	1	1	1	1	0	0	1	1	1	1	0	0	1	1	1	8131315	264394368	1305980930	418497632	296402240	226187088	0	0	0	0	0	0
sp|O94776|MTA2_HUMAN	O94776	MTA2_HUMAN	MTA2	668	Homo sapiens	1:Experimental evidence at protein level	Metastasis-associated protein MTA2	1	0.999	11	29	25	29	6	8	4	4	3	4	5	7	2	4	3	4	6	8	4	4	3	4	374909056	400689984	165736624	201779408	137834368	98146176	74632592	83042184	93549720	65742996	60829316	45815812
sp|O94788|AL1A2_HUMAN	O94788	AL1A2_HUMAN	ALDH1A2	518	Homo sapiens	1:Experimental evidence at protein level	Retinal dehydrogenase 2	1	0.999	31	218	190	218	57	58	49	24	12	18	51	52	41	21	10	15	57	58	49	24	12	18	12353824800	15496901600	24430458900	1154769660	839940740	558526530	1163268350	1373154430	2108304640	139945776	110495584	90557272
sp|O94822|LTN1_HUMAN	O94822	LTN1_HUMAN	LTN1	1766	Homo sapiens	1:Experimental evidence at protein level	E3 ubiquitin-protein ligase listerin	1	0.999	9	23	23	23	6	8	6	3	0	0	6	8	6	3	0	0	6	8	6	3	0	0	228794896	226863328	295885344	39173160	9355724	7196292	42632056	49877880	50031232	14200006	5158870	6.43594e+06
sp|O94826|TOM70_HUMAN	O94826	TOM70_HUMAN	TOMM70	608	Homo sapiens	1:Experimental evidence at protein level	Mitochondrial import receptor subunit TOM70	1	0.999	8	25	25	25	9	5	4	2	3	2	9	5	4	2	3	2	9	5	4	2	3	2	448552768	461560896	587469700	47140264	60266504	39118368	117646128	115008400	206775328	25470464	17124594	22645520
sp|O94830|DDHD2_HUMAN	O94830	DDHD2_HUMAN	DDHD2	711	Homo sapiens	1:Experimental evidence at protein level	Phospholipase DDHD2	1	0.999	4	3	3	4	1	0	2	0	0	0	1	0	2	0	0	0	2	0	2	0	0	0	3.18844e+06	0	3999136	0	0	0	0	0	0	0	0	0
sp|O94855|SC24D_HUMAN	O94855	SC24D_HUMAN	SEC24D	1032	Homo sapiens	1:Experimental evidence at protein level	Protein transport protein Sec24D	0.918	0.9871	2	1	1	3	0	1	0	0	0	0	0	1	0	0	0	0	0	1	1	0	0	1	0	0	0	0	0	0	0	0	0	0	0	0
sp|O94874|UFL1_HUMAN	O94874	UFL1_HUMAN	UFL1	794	Homo sapiens	1:Experimental evidence at protein level	E3 UFM1-protein ligase 1	1	0.999	10	25	25	25	5	5	6	6	2	1	5	5	6	6	2	1	5	5	6	6	2	1	164951760	144331792	194157824	33593740	17364826	23090116	56519492	59765104	71553648	27418652	0	6066972
sp|O94886|CSCL1_HUMAN	O94886	CSCL1_HUMAN	TMEM63A	807	Homo sapiens	1:Experimental evidence at protein level	CSC1-like protein 1	0.9989	0.9943	2	6	6	6	2	0	1	2	1	0	2	0	1	2	1	0	2	0	1	2	1	0	348665696	541917440	1291976190	274712512	72202784	0	280646848	568383300	0	214631040	0	0
sp|O94888|UBXN7_HUMAN	O94888	UBXN7_HUMAN	UBXN7	489	Homo sapiens	1:Experimental evidence at protein level	UBX domain-containing protein 7	1	0.9985	6	9	9	9	3	3	2	0	0	1	3	3	2	0	0	1	3	3	2	0	0	1	95138008	111756784	105635416	16112104	30636912	32598968	48439912	45440560	0	24614992	17053498	18005118
sp|O94903|PLPHP_HUMAN	O94903	PLPHP_HUMAN	PLPBP	275	Homo sapiens	1:Experimental evidence at protein level	Pyridoxal phosphate homeostasis protein	0.9769	0.999	1	2	2	2	1	0	1	0	0	0	1	0	1	0	0	0	1	0	1	0	0	0	0	0	0	0	0	0	0	0	0	0	0	0
sp|O94905|ERLN2_HUMAN	O94905	ERLN2_HUMAN	ERLIN2	339	Homo sapiens	1:Experimental evidence at protein level	Erlin-2	1	0.999	4	6	6	6	1	1	3	0	1	0	1	1	3	0	1	0	1	1	3	0	1	0	128492688	164456480	180912576	12161280	68887712	53814656	94504352	101565032	217734048	0	46325248	29247694
sp|O94906|PRP6_HUMAN	O94906	PRP6_HUMAN	PRPF6	941	Homo sapiens	1:Experimental evidence at protein level	Pre-mRNA-processing factor 6	1	0.999	4	8	8	8	1	4	1	2	0	0	1	4	1	2	0	0	1	4	1	2	0	0	34416664	36610136	29982536	4734091	1.80299e+06	2.43786e+06	15117467	17618520	30671752	0	0	0
sp|O94919|ENDD1_HUMAN	O94919	ENDD1_HUMAN	ENDOD1	500	Homo sapiens	1:Experimental evidence at protein level	Endonuclease domain-containing 1 protein	1	0.999	11	37	36	37	12	13	12	0	0	0	12	12	12	0	0	0	12	13	12	0	0	0	620707710	1125282430	1098171650	25256472	28416642	5350707	211055472	214864720	398696288	21736880	22102528	0
sp|O94927|HAUS5_HUMAN	O94927	HAUS5_HUMAN	HAUS5	633	Homo sapiens	1:Experimental evidence at protein level	HAUS augmin-like complex subunit 5	0.817	0.9906	1	1	1	1	1	0	0	0	0	0	1	0	0	0	0	0	1	0	0	0	0	0	17794768	17992182	29850244	2.0302e+06	0	2.42924e+06	0	0	0	0	0	0
sp|O94966|UBP19_HUMAN	O94966	UBP19_HUMAN	USP19	1318	Homo sapiens	1:Experimental evidence at protein level	Ubiquitin carboxyl-terminal hydrolase 19	1	0.999	3	9	9	9	3	4	2	0	0	0	3	4	2	0	0	0	3	4	2	0	0	0	27811940	42186504	27843564	5754962	1.37703e+06	1.88214e+06	16038747	24109654	15548551	0	0	0
sp|O94973|AP2A2_HUMAN	O94973	AP2A2_HUMAN	AP2A2	939	Homo sapiens	1:Experimental evidence at protein level	AP-2 complex subunit alpha-2	1	0.999	13	12	12	33	4	3	3	2	0	0	4	3	3	2	0	0	8	6	9	6	2	2	14363122	29721284	22662120	0	2.23241e+06	3016463	8409748	15809399	16699259	0	0	0
sp|O94979|SC31A_HUMAN	O94979	SC31A_HUMAN	SEC31A	1220	Homo sapiens	1:Experimental evidence at protein level	Protein transport protein Sec31A	1	0.999	17	35	34	35	3	3	4	12	7	6	3	3	4	11	7	6	3	3	4	12	7	6	155320448	117090072	60229092	229853024	79439184	77723648	29072414	29106702	52275872	36696020	23787352	19244668
sp|O95071|UBR5_HUMAN	O95071	UBR5_HUMAN	UBR5	2799	Homo sapiens	1:Experimental evidence at protein level	E3 ubiquitin-protein ligase UBR5	1	0.999	8	17	17	17	4	4	3	4	1	1	4	4	3	4	1	1	4	4	3	4	1	1	38063088	54529328	18003344	484706144	2.4045e+06	4.63651e+06	38972664	40269056	49154136	15181526	0	0
sp|O95104|SFR15_HUMAN	O95104	SFR15_HUMAN	SCAF4	1147	Homo sapiens	1:Experimental evidence at protein level	Splicing factor, arginine/serine-rich 15	0.9999	0.999	2	5	1	5	2	1	1	0	0	1	1	0	0	0	0	0	2	1	1	0	0	1	38211492	32558040	34565580	7.32231e+06	0	5181949	0	0	0	0	0	0
sp|O95155|UBE4B_HUMAN	O95155	UBE4B_HUMAN	UBE4B	1302	Homo sapiens	1:Experimental evidence at protein level	Ubiquitin conjugation factor E4 B	1	0.999	6	12	12	12	5	3	4	0	0	0	5	3	4	0	0	0	5	3	4	0	0	0	61048220	62169240	157999600	0	0	0	31464106	34502028	41407528	0	0	0
sp|O95163|ELP1_HUMAN	O95163	ELP1_HUMAN	ELP1	1332	Homo sapiens	1:Experimental evidence at protein level	Elongator complex protein 1	1	0.999	13	23	23	23	4	9	7	2	1	0	4	9	7	2	1	0	4	9	7	2	1	0	219438240	234464032	310613088	60941428	10903680	5.96373e+06	40870740	56155788	77290176	20347776	8500465	0
sp|O95166|GBRAP_HUMAN	O95166	GBRAP_HUMAN	GABARAP	117	Homo sapiens	1:Experimental evidence at protein level	Gamma-aminobutyric acid receptor-associated protein	0.9769	0.999	1	3	0	3	1	1	1	0	0	0	0	0	0	0	0	0	1	1	1	0	0	0	6578489	16178888	9468479	0	0	0	0	0	0	0	0	0	sp|Q9H0R8|GBRL1_HUMAN
sp|O95197|RTN3_HUMAN	O95197	RTN3_HUMAN	RTN3	1032	Homo sapiens	1:Experimental evidence at protein level	Reticulon-3	1	0.999	5	31	28	31	6	7	6	5	4	3	5	6	5	5	4	3	6	7	6	5	4	3	3604700670	2340204800	8226113500	647618180	427597728	318168832	1505379070	1577415420	2528702980	412612352	300954240	222207712
sp|O95202|LETM1_HUMAN	O95202	LETM1_HUMAN	LETM1	739	Homo sapiens	1:Experimental evidence at protein level	Mitochondrial proton/calcium exchanger protein	1	0.999	32	181	175	181	54	48	56	11	3	9	52	46	54	11	3	9	54	48	56	11	3	9	10059503600	11404859400	15928133600	371241952	304642976	385125056	958548610	1086434050	1732955650	120662760	101633616	101459440
sp|O95218|ZRAB2_HUMAN	O95218	ZRAB2_HUMAN	ZRANB2	330	Homo sapiens	1:Experimental evidence at protein level	Zinc finger Ran-binding domain-containing protein 2	1	0.999	3	3	3	3	0	1	1	0	0	1	0	1	1	0	0	1	0	1	1	0	0	1	32337464	42659976	81941920	39644932	0	29244360	0	0	0	0	0	0
sp|O95232|LC7L3_HUMAN	O95232	LC7L3_HUMAN	LUC7L3	432	Homo sapiens	1:Experimental evidence at protein level	Luc7-like protein 3	1	0.999	8	27	27	27	1	3	0	9	7	7	1	3	0	9	7	7	1	3	0	9	7	7	37303492	30215714	18589280	114529824	112865728	75728832	19980272	23664222	0	33669464	30084672	31534698
sp|O95249|GOSR1_HUMAN	O95249	GOSR1_HUMAN	GOSR1	250	Homo sapiens	1:Experimental evidence at protein level	Golgi SNAP receptor complex member 1	0.9724	0.9988	1	1	1	1	0	0	1	0	0	0	0	0	1	0	0	0	0	0	1	0	0	0	0	0	0	0	0	0	0	0	0	0	0	0
sp|O95260|ATE1_HUMAN	O95260	ATE1_HUMAN	ATE1	518	Homo sapiens	1:Experimental evidence at protein level	Arginyl-tRNA--protein transferase 1	0.9935	0.9988	2	2	2	2	0	0	2	0	0	0	0	0	2	0	0	0	0	0	2	0	0	0	0	0	0	0	0	0	0	0	0	0	0	0
sp|O95273|CCDB1_HUMAN	O95273	CCDB1_HUMAN	CCNDBP1	360	Homo sapiens	1:Experimental evidence at protein level	Cyclin-D1-binding protein 1	1	0.999	3	3	3	3	2	0	1	0	0	0	2	0	1	0	0	0	2	0	1	0	0	0	20041394	7850654	9272724	0	0	0	0	0	0	0	0	0
sp|O95292|VAPB_HUMAN	O95292	VAPB_HUMAN	VAPB	243	Homo sapiens	1:Experimental evidence at protein level	Vesicle-associated membrane protein-associated protein B/C	1	0.999	10	19	19	25	3	3	6	2	2	3	3	3	6	2	2	3	5	4	8	3	2	3	413147328	472122368	968166530	60440888	105874952	57676664	98529224	131941936	304512192	39966896	41150388	33332558
sp|O95297|MPZL1_HUMAN	O95297	MPZL1_HUMAN	MPZL1	269	Homo sapiens	1:Experimental evidence at protein level	Myelin protein zero-like protein 1	0.9635	0.9984	1	3	3	3	1	1	1	0	0	0	1	1	1	0	0	0	1	1	1	0	0	0	17654680	18842948	58813176	0	0	0	0	0	0	0	0	0
sp|O95299|NDUAA_HUMAN	O95299	NDUAA_HUMAN	NDUFA10	355	Homo sapiens	1:Experimental evidence at protein level	NADH dehydrogenase [ubiquinone] 1 alpha subcomplex subunit 10, mitochondrial	0.9769	0.999	1	4	4	4	1	1	1	1	0	0	1	1	1	1	0	0	1	1	1	1	0	0	16822990	22018282	23259982	6.67088e+06	3003318	2870586	0	0	0	0	0	0
sp|O95336|6PGL_HUMAN	O95336	6PGL_HUMAN	PGLS	258	Homo sapiens	1:Experimental evidence at protein level	6-phosphogluconolactonase	1	0.999	11	25	25	25	7	5	7	0	2	4	7	5	7	0	2	4	7	5	7	0	2	4	406414656	403827648	405971392	8042428	76925648	40359912	86240720	103198464	163435424	0	25000202	16047445
sp|O95347|SMC2_HUMAN	O95347	SMC2_HUMAN	SMC2	1197	Homo sapiens	1:Experimental evidence at protein level	Structural maintenance of chromosomes protein 2	1	0.999	20	50	50	50	12	11	11	6	5	5	12	11	11	6	5	5	12	11	11	6	5	5	544037380	573277760	1197908350	94087120	94509464	91518024	85606872	110928568	150656336	32579310	26763706	19595688
sp|O95352|ATG7_HUMAN	O95352	ATG7_HUMAN	ATG7	703	Homo sapiens	1:Experimental evidence at protein level	Ubiquitin-like modifier-activating enzyme ATG7	1	0.999	10	21	21	21	6	6	6	1	0	2	6	6	6	1	0	2	6	6	6	1	0	2	91917552	154738912	158688960	35115232	5.91701e+06	16822744	37997208	47073404	45678152	12003921	0	10282323
sp|O95372|LYPA2_HUMAN	O95372	LYPA2_HUMAN	LYPLA2	231	Homo sapiens	1:Experimental evidence at protein level	Acyl-protein thioesterase 2	1	0.999	6	19	19	19	3	5	6	0	3	2	3	5	6	0	3	2	3	5	6	0	3	2	197677664	240815344	437756160	30133136	63708180	42097364	64838524	101457328	125170320	23877668	22792174	16859402
sp|O95373|IPO7_HUMAN	O95373	IPO7_HUMAN	IPO7	1038	Homo sapiens	1:Experimental evidence at protein level	Importin-7	1	0.999	30	155	150	155	42	36	44	14	9	10	41	35	43	13	9	9	42	36	44	14	9	10	3653383940	3935997440	4845893600	611622460	334576928	247169680	430232128	459379008	564231740	98248432	47727816	46793732
sp|O95376|ARI2_HUMAN	O95376	ARI2_HUMAN	ARIH2	493	Homo sapiens	1:Experimental evidence at protein level	E3 ubiquitin-protein ligase ARIH2	0.9769	0.999	1	6	6	6	1	1	1	1	1	1	1	1	1	1	1	1	1	1	1	1	1	1	28510132	30695912	43986264	9287511	4790377	5.09173e+06	0	0	0	0	0	0
sp|O95379|TFIP8_HUMAN	O95379	TFIP8_HUMAN	TNFAIP8	198	Homo sapiens	1:Experimental evidence at protein level	Tumor necrosis factor alpha-induced protein 8	0.9769	0.999	1	7	7	7	2	2	1	1	0	1	2	2	1	1	0	1	2	2	1	1	0	1	43913032	61660936	48455416	8356193	0	4.10536e+06	0	0	0	0	0	0
sp|O95394|AGM1_HUMAN	O95394	AGM1_HUMAN	PGM3	542	Homo sapiens	1:Experimental evidence at protein level	Phosphoacetylglucosamine mutase	1	0.999	14	48	48	48	10	12	12	6	3	5	10	12	12	6	3	5	10	12	12	6	3	5	879657470	863227710	1674467710	225083792	142388784	114737176	154302528	151840016	288982752	40603260	28797968	23321790
sp|O95406|CNIH1_HUMAN	O95406	CNIH1_HUMAN	CNIH1	144	Homo sapiens	1:Experimental evidence at protein level	Protein cornichon homolog 1	0.9769	0.999	1	1	1	1	0	0	1	0	0	0	0	0	1	0	0	0	0	0	1	0	0	0	29078260	33698804	38157952	0	0	0	0	0	0	0	0	0
sp|O95429|BAG4_HUMAN	O95429	BAG4_HUMAN	BAG4	457	Homo sapiens	1:Experimental evidence at protein level	BAG family molecular chaperone regulator 4	0.9769	0.999	1	1	1	1	1	0	0	0	0	0	1	0	0	0	0	0	1	0	0	0	0	0	25722188	0	32059856	0	0	0	0	0	0	0	0	0
sp|O95433|AHSA1_HUMAN	O95433	AHSA1_HUMAN	AHSA1	338	Homo sapiens	1:Experimental evidence at protein level	Activator of 90 kDa heat shock protein ATPase homolog 1	1	0.999	15	65	65	65	13	16	13	7	7	9	13	16	13	7	7	9	13	16	13	7	7	9	1012263680	1088724100	2123124480	289736832	239471216	200048080	218719232	260288368	331444576	98527432	86159928	77689360
sp|O95456|PSMG1_HUMAN	O95456	PSMG1_HUMAN	PSMG1	288	Homo sapiens	1:Experimental evidence at protein level	Proteasome assembly chaperone 1	1	0.999	11	41	41	41	14	8	9	4	2	4	14	8	9	4	2	4	14	8	9	4	2	4	688319740	715140420	1400742660	153517888	172543360	76289120	452303168	509255040	580200260	71209504	72959472	53311280
sp|O95466|FMNL1_HUMAN	O95466	FMNL1_HUMAN	FMNL1	1100	Homo sapiens	1:Experimental evidence at protein level	Formin-like protein 1	1	0.999	3	4	4	4	0	1	1	1	0	1	0	1	1	1	0	1	0	1	1	1	0	1	8946145	100644232	10829639	34768456	43013892	115739616	0	143205984	0	0	0	67380928
sp|O95470|SGPL1_HUMAN	O95470	SGPL1_HUMAN	SGPL1	568	Homo sapiens	1:Experimental evidence at protein level	Sphingosine-1-phosphate lyase 1	1	0.999	3	7	7	7	2	2	3	0	0	0	2	2	3	0	0	0	2	2	3	0	0	0	65181272	89124304	85602656	4712375	8142269	0	30490476	44910844	51441144	3.83386e+06	0	0
sp|O95486|SC24A_HUMAN	O95486	SC24A_HUMAN	SEC24A	1093	Homo sapiens	1:Experimental evidence at protein level	Protein transport protein Sec24A	1	0.999	3	13	8	13	2	2	2	3	2	2	1	1	1	3	1	1	2	2	2	3	2	2	29026246	34650568	32209444	20853246	6028200	6.6564e+06	16313811	19775182	18021580	9643976	3.40881e+06	3.84942e+06
sp|O95551|TYDP2_HUMAN	O95551	TYDP2_HUMAN	TDP2	362	Homo sapiens	1:Experimental evidence at protein level	Tyrosyl-DNA phosphodiesterase 2	0.9769	0.999	1	3	3	3	1	1	1	0	0	0	1	1	1	0	0	0	1	1	1	0	0	0	10705401	12728194	9940642	0	0	0	0	0	0	0	0	0
sp|O95563|MPC2_HUMAN	O95563	MPC2_HUMAN	MPC2	127	Homo sapiens	1:Experimental evidence at protein level	Mitochondrial pyruvate carrier 2	1	0.999	3	8	8	8	1	1	2	1	2	1	1	1	2	1	2	1	1	1	2	1	2	1	59041320	67176432	150474816	14448760	15036806	8426383	33138512	44806708	92144216	8381686	0	0
sp|O95573|ACSL3_HUMAN	O95573	ACSL3_HUMAN	ACSL3	720	Homo sapiens	1:Experimental evidence at protein level	Long-chain-fatty-acid--CoA ligase 3	1	0.999	28	143	131	143	30	42	36	13	15	7	28	38	34	12	13	6	30	42	36	13	15	7	4365851600	4914159100	6140268000	650822660	278391776	329916512	463522624	511513024	736720580	90102752	65012736	53200192
sp|O95671|ASML_HUMAN	O95671	ASML_HUMAN	ASMTL	621	Homo sapiens	1:Experimental evidence at protein level	N-acetylserotonin O-methyltransferase-like protein	1	0.999	6	18	18	18	6	6	3	2	0	1	6	6	3	2	0	1	6	6	3	2	0	1	124239248	140478960	94664432	12219440	4837259	10160522	37611992	40415420	51960188	9216710	3.97901e+06	4.86053e+06
sp|O95674|CDS2_HUMAN	O95674	CDS2_HUMAN	CDS2	445	Homo sapiens	1:Experimental evidence at protein level	Phosphatidate cytidylyltransferase 2	1	0.999	2	4	4	4	1	1	2	0	0	0	1	1	2	0	0	0	1	1	2	0	0	0	22442936	98296832	143275008	12416767	1.07575e+06	0	0	64514576	92256192	8307838	0	0
sp|O95684|FR1OP_HUMAN	O95684	FR1OP_HUMAN	FGFR1OP	399	Homo sapiens	1:Experimental evidence at protein level	FGFR1 oncogene partner	1	0.999	2	6	6	6	2	2	2	0	0	0	2	2	2	0	0	0	2	2	2	0	0	0	63093408	81178736	37026272	0	0	0	43826100	62484324	0	0	0	0
sp|O95716|RAB3D_HUMAN	O95716	RAB3D_HUMAN	RAB3D	219	Homo sapiens	1:Experimental evidence at protein level	Ras-related protein Rab-3D	0.9932	0.999	3	2	2	27	0	1	1	0	0	0	0	1	1	0	0	0	5	5	8	3	3	3	17842468	12230027	19406996	3573645	0	1.53918e+06	0	0	0	0	0	0
sp|O95721|SNP29_HUMAN	O95721	SNP29_HUMAN	SNAP29	258	Homo sapiens	1:Experimental evidence at protein level	Synaptosomal-associated protein 29	1	0.999	6	14	14	14	5	6	3	0	0	0	5	6	3	0	0	0	5	6	3	0	0	0	281398464	385077952	380347552	28339936	0	0	105529080	118657128	166022656	16286786	0	0
sp|O95747|OXSR1_HUMAN	O95747	OXSR1_HUMAN	OXSR1	527	Homo sapiens	1:Experimental evidence at protein level	Serine/threonine-protein kinase OSR1	1	0.999	12	51	47	51	11	10	13	6	5	6	10	9	12	5	5	6	11	10	13	6	5	6	783813890	851354880	1082484860	239678656	110562256	132203520	147345200	155295600	236298080	46336332	37440900	33341810
sp|O95749|GGPPS_HUMAN	O95749	GGPPS_HUMAN	GGPS1	300	Homo sapiens	1:Experimental evidence at protein level	Geranylgeranyl pyrophosphate synthase	1	0.9989	2	8	8	8	2	2	2	0	1	1	2	2	2	0	1	1	2	2	2	0	1	1	84083208	91945864	58617292	6203726	12909490	7501402	50697952	56271284	0	0	0	0
sp|O95757|HS74L_HUMAN	O95757	HS74L_HUMAN	HSPA4L	839	Homo sapiens	1:Experimental evidence at protein level	Heat shock 70 kDa protein 4L	1	0.999	22	43	43	80	8	12	12	7	2	2	8	12	12	7	2	2	19	21	21	10	4	5	495040832	508818016	472326080	145781600	105116888	72626504	115596368	117947512	170532432	46002272	30788960	24988628
sp|O95758|PTBP3_HUMAN	O95758	PTBP3_HUMAN	PTBP3	552	Homo sapiens	1:Experimental evidence at protein level	Polypyrimidine tract-binding protein 3	1	0.999	7	10	10	32	2	3	3	0	1	1	2	3	3	0	1	1	7	8	8	3	3	3	134571616	108941488	264502704	25032142	23068470	16881900	79119344	73421680	146412752	25092686	0	0
sp|O95777|LSM8_HUMAN	O95777	LSM8_HUMAN	LSM8	96	Homo sapiens	1:Experimental evidence at protein level	U6 snRNA-associated Sm-like protein LSm8	0.9769	0.999	1	1	1	1	0	1	0	0	0	0	0	1	0	0	0	0	0	1	0	0	0	0	0	15098540	0	3.54997e+06	3.21345e+06	0	0	0	0	0	0	0
sp|O95782|AP2A1_HUMAN	O95782	AP2A1_HUMAN	AP2A1	977	Homo sapiens	1:Experimental evidence at protein level	AP-2 complex subunit alpha-1	1	0.999	17	63	42	63	14	13	14	12	5	5	10	10	8	8	3	3	14	13	14	12	5	5	541304830	619961340	863518270	297551168	194420976	170452640	72488360	79685248	120280192	46796672	29968632	25717032
sp|O95793|STAU1_HUMAN	O95793	STAU1_HUMAN	STAU1	577	Homo sapiens	1:Experimental evidence at protein level	Double-stranded RNA-binding protein Staufen homolog 1	1	0.999	3	8	6	8	2	3	1	2	0	0	2	2	1	1	0	0	2	3	1	2	0	0	20770378	22395564	28216338	19989808	1.66544e+06	4.54283e+06	19524518	21175170	26123918	3.73592e+06	0	4292241
sp|O95801|TTC4_HUMAN	O95801	TTC4_HUMAN	TTC4	387	Homo sapiens	1:Experimental evidence at protein level	Tetratricopeptide repeat protein 4	1	0.999	8	18	18	18	4	4	6	2	1	1	4	4	6	2	1	1	4	4	6	2	1	1	115103384	130083448	160814720	20740272	21896376	6132895	37795156	47251912	69728272	21965548	12175796	0
sp|O95810|CAVN2_HUMAN	O95810	CAVN2_HUMAN	CAVIN2	425	Homo sapiens	1:Experimental evidence at protein level	Caveolae-associated protein 2	1	0.999	3	8	8	8	3	2	2	0	0	1	3	2	2	0	0	1	3	2	2	0	0	1	91781896	114948128	127135880	3586975	1.91458e+06	3233721	55345748	67869512	79247544	0	0	0
sp|O95816|BAG2_HUMAN	O95816	BAG2_HUMAN	BAG2	211	Homo sapiens	1:Experimental evidence at protein level	BAG family molecular chaperone regulator 2	0.9932	0.999	2	5	5	5	1	1	1	0	1	1	1	1	1	0	1	1	1	1	1	0	1	1	31956990	33627456	41159068	12490372	15964680	11568270	0	0	0	0	0	0
sp|O95825|QORL1_HUMAN	O95825	QORL1_HUMAN	CRYZL1	349	Homo sapiens	1:Experimental evidence at protein level	Quinone oxidoreductase-like protein 1	1	0.999	3	12	12	12	3	6	3	0	0	0	3	6	3	0	0	0	3	6	3	0	0	0	19795568	21550920	0	0	0	0	0	0	0	0	0	0
sp|O95831|AIFM1_HUMAN	O95831	AIFM1_HUMAN	AIFM1	613	Homo sapiens	1:Experimental evidence at protein level	Apoptosis-inducing factor 1, mitochondrial	1	0.999	19	89	89	89	20	22	21	10	7	9	20	22	21	10	7	9	20	22	21	10	7	9	2797435390	3487635710	6129418200	458616032	352447296	373686880	455150656	497840672	925633540	101737904	76357952	66609440
sp|O95834|EMAL2_HUMAN	O95834	EMAL2_HUMAN	EML2	649	Homo sapiens	1:Experimental evidence at protein level	Echinoderm microtubule-associated protein-like 2	1	0.999	10	22	22	22	4	6	7	2	2	1	4	6	7	2	2	1	4	6	7	2	2	1	330997952	289442816	483905824	99061360	81574928	27777106	97837320	87239072	155829088	23742704	27858052	20998934
sp|O95837|GNA14_HUMAN	O95837	GNA14_HUMAN	GNA14	355	Homo sapiens	1:Experimental evidence at protein level	Guanine nucleotide-binding protein subunit alpha-14	0.9769	0.999	1	3	0	3	1	1	1	0	0	0	0	0	0	0	0	0	1	1	1	0	0	0	5632340	8591450	5596194	0	0	0	0	0	0	0	0	0	sp|P29992|GNA11_HUMAN
sp|O95857|TSN13_HUMAN	O95857	TSN13_HUMAN	TSPAN13	204	Homo sapiens	2:Experimental evidence at transcript level	Tetraspanin-13	0.9613	0.9983	1	2	2	2	1	1	0	0	0	0	1	1	0	0	0	0	1	1	0	0	0	0	33916732	42585668	79576592	8987598	0	0	0	0	0	0	0	0
sp|O95861|BPNT1_HUMAN	O95861	BPNT1_HUMAN	BPNT1	308	Homo sapiens	1:Experimental evidence at protein level	3'(2'),5'-bisphosphate nucleotidase 1	1	0.999	15	53	53	53	13	15	14	1	4	6	13	15	14	1	4	6	13	15	14	1	4	6	685277250	881109630	1214159230	92279248	80338864	129350576	118753760	135276528	261775952	35902904	35568752	29859368
sp|O95870|ABHGA_HUMAN	O95870	ABHGA_HUMAN	ABHD16A	558	Homo sapiens	1:Experimental evidence at protein level	Protein ABHD16A	1	0.999	13	35	35	35	10	9	11	1	3	1	10	9	11	1	3	1	10	9	11	1	3	1	459105216	437257728	954238140	33643544	51290432	24206376	95613496	133651264	200064480	24428056	31526542	10565115
sp|O95881|TXD12_HUMAN	O95881	TXD12_HUMAN	TXNDC12	172	Homo sapiens	1:Experimental evidence at protein level	Thioredoxin domain-containing protein 12	1	0.999	5	15	15	15	6	3	6	0	0	0	6	3	6	0	0	0	6	3	6	0	0	0	872240060	826027650	1883246590	0	11469158	19077016	244814048	274604352	548732420	0	0	9875758
sp|O95905|ECD_HUMAN	O95905	ECD_HUMAN	ECD	644	Homo sapiens	1:Experimental evidence at protein level	Protein ecdysoneless homolog	0.9999	0.9934	2	3	3	3	1	1	1	0	0	0	1	1	1	0	0	0	1	1	1	0	0	0	0	16738792	12043570	0	0	0	0	0	0	0	0	0
sp|O95983|MBD3_HUMAN	O95983	MBD3_HUMAN	MBD3	291	Homo sapiens	1:Experimental evidence at protein level	Methyl-CpG-binding domain protein 3	0.9769	0.999	1	5	5	5	1	0	0	2	1	1	1	0	0	2	1	1	1	0	0	2	1	1	6930529	7057775	0	8636114	2672313	4423002	0	0	0	0	0	0
sp|O95985|TOP3B_HUMAN	O95985	TOP3B_HUMAN	TOP3B	862	Homo sapiens	1:Experimental evidence at protein level	DNA topoisomerase 3-beta-1	1	0.999	2	2	2	2	0	1	1	0	0	0	0	1	1	0	0	0	0	1	1	0	0	0	303338112	159648432	0	0	0	0	0	0	0	0	0	0
sp|O95989|NUDT3_HUMAN	O95989	NUDT3_HUMAN	NUDT3	172	Homo sapiens	1:Experimental evidence at protein level	Diphosphoinositol polyphosphate phosphohydrolase 1	0.9769	0.999	1	4	4	4	1	0	1	1	1	0	1	0	1	1	1	0	1	0	1	1	1	0	7027390500	69688656	12259807200	12844703700	14014739500	0	0	0	0	0	0	0
sp|O96000|NDUBA_HUMAN	O96000	NDUBA_HUMAN	NDUFB10	172	Homo sapiens	1:Experimental evidence at protein level	NADH dehydrogenase [ubiquinone] 1 beta subcomplex subunit 10	1	0.9989	5	5	5	5	1	2	2	0	0	0	1	2	2	0	0	0	1	2	2	0	0	0	47538220	148037008	301239456	0	0	32212958	0	71961832	130869064	0	0	0
sp|O96005|CLPT1_HUMAN	O96005	CLPT1_HUMAN	CLPTM1	669	Homo sapiens	1:Experimental evidence at protein level	Cleft lip and palate transmembrane protein 1	0.9769	0.999	1	2	2	2	1	1	0	0	0	0	1	1	0	0	0	0	1	1	0	0	0	0	0	0	0	0	0	0	0	0	0	0	0	0
sp|O96008|TOM40_HUMAN	O96008	TOM40_HUMAN	TOMM40	361	Homo sapiens	1:Experimental evidence at protein level	Mitochondrial import receptor subunit TOM40 homolog	1	0.999	4	12	12	12	4	3	5	0	0	0	4	3	5	0	0	0	4	3	5	0	0	0	141326880	184261632	391799936	11930501	0	0	81772448	115423000	195201328	8879184	0	0
sp|O96011|PX11B_HUMAN	O96011	PX11B_HUMAN	PEX11B	259	Homo sapiens	1:Experimental evidence at protein level	Peroxisomal membrane protein 11B	1	0.999	2	2	2	2	1	1	0	0	0	0	1	1	0	0	0	0	1	1	0	0	0	0	36013148	39821756	0	0	0	0	0	0	0	0	0	0
sp|O96013|PAK4_HUMAN	O96013	PAK4_HUMAN	PAK4	591	Homo sapiens	1:Experimental evidence at protein level	Serine/threonine-protein kinase PAK 4	0.9769	0.999	1	4	4	4	1	2	0	1	0	0	1	2	0	1	0	0	1	2	0	1	0	0	0	0	0	0	0	0	0	0	0	0	0	0
sp|O96017|CHK2_HUMAN	O96017	CHK2_HUMAN	CHEK2	543	Homo sapiens	1:Experimental evidence at protein level	Serine/threonine-protein kinase Chk2	0.9752	0.9963	1	1	1	1	0	0	1	0	0	0	0	0	1	0	0	0	0	0	1	0	0	0	47462496	55099520	48357676	10490592	0	5.18193e+06	0	0	0	0	0	0
sp|O96019|ACL6A_HUMAN	O96019	ACL6A_HUMAN	ACTL6A	429	Homo sapiens	1:Experimental evidence at protein level	Actin-like protein 6A	1	0.999	9	22	18	22	5	2	7	4	2	2	4	1	6	3	2	2	5	2	7	4	2	2	72823480	111386208	152735264	219769616	50090392	41560416	65037260	74319080	121848232	38414144	43072648	40101104
sp|P00167|CYB5_HUMAN	P00167	CYB5_HUMAN	CYB5A	134	Homo sapiens	1:Experimental evidence at protein level	Cytochrome b5	1	0.999	2	11	11	11	4	3	4	0	0	0	4	3	4	0	0	0	4	3	4	0	0	0	281551936	276693440	595312130	0	0	0	154309680	146601776	271713728	0	0	0
sp|P00338|LDHA_HUMAN	P00338	LDHA_HUMAN	LDHA	332	Homo sapiens	1:Experimental evidence at protein level	L-lactate dehydrogenase A chain	1	0.999	31	441	397	441	89	107	84	58	53	50	80	95	76	52	49	45	89	107	84	58	53	50	76409618000	89230139000	137392734000	20544825300	17735929900	13392273400	12661083100	15783280600	18950279200	3476847100	2516192000	2352205820
sp|P00352|AL1A1_HUMAN	P00352	AL1A1_HUMAN	ALDH1A1	501	Homo sapiens	1:Experimental evidence at protein level	Retinal dehydrogenase 1	1	0.999	28	128	128	140	34	40	31	7	7	9	34	40	31	7	7	9	36	42	33	9	9	11	5956462100	7561245200	12210176000	514025408	249291216	236015328	935336900	1212179200	1735911680	103361440	87384208	63133508
sp|P00367|DHE3_HUMAN	P00367	DHE3_HUMAN	GLUD1	558	Homo sapiens	1:Experimental evidence at protein level	Glutamate dehydrogenase 1, mitochondrial	1	0.999	23	163	50	163	32	40	39	15	18	19	11	11	13	4	7	4	32	40	39	15	18	19	5093183500	6496525800	11903361000	1037329470	1337830780	774681920	564258110	690553540	1246572030	174552320	194170144	118173320
sp|P00387|NB5R3_HUMAN	P00387	NB5R3_HUMAN	CYB5R3	301	Homo sapiens	1:Experimental evidence at protein level	NADH-cytochrome b5 reductase 3	1	0.999	15	97	97	97	27	20	22	10	7	11	27	20	22	10	7	11	27	20	22	10	7	11	4682460200	4696719400	7339840000	673790720	506838336	662920960	678430210	645879740	1105346050	107812752	89181832	113785896
sp|P00390|GSHR_HUMAN	P00390	GSHR_HUMAN	GSR	522	Homo sapiens	1:Experimental evidence at protein level	Glutathione reductase, mitochondrial	1	0.999	13	64	56	64	19	15	11	7	7	5	17	14	10	6	5	4	19	15	11	7	7	5	1550907260	1467385470	2436381180	439186432	335362688	1071941500	361709792	430275552	763344190	164257600	140989872	104733224
sp|P00441|SODC_HUMAN	P00441	SODC_HUMAN	SOD1	154	Homo sapiens	1:Experimental evidence at protein level	Superoxide dismutase [Cu-Zn]	0.9944	0.9974	2	4	4	4	2	1	1	0	0	0	2	1	1	0	0	0	2	1	1	0	0	0	51762032	41405176	44427712	0	0	0	29243752	23809702	0	0	0	0
sp|P00491|PNPH_HUMAN	P00491	PNPH_HUMAN	PNP	289	Homo sapiens	1:Experimental evidence at protein level	Purine nucleoside phosphorylase	1	0.999	20	97	97	97	20	26	18	6	12	15	20	26	18	6	12	15	20	26	18	6	12	15	2158177790	3035526910	4479732200	302780768	297900928	342393664	347210528	425208928	560394050	89620424	106411592	81711528
sp|P00492|HPRT_HUMAN	P00492	HPRT_HUMAN	HPRT1	218	Homo sapiens	1:Experimental evidence at protein level	Hypoxanthine-guanine phosphoribosyltransferase	1	0.999	11	76	76	76	17	12	11	12	13	11	17	12	11	12	13	11	17	12	11	12	13	11	1773012860	1923879420	2902324220	648156350	739767740	528100384	440156032	471544960	757025470	157144112	153936288	131305088
sp|P00505|AATM_HUMAN	P00505	AATM_HUMAN	GOT2	430	Homo sapiens	1:Experimental evidence at protein level	Aspartate aminotransferase, mitochondrial	1	0.999	22	118	118	118	22	23	23	18	16	16	22	23	23	18	16	16	22	23	23	18	16	16	2661351680	3185992700	4592722400	1029385470	898933700	682706180	408536192	504201472	743915140	197856624	208655200	134004864
sp|P00558|PGK1_HUMAN	P00558	PGK1_HUMAN	PGK1	417	Homo sapiens	1:Experimental evidence at protein level	Phosphoglycerate kinase 1	1	0.999	36	346	273	346	59	63	56	61	53	54	45	52	45	49	40	42	59	63	56	61	53	54	22908868600	28543526900	42214003000	12607249400	10989445100	8738681900	3457794300	4179792900	5999064600	2064444160	1926588930	1520688380
sp|P00568|KAD1_HUMAN	P00568	KAD1_HUMAN	AK1	194	Homo sapiens	1:Experimental evidence at protein level	Adenylate kinase isoenzyme 1	0.9955	0.999	2	7	7	7	2	1	2	1	1	0	2	1	2	1	1	0	2	1	2	1	1	0	53550964	55841036	63015608	13722069	2.6726e+06	10662530	45154256	43704264	52664088	10231938	0	0
sp|P00740|FA9_HUMAN	P00740	FA9_HUMAN	F9	461	Homo sapiens	1:Experimental evidence at protein level	Coagulation factor IX	0.9613	0.9983	1	4	4	4	1	2	1	0	0	0	1	2	1	0	0	0	1	2	1	0	0	0	0	0	0	0	0	0	0	0	0	0	0	0
sp|P00915|CAH1_HUMAN	P00915	CAH1_HUMAN	CA1	261	Homo sapiens	1:Experimental evidence at protein level	Carbonic anhydrase 1	0.9997	0.999	2	3	3	3	0	2	1	0	0	0	0	2	1	0	0	0	0	2	1	0	0	0	23967144	26409240	41742016	7103214	9450575	3.32016e+06	15694177	18981834	28714290	0	5888353	0
sp|P01111|RASN_HUMAN	P01111	RASN_HUMAN	NRAS	189	Homo sapiens	1:Experimental evidence at protein level	GTPase NRas	1	0.999	6	6	1	21	2	3	1	0	0	0	0	1	0	0	0	0	6	6	4	1	2	2	76197456	118174456	90522592	0	4753914	9477263	42623712	65835392	0	0	0	0
sp|P01137|TGFB1_HUMAN	P01137	TGFB1_HUMAN	TGFB1	390	Homo sapiens	1:Experimental evidence at protein level	Transforming growth factor beta-1	0.9999	0.999	2	4	4	4	2	1	1	0	0	0	2	1	1	0	0	0	2	1	1	0	0	0	40167908	58031472	12371018	0	0	0	25911498	40816048	0	0	0	0
sp|P02008|HBAZ_HUMAN	P02008	HBAZ_HUMAN	HBZ	142	Homo sapiens	1:Experimental evidence at protein level	Hemoglobin subunit zeta	1	0.999	12	95	95	106	21	19	18	11	14	12	21	19	18	11	14	12	23	21	20	12	16	14	23554230300	24993867800	48903463000	3307484160	5885972000	4446435800	5286328300	6088607200	9429879800	786695680	1200811010	1037288960
sp|P02100|HBE_HUMAN	P02100	HBE_HUMAN	HBE1	147	Homo sapiens	1:Experimental evidence at protein level	Hemoglobin subunit epsilon	1	0.999	13	131	131	158	28	26	21	20	16	20	28	26	21	20	16	20	33	30	26	24	21	24	19073712100	20305322000	32137852900	4625608700	4854434300	4209437180	4438700500	4880650800	7394892800	1150618500	1235354500	999361790
sp|P02452|CO1A1_HUMAN	P02452	CO1A1_HUMAN	COL1A1	1464	Homo sapiens	1:Experimental evidence at protein level	Collagen alpha-1(I) chain	1	0.999	8	12	12	12	2	0	0	10	0	0	2	0	0	10	0	0	2	0	0	10	0	0	121336128	0	0	1054562240	0	0	41845832	0	0	336143232	0	0
sp|P02461|CO3A1_HUMAN	P02461	CO3A1_HUMAN	COL3A1	1466	Homo sapiens	1:Experimental evidence at protein level	Collagen alpha-1(III) chain	0.9769	0.999	1	1	1	1	0	0	0	1	0	0	0	0	0	1	0	0	0	0	0	1	0	0	0	0	0	49629552	0	7418944	0	0	0	0	0	0
sp|P02533|K1C14_HUMAN	P02533	K1C14_HUMAN	KRT14	472	Homo sapiens	1:Experimental evidence at protein level	Keratin, type I cytoskeletal 14	1	0.999	33	187	6	235	20	34	29	37	32	35	1	2	0	2	0	1	29	40	36	44	42	44	2813567230	5522277400	5020707300	3454551550	4629795800	2848462340	378054336	759608960	1015170050	716355010	688739780	554969540
sp|P02545|LMNA_HUMAN	P02545	LMNA_HUMAN	LMNA	664	Homo sapiens	1:Experimental evidence at protein level	Prelamin-A/C	1	0.999	13	20	17	20	2	3	9	0	3	3	1	2	8	0	3	3	2	3	9	0	3	3	71050712	120458376	888896960	16671259	61050672	39354336	36253384	66558668	145993728	29826116	28457308	24838336
sp|P02549|SPTA1_HUMAN	P02549	SPTA1_HUMAN	SPTA1	2419	Homo sapiens	1:Experimental evidence at protein level	Spectrin alpha chain, erythrocytic 1	1	0.999	5	12	12	12	4	4	4	0	0	0	4	4	4	0	0	0	4	4	4	0	0	0	46744072	62198120	39449460	3.19757e+06	0	0	13807180	19613186	14794676	2.21967e+06	0	0
sp|P02647|APOA1_HUMAN	P02647	APOA1_HUMAN	APOA1	267	Homo sapiens	1:Experimental evidence at protein level	Apolipoprotein A-I	0.9769	0.999	2	3	3	4	1	1	1	0	0	0	1	1	1	0	0	0	1	2	1	0	0	0	51772244	71098016	82421432	9834184	6704957	7.55643e+06	0	0	0	0	0	0
sp|P02649|APOE_HUMAN	P02649	APOE_HUMAN	APOE	317	Homo sapiens	1:Experimental evidence at protein level	Apolipoprotein E	1	0.999	6	13	13	13	5	4	4	0	0	0	5	4	4	0	0	0	5	4	4	0	0	0	516069024	537803260	867130820	0	0	0	167940496	168248352	291624096	0	0	0
sp|P02654|APOC1_HUMAN	P02654	APOC1_HUMAN	APOC1	83	Homo sapiens	1:Experimental evidence at protein level	Apolipoprotein C-I	0.9949	0.9985	2	4	4	4	1	2	1	0	0	0	1	2	1	0	0	0	1	2	1	0	0	0	159229152	465988224	801601410	292720576	434960256	337280128	0	276590976	486561888	0	0	0
sp|P02786|TFR1_HUMAN	P02786	TFR1_HUMAN	TFRC	760	Homo sapiens	1:Experimental evidence at protein level	Transferrin receptor protein 1	1	0.999	30	150	143	150	33	32	34	19	20	12	31	30	33	18	19	12	33	32	34	19	20	12	4078344700	4507863000	6481856000	880109380	803325060	504107296	382951616	419511360	632668990	103672712	87914880	64109212
sp|P02792|FRIL_HUMAN	P02792	FRIL_HUMAN	FTL	175	Homo sapiens	1:Experimental evidence at protein level	Ferritin light chain	1	0.999	7	19	19	19	5	4	6	2	1	1	5	4	6	2	1	1	5	4	6	2	1	1	522780480	552181060	883425410	67434264	78554984	44173720	206572160	200122704	321119072	69106112	53671532	45316572
sp|P02794|FRIH_HUMAN	P02794	FRIH_HUMAN	FTH1	183	Homo sapiens	1:Experimental evidence at protein level	Ferritin heavy chain	1	0.999	5	28	28	28	6	5	6	3	3	5	6	5	6	3	3	5	6	5	6	3	3	5	504717664	486583712	636995010	252088336	140985872	87828880	297213088	400163648	395147424	152579216	68918312	74387184
sp|P04003|C4BPA_HUMAN	P04003	C4BPA_HUMAN	C4BPA	597	Homo sapiens	1:Experimental evidence at protein level	C4b-binding protein alpha chain	0.9529	0.9909	1	1	1	1	0	0	0	0	1	0	0	0	0	0	1	0	0	0	0	0	1	0	0	0	0	0	25877916	0	0	0	0	0	0	0
sp|P04004|VTNC_HUMAN	P04004	VTNC_HUMAN	VTN	478	Homo sapiens	1:Experimental evidence at protein level	Vitronectin	0.9769	0.999	1	1	1	1	0	0	1	0	0	0	0	0	1	0	0	0	0	0	1	0	0	0	9030927	15998806	33676348	0	0	0	0	0	0	0	0	0
sp|P04040|CATA_HUMAN	P04040	CATA_HUMAN	CAT	527	Homo sapiens	1:Experimental evidence at protein level	Catalase	1	0.999	17	71	71	71	14	11	14	13	12	7	14	11	14	13	12	7	14	11	14	13	12	7	757445630	984078020	1545536380	457400160	253862480	237899744	174171680	184604816	330993856	98260392	90264832	76997184
sp|P04066|FUCO_HUMAN	P04066	FUCO_HUMAN	FUCA1	466	Homo sapiens	1:Experimental evidence at protein level	Tissue alpha-L-fucosidase	0.9769	0.999	1	1	1	1	0	0	1	0	0	0	0	0	1	0	0	0	0	0	1	0	0	0	0	0	0	0	0	0	0	0	0	0	0	0
sp|P04075|ALDOA_HUMAN	P04075	ALDOA_HUMAN	ALDOA	364	Homo sapiens	1:Experimental evidence at protein level	Fructose-bisphosphate aldolase A	1	0.999	35	385	329	385	64	71	65	55	59	71	53	58	55	48	52	63	64	71	65	55	59	71	35688894000	44014662000	60402647000	18605606900	14354608100	14550737900	4111622910	4896160800	6662530000	2539390210	2137584260	1986662400
sp|P04080|CYTB_HUMAN	P04080	CYTB_HUMAN	CSTB	98	Homo sapiens	1:Experimental evidence at protein level	Cystatin-B	1	0.999	3	17	17	17	4	5	4	1	2	1	4	5	4	1	2	1	4	5	4	1	2	1	1005559420	1065580100	1476456060	64322340	80368696	59529164	344060160	357075168	544971460	49226920	55791196	54577024
sp|P04083|ANXA1_HUMAN	P04083	ANXA1_HUMAN	ANXA1	346	Homo sapiens	1:Experimental evidence at protein level	Annexin A1	1	0.999	26	266	266	266	51	49	50	33	37	46	51	49	50	33	37	46	51	49	50	33	37	46	15221577700	16906607600	23648151600	10156202000	9658078200	6964190200	1657624190	1793810300	2390084860	1058132160	1024079940	785330300
sp|P04114|APOB_HUMAN	P04114	APOB_HUMAN	APOB	4563	Homo sapiens	1:Experimental evidence at protein level	Apolipoprotein B-100	1	0.999	4	17	17	17	5	6	6	0	0	0	5	6	6	0	0	0	5	6	6	0	0	0	1076783740	1469899520	2316875780	0	9024600	10309324	361857056	436040640	716897600	0	0	0
sp|P04150|GCR_HUMAN	P04150	GCR_HUMAN	NR3C1	777	Homo sapiens	1:Experimental evidence at protein level	Glucocorticoid receptor	0.9999	0.999	2	7	7	7	1	1	2	2	1	0	1	1	2	2	1	0	1	1	2	2	1	0	0	27356672	58277444	6963297	0	0	0	0	0	0	0	0
sp|P04179|SODM_HUMAN	P04179	SODM_HUMAN	SOD2	222	Homo sapiens	1:Experimental evidence at protein level	Superoxide dismutase [Mn], mitochondrial	1	0.999	5	22	22	22	5	5	3	3	4	2	5	5	3	3	4	2	5	5	3	3	4	2	342247840	551492670	599052160	154044960	176056992	140503536	131959632	159638224	264078432	63262416	72311504	48139028
sp|P04181|OAT_HUMAN	P04181	OAT_HUMAN	OAT	439	Homo sapiens	1:Experimental evidence at protein level	Ornithine aminotransferase, mitochondrial	1	0.999	19	93	93	93	20	19	15	12	12	15	20	19	15	12	12	15	20	19	15	12	12	15	2096485500	1983077760	2273810430	769413380	491971552	321392224	239966544	287791136	375508992	110763720	72171312	61856088
sp|P04183|KITH_HUMAN	P04183	KITH_HUMAN	TK1	234	Homo sapiens	1:Experimental evidence at protein level	Thymidine kinase, cytosolic	1	0.999	9	40	40	40	10	9	10	3	4	4	10	9	10	3	4	4	10	9	10	3	4	4	742215490	807735870	844277060	121985344	72610664	69044632	183535136	228767408	241615744	45586200	26970444	27576182
sp|P04259|K2C6B_HUMAN	P04259	K2C6B_HUMAN	KRT6B	564	Homo sapiens	1:Experimental evidence at protein level	Keratin, type II cytoskeletal 6B	1	0.999	39	63	0	270	8	15	10	2	15	13	0	0	0	0	0	0	38	52	40	38	55	47	454363616	1862036740	645384320	116606528	803258180	625365630	132647840	258450624	228595296	46926260	148115296	117863488
sp|P04264|K2C1_HUMAN	P04264	K2C1_HUMAN	KRT1	644	Homo sapiens	1:Experimental evidence at protein level	Keratin, type II cytoskeletal 1	1	0.999	62	730	184	730	93	112	107	137	131	150	21	24	27	33	36	43	93	112	107	137	131	150	52364198000	76752527000	124389138000	106912522000	101618999000	139236196000	5844586500	8819109900	13343859700	11651000300	10573320200	15232633900
sp|P04406|G3P_HUMAN	P04406	G3P_HUMAN	GAPDH	335	Homo sapiens	1:Experimental evidence at protein level	Glyceraldehyde-3-phosphate dehydrogenase	1	0.999	24	493	483	493	81	92	73	96	72	79	79	91	72	94	70	77	81	92	73	96	72	79	40360423000	49070182000	71670366000	30263154700	29048864800	18138525700	5064567300	6116822500	8971658200	3707236350	3712359420	2493357060
sp|P04424|ARLY_HUMAN	P04424	ARLY_HUMAN	ASL	464	Homo sapiens	1:Experimental evidence at protein level	Argininosuccinate lyase	1	0.999	3	11	11	11	4	4	2	0	0	1	4	4	2	0	0	1	4	4	2	0	0	1	78323584	108549712	105112960	14917220	0	6398416	32604894	46314736	53476872	10134046	0	8.04664e+06
sp|P04632|CPNS1_HUMAN	P04632	CPNS1_HUMAN	CAPNS1	268	Homo sapiens	1:Experimental evidence at protein level	Calpain small subunit 1	1	0.999	10	57	46	57	15	12	13	7	6	4	13	11	11	5	4	2	15	12	13	7	6	4	646425790	705427070	1278969600	239834784	127912752	173163808	183410448	178641072	275389216	72496792	65526456	59715512
sp|P04792|HSPB1_HUMAN	P04792	HSPB1_HUMAN	HSPB1	205	Homo sapiens	1:Experimental evidence at protein level	Heat shock protein beta-1	1	0.999	13	61	61	61	12	17	14	7	4	7	12	17	14	7	4	7	12	17	14	7	4	7	3120211460	3197886210	5299627000	268591488	197082944	201203008	642719740	838430780	1288425470	166827200	138599120	133857856
sp|P04818|TYSY_HUMAN	P04818	TYSY_HUMAN	TYMS	313	Homo sapiens	1:Experimental evidence at protein level	Thymidylate synthase	1	0.999	5	17	17	17	5	5	3	2	1	1	5	5	3	2	1	1	5	5	3	2	1	1	148362688	172818688	197363616	51131536	30201410	22087928	56539512	60680320	87284240	16971716	22249742	13176528
sp|P04843|RPN1_HUMAN	P04843	RPN1_HUMAN	RPN1	607	Homo sapiens	1:Experimental evidence at protein level	Dolichyl-diphosphooligosaccharide--protein glycosyltransferase subunit 1	1	0.999	28	171	171	171	33	32	34	24	24	24	33	32	34	24	24	24	33	32	34	24	24	24	4007147520	4563088400	7673172500	1118163330	834288640	853382020	467351744	551154180	930079550	154484528	120515488	105258712
sp|P04844|RPN2_HUMAN	P04844	RPN2_HUMAN	RPN2	631	Homo sapiens	1:Experimental evidence at protein level	Dolichyl-diphosphooligosaccharide--protein glycosyltransferase subunit 2	1	0.999	15	78	78	78	16	15	17	13	8	9	16	15	17	13	8	9	16	15	17	13	8	9	865552580	1017436540	1607847040	348283872	229071440	186267600	181547552	207227824	292784000	70704184	49504704	48132536
sp|P04899|GNAI2_HUMAN	P04899	GNAI2_HUMAN	GNAI2	355	Homo sapiens	1:Experimental evidence at protein level	Guanine nucleotide-binding protein G(i) subunit alpha-2	1	0.999	8	9	8	26	2	4	3	0	0	0	2	3	3	0	0	0	8	7	8	1	0	2	202968752	162414432	217992704	0	0	0	119012432	105427128	136890912	0	0	0
sp|P04921|GLPC_HUMAN	P04921	GLPC_HUMAN	GYPC	128	Homo sapiens	1:Experimental evidence at protein level	Glycophorin-C	0.9769	0.999	1	1	1	1	1	0	0	0	0	0	1	0	0	0	0	0	1	0	0	0	0	0	0	0	0	0	0	0	0	0	0	0	0	0
sp|P05023|AT1A1_HUMAN	P05023	AT1A1_HUMAN	ATP1A1	1023	Homo sapiens	1:Experimental evidence at protein level	Sodium/potassium-transporting ATPase subunit alpha-1	1	0.999	39	142	76	142	40	43	44	7	5	3	23	23	23	4	2	1	40	43	44	7	5	3	3510933760	4099577340	6584740900	229146704	201570032	112661560	311787424	364345280	551387710	48617732	39849992	24826362
sp|P05089|ARGI1_HUMAN	P05089	ARGI1_HUMAN	ARG1	322	Homo sapiens	1:Experimental evidence at protein level	Arginase-1	1	0.999	4	9	9	9	0	0	1	1	3	4	0	0	1	1	3	4	0	0	1	1	3	4	23759596	41388484	10040559	38881796	35212880	60099192	23180350	35140716	0	21958352	24547840	27489374
sp|P05091|ALDH2_HUMAN	P05091	ALDH2_HUMAN	ALDH2	517	Homo sapiens	1:Experimental evidence at protein level	Aldehyde dehydrogenase, mitochondrial	1	0.999	21	63	63	79	19	17	18	2	2	5	19	17	18	2	2	5	22	20	22	4	4	7	1033188030	974283840	1519573760	31026896	43489672	47400600	118793968	133241368	166790000	28597812	19624924	21533364
sp|P05109|S10A8_HUMAN	P05109	S10A8_HUMAN	S100A8	93	Homo sapiens	1:Experimental evidence at protein level	Protein S100-A8	0.9906	0.9875	2	2	2	2	0	0	0	0	1	1	0	0	0	0	1	1	0	0	0	0	1	1	0	0	0	0	33139906	15242683	0	0	0	0	0	0
sp|P05114|HMGN1_HUMAN	P05114	HMGN1_HUMAN	HMGN1	100	Homo sapiens	1:Experimental evidence at protein level	Non-histone chromosomal protein HMG-14	0.9999	0.9987	2	2	2	2	0	0	0	1	0	1	0	0	0	1	0	1	0	0	0	1	0	1	2097428	3.45488e+06	0	11135088	6280925	10744369	0	0	0	7337819	0	6996320
sp|P05141|ADT2_HUMAN	P05141	ADT2_HUMAN	SLC25A5	298	Homo sapiens	1:Experimental evidence at protein level	ADP/ATP translocase 2	1	0.999	17	126	32	126	26	26	30	16	13	15	8	5	11	3	2	3	26	26	30	16	13	15	4163913470	4751932900	12387447800	1087941500	774648190	854004990	665053060	781194370	1758527870	170340992	146075376	117711056
sp|P05165|PCCA_HUMAN	P05165	PCCA_HUMAN	PCCA	728	Homo sapiens	1:Experimental evidence at protein level	Propionyl-CoA carboxylase alpha chain, mitochondrial	1	0.999	44	378	368	386	47	56	45	75	80	75	47	54	44	72	78	73	48	56	46	77	81	78	5329076700	8639495200	12095415300	19360634900	20817952800	11608551400	436293536	650865470	955056700	1274461440	1286460160	850762880
sp|P05166|PCCB_HUMAN	P05166	PCCB_HUMAN	PCCB	539	Homo sapiens	1:Experimental evidence at protein level	Propionyl-CoA carboxylase beta chain, mitochondrial	1	0.999	20	96	96	96	8	15	9	22	27	15	8	15	9	22	27	15	8	15	9	22	27	15	547319940	656597760	914680130	877140220	1120404740	619212930	76253672	112129192	144150736	129367672	159830704	96072016
sp|P05198|IF2A_HUMAN	P05198	IF2A_HUMAN	EIF2S1	315	Homo sapiens	1:Experimental evidence at protein level	Eukaryotic translation initiation factor 2 subunit 1	1	0.999	18	104	104	104	24	23	20	13	13	11	24	23	20	13	13	11	24	23	20	13	13	11	2776680960	2487845380	4968622100	950347970	953798720	633286910	318223904	330189088	555404420	130502640	128356080	96521336
sp|P05204|HMGN2_HUMAN	P05204	HMGN2_HUMAN	HMGN2	90	Homo sapiens	1:Experimental evidence at protein level	Non-histone chromosomal protein HMG-17	1	0.999	3	15	7	15	3	2	0	5	1	4	1	1	0	2	1	2	3	2	0	5	1	4	18264864	17803682	29434866	45279592	9413058	20363932	10785509	9784179	16800780	22703666	5.54282e+06	10007980
sp|P05386|RLA1_HUMAN	P05386	RLA1_HUMAN	RPLP1	114	Homo sapiens	1:Experimental evidence at protein level	60S acidic ribosomal protein P1	1	0.999	5	24	21	24	6	6	3	3	3	3	6	6	3	2	2	2	6	6	3	3	3	3	371910304	456318432	522279616	90979584	99742864	83595024	265096544	371477504	273874240	63059956	74935960	55030728
sp|P05387|RLA2_HUMAN	P05387	RLA2_HUMAN	RPLP2	115	Homo sapiens	1:Experimental evidence at protein level	60S acidic ribosomal protein P2	1	0.999	6	14	14	17	2	3	3	0	3	3	2	3	3	0	3	3	2	3	3	1	4	4	198255456	196318080	402722624	0	79329728	41404604	87405024	82484760	176471232	0	31140074	25648972
sp|P05388|RLA0_HUMAN	P05388	RLA0_HUMAN	RPLP0	317	Homo sapiens	1:Experimental evidence at protein level	60S acidic ribosomal protein P0	1	0.999	16	116	116	116	23	26	22	17	14	14	23	26	22	17	14	14	23	26	22	17	14	14	8351881200	9391039500	13204661200	1829872260	1112103300	1047680510	1387078780	1524594820	2086426370	341491712	259796000	246191056
sp|P05455|LA_HUMAN	P05455	LA_HUMAN	SSB	408	Homo sapiens	1:Experimental evidence at protein level	Lupus La protein	1	0.999	36	233	233	233	42	47	42	33	38	31	42	47	42	33	38	31	42	47	42	33	38	31	4560844800	5118798300	8044580400	2835318270	2050196220	2027499260	436485760	558997760	753390460	322488576	262674864	250499200
sp|P05556|ITB1_HUMAN	P05556	ITB1_HUMAN	ITGB1	798	Homo sapiens	1:Experimental evidence at protein level	Integrin beta-1	1	0.999	12	30	27	30	9	12	9	0	0	0	8	11	8	0	0	0	9	12	9	0	0	0	631195780	569963460	1043552510	9581612	5765861	3.86287e+06	98393240	93720320	176553232	9361222	0	0
sp|P05771|KPCB_HUMAN	P05771	KPCB_HUMAN	PRKCB	671	Homo sapiens	1:Experimental evidence at protein level	Protein kinase C beta type	1	0.999	15	68	36	68	12	16	14	10	9	7	7	7	7	6	5	4	12	16	14	10	9	7	854917310	1004926780	1280444930	436969600	253445040	195710864	155812384	181948624	273609760	79704336	54016156	39454864
sp|P05937|CALB1_HUMAN	P05937	CALB1_HUMAN	CALB1	261	Homo sapiens	1:Experimental evidence at protein level	Calbindin	1	0.999	6	14	11	14	5	2	6	1	0	0	4	1	5	1	0	0	5	2	6	1	0	0	222051232	225624256	316275616	2.56586e+06	6.50644e+06	5.39531e+06	98719664	106437848	123601176	0	0	0
sp|P06132|DCUP_HUMAN	P06132	DCUP_HUMAN	UROD	367	Homo sapiens	1:Experimental evidence at protein level	Uroporphyrinogen decarboxylase	1	0.999	11	86	86	86	18	21	17	10	10	10	18	21	17	10	10	10	18	21	17	10	10	10	1850283140	2095706110	2826704130	515084704	461411040	314315424	379258816	513866112	581886720	127797112	85882568	66667820
sp|P06241|FYN_HUMAN	P06241	FYN_HUMAN	FYN	537	Homo sapiens	1:Experimental evidence at protein level	Tyrosine-protein kinase Fyn	0.9683	0.996	2	5	0	8	2	1	1	0	1	0	0	0	0	0	0	0	3	2	2	0	1	0	23334460	22156952	34303444	0	3.21375e+06	4.24161e+06	0	0	0	0	0	0	sp|P07947|YES_HUMAN, sp|P07948|LYN_HUMAN, sp|P08631|HCK_HUMAN
sp|P06396|GELS_HUMAN	P06396	GELS_HUMAN	GSN	782	Homo sapiens	1:Experimental evidence at protein level	Gelsolin	0.9769	0.999	1	1	1	1	0	0	0	0	1	0	0	0	0	0	1	0	0	0	0	0	1	0	0	0	0	0	0	0	0	0	0	0	0	0
sp|P06400|RB_HUMAN	P06400	RB_HUMAN	RB1	928	Homo sapiens	1:Experimental evidence at protein level	Retinoblastoma-associated protein	1	0.999	5	9	9	9	4	1	1	2	0	1	4	1	1	2	0	1	4	1	1	2	0	1	27909582	29274876	7977985	8486881	2.69402e+06	2.94184e+06	13459203	27628742	0	4.2824e+06	0	0
sp|P06493|CDK1_HUMAN	P06493	CDK1_HUMAN	CDK1	297	Homo sapiens	1:Experimental evidence at protein level	Cyclin-dependent kinase 1	1	0.999	15	90	77	90	19	16	21	10	11	13	17	14	18	8	10	10	19	16	21	10	11	13	2383868420	2767930370	4683246600	617827070	1061161280	608031680	395446208	473017536	747147900	170337680	212529360	144373072
sp|P06576|ATPB_HUMAN	P06576	ATPB_HUMAN	ATP5F1B	529	Homo sapiens	1:Experimental evidence at protein level	ATP synthase subunit beta, mitochondrial	1	0.999	21	174	174	174	38	37	37	19	23	20	38	37	37	19	23	20	38	37	37	19	23	20	3704969730	4087370240	6320718800	912162300	1143265280	951223680	471359904	512055776	731966850	133584240	125784376	135108864
sp|P06702|S10A9_HUMAN	P06702	S10A9_HUMAN	S100A9	114	Homo sapiens	1:Experimental evidence at protein level	Protein S100-A9	0.9724	0.9988	1	1	1	1	0	0	0	0	1	0	0	0	0	0	1	0	0	0	0	0	1	0	0	0	0	0	0	0	0	0	0	0	0	0
sp|P06730|IF4E_HUMAN	P06730	IF4E_HUMAN	EIF4E	217	Homo sapiens	1:Experimental evidence at protein level	Eukaryotic translation initiation factor 4E	1	0.999	5	29	23	29	5	4	4	5	5	6	4	3	3	4	4	5	5	4	4	5	5	6	350184512	291098080	533223040	168995648	220576896	156405296	134098744	171694736	208136640	75103696	83128944	63531956
sp|P06733|ENOA_HUMAN	P06733	ENOA_HUMAN	ENO1	434	Homo sapiens	1:Experimental evidence at protein level	Alpha-enolase	1	0.999	35	589	490	589	100	120	104	97	80	88	79	92	84	83	73	79	100	120	104	97	80	88	72635007000	94218666000	120696185000	54683939000	45210112000	37282505000	7913151500	9909446700	12444594200	6122507300	4889558000	4105596420
sp|P06737|PYGL_HUMAN	P06737	PYGL_HUMAN	PYGL	847	Homo sapiens	1:Experimental evidence at protein level	Glycogen phosphorylase, liver form	1	0.999	25	70	56	70	22	19	17	8	1	3	18	14	13	7	1	3	22	19	17	8	1	3	1059493630	862004030	1178988540	147389360	45272816	64780896	115570912	128731312	163967952	42826264	21019376	18334702
sp|P06744|G6PI_HUMAN	P06744	G6PI_HUMAN	GPI	558	Homo sapiens	1:Experimental evidence at protein level	Glucose-6-phosphate isomerase	1	0.999	31	268	262	268	51	58	50	42	32	35	50	57	49	41	31	34	51	58	50	42	32	35	17927368700	19211712500	32192380900	4638680600	3961092610	2983069180	1624608640	1911566720	2924571140	550571140	476087776	381796512
sp|P06746|DPOLB_HUMAN	P06746	DPOLB_HUMAN	POLB	335	Homo sapiens	1:Experimental evidence at protein level	DNA polymerase beta	0.9337	0.997	1	1	1	1	0	0	1	0	0	0	0	0	1	0	0	0	0	0	1	0	0	0	0	0	36096252	0	0	0	0	0	0	0	0	0
sp|P06748|NPM_HUMAN	P06748	NPM_HUMAN	NPM1	294	Homo sapiens	1:Experimental evidence at protein level	Nucleophosmin	1	0.999	14	121	121	121	20	22	24	21	16	18	20	22	24	21	16	18	20	22	24	21	16	18	2653049600	3726271740	4642346500	1099686660	617741950	566913150	393430720	404548544	672126210	157820240	124346968	119605968
sp|P06753|TPM3_HUMAN	P06753	TPM3_HUMAN	TPM3	285	Homo sapiens	1:Experimental evidence at protein level	Tropomyosin alpha-3 chain	1	0.999	10	40	21	40	12	14	9	1	3	1	5	9	6	0	1	0	12	14	9	1	3	1	1552177920	1528455550	1952029310	5366039	5333120	3.46275e+06	267627824	277030592	387596128	0	0	0
sp|P06865|HEXA_HUMAN	P06865	HEXA_HUMAN	HEXA	529	Homo sapiens	1:Experimental evidence at protein level	Beta-hexosaminidase subunit alpha	1	0.999	6	8	8	8	2	3	3	0	0	0	2	3	3	0	0	0	2	3	3	0	0	0	190684704	185129440	336072064	0	0	0	74467672	65220132	128833208	0	0	0
sp|P06899|H2B1J_HUMAN	P06899	H2B1J_HUMAN	HIST1H2BJ	126	Homo sapiens	1:Experimental evidence at protein level	Histone H2B type 1-J	1	0.999	7	12	0	104	1	2	1	1	4	3	0	0	0	0	0	0	17	16	16	14	23	18	106374888	160784464	350310464	94829976	460719360	93595552	0	109890552	227477120	66929004	280217408	69996824
sp|P07099|HYEP_HUMAN	P07099	HYEP_HUMAN	EPHX1	455	Homo sapiens	1:Experimental evidence at protein level	Epoxide hydrolase 1	1	0.999	11	45	45	45	13	15	13	2	1	1	13	15	13	2	1	1	13	15	13	2	1	1	1454904700	3231813890	4583883300	15883050	22883212	8795338	392207904	571206720	786267200	0	18270220	0
sp|P07195|LDHB_HUMAN	P07195	LDHB_HUMAN	LDHB	334	Homo sapiens	1:Experimental evidence at protein level	L-lactate dehydrogenase B chain	1	0.999	24	241	241	250	53	48	52	34	30	24	53	48	52	34	30	24	55	51	53	35	31	25	23138064400	24901122000	40184926000	4490164700	4696448500	3347729150	3601825020	3780208640	5695551000	708754620	654227460	547198340
sp|P07205|PGK2_HUMAN	P07205	PGK2_HUMAN	PGK2	417	Homo sapiens	1:Experimental evidence at protein level	Phosphoglycerate kinase 2	0.9949	0.9968	6	1	1	74	0	0	0	1	0	0	0	0	0	1	0	0	14	11	11	13	13	12	0	0	0	0	0	0	0	0	0	0	0	0
sp|P07237|PDIA1_HUMAN	P07237	PDIA1_HUMAN	P4HB	508	Homo sapiens	1:Experimental evidence at protein level	Protein disulfide-isomerase	1	0.999	44	337	337	337	79	85	73	38	29	33	79	85	73	38	29	33	79	85	73	38	29	33	45162660000	49026015000	80375726000	1960556160	1796899580	1341002370	3739590400	3794828290	6369742800	218115648	191121792	145746816
sp|P07339|CATD_HUMAN	P07339	CATD_HUMAN	CTSD	412	Homo sapiens	1:Experimental evidence at protein level	Cathepsin D	1	0.999	18	121	118	121	33	44	38	2	2	2	32	43	37	2	2	2	33	44	38	2	2	2	20111345700	24302225400	37315817000	97899024	124857608	82307656	3026477310	3516473860	5254031400	42924024	43849980	28216578
sp|P07355|ANXA2_HUMAN	P07355	ANXA2_HUMAN	ANXA2	339	Homo sapiens	1:Experimental evidence at protein level	Annexin A2	1	0.999	27	181	181	181	28	33	31	31	33	25	28	33	31	31	33	25	28	33	31	31	33	25	5668877300	7022403600	10822576100	2579030020	2398970370	1472310780	507715424	586286460	916032580	234759568	223596016	148532928
sp|P07384|CAN1_HUMAN	P07384	CAN1_HUMAN	CAPN1	714	Homo sapiens	1:Experimental evidence at protein level	Calpain-1 catalytic subunit	1	0.999	26	138	138	138	32	29	31	18	15	13	32	29	31	18	15	13	32	29	31	18	15	13	2816325890	2891171840	4389747700	639307900	557081410	396801248	274580288	295935744	491099200	97573032	68029280	55025324
sp|P07437|TBB5_HUMAN	P07437	TBB5_HUMAN	TUBB	444	Homo sapiens	1:Experimental evidence at protein level	Tubulin beta chain	1	0.999	28	756	125	756	142	147	145	109	110	103	25	26	24	20	18	12	142	147	145	109	110	103	111646294000	136350933000	177315594000	46135730000	37312602000	27779897300	11543978000	13555369000	16292367400	4496630300	3357387260	2658139650
sp|P07602|SAP_HUMAN	P07602	SAP_HUMAN	PSAP	524	Homo sapiens	1:Experimental evidence at protein level	Prosaposin	1	0.999	17	58	58	58	19	17	16	1	3	2	19	17	16	1	3	2	19	17	16	1	3	2	8903478300	9468597200	14203677700	64000236	65734796	49132164	2324742400	2553839100	3966265600	22469038	33006802	18167114
sp|P07686|HEXB_HUMAN	P07686	HEXB_HUMAN	HEXB	556	Homo sapiens	1:Experimental evidence at protein level	Beta-hexosaminidase subunit beta	1	0.999	7	18	18	18	6	6	3	1	2	0	6	6	3	1	2	0	6	6	3	1	2	0	428466496	538439170	430193440	12749075	17699696	7.61709e+06	85197536	103678968	173111568	21202280	15601323	12704687
sp|P07737|PROF1_HUMAN	P07737	PROF1_HUMAN	PFN1	140	Homo sapiens	1:Experimental evidence at protein level	Profilin-1	1	0.999	11	158	158	158	30	33	27	20	27	21	30	33	27	20	27	21	30	33	27	20	27	21	7781041700	9371585500	12657729500	3173955330	2658043650	1579619200	1620966780	2099839360	2666907900	739513980	498800352	496049792
sp|P07741|APT_HUMAN	P07741	APT_HUMAN	APRT	180	Homo sapiens	1:Experimental evidence at protein level	Adenine phosphoribosyltransferase	1	0.999	11	94	91	94	16	17	18	16	13	14	15	16	17	16	13	14	16	17	18	16	13	14	2241481980	2537857280	3481910530	885265090	1264964990	970998460	484372352	512203040	695536580	232897504	240055232	185707824
sp|P07814|SYEP_HUMAN	P07814	SYEP_HUMAN	EPRS	1512	Homo sapiens	1:Experimental evidence at protein level	Bifunctional glutamate/proline--tRNA ligase	1	0.999	73	461	458	461	96	90	97	71	53	54	95	89	97	70	53	54	96	90	97	71	53	54	12883487700	14586743800	22625253400	4872046600	3126230780	2109817730	837676480	953786820	1416924800	397779328	254619776	184308480
sp|P07858|CATB_HUMAN	P07858	CATB_HUMAN	CTSB	339	Homo sapiens	1:Experimental evidence at protein level	Cathepsin B	1	0.999	7	20	20	20	7	6	7	0	0	0	7	6	7	0	0	0	7	6	7	0	0	0	510263840	701428420	932145860	2.75864e+06	0	0	158688880	222224560	316248960	0	0	0
sp|P07900|HS90A_HUMAN	P07900	HS90A_HUMAN	HSP90AA1	732	Homo sapiens	1:Experimental evidence at protein level	Heat shock protein HSP 90-alpha	1	0.999	55	417	409	776	90	96	91	50	43	47	89	94	90	48	42	46	156	178	176	93	86	87	46912233000	50648044000	70967763000	9184614400	7515657200	5709975000	5075684400	5397012000	7898395600	1390627330	1155006210	904564420
sp|P07910|HNRPC_HUMAN	P07910	HNRPC_HUMAN	HNRNPC	306	Homo sapiens	1:Experimental evidence at protein level	Heterogeneous nuclear ribonucleoproteins C1/C2	1	0.999	5	7	3	7	2	1	1	0	1	2	0	1	0	0	1	1	2	1	1	0	1	2	65303636	50691128	57997276	14455474	5842241	6.21207e+06	21404866	17910236	0	8864496	8530307	7381988
sp|P07954|FUMH_HUMAN	P07954	FUMH_HUMAN	FH	510	Homo sapiens	1:Experimental evidence at protein level	Fumarate hydratase, mitochondrial	1	0.999	23	184	180	184	32	32	31	31	26	32	31	31	31	30	26	31	32	32	31	31	26	32	3461924100	4949626900	7350492200	1855365630	2212354820	1968963970	581995650	738940740	1091894270	342647040	307899680	263112944
sp|P07992|ERCC1_HUMAN	P07992	ERCC1_HUMAN	ERCC1	297	Homo sapiens	1:Experimental evidence at protein level	DNA excision repair protein ERCC-1	0.9613	0.9983	1	3	3	3	2	1	0	0	0	0	2	1	0	0	0	0	2	1	0	0	0	0	4555842	5285932	0	0	0	0	0	0	0	0	0	0
sp|P08123|CO1A2_HUMAN	P08123	CO1A2_HUMAN	COL1A2	1366	Homo sapiens	1:Experimental evidence at protein level	Collagen alpha-2(I) chain	1	0.999	7	10	10	10	1	0	0	9	0	0	1	0	0	9	0	0	1	0	0	9	0	0	214861792	231153152	313025376	721647740	93558720	142804144	117238680	0	150377616	616491580	0	0
sp|P08133|ANXA6_HUMAN	P08133	ANXA6_HUMAN	ANXA6	673	Homo sapiens	1:Experimental evidence at protein level	Annexin A6	1	0.999	10	23	23	23	6	6	7	1	1	2	6	6	7	1	1	2	6	6	7	1	1	2	256234960	217024880	304605568	36056228	19579984	24953504	45068124	59844424	79744800	16970084	9695283	11948216
sp|P08134|RHOC_HUMAN	P08134	RHOC_HUMAN	RHOC	193	Homo sapiens	1:Experimental evidence at protein level	Rho-related GTP-binding protein RhoC	1	0.999	11	11	11	66	3	3	2	2	1	0	3	3	2	2	1	0	16	17	14	7	6	6	53875620	323445952	44697364	11640674	0	0	77210984	142996832	0	0	0	0
sp|P08195|4F2_HUMAN	P08195	4F2_HUMAN	SLC3A2	630	Homo sapiens	1:Experimental evidence at protein level	4F2 cell-surface antigen heavy chain	1	0.999	26	96	96	96	24	32	28	5	3	4	24	32	28	5	3	4	24	32	28	5	3	4	3550154750	4076003580	5591426600	178000640	47040112	66261812	393416384	457251808	626743740	50024124	25895728	23779560
sp|P08236|BGLR_HUMAN	P08236	BGLR_HUMAN	GUSB	651	Homo sapiens	1:Experimental evidence at protein level	Beta-glucuronidase	1	0.999	2	5	5	5	1	2	2	0	0	0	1	2	2	0	0	0	1	2	2	0	0	0	50718784	69796720	108744000	2.72109e+06	0	2.38925e+06	27830508	38390164	59961380	0	0	0
sp|P08237|PFKAM_HUMAN	P08237	PFKAM_HUMAN	PFKM	780	Homo sapiens	1:Experimental evidence at protein level	ATP-dependent 6-phosphofructokinase, muscle type	1	0.999	11	32	32	41	7	6	10	4	2	3	7	6	10	4	2	3	9	8	13	5	2	4	199163504	261582864	288692160	57360688	25720186	27093792	77501712	84400888	94738312	21683434	12559256	12694733
sp|P08238|HS90B_HUMAN	P08238	HS90B_HUMAN	HSP90AB1	724	Homo sapiens	1:Experimental evidence at protein level	Heat shock protein HSP 90-beta	1	0.999	56	888	484	888	172	193	182	119	109	113	98	103	90	69	58	66	172	193	182	119	109	113	216961630000	226626421000	361261040000	52198318000	43210314000	34118684700	22410453000	24080670700	37097746000	6209111000	5053246500	4113604610
sp|P08240|SRPRA_HUMAN	P08240	SRPRA_HUMAN	SRPRA	638	Homo sapiens	1:Experimental evidence at protein level	Signal recognition particle receptor subunit alpha	1	0.999	14	60	60	60	15	16	13	8	3	5	15	16	13	8	3	5	15	16	13	8	3	5	661210940	640741380	663482300	141220080	82823200	59355296	120830488	120763096	169610016	37042388	33468836	21776874
sp|P08243|ASNS_HUMAN	P08243	ASNS_HUMAN	ASNS	561	Homo sapiens	1:Experimental evidence at protein level	Asparagine synthetase [glutamine-hydrolyzing]	1	0.999	29	210	210	210	47	40	46	28	25	24	47	40	46	28	25	24	47	40	46	28	25	24	7501139500	8170312200	15174657000	1890586500	1589223040	1346866690	723170050	843285250	1316817660	211766032	180370112	139135664
sp|P08397|HEM3_HUMAN	P08397	HEM3_HUMAN	HMBS	361	Homo sapiens	1:Experimental evidence at protein level	Porphobilinogen deaminase	1	0.999	16	101	95	101	14	18	20	16	16	17	13	17	19	15	15	16	14	18	20	16	16	17	1223400190	1155729020	1785907330	580947840	549491840	317637824	176440032	202187248	251823376	87830056	58807676	51383476
sp|P08559|ODPA_HUMAN	P08559	ODPA_HUMAN	PDHA1	390	Homo sapiens	1:Experimental evidence at protein level	Pyruvate dehydrogenase E1 component subunit alpha, somatic form, mitochondrial	1	0.999	6	15	8	15	3	3	2	2	1	4	2	2	2	0	0	2	3	3	2	2	1	4	220483712	151938048	267822720	33591316	9577324	43547048	38104124	56378852	93496776	40877156	0	29206774
sp|P08574|CY1_HUMAN	P08574	CY1_HUMAN	CYC1	325	Homo sapiens	1:Experimental evidence at protein level	Cytochrome c1, heme protein, mitochondrial	1	0.999	8	28	28	28	8	9	10	0	1	0	8	9	10	0	1	0	8	9	10	0	1	0	639472700	684009730	1246843650	14822956	9715086	9045240	79278344	67206128	130169696	23149760	18555462	19264122
sp|P08575|PTPRC_HUMAN	P08575	PTPRC_HUMAN	PTPRC	1306	Homo sapiens	1:Experimental evidence at protein level	Receptor-type tyrosine-protein phosphatase C	1	0.999	18	46	46	46	14	16	15	0	0	1	14	16	15	0	0	1	14	16	15	0	0	1	629190210	886868030	1315220860	35225860	40225200	10438492	80199144	132503128	174013888	21069904	17499914	12921529
sp|P08579|RU2B_HUMAN	P08579	RU2B_HUMAN	SNRPB2	225	Homo sapiens	1:Experimental evidence at protein level	U2 small nuclear ribonucleoprotein B''	0.9996	0.9869	5	9	7	9	1	2	0	3	1	2	1	2	0	2	1	1	1	2	0	3	1	2	128921064	359881664	105039080	298944224	81387200	34611340	73251688	120308568	199335552	78438000	59190844	74715456
sp|P08621|RU17_HUMAN	P08621	RU17_HUMAN	SNRNP70	437	Homo sapiens	1:Experimental evidence at protein level	U1 small nuclear ribonucleoprotein 70 kDa	1	0.999	16	50	50	50	4	2	3	17	13	11	4	2	3	17	13	11	4	2	3	17	13	11	372657312	349722560	579478460	807535360	670652420	527737632	64958472	63088960	130417200	131313744	104413792	89125408
sp|P08648|ITA5_HUMAN	P08648	ITA5_HUMAN	ITGA5	1049	Homo sapiens	1:Experimental evidence at protein level	Integrin alpha-5	0.9932	0.999	2	3	3	3	1	0	2	0	0	0	1	0	2	0	0	0	1	0	2	0	0	0	46120528	23769122	86058560	0	2.94912e+06	0	27879064	0	52582240	0	0	0
sp|P08670|VIME_HUMAN	P08670	VIME_HUMAN	VIM	466	Homo sapiens	1:Experimental evidence at protein level	Vimentin	1	0.999	39	196	164	201	57	59	54	7	10	9	46	50	44	7	8	9	59	60	56	7	10	9	10969124900	11912217600	23390056400	237925840	642067200	267673776	1109862270	1256745340	2557516290	76359384	67357600	82220840
sp|P08708|RS17_HUMAN	P08708	RS17_HUMAN	RPS17	135	Homo sapiens	1:Experimental evidence at protein level	40S ribosomal protein S17	1	0.999	9	85	85	85	14	14	12	17	13	15	14	14	12	17	13	15	14	14	12	17	13	15	2504391680	3156816380	3178552060	1540747140	1305634050	831924160	616997700	691224770	822858110	429620512	331976896	244224784
sp|P08727|K1C19_HUMAN	P08727	K1C19_HUMAN	KRT19	400	Homo sapiens	1:Experimental evidence at protein level	Keratin, type I cytoskeletal 19	0.9995	0.999	33	3	3	154	1	0	1	1	0	0	1	0	1	1	0	0	43	34	34	12	17	14	37442928	0	27313674	3675253	0	0	0	0	0	0	0	0
sp|P08754|GNAI3_HUMAN	P08754	GNAI3_HUMAN	GNAI3	354	Homo sapiens	1:Experimental evidence at protein level	Guanine nucleotide-binding protein G(k) subunit alpha	1	0.999	12	42	25	42	14	12	11	2	0	3	8	9	6	1	0	1	14	12	11	2	0	3	668405630	795834880	1015519810	59687336	7305985	0	205655664	231582096	301357024	30752186	20746052	0
sp|P08758|ANXA5_HUMAN	P08758	ANXA5_HUMAN	ANXA5	320	Homo sapiens	1:Experimental evidence at protein level	Annexin A5	1	0.999	16	103	103	103	17	24	26	12	11	13	17	24	26	12	11	13	17	24	26	12	11	13	1076448260	1445190910	1960556930	247012320	201331344	184749056	175249584	239838304	326484384	52120540	45297632	36115440
sp|P08779|K1C16_HUMAN	P08779	K1C16_HUMAN	KRT16	473	Homo sapiens	1:Experimental evidence at protein level	Keratin, type I cytoskeletal 16	1	0.999	25	31	1	140	3	9	2	5	8	4	0	0	0	1	0	0	18	27	20	24	28	23	128944488	922110780	318103168	294872352	430487296	243843536	119049384	305140128	229572304	122388544	118479680	94542152
[truncated: 2,572 more rows]

## Sheet: 5b_10 μM_K562_imputed
UV_1 Intensity	UV_2 Intensity	UV_3 Intensity	no_UV_1 Intensity	no_UV_2 Intensity	no_UV_3 Intensity	Protein	Gene
UV	UV	UV	no_UV	no_UV	no_UV
30.4782	30.7297	31.3908	28.1857	26.8798	27.2712	sp|A0AVT1|UBA6_HUMAN	UBA6
[truncated: 2,869 more rows]

## Sheet: 5b_10 μM_K562_analyzed
	foldchange	rawpvalue1	label	name	Category
[truncated: 2,870 more rows]

## Sheet: COMP_5b_10 μM_K562_raw
Protein	Protein ID	Entry Name	Gene	Protein Length	Organism	Protein Existence	Description	Protein Probability	Top Peptide Probability	Combined Total Peptides	Combined Spectral Count	Combined Unique Spectral Count	Combined Total Spectral Count	asciminib_1 Spectral Count	asciminib_2 Spectral Count	asciminib_3 Spectral Count	vehicle_1 Spectral Count	vehicle_2 Spectral Count	vehicle_3 Spectral Count	asciminib_1 Unique Spectral Count	asciminib_2 Unique Spectral Count	asciminib_3 Unique Spectral Count	vehicle_1 Unique Spectral Count	vehicle_2 Unique Spectral Count	vehicle_3 Unique Spectral Count	asciminib_1 Total Spectral Count	asciminib_2 Total Spectral Count	asciminib_3 Total Spectral Count	vehicle_1 Total Spectral Count	vehicle_2 Total Spectral Count	vehicle_3 Total Spectral Count	asciminib_1 Intensity	asciminib_2 Intensity	asciminib_3 Intensity	vehicle_1 Intensity	vehicle_2 Intensity	vehicle_3 Intensity	asciminib_1 MaxLFQ Intensity	asciminib_2 MaxLFQ Intensity	asciminib_3 MaxLFQ Intensity	vehicle_1 MaxLFQ Intensity	vehicle_2 MaxLFQ Intensity	vehicle_3 MaxLFQ Intensity	Indistinguishable Proteins
[truncated: 2,361 more rows]

[truncated: 36 more sheets: COMP_5b_10 μM_K562_imputed, COMP_5b_10 μM_K562_analyzed, Combined probe-probe_raw, 4b_5b_10 μM_K562_imputed, 4b_5b_10 μM_K562_analyzed, 4b_10 μM_5c_100 μM_K562_imputed, 4b_10μM_5c_100μM_K562_analyzed, 5b_10 μM_5c_100 μM_K562_imputed, 5b_10μM_5c_100μM_K562_analyzed, 5c_1 μM_K562_raw, 5c_1 μM_K562_imputed, 5c_1 μM_K562_analyzed, 5c_10 μM_K562_raw, 5c_10 μM_K562_imputed, 5c_10 μM_K562_analyzed, 5c_20 μM_K562_raw, 5c_20 μM_K562_imputed, 5c_20 μM_K562_analyzed, 3_4 μM_K562_raw, 3_4 μM_K562_imputed …]
