# Supplementary material for: Small-molecule binding-site discovery using silyl ether-enabled chemoproteomics
Source: Nat Chem. 2026 Apr 27;18(8):1431–42. doi: 10.1038/s41557-026-02127-4 (PMC13423832; doi:10.1038/s41557-026-02127-4)
Supplement: Supplementary file 7 — Comparison of kinases labelled by asciminib and dasatinib probes. [file 41557_2026_2127_MOESM7_ESM.xlsx]

## Sheet: A
A. Enriched Kinases by probe 4b at 100 μM in KCL22 cells from Fig. 4H
Data acquisition was with 140-min gradient
Proteins with a fold-change > 1 and p-value < 0.05 were considered significantly enriched
Uniprot ID	Gene	Description		Log2 (FC)	Raw P value
sp|Q9P289|STK26_HUMAN	STK26	Serine/threonine-protein kinase 26		1.58077	0.00824311
sp|P68400|CSK21_HUMAN	CSNK2A1	Casein kinase II subunit alpha		1.80737	0.00314594
sp|Q9UEW8|STK39_HUMAN	STK39	STE20/SPS1-related proline-alanine-rich protein kinase		2.19299	0.00577422
sp|Q9BVS4|RIOK2_HUMAN	RIOK2	Serine/threonine-protein kinase RIO2		2.33092	0.0206944
sp|Q8WZ42|TITIN_HUMAN	TTN	Titin		2.35123	0.00176494
sp|Q8TDX7|NEK7_HUMAN	NEK7	Serine/threonine-protein kinase Nek7		2.44312	2.44064e-06
sp|Q96SB4|SRPK1_HUMAN	SRPK1	SRSF protein kinase 1		2.4848	0.00168748
sp|Q13043|STK4_HUMAN	STK4	Serine/threonine-protein kinase 4		2.49958	0.000506047
sp|Q13177|PAK2_HUMAN	PAK2	Serine/threonine-protein kinase PAK 2		2.54855	0.000589908
sp|P19525|E2AK2_HUMAN	EIF2AK2	Interferon-induced, double-stranded RNA-activated protein kinase		2.54922	0.000184313
sp|P78527|PRKDC_HUMAN	PRKDC	DNA-dependent protein kinase catalytic subunit		2.59667	0.000100758
sp|P06493|CDK1_HUMAN	CDK1	Cyclin-dependent kinase 1		2.60471	0.000442184
sp|Q13263|TIF1B_HUMAN	TRIM28	Transcription intermediary factor 1-beta		2.63395	0.000264874
sp|Q96GX5|GWL_HUMAN	MASTL	Serine/threonine-protein kinase greatwall		2.67986	0.000436582
sp|P19784|CSK22_HUMAN	CSNK2A2	Casein kinase II subunit alpha'		2.69449	8.65258e-05
sp|Q13557|KCC2D_HUMAN	CAMK2D	Calcium/calmodulin-dependent protein kinase type II subunit delta		2.72317	0.00767637
sp|Q8IV63|VRK3_HUMAN	VRK3	Inactive serine/threonine-protein kinase VRK3		2.76865	0.0464394
sp|Q02750|MP2K1_HUMAN	MAP2K1	Dual specificity mitogen-activated protein kinase kinase 1		2.78853	4.45797e-05
sp|Q7Z7A4|PXK_HUMAN	PXK	PX domain-containing protein kinase-like protein		2.8556	0.000413175
sp|Q13308|PTK7_HUMAN	PTK7	Inactive tyrosine-protein kinase 7		2.89288	0.00779293
sp|Q00534|CDK6_HUMAN	CDK6	Cyclin-dependent kinase 6		2.92522	0.000104246
sp|O14757|CHK1_HUMAN	CHEK1	Serine/threonine-protein kinase Chk1		2.93856	0.0141756
sp|Q9UHY1|NRBP_HUMAN	NRBP1	Nuclear receptor-binding protein		2.95178	0.00123478
sp|Q13418|ILK_HUMAN	ILK	Integrin-linked protein kinase		3.00047	0.00132051
sp|Q13555|KCC2G_HUMAN	CAMK2G	Calcium/calmodulin-dependent protein kinase type II subunit gamma		3.01857	0.0233111
sp|O14965|AURKA_HUMAN	AURKA	Aurora kinase A		3.02296	0.0356482
sp|Q99570|PI3R4_HUMAN	PIK3R4	Phosphoinositide 3-kinase regulatory subunit 4		3.03414	0.00391557
sp|Q99986|VRK1_HUMAN	VRK1	Serine/threonine-protein kinase VRK1		3.04465	0.00120425
sp|P17252|KPCA_HUMAN	PRKCA	Protein kinase C alpha type		3.06408	0.0128415
sp|O95747|OXSR1_HUMAN	OXSR1	Serine/threonine-protein kinase OSR1		3.1503	8.83011e-05
sp|P48729|KC1A_HUMAN	CSNK1A1	Casein kinase I isoform alpha		3.17531	0.00564187
sp|Q96S44|PRPK_HUMAN	TP53RK	EKC/KEOPS complex subunit TP53RK		3.18679	0.0184624
sp|P28482|MK01_HUMAN	MAPK1	Mitogen-activated protein kinase 1		3.20978	0.000960003
sp|Q05655|KPCD_HUMAN	PRKCD	Protein kinase C delta type		3.22567	3.47053e-05
sp|P53004|BIEA_HUMAN	BLVRA	Biliverdin reductase A		3.23171	5.85743e-05
sp|Q9UPN9|TRI33_HUMAN	TRIM33	E3 ubiquitin-protein ligase TRIM33		3.23199	0.0304214
sp|Q92918|M4K1_HUMAN	MAP4K1	Mitogen-activated protein kinase kinase kinase kinase 1		3.24859	0.00125468
sp|Q9Y616|IRAK3_HUMAN	IRAK3	Interleukin-1 receptor-associated kinase 3		3.24996	0.0115727
sp|Q16644|MAPK3_HUMAN	MAPKAPK3	MAP kinase-activated protein kinase 3		3.28056	0.00138923
sp|Q16539|MK14_HUMAN	MAPK14	Mitogen-activated protein kinase 14		3.3032	2.99442e-06
sp|P45984|MK09_HUMAN	MAPK9	Mitogen-activated protein kinase 9		3.309	0.015219
sp|O75116|ROCK2_HUMAN	ROCK2	Rho-associated protein kinase 2		3.35292	0.00856219
sp|P07948|LYN_HUMAN	LYN	Tyrosine-protein kinase Lyn		3.39563	0.000393766
sp|P11274|BCR_HUMAN	BCR	Breakpoint cluster region protein		3.39876	1.1168e-05
sp|Q9Y2H1|ST38L_HUMAN	STK38L	Serine/threonine-protein kinase 38-like		3.41429	3.40266e-05
sp|Q86Y07|VRK2_HUMAN	VRK2	Serine/threonine-protein kinase VRK2		3.44602	0.000167445
sp|Q13188|STK3_HUMAN	STK3	Serine/threonine-protein kinase 3		3.46446	0.000146729
sp|Q16512|PKN1_HUMAN	PKN1	Serine/threonine-protein kinase N1		3.52166	1.77458e-05
sp|Q6P3W7|SCYL2_HUMAN	SCYL2	SCY1-like protein 2		3.55983	0.000848083
sp|Q96KB5|TOPK_HUMAN	PBK	Lymphokine-activated killer T-cell-originated protein kinase		3.56556	0.000383719
sp|Q14289|FAK2_HUMAN	PTK2B	Protein-tyrosine kinase 2-beta		3.61941	0.0123883
sp|P11802|CDK4_HUMAN	CDK4	Cyclin-dependent kinase 4		3.66526	0.0203469
sp|P31751|AKT2_HUMAN	AKT2	RAC-beta serine/threonine-protein kinase		3.68303	0.000543766
sp|P41240|CSK_HUMAN	CSK	Tyrosine-protein kinase CSK		3.69989	2.28111e-05
sp|P31749|AKT1_HUMAN	AKT1	RAC-alpha serine/threonine-protein kinase		3.76478	3.95625e-05
sp|Q05397|FAK1_HUMAN	PTK2	Focal adhesion kinase 1		3.77304	1.34233e-05
sp|Q96KG9|SCYL1_HUMAN	SCYL1	N-terminal kinase-like protein		3.80912	3.37687e-05
sp|O15530|PDPK1_HUMAN	PDPK1	3-phosphoinositide-dependent protein kinase 1		3.81244	0.0284813
sp|Q15120|PDK3_HUMAN	PDK3	[Pyruvate dehydrogenase (acetyl-transferring)] kinase isozyme 3, mitochondrial		3.84458	0.000395613
sp|Q9H4A3|WNK1_HUMAN	WNK1	Serine/threonine-protein kinase WNK1		3.85879	0.0335429
sp|O15111|IKKA_HUMAN	CHUK	Inhibitor of nuclear factor kappa-B kinase subunit alpha		3.90734	0.0192528
sp|Q13131|AAPK1_HUMAN	PRKAA1	5'-AMP-activated protein kinase catalytic subunit alpha-1		3.92039	0.010111
sp|P49137|MAPK2_HUMAN	MAPKAPK2	MAP kinase-activated protein kinase 2		3.93055	5.2703e-06
sp|O96017|CHK2_HUMAN	CHEK2	Serine/threonine-protein kinase Chk2		3.93295	0.000156906
sp|Q9BZL6|KPCD2_HUMAN	PRKD2	Serine/threonine-protein kinase D2		3.9796	4.74228e-05
sp|Q9UHD2|TBK1_HUMAN	TBK1	Serine/threonine-protein kinase TBK1		4.04205	0.0100992
sp|P22694|KAPCB_HUMAN	PRKACB	cAMP-dependent protein kinase catalytic subunit beta		4.05044	0.00370146
sp|Q6PHR2|ULK3_HUMAN	ULK3	Serine/threonine-protein kinase ULK3		4.11761	0.000934371
sp|Q15118|PDK1_HUMAN	PDK1	[Pyruvate dehydrogenase (acetyl-transferring)] kinase isozyme 1, mitochondrial		4.12214	1.20437e-05
sp|O75676|KS6A4_HUMAN	RPS6KA4	Ribosomal protein S6 kinase alpha-4		4.14672	0.0151336
sp|O60566|BUB1B_HUMAN	BUB1B	Mitotic checkpoint serine/threonine-protein kinase BUB1 beta		4.24602	0.00125647
sp|P43250|GRK6_HUMAN	GRK6	G protein-coupled receptor kinase 6		4.26164	0.0268228
sp|Q15208|STK38_HUMAN	STK38	Serine/threonine-protein kinase 38		4.31689	0.000449742
sp|Q04759|KPCT_HUMAN	PRKCQ	Protein kinase C theta type		4.31896	0.00755938
sp|P49841|GSK3B_HUMAN	GSK3B	Glycogen synthase kinase-3 beta		4.34702	0.0101664
sp|P24941|CDK2_HUMAN	CDK2	Cyclin-dependent kinase 2		4.37737	0.000518173
sp|Q9BRS2|RIOK1_HUMAN	RIOK1	Serine/threonine-protein kinase RIO1		4.48396	0.0248014
sp|P51812|KS6A3_HUMAN	RPS6KA3	Ribosomal protein S6 kinase alpha-3		4.49525	0.000118746
sp|P50750|CDK9_HUMAN	CDK9	Cyclin-dependent kinase 9		4.51023	0.0109356
sp|P41743|KPCI_HUMAN	PRKCI	Protein kinase C iota type		4.57232	0.00755818
sp|O94804|STK10_HUMAN	STK10	Serine/threonine-protein kinase 10		4.63619	0.000900613
sp|Q13464|ROCK1_HUMAN	ROCK1	Rho-associated protein kinase 1		4.6524	0.0007507
sp|Q15418|KS6A1_HUMAN	RPS6KA1	Ribosomal protein S6 kinase alpha-1		4.66867	0.000174898
sp|P49840|GSK3A_HUMAN	GSK3A	Glycogen synthase kinase-3 alpha		4.69492	0.000565561
sp|Q06187|BTK_HUMAN	BTK	Tyrosine-protein kinase BTK		4.71294	0.000222872
sp|O14920|IKKB_HUMAN	IKBKB	Inhibitor of nuclear factor kappa-B kinase subunit beta		4.74522	0.0365231
sp|O14874|BCKD_HUMAN	BCKDK	[3-methyl-2-oxobutanoate dehydrogenase [lipoamide]] kinase, mitochondrial		5.06742	0.000360068
sp|Q9H2G2|SLK_HUMAN	SLK	STE20-like serine/threonine-protein kinase		5.15894	0.0177315
sp|Q96RG2|PASK_HUMAN	PASK	PAS domain-containing serine/threonine-protein kinase		5.24646	0.0118835
sp|P00519|ABL1_HUMAN	ABL1	Tyrosine-protein kinase ABL1		5.37424	0.000592972
sp|O14976|GAK_HUMAN	GAK	Cyclin-G-associated kinase		5.38798	0.00528228
sp|Q13546|RIPK1_HUMAN	RIPK1	Receptor-interacting serine/threonine-protein kinase 1		5.44625	0.00452753
sp|Q99640|PMYT1_HUMAN	PKMYT1	Membrane-associated tyrosine- and threonine-specific cdc2-inhibitory kinase		5.54262	0.0002259
sp|P23443|KS6B1_HUMAN	RPS6KB1	Ribosomal protein S6 kinase beta-1		5.65598	0.00366383
sp|Q8NB16|MLKL_HUMAN	MLKL	Mixed lineage kinase domain-like protein		5.84841	1.33094e-05
sp|P15735|PHKG2_HUMAN	PHKG2	Phosphorylase b kinase gamma catalytic chain, liver/testis isoform		5.98555	0.000278659
sp|Q14012|KCC1A_HUMAN	CAMK1	Calcium/calmodulin-dependent protein kinase type 1		6.18609	0.000460795
sp|O43353|RIPK2_HUMAN	RIPK2	Receptor-interacting serine/threonine-protein kinase 2		6.95256	0.018054
sp|Q9Y5P4|C43BP_HUMAN	COL4A3BP	Collagen type IV alpha-3-binding protein		6.95476	5.3089e-05
sp|P04049|RAF1_HUMAN	RAF1	RAF proto-oncogene serine/threonine-protein kinase		7.06197	0.000184285
sp|Q9H5K3|SG196_HUMAN	POMK	Protein O-mannose kinase		8.32887	0.00060735

## Sheet: B
B. Enriched Kinases by probe 5b at 10 μM in KCL22 cells from Fig. 4H
Data acquisition was with 140-min gradient
Proteins with a fold-change > 1 and p-value < 0.05 were considered significantly enriched
Uniprot ID	Gene	Description		Log2 (FC)	Raw P value
sp|O14874|BCKD_HUMAN	BCKDK	[3-methyl-2-oxobutanoate dehydrogenase [lipoamide]] kinase, mitochondrial		4.14205	0.00076981
sp|O14920|IKKB_HUMAN	IKBKB	Inhibitor of nuclear factor kappa-B kinase subunit beta		5.66307	0.000799472
sp|O14976|GAK_HUMAN	GAK	Cyclin-G-associated kinase		4.22977	0.000846338
sp|O15111|IKKA_HUMAN	CHUK	Inhibitor of nuclear factor kappa-B kinase subunit alpha		3.01927	0.00101798
sp|O15530|PDPK1_HUMAN	PDPK1	3-phosphoinositide-dependent protein kinase 1		2.72626	0.00128468
sp|O43353|RIPK2_HUMAN	RIPK2	Receptor-interacting serine/threonine-protein kinase 2		2.26007	0.000417174
sp|O75582|KS6A5_HUMAN	RPS6KA5	Ribosomal protein S6 kinase alpha-5		6.28429	0.0316817
sp|O94804|STK10_HUMAN	STK10	Serine/threonine-protein kinase 10		4.18244	0.0102555
sp|O95747|OXSR1_HUMAN	OXSR1	Serine/threonine-protein kinase OSR1		5.03058	1.21593e-05
sp|O96017|CHK2_HUMAN	CHEK2	Serine/threonine-protein kinase Chk2		4.91314	0.00114327
sp|P05771|KPCB_HUMAN	PRKCB	Protein kinase C beta type		2.1759	0.0117804
sp|P06493|CDK1_HUMAN	CDK1	Cyclin-dependent kinase 1		3.46644	0.000100154
sp|P07948|LYN_HUMAN	LYN	Tyrosine-protein kinase Lyn		5.60647	0.00115072
sp|P10398|ARAF_HUMAN	ARAF	Serine/threonine-protein kinase A-Raf		2.55028	0.0197404
sp|P11274|BCR_HUMAN	BCR	Breakpoint cluster region protein		1.8643	0.00100773
sp|P11802|CDK4_HUMAN	CDK4	Cyclin-dependent kinase 4		5.02643	0.000544126
sp|P15735|PHKG2_HUMAN	PHKG2	Phosphorylase b kinase gamma catalytic chain, liver/testis isoform		4.14567	0.0467962
sp|P17612|KAPCA_HUMAN	PRKACA	cAMP-dependent protein kinase catalytic subunit alpha		1.64048	0.00107543
sp|P19525|E2AK2_HUMAN	EIF2AK2	Interferon-induced, double-stranded RNA-activated protein kinase		3.97021	0.00100318
sp|P19784|CSK22_HUMAN	CSNK2A2	Casein kinase II subunit alpha'		2.96824	0.00364655
sp|P21127|CD11B_HUMAN	CDK11B	Cyclin-dependent kinase 11B		1.47973	0.00208317
sp|P22694|KAPCB_HUMAN	PRKACB	cAMP-dependent protein kinase catalytic subunit beta		3.8953	0.000152986
sp|P24941|CDK2_HUMAN	CDK2	Cyclin-dependent kinase 2		4.97232	2.45261e-06
sp|P25440|BRD2_HUMAN	BRD2	Bromodomain-containing protein 2		3.59535	0.0140611
sp|P27361|MK03_HUMAN	MAPK3	Mitogen-activated protein kinase 3		3.71647	0.00234295
sp|P28482|MK01_HUMAN	MAPK1	Mitogen-activated protein kinase 1		2.83306	0.00117665
sp|P31749|AKT1_HUMAN	AKT1	RAC-alpha serine/threonine-protein kinase		3.68273	0.00108409
sp|P31751|AKT2_HUMAN	AKT2	RAC-beta serine/threonine-protein kinase		3.92478	0.00090103
sp|P41240|CSK_HUMAN	CSK	Tyrosine-protein kinase CSK		3.68663	0.00820792
sp|P41743|KPCI_HUMAN	PRKCI	Protein kinase C iota type		4.29978	0.00152586
sp|P42345|MTOR_HUMAN	MTOR	Serine/threonine-protein kinase mTOR		1.98725	0.0061648
sp|P45984|MK09_HUMAN	MAPK9	Mitogen-activated protein kinase 9		2.863	0.0105175
sp|P48729|KC1A_HUMAN	CSNK1A1	Casein kinase I isoform alpha		3.56523	0.000882082
sp|P49137|MAPK2_HUMAN	MAPKAPK2	MAP kinase-activated protein kinase 2		5.11857	0.0474681
sp|P49840|GSK3A_HUMAN	GSK3A	Glycogen synthase kinase-3 alpha		3.89172	0.00151629
sp|P50750|CDK9_HUMAN	CDK9	Cyclin-dependent kinase 9		4.14805	0.0066974
sp|P51812|KS6A3_HUMAN	RPS6KA3	Ribosomal protein S6 kinase alpha-3		4.707	0.000348104
sp|P53004|BIEA_HUMAN	BLVRA	Biliverdin reductase A		2.87156	0.000432209
sp|P68400|CSK21_HUMAN	CSNK2A1	Casein kinase II subunit alpha		2.63788	0.000117427
sp|P78527|PRKDC_HUMAN	PRKDC	DNA-dependent protein kinase catalytic subunit		2.35973	4.69523e-05
sp|Q00534|CDK6_HUMAN	CDK6	Cyclin-dependent kinase 6		4.4067	0.015956
sp|Q00535|CDK5_HUMAN	CDK5	Cyclin-dependent-like kinase 5		4.29436	0.000811764
sp|Q05397|FAK1_HUMAN	PTK2	Focal adhesion kinase 1		3.86233	0.0225725
sp|Q13177|PAK2_HUMAN	PAK2	Serine/threonine-protein kinase PAK 2		3.97924	0.0366905
sp|Q13188|STK3_HUMAN	STK3	Serine/threonine-protein kinase 3		4.76311	0.00836386
sp|Q13263|TIF1B_HUMAN	TRIM28	Transcription intermediary factor 1-beta		2.4683	2.76443e-05
sp|Q13308|PTK7_HUMAN	PTK7	Inactive tyrosine-protein kinase 7		3.87271	0.000838711
sp|Q13418|ILK_HUMAN	ILK	Integrin-linked protein kinase		3.12662	0.016606
sp|Q13557|KCC2D_HUMAN	CAMK2D	Calcium/calmodulin-dependent protein kinase type II subunit delta		5.20338	0.000745512
sp|Q14012|KCC1A_HUMAN	CAMK1	Calcium/calmodulin-dependent protein kinase type 1		4.00381	0.000180098
sp|Q15118|PDK1_HUMAN	PDK1	[Pyruvate dehydrogenase (acetyl-transferring)] kinase isozyme 1, mitochondrial		7.22055	0.00133468
sp|Q15120|PDK3_HUMAN	PDK3	[Pyruvate dehydrogenase (acetyl-transferring)] kinase isozyme 3, mitochondrial		3.89395	0.0269366
sp|Q15208|STK38_HUMAN	STK38	Serine/threonine-protein kinase 38		3.20553	0.00122998
sp|Q15418|KS6A1_HUMAN	RPS6KA1	Ribosomal protein S6 kinase alpha-1		4.46584	0.00694112
sp|Q16512|PKN1_HUMAN	PKN1	Serine/threonine-protein kinase N1		4.37634	0.00061667
sp|Q16539|MK14_HUMAN	MAPK14	Mitogen-activated protein kinase 14		3.71578	0.000325344
sp|Q16644|MAPK3_HUMAN	MAPKAPK3	MAP kinase-activated protein kinase 3		3.08165	0.015681
sp|Q6P3W7|SCYL2_HUMAN	SCYL2	SCY1-like protein 2		4.90538	0.00301111
sp|Q6PHR2|ULK3_HUMAN	ULK3	Serine/threonine-protein kinase ULK3		3.86234	0.00196276
sp|Q7L7X3|TAOK1_HUMAN	TAOK1	Serine/threonine-protein kinase TAO1		1.94679	0.0128105
sp|Q7Z7A4|PXK_HUMAN	PXK	PX domain-containing protein kinase-like protein		3.38739	5.38252e-05
sp|Q86Y07|VRK2_HUMAN	VRK2	Serine/threonine-protein kinase VRK2		2.07723	0.00893338
sp|Q8NB16|MLKL_HUMAN	MLKL	Mixed lineage kinase domain-like protein		6.9175	0.000908001
sp|Q8TDX7|NEK7_HUMAN	NEK7	Serine/threonine-protein kinase Nek7		4.79406	0.00493893
sp|Q8WZ42|TITIN_HUMAN	TTN	Titin		6.19814	0.00211315
sp|Q92918|M4K1_HUMAN	MAP4K1	Mitogen-activated protein kinase kinase kinase kinase 1		5.08996	0.0102058
sp|Q96GX5|GWL_HUMAN	MASTL	Serine/threonine-protein kinase greatwall		2.04734	0.0162985
sp|Q96KB5|TOPK_HUMAN	PBK	Lymphokine-activated killer T-cell-originated protein kinase		4.27947	0.00279046
sp|Q96KG9|SCYL1_HUMAN	SCYL1	N-terminal kinase-like protein		4.30769	0.00741162
sp|Q96S44|PRPK_HUMAN	TP53RK	EKC/KEOPS complex subunit TP53RK		4.25466	0.00113755
sp|Q96SB4|SRPK1_HUMAN	SRPK1	SRSF protein kinase 1		3.98439	0.00975375
sp|Q99570|PI3R4_HUMAN	PIK3R4	Phosphoinositide 3-kinase regulatory subunit 4		1.90048	0.0263944
sp|Q99640|PMYT1_HUMAN	PKMYT1	Membrane-associated tyrosine- and threonine-specific cdc2-inhibitory kinase		4.40314	0.000616433
sp|Q99986|VRK1_HUMAN	VRK1	Serine/threonine-protein kinase VRK1		5.55106	0.000329833
sp|Q9BRS2|RIOK1_HUMAN	RIOK1	Serine/threonine-protein kinase RIO1		4.19043	0.00219633
sp|Q9BVS4|RIOK2_HUMAN	RIOK2	Serine/threonine-protein kinase RIO2		2.7129	0.0111063
sp|Q9BZL6|KPCD2_HUMAN	PRKD2	Serine/threonine-protein kinase D2		5.30216	0.00189084
sp|Q9H2G2|SLK_HUMAN	SLK	STE20-like serine/threonine-protein kinase		2.24527	0.0498579
sp|Q9H4A3|WNK1_HUMAN	WNK1	Serine/threonine-protein kinase WNK1		2.64412	3.80151e-05
sp|Q9H5K3|SG196_HUMAN	POMK	Protein O-mannose kinase		6.03927	0.000316596
sp|Q9P289|STK26_HUMAN	STK26	Serine/threonine-protein kinase 26		7.87118	6.85203e-06
sp|Q9UEW8|STK39_HUMAN	STK39	STE20/SPS1-related proline-alanine-rich protein kinase		5.57183	0.000406645
sp|Q9UHY1|NRBP_HUMAN	NRBP1	Nuclear receptor-binding protein		4.78663	0.000278853
sp|Q9UPN9|TRI33_HUMAN	TRIM33	E3 ubiquitin-protein ligase TRIM33		3.80806	0.00109394
sp|Q9Y616|IRAK3_HUMAN	IRAK3	Interleukin-1 receptor-associated kinase 3		2.55921	0.00366449

## Sheet: C
C. Enriched Kinases by probe 4b at 10 μM in K562 cells from Fig. 4B,F
Data acquisition was with 70-min gradient
Proteins with a fold-change > 1 and p-value < 0.05 were considered significantly enriched
Uniprot ID	Gene	Description		Log2 (FC)	Raw P value
sp|O14976|GAK_HUMAN	GAK	Cyclin-G-associated kinase		3.04574	0.0274589
sp|O75116|ROCK2_HUMAN	ROCK2	Rho-associated protein kinase 2		1.98277	0.0283145
sp|O95747|OXSR1_HUMAN	OXSR1	Serine/threonine-protein kinase OSR1		1.43596	0.0477664
sp|P06493|CDK1_HUMAN	CDK1	Cyclin-dependent kinase 1		1.32173	0.00980945
sp|P07948|LYN_HUMAN	LYN	Tyrosine-protein kinase Lyn		2.15882	3.28946e-05
sp|P11274|BCR_HUMAN	BCR	Breakpoint cluster region protein		2.37872	0.00561682
sp|P41743|KPCI_HUMAN	PRKCI	Protein kinase C iota type		3.28545	0.0215298
sp|P42345|MTOR_HUMAN	MTOR	Serine/threonine-protein kinase mTOR		1.14657	0.0113147
sp|P45983|MK08_HUMAN	MAPK8	Mitogen-activated protein kinase 8		1.82852	0.0362651
sp|P49137|MAPK2_HUMAN	MAPKAPK2	MAP kinase-activated protein kinase 2		3.49085	0.00635197
sp|P50750|CDK9_HUMAN	CDK9	Cyclin-dependent kinase 9		3.6736	0.00315019
sp|P51812|KS6A3_HUMAN	RPS6KA3	Ribosomal protein S6 kinase alpha-3		3.69557	6.28798e-05
sp|Q02750|MP2K1_HUMAN	MAP2K1	Dual specificity mitogen-activated protein kinase kinase 1		1.35963	0.016426
sp|Q06187|BTK_HUMAN	BTK	Tyrosine-protein kinase BTK		3.66944	0.000793526
sp|Q13043|STK4_HUMAN	STK4	Serine/threonine-protein kinase 4		1.67863	0.00131933
sp|Q13131|AAPK1_HUMAN	PRKAA1	5'-AMP-activated protein kinase catalytic subunit alpha-1		3.20286	0.0160549
sp|Q13546|RIPK1_HUMAN	RIPK1	Receptor-interacting serine/threonine-protein kinase 1		4.70039	0.00135886
sp|Q15418|KS6A1_HUMAN	RPS6KA1	Ribosomal protein S6 kinase alpha-1		3.25035	0.00349876
sp|Q16539|MK14_HUMAN	MAPK14	Mitogen-activated protein kinase 14		3.23978	0.000398349
sp|Q38SD2|LRRK1_HUMAN	LRRK1	Leucine-rich repeat serine/threonine-protein kinase 1		4.12197	0.0131136
sp|Q86Y07|VRK2_HUMAN	VRK2	Serine/threonine-protein kinase VRK2		3.00218	5.96895e-05
sp|Q9H2G2|SLK_HUMAN	SLK	STE20-like serine/threonine-protein kinase		1.49104	0.00421375
sp|Q9P289|STK26_HUMAN	STK26	Serine/threonine-protein kinase 26		2.43767	0.00197084
sp|Q9Y5P4|C43BP_HUMAN	COL4A3BP	Collagen type IV alpha-3-binding protein		3.60884	0.00240162
sp|Q9Y6R4|M3K4_HUMAN	MAP3K4	Mitogen-activated protein kinase kinase kinase 4		1.61119	0.0068304

## Sheet: D
D. Comparing our list of kinases enriched by 4b at 100 μM (KCL-22 cells) and 10 μM (K562 cells) with previously reported kinase targets for dasatinib from the following literature
1	Nat Biotechnol. 2008 Jan; 26(1) 127-132	BLACK TEXT:
2	J Am Chem Soc. 2017 Jan 18; 139(2) 680-685
3	Blood. 2007 Dec 01; 110(12) 4055-4063
	BLACK GENE: Kinase that IS NOT enriched in our datasets but was previously identified as a dasatinib's target in at least one selected study
	RED GENE: Kinase that IS enriched in our datasets and was previously identified as a dasatinib's target in at least one selected study
	RED GENE: Kinase that IS enriched in our datasets and was previously identified as a dasatinib's kinase target with a high-affinity interaction (Kd < 100 nM) in (1) Karaman et al.'s study.
		(1) Karaman et al.	(2) Zhao, Q. et al.	(3) Rix, U. et al.	Current Study			Current Study
Gene	Description	Kinase Proteins	Jurkat cells	K562 lysates	4b_100 μM_KCL-22 cells	Log2 (FC)	Raw P Value	4b_10 μM_K562 cells	Log2 (FC)	Raw P Value
ABL1	Tyrosine-protein kinase ABL1	Yes	Yes	Yes	Yes	5.37424	0.000592972
ABL2	Tyrosine-protein kinase ABL2	Yes	Yes	Yes
ADRBK1	Beta-adrenergic receptor kinase 1		Yes
AKT1	RAC-alpha serine/threonine-protein kinase		Yes		Yes	3.76478	3.95625e-05
AKT2	RAC-beta serine/threonine-protein kinase		Yes		Yes	3.68303	0.000543766
AURKA	Aurora kinase A		Yes		Yes	3.02296	0.0356482
AURKB	Aurora kinase B		Yes
BCR	Breakpoint cluster region protein			Yes	Yes	3.39876	1.1168e-05	Yes	2.37872	0.00561682
BLK	Tyrosine-protein kinase Blk	Yes	Yes
BMX	Tyrosine-protein kinase Bmx	Yes		Yes
BRSK1	Serine/threonine-protein kinase BRSK1		Yes
BTK	Tyrosine-protein kinase BTK	Yes		Yes	Yes	4.71294	0.000222872	Yes	3.66944	0.000793526
CAMK1D	Serine/threonine-protein kinase BRSK1		Yes
CAMK2G	Calcium/calmodulin-dependent protein kinase type II subunit gamma		Yes		Yes	3.01857	0.0233111
CAMK4	Calcium/calmodulin-dependent protein kinase type IV		Yes
CAMKK1	Calcium/calmodulin-dependent protein kinase kinase 1		Yes
CAMKK2	Calcium/calmodulin-dependent protein kinase kinase 2		Yes
CDK1	Cyclin-dependent kinase 1		Yes		Yes	2.60471	0.000442184	Yes	1.32173	0.00980945
CDK11A	Cyclin-dependent kinase 11A		Yes
CDK11B	Cyclin-dependent kinase 11B		Yes
CDK12	Cyclin-dependent kinase 12		Yes
CDK13	Cyclin-dependent kinase 13		Yes
CDK16	Cyclin-dependent kinase 16		Yes
CDK17	Cyclin-dependent kinase 17		Yes
CDK18	Cyclin-dependent kinase 18		Yes
CDK2	Cyclin-dependent kinase 2		Yes		Yes	4.37737	0.000518173
CDK4	Cyclin-dependent kinase 4		Yes		Yes	3.66526	0.0203469
CDK5	Cyclin-dependent kinase 5		Yes
CDK6	Cyclin-dependent kinase 6		Yes		Yes	2.92522	0.000104246
CDK7	Cyclin-dependent kinase 7		Yes
CDK9	Cyclin-dependent kinase 9		Yes		Yes	4.51023	0.0109356	Yes	3.6736	0.00315019
CHEK1	Serine/threonine-protein kinase Chk1		Yes		Yes	2.93856	0.0141756
CHEK2	Serine/threonine-protein kinase Chk2		Yes		Yes	3.93295	0.000156906
CLK2	Dual specificity protein kinase CLK2		Yes
CLK3	Dual specificity protein kinase CLK3		Yes
CSF1R	Macrophage colony-stimulating factor 1 receptor	Yes
CSK	Tyrosine-protein kinase CSK	Yes	Yes	Yes	Yes	3.69989	2.28111e-05
CSNK2A1	Casein kinase II subunit alpha		Yes		Yes	1.80737	0.00314594
CSNK2A2	Casein kinase II subunit alpha'		Yes		Yes	2.69449	8.65258e-05
DDR1	Discoidin domain receptor 1	Yes		Yes
DDR2	Discoidin domain receptor 2	Yes
DSTYK	Dual serine/threonine and tyrosine protein kinase		Yes
DYRK1A	Dual specificity tyrosine-phosphorylation-regulated kinase 1A		Yes
EGFR		Yes
EIF2AK1	Eukaryotic translation initiation factor 2-alpha kinase 1		Yes
EIF2AK2	Interferon-induced, double-stranded RNA-activated protein kinase		Yes		Yes	2.54922	0.000184313
EIF2AK4	Eukaryotic translation initiation factor 2-alpha kinase 1		Yes
EPHA1	Ephrin type-A receptor 1 precursor	Yes
EPHA2	Ephrin type-A receptor 2 precursor	Yes
EPHA3	Ephrin type-A receptor 3 precursor	Yes
EPHA4	Ephrin type-A receptor 4 precursor	Yes
EPHA5	Ephrin type-A receptor 5 precursor	Yes
EPHA8	Ephrin type-A receptor 8 precursor	Yes
EPHB1	Ephrin type-B receptor 1 precursor	Yes
EPHB2	Ephrin type-B receptor 2 precursor	Yes		Yes
EPHB3	Ephrin type-B receptor 3 precursor	Yes
EPHB4	Ephrin type-B receptor 4 precursor	Yes		Yes
EPHB6	Ephrin type-B receptor 6 precursor			Yes
ERBB4	Receptor tyrosine-protein kinase erbB-4	Yes
FER	Tyrosine-protein kinase Fer		Yes
FGR	Proto-oncogene tyrosine-protein kinase FGR	Yes		Yes
FRK	Tyrosine-protein kinase Frk			Yes
FYN	Tyrosine-protein kinase Fyn	Yes	Yes	Yes
GAK	Cyclin-G-associated kinase	Yes	Yes	Yes	Yes	5.38798	0.00528228	Yes	3.04574	0.0274589
GRK6	G protein-coupled receptor kinase 6		Yes		Yes	4.26164	0.0268228
GSK3A	Glycogen synthase kinase-3 alpha		Yes		Yes	4.69492	0.000565561
GSK3B	Glycogen synthase kinase-3 beta		Yes		Yes	4.34702	0.0101664
HCK	Tyrosine-protein kinase Hck	Yes		Yes
HIPK1	Tyrosine-protein kinase Fyn		Yes
ILK	Integrin-linked protein kinase			Yes	Yes	3.00047	0.00132051
IRAK1	Interleukin-1 receptor-associated kinase 1		Yes
IRAK4	Interleukin-1 receptor-associated kinase 4		Yes
ITK	Interleukin-1 receptor-associated kinase 4		Yes
JAK1	Tyrosine-protein kinase JAK1		Yes
JAK3	Tyrosine-protein kinase JAK3		Yes
KIT	Mast/stem cell growth factor receptor Kit	Yes
LATS1	Serine/threonine-protein kinase LATS1		Yes
LCK	Serine/threonine-protein kinase LATS1	Yes	Yes	Yes
LIMK1	LIM domain kinase 1		Yes
LIMK2	LIM domain kinase 2	Yes	Yes	Yes
LYN	Tyrosine-protein kinase Lyn	Yes		Yes	Yes	3.39563	0.000393766	Yes	2.15882	3.28946e-05
MAP2K1	Dual specificity mitogen-activated protein kinase kinase 1		Yes		Yes	2.78853	4.45797e-05	Yes	1.35963	0.016426
MAP2K2	Dual specificity mitogen-activated protein kinase kinase 2		Yes
MAP2K3	Dual specificity mitogen-activated protein kinase kinase 3		Yes
MAP2K5	Dual specificity mitogen-activated protein kinase kinase 5		Yes
MAP2K6	Dual specificity mitogen-activated protein kinase kinase 6		Yes
MAP3K1	Mitogen-activated protein kinase kinase kinase 1			Yes
MAP3K11	Mitogen-activated protein kinase kinase kinase 11		Yes
MAP3K2	Mitogen-activated protein kinase kinase kinase 2		Yes
MAP3K3	Mitogen-activated protein kinase kinase kinase 3		Yes	Yes
MAP3K4	Mitogen-activated protein kinase kinase kinase 4		Yes	Yes				Yes	1.61119	0.0068304
MAP3K7	Mitogen-activated protein kinase kinase kinase 7		Yes
MAP4K1	Mitogen-activated protein kinase kinase kinase kinase 1		Yes		Yes	3.24859	0.00125468
MAP4K2	Mitogen-activated protein kinase kinase kinase kinase 2		Yes
MAP4K4	Mitogen-activated protein kinase kinase kinase kinase 4		Yes
MAP4K5	Mitogen-activated protein kinase kinase kinase kinase 5	Yes	Yes
MAPK1	Mitogen-activated protein kinase 1		Yes		Yes	3.20978	0.000960003
MAPK12	Mitogen-activated protein kinase 12		Yes
MAPK14	Mitogen-activated protein kinase 14	Yes	Yes	Yes	Yes	3.3032	2.99442e-06	Yes	3.23978	0.000398349
MAPK15	Mitogen-activated protein kinase 15		Yes
MAPK3	Mitogen-activated protein kinase 3		Yes
MAPK8	Mitogen-activated protein kinase 8		Yes					Yes	1.82852	0.0362651
MAPK9	Mitogen-activated protein kinase 9		Yes		Yes	3.309	0.015219
MAPKAPK2	MAP kinase-activated protein kinase 2		Yes		Yes	3.93055	5.2703e-06	Yes	3.49085	0.00635197
MAPKAPK5	MAP kinase-activated protein kinase 5		Yes
MARK2	Serine/threonine-protein kinase MARK2		Yes
MARK3	Serine/threonine-protein kinase MARK3		Yes
MAST2	Microtubule-associated serine/threonine-protein kinase 2		Yes
MAST3	Microtubule-associated serine/threonine-protein kinase 3		Yes
MAST4	Microtubule-associated serine/threonine-protein kinase 4		Yes
MASTL	Serine/threonine-protein kinase greatwall		Yes		Yes	2.67986	0.000436582
MINK1	Microtubule-associated serine/threonine-protein kinase 2		Yes
MST4	Microtubule-associated serine/threonine-protein kinase 2		Yes
MYLK	Myosin light chain kinase, smooth muscle		Yes
NEK1	Serine/threonine-protein kinase Nek1		Yes
NEK2	Serine/threonine-protein kinase Nek2		Yes
NEK3	Serine/threonine-protein kinase Nek3		Yes
NEK7	Serine/threonine-protein kinase Nek7		Yes		Yes	2.44312	2.44064e-06
NEK9	Serine/threonine-protein kinase Nek9		Yes
OXSR1	Serine/threonine-protein kinase OSR1		Yes		Yes	3.1503	8.83011e-05	Yes	1.43596	0.0477664
PAK1	Serine/threonine-protein kinase PAK 1		Yes
PAK2	Serine/threonine-protein kinase PAK 2		Yes		Yes	2.54855	0.000589908
PAK4	Serine/threonine-protein kinase PAK 4		Yes
PDGFRA	Platelet-derived growth factor receptor alpha	Yes
PDGFRB	Platelet-derived growth factor receptor beta	Yes
PKMYT1	Membrane-associated tyrosine- and threonine-specific cdc2-inhibitory kinase		Yes		Yes	5.54262	0.0002259
PRKAA1	5'-AMP-activated protein kinase catalytic subunit alpha-1		Yes		Yes	3.92039	0.010111	Yes	3.20286	0.0160549
PRKACG	cAMP-dependent protein kinase catalytic subunit gamma		Yes
PRKCA	Protein kinase C alpha type		Yes		Yes	3.06408	0.0128415
PTK2B	Protein-tyrosine kinase 2-beta		Yes		Yes	3.61941	0.0123883
PTK6	Protein-tyrosine kinase 6	Yes
RIPK1	Receptor-interacting serine/threonine-protein kinase 1		Yes		Yes	5.44625	0.00452753	Yes	4.70039	0.00135886
RIPK2	Receptor-interacting serine/threonine-protein kinase 2	Yes		Yes	Yes	6.95256	0.018054
ROCK1	Rho-associated protein kinase 1		Yes		Yes	4.6524	0.0007507
ROCK2	Rho-associated protein kinase 2		Yes		Yes	3.35292	0.00856219	Yes	1.98277	0.0283145
RPS6KA1	Ribosomal protein S6 kinase alpha-1		Yes		Yes	4.66867	0.000174898	Yes	3.25035	0.00349876
RPS6KA3	Ribosomal protein S6 kinase alpha-3		Yes		Yes	4.49525	0.000118746	Yes	3.69557	6.28798e-05
RPS6KA4	Ribosomal protein S6 kinase alpha-4		Yes		Yes	4.14672	0.0151336
RPS6KA5	Ribosomal protein S6 kinase alpha-5		Yes
SGK3	Serine/threonine-protein kinase Sgk3		Yes
SLK	STE20-like serine/threonine-protein kinase		Yes		Yes	5.15894	0.0177315	Yes	1.49104	0.00421375
SNF1LK	Serine/threonine-protein kinase SNF1-like kinase	Yes
SNF1LK2	Serine/threonine-protein kinase SNF1-like kinase 2 (QIK)	Yes		Yes
SRC	Proto-oncogene tyrosine-protein kinase Src	Yes	Yes	Yes
SRMS	Tyrosine-protein kinase Srms	Yes
SRPK1	SRSF protein kinase 1		Yes		Yes	2.4848	0.00168748
STK10	Serine/threonine-protein kinase 10		Yes		Yes	4.63619	0.000900613
STK11	Serine/threonine-protein kinase 11		Yes
STK24	Serine/threonine-protein kinase 24		Yes
STK25	Serine/threonine-protein kinase 25		Yes
STK3	Serine/threonine-protein kinase 3		Yes		Yes	3.46446	0.000146729
STK33	Serine/threonine-protein kinase 33		Yes
STK35	Serine/threonine-protein kinase 35		Yes
STK36	Serine/threonine-protein kinase 36		Yes
STK38	Serine/threonine-protein kinase 38		Yes		Yes	4.31689	0.000449742
STK38L	Serine/threonine-protein kinase 38-like		Yes		Yes	3.41429	3.40266e-05
STK39	STE20/SPS1-related proline-alanine-rich protein kinase		Yes		Yes	2.19299	0.00577422
STK4	Serine/threonine-protein kinase 4		Yes		Yes	2.49958	0.000506047	Yes	1.67863	0.00131933
STRADA	STE20-related kinase adapter protein alpha		Yes
SYK	Spleen tyrosine kinase			Yes
TAOK3	Serine/threonine-protein kinase TAO3		Yes
TBK1	Serine/threonine-protein kinase TBK1		Yes		Yes	4.04205	0.0100992
TEC	Tyrosine-protein kinase TEC	Yes		Yes
TESK1	Dual specificity testis-specific protein kinase 1	Yes
TLK1	Serine/threonine-protein kinase tousled-like 1		Yes
TLK2	Serine/threonine-protein kinase tousled-like 2		Yes
TNIK	TRAF2 and NCK-interacting protein kinase		Yes
TNK2	Activated CDC42 kinase 1	Yes
TNNI3K	Serine/threonine-protein kinase TNNI3K	Yes
TTN	Titin		Yes		Yes	2.35123	0.00176494
TXK		Yes
TYK2	Non-receptor tyrosine-protein kinase TYK2		Yes	Yes
ULK3	Serine/threonine-protein kinase ULK3		Yes		Yes	4.11761	0.000934371
WEE1	Wee1-like protein kinase		Yes
WNK1	Serine/threonine-protein kinase WNK1		Yes		Yes	3.85879	0.0335429
YES1	Tyrosine-protein kinase Yes	Yes	Yes	Yes
ZAK	Mitogen-activated protein kinase kinase kinase MLT	Yes		Yes
ZAP70	Tyrosine-protein kinase ZAP-70		Yes
