# Supplementary material for: Small-molecule binding-site discovery using silyl ether-enabled chemoproteomics
Source: Nat Chem. 2026 Apr 27;18(8):1431–42. doi: 10.1038/s41557-026-02127-4 (PMC13423832; doi:10.1038/s41557-026-02127-4)
Supplement: Supplementary file 8 — Proteomics data for Fig. 5 and related extended and/or supplementary figures. [file 41557_2026_2127_MOESM8_ESM.xlsx]

## Sheet: Table of Contents
Table of Contents
Sheet Name	Description
Merged_Data_Comparison_Results	Count summary from merged datasets comparing all SEE-CITE analyses for Figure 5 and corresponded Extended Figures 7-9
Merged_Compiled_Identifiers	Merged datasets with identifiers comparing all SEE-CITE analyses for Figure 5 and corresponded Extended Figures 7-9
Merged_Compiled_Peptides	Merged datasets with modified peptides comparing all SEE-CITE analyses for Figure 5 and corresponded Extended Figures 7-9
Merged_Compiled_Proteins	Merged datasets with modified proteins comparing all SEE-CITE analyses for Figure 5 and corresponded Extended Figures 7-9
4c-5c_K562_peptide-quant	Fragpipe search output for SEE-CITE analysis of peptides modified by 4c (100 μM) and 5c (100 μM) in K562 cells_Data related to Figure 5B,C and Extended Figure 8
4c-5c_K562_protein-quant	Fragpipe search output for SEE-CITE analysis of proteins modified by 4c (100 μM) and 5c (100 μM) in K562 cells_Data related to Figure 5B,C and Extended Figure 8
3-5c_K562_peptide-quant	Fragpipe search output for SEE-CITE analysis of peptides modified by 3 (4 μM) and 5c (10 μM) in K562 cells_Data related to Figure 5C and Extended Figure 7,8
3-5c_K562_protein-quant	Fragpipe search output for SEE-CITE analysis of proteins modified by 4c (4 μM) and 5c (10 μM) in K562 cells_Data related to Figure 5C and Extended Figure 7,8
5c-5c_K562_peptide-quant	Fragpipe search output for SEE-CITE analysis of peptides modified by 5c(10 μM) and 5c (100 μM) in K562 cells_Data related to Extended Figure 9H
5c-5c_K562_protein-quant	Fragpipe search output for SEE-CITE analysis of proteins modified by 4c (4 μM) and 5c (10 μM) in K562 cells_Data related to Extended Figure 9H
2a-5c_MOLT4_peptide-quant	Fragpipe search output for SEE-CITE analysis of peptides modified by 2a(20 μM) and 5c (100 μM) in MOLT4 cells_Data related to Extended Figure 7C and Figure 8B
2a-5c_MOLT4_protein-quant	Fragpipe search output for SEE-CITE analysis of peptides modified by 2a(20 μM) and 5c (100 μM) in MOLT4 cells_Data related to Extended Figure 7C and Figure 8B
2a-5c_HEK293T-STING_peptide-quant	Fragpipe search output for SEE-CITE analysis of peptides modified by 2a(20 μM) and 5c (100 μM) in HEK293T cells transiently overexpressing STING_Data related to Extended Figure 9E
2a-5c_HEK293T-STING_protein-quant	Fragpipe search output for SEE-CITE analysis of peptides modified by 2a(20 μM) and 5c (100 μM) in HEK293T cells transiently overexpressing STING_Data related to Extended Figure 9E
AP-MS_Overexpressed-HEK293T	Fragpipe search output for AP-MS analyses of proteins in HEK293T cells transiently overexpressing GFP, wildtype or mutant COX5A_Data related to Extended Figure 10D
Bulk LFQ Proteomics	Fragpipe search output for proteins identified from bulk LFQ proteomics in K562 cells_Data related to Supplemental Figure 7A

## Sheet: Merged_Data_Comparison_Results
Similarity Protein Matrix	CNB138	CNB145	STB1125	STB1130	STB1139
CNB138	420	214	305	337	367
CNB145	214	283	215	221	242
STB1125	305	215	844	406	703
STB1130	337	221	406	646	542
STB1139	367	242	703	542	1779
Difference Protein Matrix	CNB138	CNB145	STB1125	STB1130	STB1139
CNB138	0	206	115	83	53
CNB145	69	0	68	62	41
STB1125	539	629	0	438	141
STB1130	309	425	240	0	104
STB1139	1412	1537	1076	1237	0
Similarity Amino Acid Matrix	CNB138	CNB145	STB1125	STB1130	STB1139
CNB138	1080	249	284	422	438
CNB145	249	552	178	204	243
STB1125	284	178	1896	388	773
STB1130	422	204	388	1597	654
STB1139	438	243	773	654	5118
Difference Amino Acid Matrix	CNB138	CNB145	STB1125	STB1130	STB1139
CNB138	0	831	796	658	642
CNB145	303	0	374	348	309
STB1125	1612	1718	0	1508	1123
STB1130	1175	1393	1209	0	943
STB1139	4680	4875	4345	4464	0
Similarity Peptide Matrix	CNB138	CNB145	STB1125	STB1130	STB1139
CNB138	1091	253	290	433	428
CNB145	253	564	182	208	243
STB1125	290	182	1943	395	792
STB1130	433	208	395	1603	672
STB1139	428	243	792	672	5338
Difference Peptide Matrix	CNB138	CNB145	STB1125	STB1130	STB1139
CNB138	0	838	801	658	663
CNB145	311	0	382	356	321
STB1125	1653	1761	0	1548	1151
STB1130	1170	1395	1208	0	931
STB1139	4910	5095	4546	4666	0
Distinct Labeled Proteins	CNB138	CNB145	STB1125	STB1130	STB1139
	20	23	116	68	880
Distinct Labeled Amino Acids	CNB138	CNB145	STB1125	STB1130	STB1139
	394	186	957	706	3820
Distinct Labeled Peptides	CNB138	CNB145	STB1125	STB1130	STB1139
	399	183	983	683	4014
Total Labeled Proteins	Total Labeled Amino Acids	Total Labeled Peptides
2050	7701	7941
Protein Counts	CNB138_1	CNB138_2	CNB138_3	CNB145_2	CNB145_1	STB1125_2	STB1125_1	STB1130_1	STB1130_2	STB1139_1	STB1139_2
	402	402	376	258	272	789	804	629	633	1697	1733
Protein Avgs	CNB138	CNB145	STB1125	STB1130	STB1139
	393.333	265	796.5	631	1715
Protein Stdevs	CNB138	CNB145	STB1125	STB1130	STB1139
	15.0111	9.89949	10.6066	2.82843	25.4558
Identifier Counts	CNB138_1	CNB138_2	CNB138_3	CNB145_2	CNB145_1	STB1125_2	STB1125_1	STB1130_1	STB1130_2	STB1139_1	STB1139_2
	722	721	676	419	448	1457	1503	1212	1242	3872	4006
Identifier Avgs	CNB138	CNB145	STB1125	STB1130	STB1139
	706.333	433.5	1480	1227	3939
Identifier Stdevs	CNB138	CNB145	STB1125	STB1130	STB1139
	26.2742	20.5061	32.5269	21.2132	94.7523
Peptide Counts	CNB138_1	CNB138_2	CNB138_3	CNB145_2	CNB145_1	STB1125_2	STB1125_1	STB1130_1	STB1130_2	STB1139_1	STB1139_2
	762	760	718	438	472	1536	1583	1263	1294	4115	4244
Peptide Avgs	CNB138	CNB145	STB1125	STB1130	STB1139
	746.667	455	1559.5	1278.5	4179.5
Peptide Stdevs	CNB138	CNB145	STB1125	STB1130	STB1139
	24.8462	24.0416	33.234	21.9203	91.2168

## Sheet: Merged_Compiled_Identifiers
identifier	protein	mapped_proteins	description	gene	mapped_genes	peptides	peptide_count	spectral_count	modifications	modification_count	amino_acids	amino_acid_count	modification_masses	no_of_experiments_count	no_of_replicates_count	STB1130_experiment_count	STB1139_experiment_count	CNB138_experiment_count	STB1125_experiment_count	CNB145_experiment_count	STB1130_STB1130_2_replicate_count	STB1130_STB1130_1_replicate_count	STB1139_STB1139_1_replicate_count	STB1139_STB1139_2_replicate_count	CNB138_CNB138_1_replicate_count	CNB138_CNB138_2_replicate_count	CNB138_CNB138_3_replicate_count	STB1125_STB1125_1_replicate_count	STB1125_STB1125_2_replicate_count	CNB145_CNB145_1_replicate_count	CNB145_CNB145_2_replicate_count	lh_correlations	aggregate_avg_of_avg_of_medians	aggregate_stdev_of_avg_of_medians	STB1130_avg_of_medians	STB1139_avg_of_medians	CNB138_avg_of_medians	STB1125_avg_of_medians	CNB145_avg_of_medians	STB1130_stdev_of_medians	STB1139_stdev_of_medians	CNB138_stdev_of_medians	STB1125_stdev_of_medians	CNB145_stdev_of_medians	total_quant_list	STB1130_STB1130_2_median	STB1130_STB1130_1_median	STB1139_STB1139_1_median	STB1139_STB1139_2_median
P55060_C387	P55060		Exportin-2	CSE1L		AAC*DLVR	1	5	3_C[436.2256];3_C[442.2633]	2	C	1	436.2256;442.2633	2	4	2	2	nan	nan	nan	1	1	1	1	nan	nan	nan	nan	nan	nan	nan	0.18545602;0.19337076;0.08534215;0.27267256	-1.89598	1.46817	-0.857827	-2.93414	nan	nan	nan	0.262765	1.80181	nan	nan	nan	-0.6720244792364369;-1.043629781054303;-1.6600627599608826;-4.208211221064444	-0.672024	-1.04363	-1.66006	-4.20821
P13796_A40	P13796		Plastin-2	LCP1		A*ACLPLPGYR	1	3	1_A[436.2256];1_A[442.2633]	2	A	1	436.2256;442.2633	1	2	2	nan	nan	nan	nan	1	1	nan	nan	nan	nan	nan	nan	nan	nan	nan	-0.10882818;-0.0935521	-0.353023	nan	-0.353023	nan	nan	nan	nan	1.07997	nan	nan	nan	nan	0.4106318499676655;-1.1166774818717684	0.410632	-1.11668
P27824_A477	P27824		Calnexin	CANX		AADGAAEPGVVGQMIEAA*EER	1	3	18_A[442.2633];18_A[436.2256]	2	A	1	442.2633;436.2256	2	2	1	1	nan	nan	nan	1	nan	nan	1	nan	nan	nan	nan	nan	nan	nan	0.05963382;0.1375385	1.61158	4.33531	4.67711	-1.45394	nan	nan	nan	nan	nan	nan	nan	nan	4.677108609727557;-1.4539436020224148	4.67711			-1.45394
Q8NBX0_G150	Q8NBX0		Saccharopine dehydrogenase-like oxidoreductase	SCCPDH		AADKGVYIIG*SSGFDSIPADLGVIYTR;GVYIIG*SSGFDSIPADLGVIYTR;YHEKAADKGVYIIG*SSGFDSIPADLGVIYTR;AADKGVYIIG*SSGFDSIPADLGVIYTRNK;GVYIIG*SSGFDSIPADLGVIYTRNK	5	12	10_G[436.2256];10_G[442.2633];6_G[436.2256];6_G[442.2633];14_G[442.2633];14_G[436.2256]	6	G	1	436.2256;442.2633	4	8	2	2	2	nan	2	1	1	1	3	2	nan	1	nan	nan	1	1	0.6544698;0.6511248;0.84643286;0.8595333;0.8510408;0.40387106;0.6666222;-0.09092837;0.9291432;0.9729578	-0.540288	1.29549	0.823111	0.0455452	-0.831876	nan	-2.19793	0.0274097	1.78761	0.651089	nan	0.13523	0.8037297925851209;0.842492970306061;1.3095734493352886;-0.5317244490729014;-1.7920298296803416;-1.2184829965904835;-4.321928094887363;1.7373970341194316;-0.3714869321239936;-2.2935554142107186;-2.1023120180287993	0.80373	0.842493	1.30957	-1.21848
O60337_E271	O60337		E3 ubiquitin-protein ligase MARCH6	2025-03-06		AAEE*LTWER	1	2	4_E[436.2256];4_E[442.2633]	2	E	1	436.2256;442.2633	1	1	1	nan	nan	nan	nan	1	nan	nan	nan	nan	nan	nan	nan	nan	nan	nan	0.645847	2.99073	nan	2.99073	nan	nan	nan	nan	nan	nan	nan	nan	nan	2.99073	2.99073
Q9UHV9_M49	Q9UHV9		Prefoldin subunit 2	PFDN2		AAELEM*ELNEHSLVIDTLK	1	4	6_M[436.2256];6_M[442.2633]	2	M	1	436.2256;442.2633	3	3	1	1	nan	1	nan	1	nan	1	nan	nan	nan	nan	nan	1	nan	nan	0.21738717;0.19141582	-0.316264	4.24915	4.1404	-0.767266	nan	-4.32193	nan	nan	nan	nan	nan	nan	4.140403705163193;-0.7672662658642494;-4.321928094887363	4.1404		-0.767266
Q9UHV9_L47	Q9UHV9		Prefoldin subunit 2	PFDN2		AAEL*EMELNEHSLVIDTLK	1	7	4_L[442.2633];4_L[436.2256]	2	L	1	442.2633;436.2256	3	5	2	2	nan	1	nan	1	1	1	2	nan	nan	nan	1	nan	nan	nan	0.39250252;-0.33151436;0.6739064;0.90230215;0.42614326;0.3441371	-2.86096	0.415864	-3.24104	-2.41676	nan	-2.92509	nan	1.00699	0.687382	nan	nan	nan	-3.9530901659249214;-2.528992918973405;-2.9028152946396584;-1.3873937801029141;-2.4740269189628536;-2.925085525695877	-3.95309	-2.52899	-2.90282	-1.93071
Q86TM6_E79	Q86TM6		E3 ubiquitin-protein ligase synoviolin	SYVN1		AAEMEHLLE*R	1	4	9_E[442.2633];9_E[436.2256]	2	E	1	442.2633;436.2256	2	3	2	1	nan	nan	nan	1	1	1	nan	nan	nan	nan	nan	nan	nan	nan	0.686936	1.72636	3.67069	4.32193	-0.869216	nan	nan	nan	nan	nan	nan	nan	nan	4.321928094887363;4.321928094887363;-0.8692157000363612	4.32193	4.32193	-0.869216
P26641_P10	P26641		Elongation factor 1-gamma	EEF1G		AAGTLYTYP*ENWR	1	3	9_P[442.2633];9_P[436.2256]	2	P	1	442.2633;436.2256	1	2	2	nan	nan	nan	nan	1	1	nan	nan	nan	nan	nan	nan	nan	nan	nan	0.190678	-0.391334	nan	-0.391334	nan	nan	nan	nan	5.5587	nan	nan	nan	nan	3.5392599999319567;-4.321928094887363	3.53926	-4.32193
Q9Y4Y9_L17	Q9Y4Y9		U6 snRNA-associated Sm-like protein LSm5	LSM5		AANATTNPSQLLPLEL*VDK	1	2	16_L[442.2633]	1	L	1	442.263	1	1	1	nan	nan	nan	nan	1	nan	nan	nan	nan	nan	nan	nan	nan	nan	nan		4.32193	nan	4.32193	nan	nan	nan	nan	nan	nan	nan	nan	nan	4.32193	4.32193
Q8WUK0_E8	Q8WUK0		Phosphatidylglycerophosphatase and protein-tyrosine phosphatase 1	PTPMT1		AATALLE*AGLAR	1	12	7_E[442.2633];7_E[436.2256]	2	E	1	442.2633;436.2256	4	9	2	2	3	nan	2	1	1	2	2	1	1	1	nan	nan	1	1	0.114726126;0.24270877;0.07945636;0.50181526;0.72572064;0.2176971;0.47703776	2.71764	2.41995	4.32193	-0.880272	3.53766	nan	3.89123	nan	0.0496104	0.705229	nan	0.609105	4.321928094887363;4.321928094887363;-0.3715703688346353;-1.3188136071038026;-0.9580895706333522;-0.8726139305035508;2.955677130756916;4.321928094887363;3.3353832666485;4.321928094887363;3.4605231391046143	4.32193	4.32193	-0.845192	-0.915352
Q8N128_D115	Q8N128		Protein FAM177A1	FAM177A1		AATSTLSVCD*FLGEK	1	10	10_D[436.2256];10_D[442.2633]	2	D	1	436.2256;442.2633	4	9	2	2	3	2	nan	1	1	1	1	1	1	1	1	1	nan	nan	-0.06504451;0.6496739;0.26171702;0.31553677;0.51286334;0.40764335;0.92923355;0.8685814	1.92471	2.7358	4.60234	-1.20897	3.78983	0.515647	nan	0.67821	0.53302	0.852267	0.19187	nan	5.081907600664481;4.122773502271021;-1.5858691341095184;-0.8320651065626736;4.240721031901029;4.321928094887363;2.80683082030315;0.65131988388873;0.3799749295152812	5.08191	4.12277	-1.58587	-0.832065
Q8N128_C114	Q8N128		Protein FAM177A1	FAM177A1		AATSTLSVC*DFLGEK	1	4	9_C[442.2633];9_C[436.2256]	2	C	1	442.2633;436.2256	2	3	1	nan	nan	2	nan	1	nan	nan	nan	nan	nan	nan	1	1	nan	nan	-0.059441403;0.35885742	1.36272	4.18495	4.32193	nan	nan	-1.59649	nan	nan	nan	nan	0.0224435	nan	4.321928094887363;-1.6123607440544627;-1.580620845814226	4.32193
Q14974_E39	Q14974		Importin subunit beta-1	KPNB1		AAVENLPTFLVE*LSR	1	9	12_E[436.2256];12_E[442.2633]	2	E	1	436.2256;442.2633	4	8	2	2	nan	2	2	1	1	1	1	nan	nan	nan	1	1	1	1	0.52882326;0.53925675;0.5167124;0.5402402;0.7074639	-3.36583	1.85776	-0.824015	-5.08649	nan	-4.32193	-3.23088	0.0599043	1.22091	nan	nan	1.54297	-0.8663740230267516;-0.781656517903554;-5.949802572636139;-4.223181063974558;-4.321928094887363;-4.321928094887363;-2.1398396745158017;-4.321928094887363	-0.866374	-0.781657	-5.9498	-4.22318
P06733_P36	P06733	sp|P09104|ENOG_HUMAN; sp|P13929|ENOB_HUMAN	Alpha-enolase	ENO1	ENO2; ENO3	AAVP*SGASTGIYEALELR	1	3	4_P[442.2633];4_P[436.2256]	2	P	1	442.2633;436.2256	1	2	2	nan	nan	nan	nan	1	1	nan	nan	nan	nan	nan	nan	nan	nan	nan	0.52861434;0.78979915	-1.39215	nan	-1.39215	nan	nan	nan	nan	0.626228	nan	nan	nan	nan	-1.8349598095253008;-0.949339944770748	-1.83496	-0.94934
P36578_C3	P36578		60S ribosomal protein L4	RPL4		AC*ARPLISVYSEK;AC*ARPLISVYSEKGESSGK	2	18	2_C[442.2633];2_C[436.2256]	2	C	1	442.2633;436.2256	5	11	2	2	3	2	2	2	2	2	2	1	1	1	2	2	1	1	0.18118632;0.62979233;0.03370135;0.343901;-0.14941703;0.34615916;-0.06837935;0.31045356;0.2534487;0.2173953;0.043402027;0.31309035	-1.7157	2.87227	-0.388793	-2.82561	2.66956	-4.32193	-3.71173	0.138677	0.0196162	1.12865	nan	0.862955	-0.24755146327296074;-0.3339145077716352;-0.44891418355096885;-0.5247900477804286;-3.291685217704208;-2.387281867749896;-2.921827199017952;-2.701656998045102;2.799863004148904;3.727406465874144;1.4814115675544948;-4.321928094887363;-4.321928094887363;-4.321928094887363;-4.321928094887363;-3.101525650034488;-4.321928094887363	-0.290733	-0.486852	-2.83948	-2.81174
P09382_C3	P09382		Galectin-1	LGALS1		AC*GLVASNLNLKPGECLR	1	3	2_C[442.2633];2_C[436.2256]	2	C	1	442.2633;436.2256	1	2	2	nan	nan	nan	nan	1	1	nan	nan	nan	nan	nan	nan	nan	nan	nan	0.24823265;0.1979892	-2.45275	nan	-2.45275	nan	nan	nan	nan	4.03097	nan	nan	nan	nan	0.39758180981638225;-5.303073955748632	0.397582	-5.30307
P09382_P14	P09382		Galectin-1	LGALS1		ACGLVASNLNLKP*GECLR	1	2	13_P[442.2633];13_P[436.2256]	2	P	1	442.2633;436.2256	1	1	1	nan	nan	nan	nan	1	nan	nan	nan	nan	nan	nan	nan	nan	nan	nan	0.0298387	0.926625	nan	0.926625	nan	nan	nan	nan	nan	nan	nan	nan	nan	0.926625	0.926625
O95373_H481	O95373		Importin-7	IPO7		ACWVLH*YFCEVK	1	3	6_H[442.2633];6_H[436.2256]	2	H	1	442.2633;436.2256	2	2	1	1	nan	nan	nan	1	nan	1	nan	nan	nan	nan	nan	nan	nan	nan	0.0823342	-3.72908	0.838418	-3.13623	-4.32193	nan	nan	nan	nan	nan	nan	nan	nan	-3.1362253732969982;-4.321928094887363	-3.13623		-4.32193
O95202_E364	O95202		Mitochondrial proton/calcium exchanger protein	LETM1		ADDKLIAE*EGVDSLNVK	1	3	8_E[436.2256];8_E[442.2633]	2	E	1	436.2256;442.2633	1	2	2	nan	nan	nan	nan	1	1	nan	nan	nan	nan	nan	nan	nan	nan	nan	0.007754051;-0.260387	-0.366009	nan	-0.366009	nan	nan	nan	nan	0.985413	nan	nan	nan	nan	-1.0628013128021092;0.3307824647410947	-1.0628	0.330782
P49327_C2202	P49327		Fatty acid synthase	FASN		ADEASELAC*PTPK	1	6	9_C[436.2256];9_C[442.2633]	2	C	1	436.2256;442.2633	2	5	2	nan	3	nan	nan	1	1	nan	nan	1	1	1	nan	nan	nan	nan	0.31285462;0.8611875	2.24908	2.93144	0.176239	nan	4.32193	nan	nan	0.116885	nan	nan	nan	nan	0.2588890342167377;0.09358907024780458;4.321928094887363;4.321928094887363;4.321928094887363	0.258889	0.0935891
P48739_A156	P48739		Phosphatidylinositol transfer protein beta isoform	PITPNB		A*DEDPALFQSVK	1	5	1_A[436.2256];1_A[442.2633]	2	A	1	436.2256;442.2633	2	4	2	2	nan	nan	nan	1	1	1	1	nan	nan	nan	nan	nan	nan	nan	0.09808318;0.34851545;0.4275767;0.40905267	5.43099	0.399668	5.14839	5.7136	nan	nan	nan	1.18078	0.166359	nan	nan	nan	4.313450771345064;5.983320698909746;5.595967667230843;5.831234845407225	4.31345	5.98332	5.59597	5.83123
Q06830_A121	Q06830		Peroxiredoxin-1	PRDX1		A*DEGISFR	1	12	1_A[436.2256];1_A[442.2633]	2	A	1	436.2256;442.2633	5	11	2	2	3	2	2	1	1	1	1	1	1	1	1	1	1	1	0.38511586;0.18527384;0.26600626;0.30185774;0.06281033;0.5365806;0.36997882;0.6076014;0.33310962;0.100907445;-0.099928595	-1.55545	2.30168	-0.621624	-2.55022	1.81906	-4.31952	-2.10496	0.688961	0.0969329	1.35855	0.116687	0.511957	-1.1087929413025484;-0.13445436575814332;-2.4816784546690496;-2.618762303642368;3.3817127146305137;0.9183153358138396;1.1571584758505045;-4.237009358619497;-4.402030217210123;-1.7429487340152163;-2.4669658351841743	-1.10879	-0.134454	-2.48168	-2.61876
P08865_A129	P08865		40S ribosomal protein SA	RPSA		A*DHQPLTEASYVNLPTIALCNTDSPLR	1	3	1_A[436.2256];1_A[442.2633]	2	A	1	436.2256;442.2633	1	2	2	nan	nan	nan	nan	1	1	nan	nan	nan	nan	nan	nan	nan	nan	nan	0.6903269;0.36992744	-1.10988	nan	-1.10988	nan	nan	nan	nan	0.207547	nan	nan	nan	nan	-0.9631229566463935;-1.2566389122660873	-0.963123	-1.25664
Q9NZD2_A47	Q9NZD2		Glycolipid transfer protein	GLTP		A*DISGNITK	1	7	1_A[442.2633];1_A[436.2256]	2	A	1	442.2633;436.2256	3	6	2	2	nan	2	nan	1	1	1	1	nan	nan	nan	1	1	nan	nan	0.6656719;0.81476825;0.001405965	3.68094	0.574268	4.32193	3.21337	nan	3.50752	nan	nan	0.0826907	nan	1.15175	nan	4.321928094887363;4.321928094887363;3.2718371423994417;3.154894884892108;4.321928094887363;2.6931046966060155	4.32193	4.32193	3.27184	3.15489
P99999_Y98	P99999		Cytochrome c	CYCS		ADLIAY*LK	1	5	6_Y[442.2633];6_Y[436.2256]	2	Y	1	442.2633;436.2256	3	4	1	2	nan	1	nan	1	nan	1	1	nan	nan	nan	nan	1	nan	nan	0.0732197	-1.17578	4.7777	4.32193	-3.52735	nan	-4.32193	nan	nan	1.12371	nan	nan	nan	4.321928094887363;-4.321928094887363;-2.732768963802067;-4.321928094887363	4.32193		-4.32193	-2.73277
O94788_L23	O94788		Retinal dehydrogenase 2	ALDH1A2		ADPAALMASL*HLLPSPTPNLEIK	1	2	10_L[442.2633]	1	L	1	442.263	1	1	1	nan	nan	nan	nan	1	nan	nan	nan	nan	nan	nan	nan	nan	nan	nan		4.32193	nan	4.32193	nan	nan	nan	nan	nan	nan	nan	nan	nan	4.32193	4.32193
O94788_A14	O94788		Retinal dehydrogenase 2	ALDH1A2		A*DPAALMASLHLLPSPTPNLEIK	1	3	1_A[436.2256];1_A[442.2633]	2	A	1	436.2256;442.2633	2	2	1	nan	1	nan	nan	1	nan	nan	nan	1	nan	nan	nan	nan	nan	nan	0.09255016;0.51710635	5.29049	0.248153	5.11502	nan	5.46596	nan	nan	nan	nan	nan	nan	nan	5.115022053073195;5.46596353228039	5.11502
P0DP23_A11	P0DP23	sp|P0DP24|CALM2_HUMAN; sp|P0DP25|CALM3_HUMAN	Calmodulin-1	CALM1	CALM2; CALM3	ADQLTEEQIA*EFK	1	5	10_A[442.2633];10_A[436.2256]	2	A	1	442.2633;436.2256	2	4	2	nan	nan	2	nan	1	1	nan	nan	nan	nan	nan	1	1	nan	nan	0.08603683;0.33159858	-0.218132	5.80364	3.88566	nan	nan	-4.32193	nan	1.28675	nan	nan	nan	nan	2.9757941021032663;4.79553545720666;-4.321928094887363;-4.321928094887363	2.97579	4.79554
P07741_E10	P07741		Adenine phosphoribosyltransferase	APRT		ADSELQLVE*QR	1	3	9_E[436.2256]	1	E	1	436.226	1	2	2	nan	nan	nan	nan	1	1	nan	nan	nan	nan	nan	nan	nan	nan	nan		-4.32193	nan	-4.32193	nan	nan	nan	nan	nan	nan	nan	nan	nan	-4.321928094887363;-4.321928094887363	-4.32193	-4.32193
P0DMV8_D529	P0DMV8	sp|P0DMV9|HS71B_HUMAN; sp|P34931|HS71L_HUMAN	Heat shock 70 kDa protein 1A	HSPA1A	HSPA1B; HSPA1L	AED*EVQR	1	5	3_D[436.2256];3_D[442.2633]	2	D	1	436.2256;442.2633	2	4	2	nan	nan	2	nan	1	1	nan	nan	nan	nan	nan	1	1	nan	nan	0.7077473;0.7077725	-3.00914	1.85657	-1.69634	nan	nan	-4.32193	nan	0.0640883	nan	nan	nan	nan	-1.6510272839569173;-1.7416618491858304;-4.321928094887363;-4.321928094887363	-1.65103	-1.74166
O00299_E9	O00299		Chloride intracellular channel protein 1	CLIC1		AEEQPQVE*LFVK	1	9	8_E[436.2256];8_E[442.2633]	2	E	1	436.2256;442.2633	4	8	2	2	3	nan	1	1	1	1	1	1	1	1	nan	nan	nan	1	0.5574187;0.45167607;0.5783973;0.12452949;0.5111847;0.19261335	-0.699136	3.52485	-0.546795	-4.71381	3.8468	nan	-1.38273	0.112654	0.554207	0.453372	nan	nan	-0.46713616755608034;-0.626452972767924;-4.321928094887363;-5.105695674578757;4.321928094887363;3.799576887253663;3.4188802308623547;-1.3827329847217462	-0.467136	-0.626453	-4.32193	-5.1057
P52565_P161	P52565		Rho GDP-dissociation inhibitor 1	ARHGDIA		AEEYEFLTP*VEEAPK	1	4	9_P[442.2633];9_P[436.2256]	2	P	1	442.2633;436.2256	2	3	1	nan	2	nan	nan	1	nan	nan	nan	1	1	nan	nan	nan	nan	nan	0.72621816;0.7613036	3.28405	1.46779	4.32193	nan	2.24616	nan	nan	nan	nan	0.577193	nan	nan	4.321928094887363;1.8380267872303455;2.6543003462552166	4.32193
P26639_H68	P26639		Threonine--tRNA ligase; cytoplasmic	TARS		AEH*DSILAEK	1	3	3_H[436.2256];3_H[442.2633]	2	H	1	436.2256;442.2633	1	2	2	nan	nan	nan	nan	1	1	nan	nan	nan	nan	nan	nan	nan	nan	nan	0.10692046;0.45255238	-0.30869	nan	-0.30869	nan	nan	nan	nan	0.368254	nan	nan	nan	nan	-0.5690854243827392;-0.04829526101109975	-0.569085	-0.0482953
Q14203_A933	Q14203		Dynactin subunit 1	DCTN1		A*EITDAEGLGLK	1	4	1_A[442.2633];1_A[436.2256]	2	A	1	442.2633;436.2256	2	3	2	1	nan	nan	nan	1	1	1	nan	nan	nan	nan	nan	nan	nan	nan	0.809612	2.3698	2.76072	4.32193	0.417681	nan	nan	nan	nan	nan	nan	nan	nan	4.321928094887363;4.321928094887363;0.41768115769068337	4.32193	4.32193	0.417681
P30519_A48	P30519		Heme oxygenase 2	HMOX2		A*ENTQFVK;A*ENTQFVKDFLK	2	18	1_A[436.2256];1_A[442.2633]	2	A	1	436.2256;442.2633	5	11	2	2	3	2	2	1	1	2	2	1	1	1	2	2	2	2	0.8124097;0.85964423;0.8945573;0.41707173;0.7940103;0.50380456;0.13011518;0.20649089;0.6041665;0.52041274;0.76816064;0.34547314;0.40096495;0.3622388;0.6514309;-0.29581723	-2.68736	3.75833	0.236331	-5.61974	2.43744	-5.28098	-5.20987	0.432608	0.771299	0.454431	1.10661	0.00797061	-0.06956836156175561;0.5422311936509916;-5.375981467466509;-6.954288324039294;-5.826778382589514;-4.321928094887363;2.7696498190767445;2.623092796139591;1.91957450723474;-5.459438078750083;-6.667493946293549;-5.704265951799525;-3.2927087014462324;-5.37036034063718;-5.038101179603827;-5.138862958857158;-5.292142852630617	-0.0695684	0.542231	-6.16513	-5.07435
O95197_P31	O95197		Reticulon-3	RTN3		AEPSAATQSHSISSSSFGAEPSAPGGGGSP*GACPALGTK	1	3	30_P[442.2633]	1	P	1	442.263	2	2	1	nan	1	nan	nan	1	nan	nan	nan	nan	1	nan	nan	nan	nan	nan		4.32193	nan	4.32193	nan	4.32193	nan	nan	nan	nan	nan	nan	nan	4.321928094887363;4.321928094887363	4.32193
Q96DB5_Y259	Q96DB5		Regulator of microtubule dynamics protein 1	RMDN1		AEQVDPNFY*SK	1	10	9_Y[442.2633];9_Y[436.2256]	2	Y	1	442.2633;436.2256	4	9	2	2	3	2	nan	1	1	1	1	1	1	1	1	1	nan	nan	0.7586257;0.6571892;0.6404427	3.79461	1.05463	4.32193	4.32193	2.21267	4.32193	nan	nan	nan	0.874588	nan	nan	4.321928094887363;4.321928094887363;4.321928094887363;4.321928094887363;3.220277908435917;1.7676523616881297;1.6500921739682282;4.321928094887363;4.321928094887363	4.32193	4.32193	4.32193	4.32193
Q9NRY5_A114	Q9NRY5		Protein FAM114A2	FAM114A2		A*ETSLGIPGPSEISTEVK	1	8	1_A[436.2256];1_A[442.2633]	2	A	1	436.2256;442.2633	3	7	2	nan	3	nan	2	1	1	nan	nan	1	1	1	nan	nan	1	1	0.7627521;0.76575875;0.9276038;0.9334625;0.92281723;0.94121057;0.94503325	2.34666	1.75901	4.36113	nan	1.5643	nan	1.11456	0.258098	nan	0.522243	nan	0.194177	4.178624704853038;4.54362980586968;1.986487267415785;1.7261110398317392;0.9803046027957929;1.2518612861644551;0.9772528973256371	4.17862	4.54363
P50991_I461	P50991		T-complex protein 1 subunit delta	CCT4		AFADAMEVI*PSTLAENAGLNPISTVTELR	1	3	9_I[436.2256];9_I[442.2633]	2	I	1	436.2256;442.2633	2	2	1	nan	nan	1	nan	1	nan	nan	nan	nan	nan	nan	1	nan	nan	nan	0.210769	-1.67941	3.73708	0.963098	nan	nan	-4.32193	nan	nan	nan	nan	nan	nan	0.9630982179475079;-4.321928094887363	0.963098
Q15365_D77	Q15365	sp|Q15366|PCBP2_HUMAN	Poly(rC)-binding protein 1	PCBP1	PCBP2	AFAMIID*K	1	5	7_D[436.2256]	1	D	1	436.226	2	4	2	2	nan	nan	nan	1	1	1	1	nan	nan	nan	nan	nan	nan	nan		-4.32193	nan	-4.32193	-4.32193	nan	nan	nan	nan	nan	nan	nan	nan	-4.321928094887363;-4.321928094887363;-4.321928094887363;-4.321928094887363	-4.32193	-4.32193	-4.32193	-4.32193
O96000_A30	O96000		NADH dehydrogenase [ubiquinone] 1 beta subcomplex subunit 10	NDUFB10		A*FDLIVDRPVTLVR	1	3	1_A[442.2633]	1	A	1	442.263	1	2	2	nan	nan	nan	nan	1	1	nan	nan	nan	nan	nan	nan	nan	nan	nan		4.32193	nan	4.32193	nan	nan	nan	nan	nan	nan	nan	nan	nan	4.321928094887363;4.321928094887363	4.32193	4.32193
Q9UDW1_D45	Q9UDW1		Cytochrome b-c1 complex subunit 9	UQCR10		AFDQGADAIYD*HINEGK	1	2	11_D[442.2633]	1	D	1	442.263	1	1	1	nan	nan	nan	nan	1	nan	nan	nan	nan	nan	nan	nan	nan	nan	nan		4.32193	nan	4.32193	nan	nan	nan	nan	nan	nan	nan	nan	nan	4.32193	4.32193
P62316_A58	P62316		Small nuclear ribonucleoprotein Sm D2	SNRPD2		A*FDRHCNMVLENVK	1	2	1_A[436.2256];1_A[442.2633]	2	A	1	436.2256;442.2633	1	1	1	nan	nan	nan	nan	1	nan	nan	nan	nan	nan	nan	nan	nan	nan	nan	0.432002	3.38828	nan	3.38828	nan	nan	nan	nan	nan	nan	nan	nan	nan	3.38828	3.38828
O95470_P14	O95470		Sphingosine-1-phosphate lyase 1	SGPL1		AFEP*YLEILEVYSTK	1	4	4_P[442.2633];4_P[436.2256]	2	P	1	442.2633;436.2256	2	3	2	1	nan	nan	nan	1	1	1	nan	nan	nan	nan	nan	nan	nan	nan	0.07039983;0.8613513	0.586465	3.55809	3.10241	-1.92948	nan	nan	nan	1.72466	nan	nan	nan	nan	1.8828973047627757;4.321928094887363;-1.9294833074822448	1.8829	4.32193	-1.92948
Q9UQ80_E270_V269	Q9UQ80		Proliferation-associated protein 2G4	PA2G4		AFFSEV*E*R	1	3	7_E[442.2633];6_V[436.2256]	2	E;V	2	442.2633;436.2256	1	2	2	nan	nan	nan	nan	1	1	nan	nan	nan	nan	nan	nan	nan	nan	nan	0.52886134;0.042135175	-0.13499	nan	-0.13499	nan	nan	nan	nan	0.404018	nan	nan	nan	nan	-0.4206737030316213;0.15069464100709112	-0.420674	0.150695
Q9H479_C24	Q9H479		Fructosamine-3-kinase	FN3K		AFGGPGAGC*ISEGR	1	5	9_C[436.2256];9_C[442.2633]	2	C	1	436.2256;442.2633	2	4	1	nan	3	nan	nan	1	nan	nan	nan	1	1	1	nan	nan	nan	nan	0.4862499;-0.014513913;0.1622867	2.15415	2.63998	0.287405	nan	4.0209	nan	nan	nan	nan	0.26106	nan	nan	0.2874046469297942;3.8842106791373303;3.856575888913466;4.321928094887363	0.287405
Q7Z2K6_E278	Q7Z2K6		Endoplasmic reticulum metallopeptidase 1	ERMP1		AFINLE*AAGVGGK	1	10	6_E[436.2256];6_E[442.2633]	2	E	1	436.2256;442.2633	4	9	2	nan	3	2	2	1	1	nan	nan	1	1	1	1	1	1	1	0.060417898;0.7526295;0.7166331;0.78986365;0.9374324;0.9415024;0.655405;-0.048751388	2.16556	0.391851	2.54156	nan	2.23601	2.26993	1.61473	2.51782	nan	0.881695	0.0426024	2.04283	0.7611887203896138;4.321928094887363;3.2332695004201266;1.9148463309243335;1.5599181574810186;2.2398055058350232;2.300054357147542;3.0592311259460727;0.1702365239328496	0.761189	4.32193
P09211_A195	P09211		Glutathione S-transferase P	GSTP1		AFLA*SPEYVNLPINGNGK;AFLA*SPEYVNLPINGNGKQ	2	7	4_A[436.2256];4_A[442.2633]	2	A	1	436.2256;442.2633	2	4	2	2	nan	nan	nan	1	1	2	2	nan	nan	nan	nan	nan	nan	nan	0.344645;0.18043454	-3.7174	0.854935	-4.32193	-3.11287	nan	nan	nan	nan	0.354147	nan	nan	nan	-4.321928094887363;-4.321928094887363;-4.321928094887363;-2.404647149091449;-4.321928094887363;-1.4029687457666937	-4.32193	-4.32193	-3.36329	-2.86245
P09211_P197	P09211		Glutathione S-transferase P	GSTP1		AFLASP*EYVNLPINGNGKQ	1	3	6_P[442.2633];6_P[436.2256]	2	P	1	442.2633;436.2256	1	2	2	nan	nan	nan	nan	1	1	nan	nan	nan	nan	nan	nan	nan	nan	nan	0.25478175;0.19403106	-2.03066	nan	-2.03066	nan	nan	nan	nan	1.93204	nan	nan	nan	nan	-0.6645064725384566;-3.3968228399300395	-0.664506	-3.39682
Q96BY7_P736	Q96BY7		Autophagy-related protein 2 homolog B	ATG2B		AFTEVFLDDSHSP*ANCR	1	6	13_P[442.2633];13_P[436.2256]	2	P	1	442.2633;436.2256	3	5	2	1	2	nan	nan	1	1	1	nan	1	nan	1	nan	nan	nan	nan	0.64014155;0.99035996	2.79417	1.46859	4.32193	1.39293	2.66765	nan	nan	nan	nan	2.33951	nan	nan	4.321928094887363;4.321928094887363;1.3929339389195858;4.321928094887363;1.0133623764927067	4.32193	4.32193	1.39293
P31939_Q184	P31939		Bifunctional purine biosynthesis protein PURH	ATIC		AFTHTAQ*YDEAISDYFR	1	2	7_Q[436.2256];7_Q[442.2633]	2	Q	1	436.2256;442.2633	1	1	1	nan	nan	nan	nan	1	nan	nan	nan	nan	nan	nan	nan	nan	nan	nan	0.551779	4.73127	nan	4.73127	nan	nan	nan	nan	nan	nan	nan	nan	nan	4.73127	4.73127
P31939_D186	P31939		Bifunctional purine biosynthesis protein PURH	ATIC		AFTHTAQYD*EAISDYFRK	1	3	9_D[442.2633];9_D[436.2256]	2	D	1	442.2633;436.2256	1	2	2	nan	nan	nan	nan	1	1	nan	nan	nan	nan	nan	nan	nan	nan	nan	-0.14571108;0.7790358	-0.405807	nan	-0.405807	nan	nan	nan	nan	0.0628455	nan	nan	nan	nan	-0.45024552605073154;-0.36136854398275753	-0.450246	-0.361369
P68363_G416	P68363	sp|P68366|TBA4A_HUMAN; sp|Q71U36|TBA1A_HUMAN; sp|Q9BQE3|TBA1C_HUMAN; sp|Q9NY65|TBA8_HUMAN	Tubulin alpha-1B chain	TUBA1B	TUBA1A; TUBA1C; TUBA4A; TUBA8	AFVHWYVGEGMEEG*EFSEAR	1	3	14_G[436.2256]	1	G	1	436.226	1	2	2	nan	nan	nan	nan	1	1	nan	nan	nan	nan	nan	nan	nan	nan	nan		-4.32193	nan	-4.32193	nan	nan	nan	nan	nan	nan	nan	nan	nan	-4.321928094887363;-4.321928094887363	-4.32193	-4.32193
Q9NVI7_D293	Q9NVI7		ATPase family AAA domain-containing protein 3A	ATAD3A		AFVTDWD*K	1	12	7_D[442.2633];7_D[436.2256]	2	D	1	442.2633;436.2256	5	11	2	2	3	2	2	1	1	1	1	1	1	1	1	1	1	1	0.48204687;0.21264787;0.30896345;0.8095109;0.7902961;0.7959077;0.679141;0.79220986;0.84102046;0.7765521	0.89353	2.11748	4.25419	-1.12435	1.59134	-0.128366	-0.12517	0.0957907	1.38576	0.326907	0.103831	0.316159	4.186459616125039;4.321928094887363;-2.1042247186036036;-0.14446869521513772;1.7284160373510313;1.2182083719193795;1.8273896917272714;-0.05494657031283104;-0.20178600934474333;0.09838805729816402;-0.3487285448594827	4.18646	4.32193	-2.10422	-0.144469
P62269_D62	P62269		40S ribosomal protein S18	RPS18		AGELTED*EVER	1	2	7_D[442.2633];7_D[436.2256]	2	D	1	442.2633;436.2256	1	1	1	nan	nan	nan	nan	1	nan	nan	nan	nan	nan	nan	nan	nan	nan	nan	0.848774	-1.44658	nan	-1.44658	nan	nan	nan	nan	nan	nan	nan	nan	nan	-1.44658	-1.44658
P60709_D25	P60709	sp|A5A3E0|POTEF_HUMAN; sp|P0CG38|POTEI_HUMAN; sp|P0CG39|POTEJ_HUMAN; sp|P62736|ACTA_HUMAN; sp|P63261|ACTG_HUMAN; sp|P63267|ACTH_HUMAN; sp|P68032|ACTC_HUMAN; sp|P68133|ACTS_HUMAN; sp|Q6S8J3|POTEE_HUMAN	Actin; cytoplasmic 1	ACTB	ACTA1; ACTA2; ACTC1; ACTG1; ACTG2; POTEE; POTEF; POTEI; POTEJ	AGFAGDD*APR	1	6	7_D[442.2633];7_D[436.2256]	2	D	1	442.2633;436.2256	2	5	2	nan	3	nan	nan	1	1	nan	nan	1	1	1	nan	nan	nan	nan	0.48806477;0.721966;0.007756729;0.3678016;0.7087917	1.88365	2.6835	-0.0138732	nan	3.78117	nan	nan	0.364505	nan	0.786717	nan	nan	-0.2716171225115874;0.24387070026737886;3.3328318992131183;4.689565093195611;3.321106196502716	-0.271617	0.243871
P61158_D11	P61158		Actin-related protein 3	ACTR3		AGRLPACVVD*CGTGYTK	1	2	10_D[436.2256];10_D[442.2633]	2	D	1	436.2256;442.2633	1	1	1	nan	nan	nan	nan	1	nan	nan	nan	nan	nan	nan	nan	nan	nan	nan	0.23252	-3.25415	nan	-3.25415	nan	nan	nan	nan	nan	nan	nan	nan	nan	-3.25415	-3.25415
P35579_E772_E774	P35579	sp|P35580|MYH10_HUMAN	Myosin-9	MYH9	MYH10	AGVLAHLE*EE*R	1	3	10_E[436.2256];8_E[442.2633]	2	E	1	436.2256;442.2633	1	2	2	nan	nan	nan	nan	1	1	nan	nan	nan	nan	nan	nan	nan	nan	nan	0.6770554;0.11033943	-1.96632	nan	-1.96632	nan	nan	nan	nan	0.926579	nan	nan	nan	nan	-1.3111301293619475;-2.621510787582685	-1.31113	-2.62151
P07737_G3	P07737		Profilin-1	PFN1		AG*WNAYIDNLMADGTCQDAAIVGYK;AG*WNAYIDNLMADGTCQDAAIVGYKDSPSVWAAVPGK	2	6	2_G[436.2256];2_G[442.2633]	2	G	1	436.2256;442.2633	2	3	2	1	nan	nan	nan	2	2	1	nan	nan	nan	nan	nan	nan	nan	nan	0.43576625;0.809321;-0.317983;-0.23044774;0.5534787	-2.51561	1.50524	-1.45125	-3.57998	nan	nan	nan	0.00832481	nan	nan	nan	nan	-0.9560857607697102;-1.9581787825822639;-1.7799656670813404;-1.1107527514664375;-3.579981976884403	-1.45713	-1.44536	-3.57998
P07737_G3_Y7	P07737		Profilin-1	PFN1		AG*WNAY*IDNLMADGTCQDAAIVGYKDSPSVWAAVPGK	1	2	2_G[442.2633];6_Y[436.2256]	2	G;Y	2	442.2633;436.2256	1	1	1	nan	nan	nan	nan	1	nan	nan	nan	nan	nan	nan	nan	nan	nan	nan	0.197454	-0.701437	nan	-0.701437	nan	nan	nan	nan	nan	nan	nan	nan	nan	-0.701437	-0.701437
Q9C0D9_G3	Q9C0D9		Ethanolaminephosphotransferase 1	SELENOI		AG*YEYVSPEQLAGFDK;AG*YEYVSPEQLAGFDKYK	2	9	2_G[436.2256];2_G[442.2633]	2	G	1	436.2256;442.2633	3	7	2	2	3	nan	nan	1	1	1	1	1	1	2	nan	nan	nan	nan	0.24831472;0.20121983;0.65347624;0.5266894;0.5620309;0.63874084;0.5311335;0.6466385	1.068	1.38402	1.0027	-0.282207	2.48352	nan	nan	2.17366	0.333939	1.4133	nan	nan	-0.534314781721311;2.5397073943273543;-0.5183372757623725;-0.04607675732973384;4.103994477752433;1.8405561843464318;0.8009650513386182;2.211066627656082	-0.534315	2.53971	-0.518337	-0.0460768
Q9C0D9_A2	Q9C0D9		Ethanolaminephosphotransferase 1	SELENOI		A*GYEYVSPEQLAGFDKYK	1	6	1_A[442.2633];1_A[436.2256]	2	A	1	442.2633;436.2256	3	5	1	2	nan	2	nan	1	nan	1	1	nan	nan	nan	1	1	nan	nan	0.45450798;0.6962019;0.3972936;0.08845829	1.57748	3.10685	4.32193	-1.79562	nan	2.20614	nan	nan	0.412301	nan	1.70992	nan	4.321928094887363;-1.5040803357628552;-2.0871624564543483;3.4152411983476285;0.997048512392122	4.32193		-1.50408	-2.08716
Q9C0D9_G3_Y4	Q9C0D9		Ethanolaminephosphotransferase 1	SELENOI		AG*Y*EYVSPEQLAGFDKYK;AG*Y*EYVSPEQLAGFDK	2	3	2_G[436.2256];3_Y[442.2633];2_G[442.2633];3_Y[436.2256]	4	G;Y	2	436.2256;442.2633	2	2	1	nan	nan	1	nan	1	nan	nan	nan	nan	nan	nan	1	nan	nan	nan	0.35375938;0.92079085	2.60211	3.04855	4.75776	nan	nan	0.446458	nan	nan	nan	nan	nan	nan	4.7577585374443805;0.44645825275766965	4.75776
P50990_C149	P50990		T-complex protein 1 subunit theta	CCT8		AHEILPNLVCC*SAK;KAHEILPNLVCC*SAK	2	6	11_C[442.2633];11_C[436.2256];12_C[442.2633];12_C[436.2256]	4	C	1	442.2633;436.2256	2	4	2	2	nan	nan	nan	1	2	1	1	nan	nan	nan	nan	nan	nan	nan	0.6246344;0.43231028;0.36959258;0.5019912;-0.2544492	-0.381831	2.0204	1.0468	-1.81047	nan	nan	nan	4.21462	3.13108	nan	nan	nan	4.0269888860467775;-3.5133925283496823;-0.35336713429137345;-4.02447490773593;0.40354272792124457	4.02699	-1.93338	-4.02447	0.403543
P22830_F188	P22830		Ferrochelatase; mitochondrial	FECH		AIAF*TQYPQYSCSTTGSSLNAIYR	1	4	4_F[436.2256];4_F[442.2633]	2	F	1	436.2256;442.2633	2	3	2	nan	1	nan	nan	1	1	nan	nan	1	nan	nan	nan	nan	nan	nan	0.43825287;0.62904376	1.95902	0.628951	2.40375	nan	1.51428	nan	nan	2.71271	nan	nan	nan	nan	0.48557384027708067;4.321928094887363;1.514280638547111	0.485574	4.32193
O43765_A151	O43765		Small glutamine-rich tetratricopeptide repeat-containing protein alpha	SGTA		A*ICIDPAYSK	1	3	1_A[436.2256];1_A[442.2633]	2	A	1	436.2256;442.2633	1	2	2	nan	nan	nan	nan	1	1	nan	nan	nan	nan	nan	nan	nan	nan	nan	0.43510094;-0.25666732	2.84011	nan	2.84011	nan	nan	nan	nan	0.847263	nan	nan	nan	nan	2.241008324404167;3.439218742540287	2.24101	3.43922
P16949_A86_E88	P16949	sp|Q93045|STMN2_HUMAN	Stathmin	STMN1	STMN2	A*IE*ENNNFSK	1	2	3_E[442.2633];1_A[436.2256]	2	E;A	2	442.2633;436.2256	1	1	1	nan	nan	nan	nan	1	nan	nan	nan	nan	nan	nan	nan	nan	nan	nan	0.801557	-1.40617	nan	-1.40617	nan	nan	nan	nan	nan	nan	nan	nan	nan	-1.40617	-1.40617
P07339_P319	P07339		Cathepsin D	CTSD		AIGAVP*LIQGEYMIPCEK;AIGAVP*LIQGEYMIPCEKVSTLPAITLK	2	7	6_P[442.2633];6_P[436.2256]	2	P	1	442.2633;436.2256	3	5	2	1	2	nan	nan	1	1	nan	1	2	1	nan	nan	nan	nan	nan	0.59086335;1.0;0.5933932;0.85113376;0.49390098;0.80270904	0.324061	2.56666	0.945059	-2.49612	2.52325	nan	nan	1.00013	nan	1.17132	nan	nan	0.23785663931429785;1.6522604824887752;-2.4961243161757016;1.0782907647171838;2.3117163072036617;3.351495183587235	0.237857	1.65226		-2.49612
P07339_E324_G323	P07339		Cathepsin D	CTSD		AIGAVPLIQG*E*YMIPCEK	1	4	11_E[442.2633];10_G[436.2256];11_E[436.2256];10_G[442.2633]	4	E;G	2	442.2633;436.2256	3	3	1	1	1	nan	nan	1	nan	1	nan	nan	1	nan	nan	nan	nan	nan	0.72909707;0.67389554;0.84165525	-0.20961	2.11794	1.65309	-2.51335	0.23143	nan	nan	nan	nan	nan	nan	nan	1.6530865493622355;-2.5133467617131036;0.23143044147858877	1.65309		-2.51335
P49593_F332	P49593		Protein phosphatase 1F	PPM1F		AIGDVF*QKPYVSGEADAASR	1	2	6_F[442.2633];6_F[436.2256]	2	F	1	442.2633;436.2256	1	1	1	nan	nan	nan	nan	1	nan	nan	nan	nan	nan	nan	nan	nan	nan	nan	0.388217	-0.303828	nan	-0.303828	nan	nan	nan	nan	nan	nan	nan	nan	nan	-0.303828	-0.303828
P07437_G71	P07437	sp|Q13509|TBB3_HUMAN; sp|Q13885|TBB2A_HUMAN; sp|Q9BVA1|TBB2B_HUMAN	Tubulin beta chain	TUBB	TUBB2A; TUBB2B; TUBB3	AILVDLEPG*TMDSVR	1	2	9_G[436.2256];9_G[442.2633]	2	G	1	436.2256;442.2633	1	1	1	nan	nan	nan	nan	1	nan	nan	nan	nan	nan	nan	nan	nan	nan	nan	-0.0557884	-0.731392	nan	-0.731392	nan	nan	nan	nan	nan	nan	nan	nan	nan	-0.731392	-0.731392
P49327_A1445	P49327		Fatty acid synthase	FASN		A*INCATSGVVGLVNCLR	1	5	1_A[436.2256]	1	A	1	436.226	2	4	2	2	nan	nan	nan	1	1	1	1	nan	nan	nan	nan	nan	nan	nan		-4.32193	nan	-4.32193	-4.32193	nan	nan	nan	nan	nan	nan	nan	nan	-4.321928094887363;-4.321928094887363;-4.321928094887363;-4.321928094887363	-4.32193	-4.32193	-4.32193	-4.32193
Q96DB5_E295	Q96DB5		Regulator of microtubule dynamics protein 1	RMDN1		AKDYPAHTEE*DK	1	5	10_E[442.2633];10_E[436.2256]	2	E	1	442.2633;436.2256	2	4	2	2	nan	nan	nan	1	1	1	1	nan	nan	nan	nan	nan	nan	nan	0.610467	3.94243	0.536686	4.32193	3.56294	nan	nan	nan	nan	1.07337	nan	nan	nan	4.321928094887363;4.321928094887363;4.321928094887363;2.803951550933977	4.32193	4.32193	4.32193	2.80395
Q6IC98_Y386	Q6IC98		GRAM domain-containing protein 4	GRAMD4		AKY*DTPYIIWR;Y*DTPYIIWR	2	9	3_Y[442.2633];1_Y[442.2633];3_Y[436.2256];1_Y[436.2256]	4	Y	1	442.2633;436.2256	3	6	2	2	2	nan	nan	2	2	1	1	1	1	nan	nan	nan	nan	nan	0.27070042;0.0644584;0.25725102;0.5089192	2.3706	2.65832	4.60751	-0.568254	3.07255	nan	nan	0.403867	0.447378	1.76689	nan	nan	4.321928094887363;4.321928094887363;5.464237368672437;4.321928094887363;-0.2519100557000604;-0.8845975043621531;4.321928094887363;1.823174205650524	4.32193	4.89308	-0.25191	-0.884598
A0FGR8_E170	A0FGR8		Extended synaptotagmin-2	ESYT2		ALALLEDE*ER	1	5	8_E[442.2633];8_E[436.2256]	2	E	1	442.2633;436.2256	2	4	2	nan	2	nan	nan	1	1	nan	nan	1	1	nan	nan	nan	nan	nan	0.10589579;0.34028262	3.61771	0.995914	4.32193	nan	2.91349	nan	nan	nan	nan	0.501549	nan	nan	4.321928094887363;4.321928094887363;3.26814189547133;2.55884434332738	4.32193	4.32193
P05386_G67	P05386		60S acidic ribosomal protein P1	RPLP1		ALANVNIGSLICNVGAGG*PAPAAGAAPAGGPAPSTAAAPAEEK	1	3	18_G[436.2256];18_G[442.2633]	2	G	1	436.2256;442.2633	1	2	2	nan	nan	nan	nan	1	1	nan	nan	nan	nan	nan	nan	nan	nan	nan	0.5762233;-0.12639886	0.903008	nan	0.903008	nan	nan	nan	nan	1.74476	nan	nan	nan	nan	2.1367419399390317;-0.3307257434806468	2.13674	-0.330726
Q96HR9_A162	Q96HR9		Receptor expression-enhancing protein 6	REEP6		A*LDAAAGITR	1	3	1_A[442.2633]	1	A	1	442.263	1	2	2	nan	nan	nan	nan	1	1	nan	nan	nan	nan	nan	nan	nan	nan	nan		4.32193	nan	4.32193	nan	nan	nan	nan	nan	nan	nan	nan	nan	4.321928094887363;4.321928094887363	4.32193	4.32193
P31948_C461	P31948		Stress-induced-phosphoprotein 1	STIP1		ALDLDSSC*K	1	3	8_C[436.2256];8_C[442.2633]	2	C	1	436.2256;442.2633	1	2	2	nan	nan	nan	nan	1	1	nan	nan	nan	nan	nan	nan	nan	nan	nan	-0.29564613;-0.29899386	-0.822684	nan	-0.822684	nan	nan	nan	nan	0.682591	nan	nan	nan	nan	-0.34001923702054776;-1.305348802676738	-0.340019	-1.30535
P37268_A78	P37268		Squalene synthase	FDFT1		A*LDTLEDDMTISVEK;A*LDTLEDDMTISVEKK	2	11	1_A[442.2633];1_A[436.2256]	2	A	1	442.2633;436.2256	3	6	2	nan	3	nan	1	2	1	nan	nan	2	2	2	nan	nan	1	nan	0.21824852;0.31243247;-0.28125;0.59707797;0.21619248	1.21619	4.80687	4.30609	nan	3.66441	nan	-4.32193	0.0223958	nan	0.324528	nan	nan	4.321928094887363;4.321928094887363;4.290255704193472;4.321928094887363;3.638247196327753;4.708068243857396;2.6548033890926934;4.321928094887363;2.3414756603224482;-4.321928094887363	4.32193	4.29026
P37268_D80	P37268		Squalene synthase	FDFT1		ALD*TLEDDMTISVEK;ALD*TLEDDMTISVEKK	2	19	3_D[442.2633];3_D[436.2256]	2	D	1	442.2633;436.2256	4	7	2	2	nan	2	1	2	2	4	4	nan	nan	nan	2	2	nan	2	0.19733365;0.70526576;0.26848722;0.7544854;0.60474956;0.75661457;0.80614084;0.70296496;0.8223251;0.78217006;0.38265958;0.73254097;0.69810444;-0.14111108;0.6340885	-0.218691	3.32189	4.45659	-2.02726	nan	-3.04249	-0.261606	0.190441	0.378832	nan	0.195814	nan	4.321928094887363;4.321928094887363;4.860577232492644;4.321928094887363;-2.0140073055646814;-4.612018449948277;-2.576258027487158;-1.1296403605284575;-0.4805041909167686;-3.5468740076986496;-3.038261174642502;-0.19367940832885402;-2.1922743309889015;-3.6157818366258496;-1.7733931876590463;-4.58850801960541;0.3454091723056906;-0.8686204367500996	4.32193	4.59125	-2.29513	-1.75938
P49748_V547	P49748		Very long-chain specific acyl-CoA dehydrogenase; mitochondrial	ACADVL		ALEQFATVV*EAK	1	2	9_V[442.2633]	1	V	1	442.263	1	1	1	nan	nan	nan	nan	1	nan	nan	nan	nan	nan	nan	nan	nan	nan	nan		4.32193	nan	4.32193	nan	nan	nan	nan	nan	nan	nan	nan	nan	4.32193	4.32193
P0DN79_E187	P0DN79	sp|P35520|CBS_HUMAN	Cystathionine beta-synthase-like protein	CBSL	CBS	ALGAE*IVR	1	12	5_E[436.2256];5_E[442.2633]	2	E	1	436.2256;442.2633	5	11	2	2	3	2	2	1	1	1	1	1	1	1	1	1	1	1	0.3176;0.37051147;0.39240697;0.30187628;0.36454204;0.4901315;0.5108895;0.7053388;0.3121003;0.2601455	-1.84781	3.21326	0.0626217	-4.45151	1.83724	-5.87513	-0.812253	0.0756819	0.215694	0.444726	2.19656	0.147965	0.009106572647684446;0.1161368978598327;-4.298986555993913;-4.604023630228471;2.1249506536070246;2.061758797368771;1.325012640395685;-4.321928094887363;-7.428337265771174;-0.7076266866513078;-0.9168802420530596	0.00910657	0.116137	-4.29899	-4.60402
Q5JRX3_G382	Q5JRX3		Presequence protease; mitochondrial	PITRM1		ALIESGLGTDFSPDVGYNG*YTR	1	7	19_G[442.2633];19_G[436.2256]	2	G	1	442.2633;436.2256	4	6	2	1	2	nan	1	1	1	nan	1	1	nan	1	nan	nan	1	nan	0.39575222;0.009015096	1.28915	3.92983	4.32193	1.50013	3.65647	nan	-4.32193	nan	nan	0.941107	nan	nan	4.321928094887363;4.321928094887363;1.5001347479708904;2.9910020715663004;4.321928094887363;-4.321928094887363	4.32193	4.32193		1.50013
P40939_L342	P40939		Trifunctional enzyme subunit alpha; mitochondrial	HADHA		ALMGL*YHGQVLCK;ALMGL*YHGQVLCKK	2	5	5_L[442.2633];5_L[436.2256]	2	L	1	442.2633;436.2256	3	4	1	1	nan	nan	2	1	nan	nan	1	nan	nan	nan	nan	nan	1	1	0.17941825;0.68049043;0.500613;0.60426825	2.39559	2.81904	5.40471	-0.184084	nan	nan	1.96615	nan	nan	nan	nan	0.642585	5.40470852546044;-0.1840842693356799;2.4205269614871017;1.5117742452030511	5.40471			-0.184084
P40939_Y343	P40939		Trifunctional enzyme subunit alpha; mitochondrial	HADHA		ALMGLY*HGQVLCK;ALMGLY*HGQVLCKK	2	15	6_Y[442.2633];6_Y[436.2256]	2	Y	1	442.2633;436.2256	4	8	2	1	3	2	nan	2	1	1	nan	2	2	2	2	2	nan	nan	0.3628608;0.10776831;0.5412532;0.5862506;0.6638491;0.4746357;0.67937136;0.7127362;0.98034656;0.81398827;0.919163;0.8176995	1.49634	2.68293	4.65729	-1.10378	2.74642	-0.314581	nan	0.47427	nan	0.192061	0.60534	nan	5.663366265904295;4.321928094887363;4.321928094887363;-1.1037798627557331;2.8318602152678203;2.9717580747638284;2.0631190216277693;3.000259862313889;2.1604001961416266;3.451099446788655;-0.7566350062159071;0.9835533481328615;-1.6872399357509857;0.2019994221020464	4.99265	4.32193	-1.10378
P40939_G341	P40939		Trifunctional enzyme subunit alpha; mitochondrial	HADHA		ALMG*LYHGQVLCKK;ALMG*LYHGQVLCK	2	16	4_G[442.2633];4_G[436.2256]	2	G	1	442.2633;436.2256	5	11	2	2	3	2	2	1	1	1	1	2	2	1	1	1	2	2	0.8576707;0.25036567;0.5290384;0.18953702;0.6341918;0.77647924;0.4479046;0.66383374;0.8540493;0.7351989;0.5997591;0.9417003;0.7693444;0.8895243	1.40803	2.21726	4.16119	-0.0199457	2.39594	-1.53665	2.03963	1.21559	1.05601	0.266222	0.490259	0.576176	5.020739770593427;3.301640201869547;0.7267634330905632;-0.7666547477414849;2.3091563458568745;2.534989908325887;2.2825222804815875;1.9527005867438656;2.648128108549616;-1.1899845989324556;-1.8833159046390746;0.4821196857035316;2.782313695378064;0.5721761018319007;4.321928094887363	5.02074	3.30164	0.726763	-0.766655
P18669_E169	P18669	sp|P15259|PGAM2_HUMAN; sp|Q8N0Y7|PGAM4_HUMAN	Phosphoglycerate mutase 1	PGAM1	PGAM2; PGAM4	ALPFWNE*EIVPQIK	1	3	7_E[436.2256];7_E[442.2633]	2	E	1	436.2256;442.2633	1	2	2	nan	nan	nan	nan	1	1	nan	nan	nan	nan	nan	nan	nan	nan	nan	0.60312635;-0.08022615	-0.910208	nan	-0.910208	nan	nan	nan	nan	0.360418	nan	nan	nan	nan	-0.655354217023595;-1.1650617452326937	-0.655354	-1.16506
P15311_E378	P15311		Ezrin	EZR		ALQLEEE*R	1	3	7_E[436.2256];7_E[442.2633]	2	E	1	436.2256;442.2633	1	2	2	nan	nan	nan	nan	1	1	nan	nan	nan	nan	nan	nan	nan	nan	nan	0.291692	-2.68764	nan	-2.68764	nan	nan	nan	nan	2.31123	nan	nan	nan	nan	-1.053353721220695;-4.321928094887363	-1.05335	-4.32193
O14569_E8	O14569		Cytochrome b561 domain-containing protein 2	CYB561D2		ALSAETE*SHIYR	1	6	7_E[436.2256];7_E[442.2633]	2	E	1	436.2256;442.2633	2	3	2	nan	nan	1	nan	2	2	nan	nan	nan	nan	nan	nan	1	nan	nan	0.7622248;-0.17439114;0.23211686	0.673444	4.58555	3.91592	nan	nan	-2.56903	nan	0.574184	nan	nan	nan	nan	3.6002599146157297;3.4195582820255312;4.321928094887363;4.321928094887363;-2.5690303129276715	3.50991	4.32193
Q9UMX0_P266	Q9UMX0	sp|Q9NRR5|UBQL4_HUMAN	Ubiquilin-1	UBQLN1	UBQLN4	ALSNLESIP*GGYNALRR	1	4	9_P[442.2633]	1	P	1	442.263	2	3	2	nan	1	nan	nan	1	1	nan	nan	1	nan	nan	nan	nan	nan	nan		4.32193	nan	4.32193	nan	4.32193	nan	nan	nan	nan	nan	nan	nan	4.321928094887363;4.321928094887363;4.321928094887363	4.32193	4.32193
P04843_E529	P04843		Dolichyl-diphosphooligosaccharide--protein glycosyltransferase subunit 1	RPN1		ALTSE*IALLQSR	1	4	5_E[436.2256];5_E[442.2633]	2	E	1	436.2256;442.2633	2	3	2	1	nan	nan	nan	1	1	nan	1	nan	nan	nan	nan	nan	nan	nan	0.22578396;0.055464584;-0.24106488	0.829848	1.55066	-0.266638	1.92633	nan	nan	nan	3.13816	nan	nan	nan	nan	1.9523737857517862;-2.4856494070877266;1.9263331892175646	1.95237	-2.48565		1.92633
P26038_S527	P26038		Moesin	MSN		ALTS*ELANAR	1	3	4_S[436.2256];4_S[442.2633]	2	S	1	436.2256;442.2633	1	2	2	nan	nan	nan	nan	1	1	nan	nan	nan	nan	nan	nan	nan	nan	nan	0.34812024;0.28365174	1.29779	nan	1.29779	nan	nan	nan	nan	0.243078	nan	nan	nan	nan	1.1259049818334286;1.4696685191788794	1.1259	1.46967
Q01813_E695	Q01813		ATP-dependent 6-phosphofructokinase; platelet type	PFKP		AME*WITAK	1	8	3_E[442.2633];3_E[436.2256]	2	E	1	442.2633;436.2256	3	6	2	2	nan	nan	2	2	1	1	1	nan	nan	nan	nan	nan	1	1	0.11756608;0.37903565;0.25349352;0.8143317	0.192734	3.83527	4.47349	-0.964963	nan	nan	-2.93032	0.214336	0.326353	nan	nan	1.96803	4.321928094887363;4.928162315764793;4.321928094887363;-0.734196981319741;-1.1957295157076138;-1.538716785334274;-4.321928094887363	4.62505	4.32193	-0.734197	-1.19573
P55010_E282_L280	P55010		Eukaryotic translation initiation factor 5	EIF5		AMGPLVL*TE*VLFNEK	1	2	9_E[442.2633];7_L[436.2256]	2	E;L	2	442.2633;436.2256	1	1	1	nan	nan	nan	nan	1	nan	nan	nan	nan	nan	nan	nan	nan	nan	nan	0.555177	1.68917	nan	1.68917	nan	nan	nan	nan	nan	nan	nan	nan	nan	1.68917	1.68917
P55010_T281	P55010		Eukaryotic translation initiation factor 5	EIF5		AMGPLVLT*EVLFNEK;AMGPLVLT*EVLFNEKIR	2	7	8_T[436.2256];8_T[442.2633]	2	T	1	436.2256;442.2633	3	5	2	2	nan	1	nan	1	2	1	1	nan	nan	nan	1	nan	nan	nan	0.8747347;0.13745987;0.3549018;0.3920036	-2.8204	3.51678	1.19791	-4.32193	nan	-5.33717	nan	1.74492	nan	nan	nan	nan	-0.03593533041353725;5.487375155458401;-0.6238649161878886;-4.321928094887363;-4.321928094887363;-5.337168669249263	-0.0359353	2.43176	-4.32193	-4.32193
Q96DG6_P7	Q96DG6		Carboxymethylenebutenolidase homolog	CMBL		ANEAYP*CPCDIGHR	1	2	6_P[442.2633];6_P[436.2256]	2	P	1	442.2633;436.2256	1	1	1	nan	nan	nan	nan	1	nan	nan	nan	nan	nan	nan	nan	nan	nan	nan	-0.189255	-3.90315	nan	-3.90315	nan	nan	nan	nan	nan	nan	nan	nan	nan	-3.90315	-3.90315
P34913_V380	P34913		Bifunctional epoxide hydrolase 2	EPHX2		ANPV*FDYQLYFQEPGVAEAELEQNLSR	1	5	4_V[436.2256];4_V[442.2633]	2	V	1	436.2256;442.2633	2	4	1	nan	3	nan	nan	1	nan	nan	nan	1	1	1	nan	nan	nan	nan	0.5585529;0.5667444;0.3939101	-2.54229	0.864725	-3.15375	nan	-1.93084	nan	nan	nan	nan	2.14473	nan	nan	-3.153747803655031;-0.1768374588866862;-1.2937607399923985;-4.321928094887363	-3.15375
P50402_D220	P50402		Emerin	EMD		APGAGLGQD*R	1	9	9_D[442.2633];9_D[436.2256]	2	D	1	442.2633;436.2256	4	8	2	2	2	2	nan	1	1	1	1	1	1	nan	1	1	nan	nan	0.5866235;0.71691895;0.39032418;-0.10920347;0.8031125;0.8710652	1.81743	2.01451	4.32193	0.0762117	2.57139	0.300197	nan	nan	0.0413299	1.15595	0.231726	nan	4.321928094887363;4.321928094887363;0.10543635361123697;0.046987078959114324;3.3887719962547695;1.7540130047739246;0.4640518591879863;0.13634157894586507	4.32193	4.32193	0.105436	0.0469871
P30536_P15	P30536		Translocator protein	TSPO		APPWVPAMGFTLAP*SLGCFVGSR	1	2	14_P[442.2633]	1	P	1	442.263	1	1	1	nan	nan	nan	nan	1	nan	nan	nan	nan	nan	nan	nan	nan	nan	nan		4.32193	nan	4.32193	nan	nan	nan	nan	nan	nan	nan	nan	nan	4.32193	4.32193
P14625_Y667	P14625		Endoplasmin	HSP90B1		AQAY*QTGK	1	11	4_Y[436.2256];4_Y[442.2633]	2	Y	1	436.2256;442.2633	5	10	2	2	3	1	2	1	1	1	1	1	1	1	1	nan	1	1	0.89353657;0.8161863;0.76650405;0.9304193;0.38592482;0.7008137;0.6744304;0.7862332;0.6166656;0.702646	-0.555736	1.84868	0.844626	-1.85131	1.99484	-1.88041	-1.88642	0.55432	1.39522	0.681278	nan	0.262048	1.2365891371080353;0.45266266182708;-2.8378817755261303;-0.8647410001893256;2.446385555046398;2.3269296138402;1.2111933381622297;-1.8804130703840718;-2.0717124208001882;-1.7011199193657247	1.23659	0.452663	-2.83788	-0.864741
P46782_C66	P46782		40S ribosomal protein S5	RPS5		AQC*PIVER;KAQC*PIVER	2	10	3_C[436.2256];3_C[442.2633];4_C[436.2256];4_C[442.2633]	4	C	1	436.2256;442.2633	3	6	2	2	nan	2	nan	1	1	2	2	nan	nan	nan	2	1	nan	nan	0.63052934;0.4223946;0.5699213	-2.87385	2.39383	-0.110751	-4.32193	nan	-4.18886	nan	0.425925	nan	nan	0.188192	nan	0.19042272716046338;-0.4119255642227023;-4.321928094887363;-4.321928094887363;-4.321928094887363;-4.321928094887363;-4.321928094887363;-3.789641527305017;-4.321928094887363	0.190423	-0.411926	-4.32193	-4.32193
Q99471_P13	Q99471		Prefoldin subunit 5	PFDN5		AQSINITELNLP*QLEMLK	1	5	12_P[442.2633];12_P[436.2256]	2	P	1	442.2633;436.2256	2	4	2	nan	2	nan	nan	1	1	nan	nan	1	1	nan	nan	nan	nan	nan	-0.138338	3.74484	0.816122	4.32193	nan	3.16776	nan	nan	nan	nan	1.63224	nan	nan	4.321928094887363;4.321928094887363;2.013586090519921;4.321928094887363	4.32193	4.32193
P11142_A300	P11142	sp|P54652|HSP72_HUMAN	Heat shock cognate 71 kDa protein	HSPA8	HSPA2	A*RFEELNADLFR	1	2	1_A[436.2256];1_A[442.2633]	2	A	1	436.2256;442.2633	1	1	1	nan	nan	nan	nan	1	nan	nan	nan	nan	nan	nan	nan	nan	nan	nan	0.548003	-0.859768	nan	-0.859768	nan	nan	nan	nan	nan	nan	nan	nan	nan	-0.859768	-0.859768
P62917_A129_Y133	P62917		60S ribosomal protein L8	RPL8		A*SGNY*ATVISHNPETK	1	3	5_Y[442.2633];1_A[436.2256]	2	Y;A	2	442.2633;436.2256	1	2	2	nan	nan	nan	nan	1	1	nan	nan	nan	nan	nan	nan	nan	nan	nan	0.83062255;0.56079704	-0.6969	nan	-0.6969	nan	nan	nan	nan	0.485647	nan	nan	nan	nan	-0.353495892741833;-1.0403039062211383	-0.353496	-1.0403
P62917_G131_Y133	P62917		60S ribosomal protein L8	RPL8		ASG*NY*ATVISHNPETKK	1	2	5_Y[436.2256];3_G[442.2633]	2	Y;G	2	436.2256;442.2633	1	1	1	nan	nan	nan	nan	1	nan	nan	nan	nan	nan	nan	nan	nan	nan	nan	0.502675	-1.06133	nan	-1.06133	nan	nan	nan	nan	nan	nan	nan	nan	nan	-1.06133	-1.06133
P16949_F20	P16949		Stathmin	STMN1		ASGQAF*ELILSPR	1	2	6_F[442.2633];6_F[436.2256]	2	F	1	442.2633;436.2256	1	1	1	nan	nan	nan	nan	1	nan	nan	nan	nan	nan	nan	nan	nan	nan	nan	0.30649	1.40793	nan	1.40793	nan	nan	nan	nan	nan	nan	nan	nan	nan	1.40793	1.40793
Q8N2G8_P116	Q8N2G8		GH3 domain-containing protein	GHDC		ASQTQQEDSGEQPLP*PTSNQDLGEASLQATLLGLAALNK	1	6	15_P[442.2633];15_P[436.2256]	2	P	1	442.2633;436.2256	3	5	2	1	nan	2	nan	1	1	nan	1	nan	nan	nan	1	1	nan	nan	0.469736	4.14095	0.313456	4.32193	4.32193	nan	3.77901	nan	nan	nan	nan	0.767807	nan	4.321928094887363;4.321928094887363;4.321928094887363;4.321928094887363;3.236085013929326	4.32193	4.32193		4.32193
O15498_A57	O15498		Synaptobrevin homolog YKT6	YKT6		A*SVKEQDYLCHVYVRNDSLAGVVIADNEYPSR	1	5	1_A[442.2633];1_A[436.2256]	2	A	1	442.2633;436.2256	2	4	2	2	nan	nan	nan	1	1	1	1	nan	nan	nan	nan	nan	nan	nan	0.39699745;0.6705352	3.0206	1.84036	4.32193	1.71927	nan	nan	nan	nan	0.525277	nan	nan	nan	4.321928094887363;4.321928094887363;2.090699603551378;1.3478461179987884	4.32193	4.32193	2.0907	1.34785
P0DMV8_G224_T226	P0DMV8	sp|P0DMV9|HS71B_HUMAN; sp|P17066|HSP76_HUMAN; sp|P34931|HS71L_HUMAN	Heat shock 70 kDa protein 1A	HSPA1A	HSPA1B; HSPA1L; HSPA6	ATAG*DT*HLGGEDFDNR	1	2	4_G[442.2633];6_T[436.2256]	2	G;T	2	442.2633;436.2256	1	1	1	nan	nan	nan	nan	1	nan	nan	nan	nan	nan	nan	nan	nan	nan	nan	0.615719	-0.462984	nan	-0.462984	nan	nan	nan	nan	nan	nan	nan	nan	nan	-0.462984	-0.462984
Q9BUK6_C46	Q9BUK6		Protein misato homolog 1	MSTO1		ATDSKEPPGELC*PDVLYR	1	3	12_C[442.2633];12_C[436.2256]	2	C	1	442.2633;436.2256	1	2	2	nan	nan	nan	nan	1	1	nan	nan	nan	nan	nan	nan	nan	nan	nan	0.458276	-1.75027	nan	-1.75027	nan	nan	nan	nan	3.63687	nan	nan	nan	nan	0.8213854168495389;-4.321928094887363	0.821385	-4.32193
P52566_E160	P52566		Rho GDP-dissociation inhibitor 2	ARHGDIB		ATFMVGSYGPRPEEYEFLTPVE*EAPK	1	15	22_E[436.2256];22_E[442.2633]	2	E	1	436.2256;442.2633	4	9	2	2	3	nan	2	2	1	1	1	2	2	2	nan	nan	2	1	0.36136895;0.62606657;0.21869677;0.93209285;0.8888823;0.9672301;0.7786545;0.94913775;0.8660383;0.8898858;0.5867336;0.003703699;-0.38361067;0.47918144	2.96739	2.56411	6.46438	0.60028	1.61077	nan	3.19414	0.818737	0.16407	0.323948	nan	0.0226195	5.427433935470965;6.343465919070226;7.043318879318055;0.7162948028702559;0.48426495875862846;1.5686795194059457;2.131622198851419;1.519395376735201;1.960600600316645;0.46061042425929194;2.023686555006103;3.6522122594436497;2.7680524380341858;3.1781435064738863	5.88545	7.04332	0.716295	0.484265
P00338_Y10	P00338		L-lactate dehydrogenase A chain	LDHA		ATLKDQLIY*NLLK;DQLIY*NLLK;DQLIY*NLLKEEQTPQNK	3	19	9_Y[442.2633];9_Y[436.2256];5_Y[436.2256];5_Y[442.2633]	4	Y	1	442.2633;436.2256	4	9	2	2	3	2	nan	2	2	3	3	1	1	1	3	2	nan	nan	0.6138975;0.10634291;0.09786244;0.05125379;0.31914994;0.054149892;0.20524038;0.57776815;0.29387528;0.40884206;-0.06332867;0.7446646;0.05665572;-8.926617E-4	-1.90881	2.95168	-0.954991	-4.82293	1.79291	-3.65025	nan	0.91924	0.737878	0.740348	0.94989	nan	0.22883424681605613;-0.838815054209097;-0.9679672248828736;-2.242016974073297;-5.999762386240319;-5.344684708608823;-4.436918850037863;-4.301166976382582;-4.0645548022251585;-4.583632698989349;2.4533218834396147;0.9925912587469043;1.93282379896857;-4.321928094887363;-4.321928094887363;-4.321928094887363;-1.6352331969897023;-4.321928094887363	-0.30499	-1.60499	-5.34468	-4.30117
P00338_K14	P00338		L-lactate dehydrogenase A chain	LDHA		ATLKDQLIYNLLK*EEQTPQNK	1	2	13_K[436.2256];13_K[442.2633]	2	K	1	436.2256;442.2633	1	1	1	nan	nan	nan	nan	1	nan	nan	nan	nan	nan	nan	nan	nan	nan	nan	0.13745	1.77083	nan	1.77083	nan	nan	nan	nan	nan	nan	nan	nan	nan	1.77083	1.77083
P29692_H8	P29692		Elongation factor 1-delta	EEF1D		ATNFLAH*EK	1	6	7_H[436.2256];7_H[442.2633]	2	H	1	436.2256;442.2633	3	5	2	1	2	nan	nan	1	1	1	nan	1	1	nan	nan	nan	nan	nan	0.093630314;0.0758754;0.5214028;0.2978439	1.97947	1.79982	3.08366	-0.0973967	2.95215	nan	nan	0.787723	nan	1.93716	nan	nan	3.640661427561303;2.526652655827432;-0.09739671474863354;4.321928094887363;1.5823639117329564	3.64066	2.52665	-0.0973967
P49368_E445	P49368		T-complex protein 1 subunit gamma	CCT3		AVAQALE*VIPR	1	4	7_E[442.2633];7_E[436.2256]	2	E	1	442.2633;436.2256	2	3	1	2	nan	nan	nan	1	nan	1	1	nan	nan	nan	nan	nan	nan	nan	0.2248431;0.21768935	0.81433	4.96049	4.32193	-2.69327	nan	nan	nan	nan	0.37083	nan	nan	nan	4.321928094887363;-2.955485643721141;-2.4310523401937467	4.32193		-2.95549	-2.43105
Q99536_G329	Q99536		Synaptic vesicle membrane protein VAT-1 homolog	VAT1		AVCGFHLG*YLDGEVELVSGVVAR	1	2	8_G[442.2633]	1	G	1	442.263	1	1	1	nan	nan	nan	nan	1	nan	nan	nan	nan	nan	nan	nan	nan	nan	nan		4.32193	nan	4.32193	nan	nan	nan	nan	nan	nan	nan	nan	nan	4.32193	4.32193
P50990_A391_D393	P50990		T-complex protein 1 subunit theta	CCT8		A*VD*DGVNTFK	1	2	3_D[442.2633];1_A[436.2256]	2	D;A	2	442.2633;436.2256	1	1	1	nan	nan	nan	nan	1	nan	nan	nan	nan	nan	nan	nan	nan	nan	nan	0.555038	-0.32469	nan	-0.32469	nan	nan	nan	nan	nan	nan	nan	nan	nan	-0.32469	-0.32469
P68363_E77	P68363	sp|Q71U36|TBA1A_HUMAN; sp|Q9BQE3|TBA1C_HUMAN	Tubulin alpha-1B chain	TUBA1B	TUBA1A; TUBA1C	AVFVDLEPTVIDE*VR	1	5	13_E[436.2256];13_E[442.2633]	2	E	1	436.2256;442.2633	3	4	1	nan	nan	1	2	1	nan	nan	nan	nan	nan	nan	nan	1	1	1	0.20289175;0.6938428;0.63441736	-2.49393	1.61968	-1.92224	nan	nan	-4.32193	-1.2376	nan	nan	nan	nan	0.14937	-1.9222433080335375;-4.321928094887363;-1.131983162597355;-1.3432245955555726	-1.92224
P15153_C178	P15153		Ras-related C3 botulinum toxin substrate 2	RAC2		AVLC*PQPTR	1	3	4_C[442.2633]	1	C	1	442.263	1	2	2	nan	nan	nan	nan	1	1	nan	nan	nan	nan	nan	nan	nan	nan	nan		4.32193	nan	4.32193	nan	nan	nan	nan	nan	nan	nan	nan	nan	4.321928094887363;4.321928094887363	4.32193	4.32193
Q9P258_C428	Q9P258		Protein RCC2	RCC2		AVQDLC*GWR	1	5	6_C[436.2256];6_C[442.2633]	2	C	1	436.2256;442.2633	2	4	2	2	nan	nan	nan	1	1	1	1	nan	nan	nan	nan	nan	nan	nan	0.21219468;0.008603533;0.14485861;-0.10797261	-1.80266	1.59076	-0.677819	-2.92749	nan	nan	nan	0.34779	0.814434	nan	nan	nan	-0.4318941574489519;-0.923743498199201;-3.5033856061392616;-2.3516017102176185	-0.431894	-0.923743	-3.50339	-2.3516
P22102_E173	P22102		Trifunctional purine biosynthetic protein adenosine-3	GART		AVQE*IMQEK	1	5	4_E[436.2256];4_E[442.2633]	2	E	1	436.2256;442.2633	2	4	2	2	nan	nan	nan	1	1	1	1	nan	nan	nan	nan	nan	nan	nan	0.6983052;0.37032178;0.32372832	-1.83553	3.58098	0.69661	-4.36766	nan	nan	nan	0.553042	0.0646801	nan	nan	nan	0.3055507958344926;1.0876701767283015;-4.321928094887363;-4.41339954943845	0.305551	1.08767	-4.32193	-4.4134
Q9Y371_E27	Q9Y371	sp|Q9NR46|SHLB2_HUMAN	Endophilin-B1	SH3GLB1	SH3GLB2	AVQFTE*EK	1	10	6_E[436.2256];6_E[442.2633]	2	E	1	436.2256;442.2633	4	9	2	2	3	2	nan	1	1	1	1	1	1	1	1	1	nan	nan	0.3288697;0.23060058;0.49349135;0.32788768;0.1517118;0.15827554;0.5232799;0.9170115;0.8478382	1.05904	3.70592	5.77626	-1.57717	2.23601	-2.19894	nan	1.63177	0.26948	0.999315	0.166885	nan	6.930092297914063;4.622425670026654;-1.386613948421716;-1.7677166883816657;2.0954522372848023;3.298162998812896;1.3144170120813523;-2.080936651337978;-2.3169471425757977	6.93009	4.62243	-1.38661	-1.76772
P48739_C94	P48739	sp|Q00169|PIPNA_HUMAN	Phosphatidylinositol transfer protein beta isoform	PITPNB	PITPNA	AWNAYPYC*R	1	7	8_C[442.2633];8_C[436.2256]	2	C	1	442.2633;436.2256	3	6	2	2	nan	2	nan	1	1	1	1	nan	nan	nan	1	1	nan	nan	0.36802948;0.42792565;0.4715453;0.28083536	4.3585	0.273739	4.32193	4.64869	nan	4.10489	nan	nan	0.306833	nan	0.830419	nan	4.321928094887363;4.321928094887363;4.431724833601989;4.86565257499879;4.6920832420221394;3.517693774269865	4.32193	4.32193	4.43172	4.86565
P30825_T135	P30825		High affinity cationic amino acid transporter 1	SLC7A1		AWSAT*FDELIGRPIGEFSR	1	2	5_T[442.2633]	1	T	1	442.263	1	1	1	nan	nan	nan	nan	1	nan	nan	nan	nan	nan	nan	nan	nan	nan	nan		4.32193	nan	4.32193	nan	nan	nan	nan	nan	nan	nan	nan	nan	4.32193	4.32193
P43487_C132_F128	P43487		Ran-specific GTPase-activating protein	RANBP1		AWVWNTHADF*ADEC*PKPELLAIR	1	2	14_C[442.2633];10_F[436.2256]	2	C;F	2	442.2633;436.2256	1	1	1	nan	nan	nan	nan	1	nan	nan	nan	nan	nan	nan	nan	nan	nan	nan	0.726636	-0.831578	nan	-0.831578	nan	nan	nan	nan	nan	nan	nan	nan	nan	-0.831578	-0.831578
P53701_C66	P53701		Cytochrome c-type heme lyase	HCCS		AYEYVEC*PIR	1	5	7_C[442.2633];7_C[436.2256]	2	C	1	442.2633;436.2256	2	4	2	2	nan	nan	nan	1	1	1	1	nan	nan	nan	nan	nan	nan	nan	0.024785219;0.08841218;-0.3189842	1.49272	0.6843	1.9766	1.00885	nan	nan	nan	3.3168	2.26239	nan	nan	nan	-0.3687333373946012;4.321928094887363;-0.5909018768401424;2.6086042924640087	-0.368733	4.32193	-0.590902	2.6086
P68363_A281	P68363	sp|P68366|TBA4A_HUMAN; sp|Q6PEY2|TBA3E_HUMAN; sp|Q71U36|TBA1A_HUMAN	Tubulin alpha-1B chain	TUBA1B	TUBA1A; TUBA3E; TUBA4A	A*YHEQLSVAEITNACFEPANQMVK	1	6	1_A[436.2256];1_A[442.2633]	2	A	1	436.2256;442.2633	2	4	2	2	nan	nan	nan	1	2	1	1	nan	nan	nan	nan	nan	nan	nan	-0.05251626;-0.02869275;0.2246334;0.48892054;0.34503043	-2.80427	1.79064	-1.53809	-4.07044	nan	nan	nan	2.46616	2.0701	nan	nan	nan	-3.281928324261024;1.1487909085815757;-0.7373032356167634;-5.534225864834664;-2.6066574662856707	-3.28193	0.205744	-5.53423	-2.60666
P68363_A281_E284	P68363	sp|P68366|TBA4A_HUMAN; sp|Q6PEY2|TBA3E_HUMAN; sp|Q71U36|TBA1A_HUMAN	Tubulin alpha-1B chain	TUBA1B	TUBA1A; TUBA3E; TUBA4A	A*YHE*QLSVAEITNACFEPANQMVK	1	2	4_E[442.2633];1_A[436.2256]	2	E;A	2	442.2633;436.2256	1	1	1	nan	nan	nan	nan	1	nan	nan	nan	nan	nan	nan	nan	nan	nan	nan	0.651356	-0.412017	nan	-0.412017	nan	nan	nan	nan	nan	nan	nan	nan	nan	-0.412017	-0.412017
Q9BQE3_A281	Q9BQE3		Tubulin alpha-1C chain	TUBA1C		A*YHEQLTVAEITNACFEPANQMVK	1	3	1_A[436.2256];1_A[442.2633]	2	A	1	436.2256;442.2633	1	2	2	nan	nan	nan	nan	1	1	nan	nan	nan	nan	nan	nan	nan	nan	nan	0.241006	1.72281	nan	1.72281	nan	nan	nan	nan	3.67571	nan	nan	nan	nan	-0.8763174524218537;4.321928094887363	-0.876317	4.32193
Q9NQC3_A1075	Q9NQC3		Reticulon-4	RTN4		A*YLESEVAISEELVQK;A*YLESEVAISEELVQKYSNSALGHVNCTIK	2	12	1_A[436.2256];1_A[442.2633]	2	A	1	436.2256;442.2633	5	10	2	2	3	1	2	1	1	2	1	1	1	1	1	nan	1	1	0.15797278;0.8060534;0.18539809;0.53359085;-0.33680487;0.44533285;0.75051266;0.7340657;0.68976784;0.4707294	1.99897	3.17362	6.7216	-1.29008	3.2555	-0.338358	1.64619	3.39365	0.657849	1.11377	nan	1.99587	9.121274861889365;4.321928094887363;-1.1650148328566625;-0.48480404045133696;-1.7552481357337093;4.054468854928097;3.7287785290492437;1.9832549023328778;-0.3383584628780361;0.2348965025134985;3.0574836230046034	9.12127	4.32193	-0.824909	-1.75525
Q9NQC3_N1100	Q9NQC3		Reticulon-4	RTN4		AYLESEVAISEELVQKYSNSALGHVN*CTIK;SDEGHPFRAYLESEVAISEELVQKYSNSALGHVN*CTIK;YSNSALGHVN*CTIK;YSNSALGHVN*CTIKELR	4	11	26_N[436.2256];26_N[442.2633];34_N[442.2633];34_N[436.2256];10_N[436.2256];10_N[442.2633]	6	N	1	436.2256;442.2633	3	6	2	2	2	nan	nan	1	1	2	2	2	2	nan	nan	nan	nan	nan	0.13455781;0.16187227;0.23214832;0.7815256;0.88412154;0.7950862;0.46402574;0.6973131;0.52053314;0.8004678	2.61848	3.95094	6.56171	-1.34013	2.63384	nan	nan	2.19524	1.27581	0.443707	nan	nan	5.0094442324824024;8.113985012430646;-2.882277337387865;-1.6022394685457704;-0.31848597307547755;-0.557503231561467;2.2139690814845014;2.4262084779402713;3.5785402685416923;2.316630145049451	5.00944	8.11399	-2.24226	-0.437995
P13639_A786	P13639		Elongation factor 2	EEF2		A*YLPVNESFGFTADLR	1	3	1_A[436.2256];1_A[442.2633]	2	A	1	436.2256;442.2633	1	2	2	nan	nan	nan	nan	1	1	nan	nan	nan	nan	nan	nan	nan	nan	nan	0.02053917;0.21640533	-3.34104	nan	-3.34104	nan	nan	nan	nan	0.46954	nan	nan	nan	nan	-3.0090222433774403;-3.673052424866257	-3.00902	-3.67305
Q9GZP9_S5	Q9GZP9		Derlin-2	DERL2		AYQS*LRLEYLQIPPVSR	1	3	4_S[442.2633]	1	S	1	442.263	1	2	2	nan	nan	nan	nan	1	1	nan	nan	nan	nan	nan	nan	nan	nan	nan		4.32193	nan	4.32193	nan	nan	nan	nan	nan	nan	nan	nan	nan	4.321928094887363;4.321928094887363	4.32193	4.32193
P62979_Y148	P62979		Ubiquitin-40S ribosomal protein S27a	RPS27A		CCLTY*CFNKPEDK	1	3	5_Y[436.2256];5_Y[442.2633]	2	Y	1	436.2256;442.2633	1	2	2	nan	nan	nan	nan	1	1	nan	nan	nan	nan	nan	nan	nan	nan	nan	0.901518	-2.31171	nan	-2.31171	nan	nan	nan	nan	2.84288	nan	nan	nan	nan	-0.3014951929824135;-4.321928094887363	-0.301495	-4.32193
P14618_C424	P14618		Pyruvate kinase PKM	PKM		CC*SGAIIVLTK	1	7	2_C[442.2633];2_C[436.2256]	2	C	1	442.2633;436.2256	3	6	2	2	nan	2	nan	1	1	1	1	nan	nan	nan	1	1	nan	nan	0.04497272;-0.022351163;0.26364523;0.34675488;0.4110464;0.5305727	-2.60586	2.50531	-0.033399	-2.74605	nan	-5.03814	nan	0.196138	0.143024	nan	0.917924	nan	0.10529135152676003;-0.1720893381853402;-2.8471835203654257;-2.6449169924576967;-4.389065287466499;-5.687206487119821	0.105291	-0.172089	-2.84718	-2.64492
Q04760_C61	Q04760		Lactoylglutathione lyase	GLO1		C*DFPIMK	1	10	1_C[442.2633];1_C[436.2256]	2	C	1	442.2633;436.2256	4	9	2	2	3	2	nan	1	1	1	1	1	1	1	1	1	nan	nan	0.18522625;0.13040842;-0.20833701;0.32716668;0.49461514;0.24293399;-0.13299365;-0.083471455	0.219578	2.8117	-0.45874	1.41264	3.25621	-3.3318	nan	0.072519	0.146439	2.08917	2.91921	nan	-0.4074617535623108;-0.5100191669561764;1.5161895918091346;1.3090942453430947;4.597603292326892;4.321928094887363;0.8490989516525317;-1.2676050259713099;-5.395995565555352	-0.407462	-0.510019	1.51619	1.30909
P58546_D3	P58546		Myotrophin	MTPN		CD*KEFMWALK	1	7	2_D[436.2256];2_D[442.2633]	2	D	1	436.2256;442.2633	2	4	2	2	nan	nan	nan	2	2	1	1	nan	nan	nan	nan	nan	nan	nan	0.6254275;0.020824052;0.27104917;-0.14435178;-0.070883445;0.41426614	-1.43702	0.50637	-1.79508	-1.07896	nan	nan	nan	0.154466	0.112734	nan	nan	nan	-2.7403834378162637;-0.6313189041927915;-3.2251685114461646;-0.5834306478805187;-1.1586753164560655;-0.999245881222375	-1.68585	-1.9043	-1.15868	-0.999246
P21980_E13	P21980		Protein-glutamine gamma-glutamyltransferase 2	TGM2		CDLE*LETNGR	1	3	4_E[436.2256];4_E[442.2633]	2	E	1	436.2256;442.2633	1	2	2	nan	nan	nan	nan	1	1	nan	nan	nan	nan	nan	nan	nan	nan	nan	-0.16193	-2.40429	nan	-2.40429	nan	nan	nan	nan	2.71195	nan	nan	nan	nan	-4.321928094887363;-0.48664466864138406	-4.32193	-0.486645
Q9ULV4_C420	Q9ULV4		Coronin-1C	CORO1C		C*DLISIPK	1	3	1_C[442.2633];1_C[436.2256]	2	C	1	442.2633;436.2256	1	2	2	nan	nan	nan	nan	1	1	nan	nan	nan	nan	nan	nan	nan	nan	nan	0.33921	-4.63978	nan	-4.63978	nan	nan	nan	nan	0.449505	nan	nan	nan	nan	-4.957623552945225;-4.321928094887363	-4.95762	-4.32193
P80370_E331	P80370		Protein delta homolog 1	DLK1		CE*TWVSNLR	1	6	2_E[442.2633];2_E[436.2256]	2	E	1	442.2633;436.2256	2	5	2	nan	3	nan	nan	1	1	nan	nan	1	1	1	nan	nan	nan	nan	0.08584413;0.42054635;0.5986249;0.55675894;0.2206163	3.45432	1.48725	4.50596	nan	2.40268	nan	nan	1.15227	nan	1.84021	nan	nan	3.691183882658887;5.320738998487511;2.332421370990514;4.2770063910850595;0.598608333317202	3.69118	5.32074
P67936_E160	P67936	sp|P07951|TPM2_HUMAN	Tropomyosin alpha-4 chain	TPM4	TPM2	CGDLEEE*LK	1	2	7_E[436.2256];7_E[442.2633]	2	E	1	436.2256;442.2633	1	1	1	nan	nan	nan	nan	1	nan	nan	nan	nan	nan	nan	nan	nan	nan	nan	-0.0963255	-2.69897	nan	-2.69897	nan	nan	nan	nan	nan	nan	nan	nan	nan	-2.69897	-2.69897
P23219_E523	P23219		Prostaglandin G/H synthase 1	PTGS1		CHPNSIFGESMIE*IGAPFSLK	1	6	13_E[442.2633];13_E[436.2256]	2	E	1	442.2633;436.2256	3	5	1	nan	3	nan	1	1	nan	nan	nan	1	1	1	nan	nan	nan	1	0.949438	1.34858	4.91274	4.32193	nan	4.04574	nan	-4.32193	nan	nan	0.47838	nan	nan	4.321928094887363;4.321928094887363;3.493350112454221;4.321928094887363;-4.321928094887363	4.32193
Q02543_C22	Q02543		60S ribosomal protein L18a	RPL18A		C*HTPPLYR	1	10	1_C[442.2633];1_C[436.2256]	2	C	1	442.2633;436.2256	4	9	2	2	3	2	nan	1	1	1	1	1	1	1	1	1	nan	nan	0.9027612;0.9483679;0.8713647;0.50060374;0.77760285;0.76113856;0.19108278	-0.60416	2.66261	-1.80103	-1.79641	3.37972	-2.19892	nan	0.439814	1.27992	1.63196	0.265822	nan	-1.4900355574234871;-2.1120261312575024;-0.8913667545881883;-2.701448211346131;4.321928094887363;4.321928094887363;1.4952892655060557;-2.0109526514661566;-2.386881303925494	-1.49004	-2.11203	-0.891367	-2.70145
Q96C01_H58	Q96C01		Protein FAM136A	FAM136A		CH*VPLAQAQALVTSELEK;CH*VPLAQAQALVTSELEKFQDR	2	9	2_H[442.2633];2_H[436.2256]	2	H	1	442.2633;436.2256	3	6	2	2	nan	2	nan	1	1	2	2	nan	nan	nan	1	1	nan	nan	0.60806197;0.3462245;0.64307165;0.52236116;-0.09671871	-0.599722	4.48766	4.32193	-1.65622	nan	-4.46487	nan	nan	0.287809	nan	0.202155	nan	4.321928094887363;4.321928094887363;-1.9322088672849562;-0.973211825444988;-2.074827982797182;-1.6446390898321404;-4.321928094887363;-4.607819121528159	4.32193	4.32193	-1.45271	-1.85973
Q9UNS2_E388	Q9UNS2		COP9 signalosome complex subunit 3	COPS3		CIELDE*R	1	3	6_E[442.2633]	1	E	1	442.263	1	2	2	nan	nan	nan	nan	1	1	nan	nan	nan	nan	nan	nan	nan	nan	nan		4.32193	nan	4.32193	nan	nan	nan	nan	nan	nan	nan	nan	nan	4.321928094887363;4.321928094887363	4.32193	4.32193
P08238_A420	P08238		Heat shock protein HSP 90-beta	HSP90AB1		CLELFSELA*EDKENYKK	1	5	9_A[436.2256];9_A[442.2633]	2	A	1	436.2256;442.2633	2	4	2	2	nan	nan	nan	1	1	1	1	nan	nan	nan	nan	nan	nan	nan	0.63434625;0.36301288;-0.35507712	-1.71026	1.66355	-0.533947	-2.88657	nan	nan	nan	0.330554	2.0299	nan	nan	nan	-0.7676844793085498;-0.30020983455250216;-1.4512098340555435;-4.321928094887363	-0.767684	-0.30021	-1.45121	-4.32193
P37268_C6	P37268		Squalene synthase	FDFT1		C*LGHPEEFYNLVR	1	7	1_C[442.2633];1_C[436.2256]	2	C	1	442.2633;436.2256	3	6	2	nan	3	1	nan	1	1	nan	nan	1	1	1	1	nan	nan	nan	0.43619686;0.71669066;0.012996112	1.61286	3.54535	4.32193	nan	2.91638	-2.39971	nan	nan	nan	1.40892	nan	nan	4.321928094887363;4.321928094887363;2.9231094622499234;4.321928094887363;1.5041024907571716;-2.3997137662001276	4.32193	4.32193
P49588_C773	P49588		Alanine--tRNA ligase; cytoplasmic	AARS		C*LSVMEAK	1	5	1_C[442.2633];1_C[436.2256]	2	C	1	442.2633;436.2256	2	4	2	2	nan	nan	nan	1	1	1	1	nan	nan	nan	nan	nan	nan	nan	-0.1043559;0.68643385	-2.96534	0.394818	-2.68616	-3.24452	nan	nan	nan	2.31333	1.52369	nan	nan	nan	-1.0503890359574408;-4.321928094887363;-2.1671023582739943;-4.321928094887363	-1.05039	-4.32193	-2.1671	-4.32193
P10599_C73	P10599		Thioredoxin	TXN		C*MPTFQFFK;C*MPTFQFFKK	2	7	1_C[442.2633];1_C[436.2256]	2	C	1	442.2633;436.2256	2	4	2	2	nan	nan	nan	1	1	2	2	nan	nan	nan	nan	nan	nan	nan	0.67955977;0.31572196;0.5814138;0.5248684;0.42467883	-2.02317	1.57283	-0.911015	-3.13533	nan	nan	nan	0.672054	1.10361	nan	nan	nan	-0.43580119068593415;-1.386229304257775;-3.5094678457814528;-4.321928094887363;-1.7232442924649793;-2.9866705105196534	-0.435801	-1.38623	-3.9157	-2.35496
P11142_D582	P11142		Heat shock cognate 71 kDa protein	HSPA8		CNEIINWLD*K	1	5	9_D[436.2256]	1	D	1	436.226	2	4	2	2	nan	nan	nan	1	1	1	1	nan	nan	nan	nan	nan	nan	nan		-4.32193	nan	-4.32193	-4.32193	nan	nan	nan	nan	nan	nan	nan	nan	-4.321928094887363;-4.321928094887363;-4.321928094887363;-4.321928094887363	-4.32193	-4.32193	-4.32193	-4.32193
P30519_C282_G279	P30519		Heme oxygenase 2	HMOX2		CPFYAAEQDKGALEG*SSC*PFR;KCPFYAAEQDKGALEG*SSC*PFR	2	3	15_G[436.2256];18_C[442.2633];19_C[436.2256];16_G[442.2633]	4	G;C	2	436.2256;442.2633	2	2	1	nan	nan	1	nan	1	nan	nan	nan	nan	nan	nan	1	nan	nan	nan	0.4828001;0.9140916	1.14003	2.20385	2.69839	nan	nan	-0.418329	nan	nan	nan	nan	nan	nan	2.698392466475872;-0.41832850509265257	2.69839
P0DMV8_A587	P0DMV8	sp|P0DMV9|HS71B_HUMAN	Heat shock 70 kDa protein 1A	HSPA1A	HSPA1B	CQEVISWLDANTLA*EKDEFEHK	1	3	14_A[436.2256];14_A[442.2633]	2	A	1	436.2256;442.2633	1	2	2	nan	nan	nan	nan	1	1	nan	nan	nan	nan	nan	nan	nan	nan	nan	0.7055279;-0.15343952	-1.72194	nan	-1.72194	nan	nan	nan	nan	1.58826	nan	nan	nan	nan	-0.5988733532238545;-2.8450087262767596	-0.598873	-2.84501
Q3SXM5_C265	Q3SXM5		Inactive hydroxysteroid dehydrogenase-like protein 1	HSDL1		C*SWLVPSPK	1	12	1_C[442.2633];1_C[436.2256]	2	C	1	442.2633;436.2256	5	11	2	2	3	2	2	1	1	1	1	1	1	1	1	1	1	1	0.6073089;0.36874285;0.70958817;0.7592367;0.71411455;0.7724119;0.6640603;0.8379548;0.8710549;0.86613345;0.9948	-0.380536	2.97744	3.35208	-3.94007	1.89598	-2.18635	-1.02432	0.0606999	0.253079	0.441891	0.191945	0.080723	3.309155184065847;3.394997860545956;-4.119019108602756;-3.7611119132270128;2.3387182954634826;1.894275363930801;1.4549410808120111;-2.050625121023465;-2.3220756635487088;-0.9672390761351176;-1.0813985867171525	3.30916	3.395	-4.11902	-3.76111
P34932_C34	P34932		Heat shock 70 kDa protein 4	HSPA4		C*TPACISFGPK	1	3	1_C[442.2633];1_C[436.2256]	2	C	1	442.2633;436.2256	1	2	2	nan	nan	nan	nan	1	1	nan	nan	nan	nan	nan	nan	nan	nan	nan	0.5129998;0.35387507	-1.31152	nan	-1.31152	nan	nan	nan	nan	0.669418	nan	nan	nan	nan	-0.8381726108120656;-1.7848725995870802	-0.838173	-1.78487
Q9BZK7_H478	Q9BZK7		F-box-like/WD repeat-containing protein TBL1XR1	TBL1XR1		CVHIWNTQTGALVH*SYR	1	5	14_H[436.2256];14_H[442.2633]	2	H	1	436.2256;442.2633	2	4	2	2	nan	nan	nan	1	1	1	1	nan	nan	nan	nan	nan	nan	nan	0.37483066;0.23254688;-0.065426596;0.5176664	-2.83692	0.249795	-2.66029	-3.01355	nan	nan	nan	1.6805	1.50679	nan	nan	nan	-1.4719933286871139;-3.8485843640944295;-4.07901281467837;-1.9480930944448178	-1.47199	-3.84858	-4.07901	-1.94809
O15228_C54	O15228		Dihydroxyacetone phosphate acyltransferase	GNPAT		C*YTPLVYK	1	10	1_C[442.2633];1_C[436.2256]	2	C	1	442.2633;436.2256	4	9	2	2	3	2	nan	1	1	1	1	1	1	1	1	1	nan	nan	0.30273655;0.3850137;0.3267861;0.33777142;0.31088123;0.46635818;0.8079161;0.82945347	1.28885	2.77819	5.0616	-1.03447	1.67615	-0.547868	nan	1.04606	0.539898	1.38423	0.3754	nan	5.801274480402443;4.321928094887363;-1.4162347658762284;-0.6527033163020954;3.143920475936323;1.4902781294399872;0.39424260545015494;-0.28241958321304195;-0.8133156689870875	5.80127	4.32193	-1.41623	-0.652703
P40855_E68	P40855		Peroxisomal biogenesis factor 19	PEX19		DALFASQE*K	1	7	8_E[442.2633];8_E[436.2256]	2	E	1	442.2633;436.2256	3	6	2	2	nan	2	nan	1	1	1	1	nan	nan	nan	1	1	nan	nan	0.24532945;0.15690053;0.16909927;0.17231357	-1.01053	4.30905	3.9154	-2.86581	nan	-4.08119	nan	0.574912	0.135222	nan	0.340451	nan	4.321928094887363;3.5088802850469336;-2.961430929936584;-2.770197482340764;-3.840457675884674;-4.321928094887363	4.32193	3.50888	-2.96143	-2.7702
P06733_L218_P215	P06733		Alpha-enolase	ENO1		DATNVGDEGGFAP*NIL*ENK	1	2	13_P[442.2633];16_L[436.2256]	2	P;L	2	442.2633;436.2256	1	1	1	nan	nan	nan	nan	1	nan	nan	nan	nan	nan	nan	nan	nan	nan	nan	0.808624	-1.67487	nan	-1.67487	nan	nan	nan	nan	nan	nan	nan	nan	nan	-1.67487	-1.67487
P28074_D226_Y228	P28074		Proteasome subunit beta type-5	PSMB5		D*AY*SGGAVNLYHVR	1	3	3_Y[436.2256];1_D[442.2633]	2	Y;D	2	436.2256;442.2633	1	2	2	nan	nan	nan	nan	1	1	nan	nan	nan	nan	nan	nan	nan	nan	nan	0.5806978;0.7898258	0.157101	nan	0.157101	nan	nan	nan	nan	0.0138757	nan	nan	nan	nan	0.16691285068982997;0.14728971626706855	0.166913	0.14729
Q8N6M0_D171	Q8N6M0		Deubiquitinase OTUD6B	OTUD6B		D*CALTVVALR	1	3	1_D[436.2256];1_D[442.2633]	2	D	1	436.2256;442.2633	1	2	2	nan	nan	nan	nan	1	1	nan	nan	nan	nan	nan	nan	nan	nan	nan	0.034308642;-0.121115685	0.546342	nan	0.546342	nan	nan	nan	nan	5.03273	nan	nan	nan	nan	-3.0123355879079634;4.105018893640907	-3.01234	4.10502
P30153_D293	P30153	sp|P30154|2AAB_HUMAN	Serine/threonine-protein phosphatase 2A 65 kDa regulatory subunit A alpha isoform	PPP2R1A	PPP2R1B	D*CEAEVR	1	3	1_D[436.2256];1_D[442.2633]	2	D	1	436.2256;442.2633	1	2	2	nan	nan	nan	nan	1	1	nan	nan	nan	nan	nan	nan	nan	nan	nan	0.5460917;0.15660946	-0.571916	nan	-0.571916	nan	nan	nan	nan	0.137925	nan	nan	nan	nan	-0.474388032245695;-0.66944400157386	-0.474388	-0.669444
P31948_D416	P31948		Stress-induced-phosphoprotein 1	STIP1		D*CEECIQLEPTFIK	1	3	1_D[436.2256];1_D[442.2633]	2	D	1	436.2256;442.2633	1	2	2	nan	nan	nan	nan	1	1	nan	nan	nan	nan	nan	nan	nan	nan	nan	0.22236425;0.2217118	-1.5543	nan	-1.5543	nan	nan	nan	nan	2.24902	nan	nan	nan	nan	0.03599749156921096;-3.1445990101325867	0.0359975	-3.1446
P37235_D37	P37235		Hippocalcin-like protein 1	HPCAL1		D*CPTGHLTVDEFK;D*CPTGHLTVDEFKK	2	19	1_D[442.2633];1_D[436.2256]	2	D	1	442.2633;436.2256	4	9	2	2	3	nan	2	2	2	2	2	2	2	2	nan	nan	2	2	0.23798262;0.14330502;0.27213785;0.84158367;0.41931772;0.729779;0.22795422;0.4983117	0.187859	4.26293	3.32473	-2.92469	4.35837	nan	-4.00697	0.712545	1.26607	0.0631203	nan	0.445415	4.321928094887363;1.3198416067567087;4.321928094887363;3.3352221405305738;-4.316246328133268;-3.3236398859473115;-2.4775632192244528;-1.5813250993784744;4.321928094887363;4.321928094887363;4.321928094887363;4.54058332227813;4.321928094887363;4.321928094887363;-3.062103062917602;-4.321928094887363;-4.321928094887363;-4.321928094887363	2.82088	3.82858	-3.81994	-2.02944
P60709_D3	P60709		Actin; cytoplasmic 1	ACTB		DD*DIAALVVDNGSGMCK	1	10	2_D[436.2256];2_D[442.2633]	2	D	1	436.2256;442.2633	4	7	1	2	3	nan	1	1	nan	2	2	1	1	1	nan	nan	1	nan	0.20455535;0.20877604;0.2727506;0.50405896;0.48807776	-0.105013	3.54679	1.93498	-3.79526	3.76955	nan	-2.32932	nan	0.744818	0.956753	nan	nan	1.9349826317612229;-2.8574145632398698;-3.6797781560718605;-4.321928094887363;-4.321928094887363;4.321928094887363;2.664783514998886;4.321928094887363;-2.3293174966499097	1.93498		-3.2686	-4.32193
Q8NI22_D127	Q8NI22		Multiple coagulation factor deficiency protein 2	MCFD2		D*DDKNNDGYIDYAEFAK	1	11	1_D[436.2256];1_D[442.2633]	2	D	1	436.2256;442.2633	5	10	2	2	3	1	2	1	1	1	1	1	1	1	nan	1	1	1	0.732985;0.48343763;0.72225183;0.68605304;0.7286223;0.71242315;0.4691903;0.022692936;0.7367406	-0.942298	2.58022	1.4732	-3.81785	2.0738	-2.50596	-1.93468	0.26497	0.71288	0.430499	nan	0.397337	1.2858333987143633;1.6605580730375342;-4.321928094887363;-3.313764230110496;2.547695175065736;1.9668329304677261;1.7068667502193657;-2.505958773134523;-1.6537210779138884;-2.2156409472086334	1.28583	1.66056	-4.32193	-3.31376
O75822_E158	O75822		Eukaryotic translation initiation factor 3 subunit J	EIF3J		DDFTE*FGK	1	3	5_E[436.2256];5_E[442.2633]	2	E	1	436.2256;442.2633	1	2	2	nan	nan	nan	nan	1	1	nan	nan	nan	nan	nan	nan	nan	nan	nan	-0.21099189;-0.2829792	-0.497625	nan	-0.497625	nan	nan	nan	nan	0.342991	nan	nan	nan	nan	-0.7401561874770173;-0.25509360608736453	-0.740156	-0.255094
Q9UJW8_S151	Q9UJW8		Zinc finger protein 180	ZNF180		DDPWLSS*CEEVDDCK	1	3	7_S[436.2256]	1	S	1	436.226	1	2	2	nan	nan	nan	nan	1	1	nan	nan	nan	nan	nan	nan	nan	nan	nan		-4.32193	nan	-4.32193	nan	nan	nan	nan	nan	nan	nan	nan	nan	-4.321928094887363;-4.321928094887363	-4.32193	-4.32193
P51149_D104	P51149		Ras-related protein Rab-7a	RAB7A		D*EFLIQASPR	1	6	1_D[436.2256];1_D[442.2633]	2	D	1	436.2256;442.2633	3	5	2	2	nan	1	nan	1	1	1	1	nan	nan	nan	nan	1	nan	nan	0.059794795;0.14543295;0.5497952;0.16047475	-1.31396	3.06874	1.81215	-1.4321	nan	-4.32193	nan	1.42789	0.0224548	nan	nan	nan	0.8024754430697928;2.8218173764364876;-1.4479748686208938;-1.4162190451721144;-4.321928094887363	0.802475	2.82182	-1.44797	-1.41622
P06748_V60	P06748		Nucleophosmin	NPM1		DELHIV*EAEAMNYEGSPIK	1	3	6_V[436.2256]	1	V	1	436.226	1	2	2	nan	nan	nan	nan	1	1	nan	nan	nan	nan	nan	nan	nan	nan	nan		-4.32193	nan	-4.32193	nan	nan	nan	nan	nan	nan	nan	nan	nan	-4.321928094887363;-4.321928094887363	-4.32193	-4.32193
P05141_D11	P05141		ADP/ATP translocase 2	SLC25A5		D*FLAGGVAAAISK	1	7	1_D[442.2633];1_D[436.2256]	2	D	1	442.2633;436.2256	3	6	2	2	2	nan	nan	1	1	1	1	1	1	nan	nan	nan	nan	nan	0.5365956;0.25806126	3.11812	2.08506	4.32193	0.710505	4.32193	nan	nan	nan	0.414223	nan	nan	nan	4.321928094887363;4.321928094887363;0.4176053214509445;1.0034053618696483;4.321928094887363;4.321928094887363	4.32193	4.32193	0.417605	1.00341
P07602_E410	P07602		Prosaposin	PSAP		DGGFCE*VCK;DGGFCE*VCKK	2	11	6_E[436.2256];6_E[442.2633]	2	E	1	436.2256;442.2633	4	8	2	2	3	1	nan	1	1	2	2	1	1	1	1	nan	nan	nan	-0.05252451;0.44061717;0.78466797;0.19250134;0.06621711;0.72361034	-0.256278	3.62034	2.88543	-3.62122	2.86386	-3.15319	nan	0.00153702	0.990957	1.49196	nan	nan	2.8843414011413167;2.886515072204971;-1.5190786772985867;-4.321928094887363;-4.321928094887363;-4.321928094887363;4.321928094887363;2.929479838973863;1.3401822096359237;-3.1531875271920478	2.88434	2.88652	-2.9205	-4.32193
P23786_H372	P23786		Carnitine O-palmitoyltransferase 2; mitochondrial	CPT2		DGSTAVHFEH*SWGDGVAVLR	1	5	10_H[442.2633];10_H[436.2256]	2	H	1	442.2633;436.2256	2	4	2	nan	nan	2	nan	1	1	nan	nan	nan	nan	nan	1	1	nan	nan	0.51607156;0.3182371;0.9394221;0.9415243	3.62899	2.57899	5.45261	nan	nan	1.80537	nan	0.294076	nan	nan	0.399653	nan	5.660556851111847;5.244670256545702;2.08796570479248;1.5227709310198116	5.66056	5.24467
P00441_H111	P00441		Superoxide dismutase [Cu-Zn]	SOD1		DGVADVSIEDSVISLSGDH*CIIGR	1	5	19_H[442.2633];19_H[436.2256]	2	H	1	442.2633;436.2256	3	4	1	nan	1	nan	2	1	nan	nan	nan	nan	nan	1	nan	nan	1	1	0.31403622;0.45914495	-0.25697	3.54978	1.31938	nan	2.23164	nan	-4.32193	nan	nan	nan	nan	nan	1.3193809171265771;2.2316361961324316;-4.321928094887363;-4.321928094887363	1.31938
Q13263_Y242	Q13263		Transcription intermediary factor 1-beta	TRIM28		DHQY*QFLEDAVR	1	3	4_Y[436.2256];4_Y[442.2633]	2	Y	1	436.2256;442.2633	1	2	2	nan	nan	nan	nan	1	1	nan	nan	nan	nan	nan	nan	nan	nan	nan	-0.18306392;-0.19879112	-0.457445	nan	-0.457445	nan	nan	nan	nan	0.807908	nan	nan	nan	nan	0.11383212569270211;-1.0287228285996861	0.113832	-1.02872
Q969S3_P280	Q969S3		Zinc finger protein 622	ZNF622		DHSFFIP*DIEYLSDIK	1	5	7_P[442.2633];7_P[436.2256]	2	P	1	442.2633;436.2256	2	4	2	nan	nan	2	nan	1	1	nan	nan	nan	nan	nan	1	1	nan	nan	0.13895498;-0.14760043	0.921515	4.67999	4.23077	nan	nan	-2.38774	nan	0.128918	nan	nan	2.73536	nan	4.321928094887363;4.139610835214495;-0.45355118195336386;-4.321928094887363	4.32193	4.13961
Q9H910_L117	Q9H910		Jupiter microtubule associated homolog 2	JPT2		DHVFL*CEGEEPK	1	2	5_L[442.2633];5_L[436.2256]	2	L	1	442.2633;436.2256	1	1	1	nan	nan	nan	nan	1	nan	nan	nan	nan	nan	nan	nan	nan	nan	nan	0.0884721	-0.968263	nan	-0.968263	nan	nan	nan	nan	nan	nan	nan	nan	nan	-0.968263	-0.968263
P07355_S161	P07355		Annexin A2	ANXA2		DIIS*DTSGDFRK	1	2	4_S[436.2256]	1	S	1	436.226	1	1	1	nan	nan	nan	nan	1	nan	nan	nan	nan	nan	nan	nan	nan	nan	nan		-4.32193	nan	-4.32193	nan	nan	nan	nan	nan	nan	nan	nan	nan	-4.32193	-4.32193
Q9NQE9_D76	Q9NQE9		Histidine triad nucleotide-binding protein 3	HINT3		D*IKPAATHHYLVVPK	1	12	1_D[436.2256];1_D[442.2633]	2	D	1	436.2256;442.2633	5	11	2	2	3	2	2	1	1	1	1	1	1	1	1	1	1	1	-0.34283763;0.4765627;0.9451473;0.63762254;0.72886115;0.56073904;-0.16400993;0.7722129;0.5840909;0.85071	2.93475	0.69173	2.38917	3.57053	2.25547	2.69209	3.76648	0.38198	0.284422	0.347037	0.353235	0.785523	2.119064597995325;2.6592656702078745;3.771646989621475;3.3694133705697995;2.3306183622625785;2.5587734625219847;1.8770139976405629;2.941866028880304;2.4423160153014236;3.2110305045070113;4.321928094887363	2.11906	2.65927	3.77165	3.36941
P16930_W242_Y244	P16930		Fumarylacetoacetase	FAH		DIQKW*EY*VPLGPFLGK	1	3	7_Y[442.2633];5_W[436.2256]	2	Y;W	2	442.2633;436.2256	1	2	2	nan	nan	nan	nan	1	1	nan	nan	nan	nan	nan	nan	nan	nan	nan	0.26165342;0.20998573	-0.00317542	nan	-0.00317542	nan	nan	nan	nan	0.633005	nan	nan	nan	nan	0.44442689184451595;-0.4507777255651993	0.444427	-0.450778
Q06830_D28	Q06830		Peroxiredoxin-1	PRDX1		D*ISLSDYK	1	5	1_D[436.2256];1_D[442.2633]	2	D	1	436.2256;442.2633	2	4	2	2	nan	nan	nan	1	1	1	1	nan	nan	nan	nan	nan	nan	nan	0.3779647;-0.025154205;0.112752534;-0.028898519	1.4485	1.30092	0.528608	2.36838	nan	nan	nan	0.702132	1.93676	nan	nan	nan	0.0321259583023773;1.0250900409883807;3.737879323746489;0.9988889943544358	0.032126	1.02509	3.73788	0.998889
P14625_Y678	P14625		Endoplasmin	HSP90B1		DISTNYY*ASQK	1	6	7_Y[442.2633];7_Y[436.2256]	2	Y	1	442.2633;436.2256	3	5	2	1	nan	2	nan	1	1	nan	1	nan	nan	nan	1	1	nan	nan	0.35344464;0.6843608;0.720434	0.490053	3.3543	4.32193	-1.91465	nan	-0.937123	nan	nan	nan	nan	0.221686	nan	4.321928094887363;4.321928094887363;-1.9146457088986577;-0.7803676395664206;-1.0938787158858603	4.32193	4.32193		-1.91465
P14625_S674	P14625		Endoplasmin	HSP90B1		DIS*TNYYASQKK	1	3	3_S[436.2256];3_S[442.2633]	2	S	1	436.2256;442.2633	1	2	2	nan	nan	nan	nan	1	1	nan	nan	nan	nan	nan	nan	nan	nan	nan	0.8790733;0.42394972	0.764668	nan	0.764668	nan	nan	nan	nan	0.0718236	nan	nan	nan	nan	0.7138808814733458;0.8154548327145164	0.713881	0.815455
P04083_D171	P04083		Annexin A1	ANXA1		DITSD*TSGDFR	1	5	5_D[442.2633];5_D[436.2256]	2	D	1	442.2633;436.2256	2	4	2	2	nan	nan	nan	1	1	1	1	nan	nan	nan	nan	nan	nan	nan	0.044397913;-0.039938886;-0.012993968;-0.29680374	-0.906167	0.671159	-0.431586	-1.38075	nan	nan	nan	0.118114	0.460079	nan	nan	nan	-0.515104844590233;-0.3480666033546569;-1.0554229541854132;-1.7060723608712995	-0.515105	-0.348067	-1.05542	-1.70607
Q9NRR5_C29	Q9NRR5		Ubiquilin-4	UBQLN4		DKEEIVIC*DR	1	3	8_C[436.2256];8_C[442.2633]	2	C	1	436.2256;442.2633	1	2	2	nan	nan	nan	nan	1	1	nan	nan	nan	nan	nan	nan	nan	nan	nan	0.4560034;0.34558496	-1.43495	nan	-1.43495	nan	nan	nan	nan	0.425422	nan	nan	nan	nan	-1.1341335672655775;-1.7357706091363063	-1.13413	-1.73577
Q8N8N7_D294	Q8N8N7		Prostaglandin reductase 2	PTGR2		D*KFEPGILQLSQWFK	1	8	1_D[436.2256];1_D[442.2633]	2	D	1	436.2256;442.2633	3	7	2	2	3	nan	nan	1	1	1	1	1	1	1	nan	nan	nan	nan	-0.05027607;0.3235528;0.06806305;0.56212443;0.61171305;0.61603886	-0.00908457	3.06732	2.56581	-3.40269	0.809619	nan	nan	2.48352	0.112662	2.00375	nan	nan	0.8097003320355418;4.321928094887363;-3.32302315845579;-3.482351034070665;-1.4782972522438884;2.2520910832922407;1.6550636770300236	0.8097	4.32193	-3.32302	-3.48235
Q96AG4_G17	Q96AG4		Leucine-rich repeat-containing protein 59	LRRC59		DKLDG*NELDLSLSDLNEVPVK	1	3	5_G[436.2256];5_G[442.2633]	2	G	1	436.2256;442.2633	1	2	2	nan	nan	nan	nan	1	1	nan	nan	nan	nan	nan	nan	nan	nan	nan	0.19172926;0.56144714	0.591374	nan	0.591374	nan	nan	nan	nan	2.76193	nan	nan	nan	nan	2.544350391757825;-1.361602424192302	2.54435	-1.3616
P08962_M112	P08962		CD63 antigen	CD63		DKVM*SEFNNNFR	1	2	4_M[442.2633]	1	M	1	442.263	1	1	1	nan	nan	nan	nan	1	nan	nan	nan	nan	nan	nan	nan	nan	nan	nan		4.32193	nan	4.32193	nan	nan	nan	nan	nan	nan	nan	nan	nan	4.32193	4.32193
P08962_V111	P08962		CD63 antigen	CD63		DKV*MSEFNNNFR;V*MSEFNNNFR	2	5	3_V[442.2633];1_V[442.2633];1_V[436.2256];3_V[436.2256]	4	V	1	442.2633;436.2256	2	3	1	nan	nan	2	nan	1	nan	nan	nan	nan	nan	nan	1	2	nan	nan	0.6171805;0.19932438;0.5632485	0.551877	5.33166	4.32193	nan	nan	-3.21817	nan	nan	nan	nan	0.576086	nan	4.321928094887363;-2.8108200319677046;-4.235356965821015;-3.015699201824386	4.32193
Q9HD20_D940	Q9HD20		Manganese-transporting ATPase 13A1	ATP13A1		D*LEDESTPIVK	1	7	1_D[436.2256];1_D[442.2633]	2	D	1	436.2256;442.2633	4	6	1	nan	1	2	2	1	nan	nan	nan	1	nan	nan	1	1	1	1	0.25128153;0.9214994;0.8882112;0.6041318;0.68883675	2.84646	3.69046	7.38307	nan	4.32193	-0.0407088	-0.27843	nan	nan	nan	0.16122	0.466534	7.383066938480956;4.321928094887363;0.07329104735209559;-0.154708661026254;0.05145972266485731;-0.6083195450023362	7.38307
P12277_E94	P12277		Creatine kinase B-type	CKB		DLFDPIIE*DR	1	4	8_E[442.2633];8_E[436.2256]	2	E	1	442.2633;436.2256	2	3	2	nan	nan	1	nan	1	1	nan	nan	nan	nan	nan	1	nan	nan	nan	0.259905	-0.479419	5.43413	3.36309	nan	nan	-4.32193	nan	1.356	nan	nan	nan	nan	4.321928094887363;2.4042502467644304;-4.321928094887363	4.32193	2.40425
Q9Y3I1_D368	Q9Y3I1		F-box only protein 7	FBXO7		DLFTASND*PLLWR	1	3	8_D[442.2633];8_D[436.2256]	2	D	1	442.2633;436.2256	1	2	2	nan	nan	nan	nan	1	1	nan	nan	nan	nan	nan	nan	nan	nan	nan	-0.17220488;0.48893443	1.23097	nan	1.23097	nan	nan	nan	nan	2.90477	nan	nan	nan	nan	-0.8230136548023593;3.284950442315478	-0.823014	3.28495
P28482_T160	P28482	sp|P27361|MK03_HUMAN	Mitogen-activated protein kinase 1	MAPK1	MAPK3	DLKPSNLLLNTT*CDLK	1	3	12_T[436.2256]	1	T	1	436.226	1	2	2	nan	nan	nan	nan	1	1	nan	nan	nan	nan	nan	nan	nan	nan	nan		-4.32193	nan	-4.32193	nan	nan	nan	nan	nan	nan	nan	nan	nan	-4.321928094887363;-4.321928094887363	-4.32193	-4.32193
P31943_N265_Y266	P31943	sp|P55795|HNRH2_HUMAN	Heterogeneous nuclear ribonucleoprotein H	HNRNPH1	HNRNPH2	DLN*Y*CFSGMSDHR	1	2	3_N[436.2256];4_Y[442.2633]	2	N;Y	2	436.2256;442.2633	1	1	1	nan	nan	nan	nan	1	nan	nan	nan	nan	nan	nan	nan	nan	nan	nan	0.780025	0.809496	nan	0.809496	nan	nan	nan	nan	nan	nan	nan	nan	nan	0.809496	0.809496
Q96B96_D12	Q96B96		Promethin	TMEM159		D*LQELQK;D*LQELQKK	2	17	1_D[436.2256];1_D[442.2633]	2	D	1	436.2256;442.2633	5	11	2	2	3	2	2	2	2	1	1	2	2	2	1	1	1	1	0.37568435;-0.24066116;0.6024192;0.462848;0.37638164;0.6662042;0.40859535;0.51944345;0.3245663;0.62015086;0.78910106;0.8458632;0.3034974;0.57926816	0.899925	1.59156	3.25059	-0.558397	1.81686	0.0299909	-0.0394202	1.5151	0.928304	0.757709	0.239618	0.163721	3.9572470505992983;0.4012461991413634;4.321928094887363;4.321928094887363;0.09801296137586667;-1.2148077793875773;2.4254475817245833;2.3298220634956794;1.9529362703134352;2.283245515073905;0.7412669969002081;1.1684601888617163;0.19942672802435948;-0.1394448365920251;0.07634801383968445;-0.1551884201054151	2.17925	4.32193	0.098013	-1.21481
P52597_C267	P52597		Heterogeneous nuclear ribonucleoprotein F	HNRNPF		DLSYC*LSGMYDHR	1	6	5_C[436.2256];5_C[442.2633]	2	C	1	436.2256;442.2633	3	5	1	2	nan	2	nan	1	nan	1	1	nan	nan	nan	1	1	nan	nan	0.20738603;0.37357014;0.16363697;0.47554636	-1.43744	2.19759	0.775472	-1.4684	nan	-3.61938	nan	nan	0.401744	nan	0.993553	nan	0.7754724400380837;-1.7524792194925398;-1.1843267671374096;-4.321928094887363;-2.91683234840643	0.775472		-1.75248	-1.18433
Q9NW68_D35	Q9NW68		BSD domain-containing protein 1	BSDC1		D*LTEFTQVVQHDTACTIAATASVVK	1	8	1_D[436.2256];1_D[442.2633]	2	D	1	436.2256;442.2633	4	7	2	1	nan	2	2	1	1	1	nan	nan	nan	nan	1	1	1	1	0.27597535;0.42707536;0.4948437;0.17947966;0.8108347;0.44398895	-0.0400911	4.78347	6.34484	-2.24685	nan	-4.80118	0.54282	0.872714	nan	nan	0.67776	0.356844	6.961942083115027;5.727738310193341;-2.2468476355473705;-5.2804256798473315;-4.321928094887363;0.795146796450981;0.2904928038080813	6.96194	5.72774	-2.24685
O75694_C874	O75694		Nuclear pore complex protein Nup155	NUP155		DNAAVDGISLHLQDICPLLYSTDDAIC*SK	1	7	27_C[436.2256];27_C[442.2633]	2	C	1	436.2256;442.2633	3	6	2	2	nan	2	nan	1	1	1	1	nan	nan	nan	1	1	nan	nan	0.392249	-4.22772	0.163176	-4.32193	-4.0393	nan	-4.32193	nan	nan	0.399697	nan	nan	nan	-4.321928094887363;-4.321928094887363;-4.321928094887363;-3.756670983916528;-4.321928094887363;-4.321928094887363	-4.32193	-4.32193	-4.32193	-3.75667
P07602_D79_E84	P07602		Prosaposin	PSAP		D*NATEE*EILVYLEK	1	2	6_E[436.2256];1_D[442.2633]	2	E;D	2	436.2256;442.2633	1	1	1	nan	nan	nan	nan	1	nan	nan	nan	nan	nan	nan	nan	nan	nan	nan	0.315475	1.02642	nan	1.02642	nan	nan	nan	nan	nan	nan	nan	nan	nan	1.02642	1.02642
P07602_V197	P07602		Prosaposin	PSAP		DNGDV*CQDCIQMVTDIQTAVR	1	5	5_V[442.2633];5_V[436.2256]	2	V	1	442.2633;436.2256	2	4	2	nan	2	nan	nan	1	1	nan	nan	1	nan	1	nan	nan	nan	nan	0.025013838;0.18475977;0.10343256	2.99502	0.642739	3.44951	nan	2.54054	nan	nan	2.05186	nan	2.51927	nan	nan	1.998626494880193;4.900389149645301;4.321928094887363;0.7591459730892088	1.99863	4.90039
P07602_D193	P07602		Prosaposin	PSAP		D*NGDVCQDCIQMVTDIQTAVR	1	8	1_D[436.2256];1_D[442.2633]	2	D	1	436.2256;442.2633	2	5	2	nan	3	nan	nan	2	1	nan	nan	1	2	1	nan	nan	nan	nan	0.35304	4.02225	0.423809	3.72257	nan	4.32193	nan	nan	0.847618	nan	nan	nan	nan	1.9245016500496095;4.321928094887363;4.321928094887363;4.321928094887363;4.321928094887363;4.321928094887363;4.321928094887363	3.12321	4.32193
P07602_D196	P07602		Prosaposin	PSAP		DNGD*VCQDCIQMVTDIQTAVR	1	9	4_D[436.2256];4_D[442.2633]	2	D	1	436.2256;442.2633	3	5	2	nan	2	nan	1	2	3	nan	nan	1	nan	1	nan	nan	1	nan	-0.05429009;-0.10262291;0.5853911;0.3209969	0.443979	4.12851	2.92282	nan	2.73104	nan	-4.32193	1.97863	nan	2.24985	nan	nan	0.21763338791048872;2.8298083685651663;4.321928094887363;4.321928094887363;2.485222497312013;4.321928094887363;1.140153873288558;-4.321928094887363	1.52372	4.32193
P07900_Y627	P07900		Heat shock protein HSP 90-alpha	HSP90AA1		DNSTMGY*MAAK;DNSTMGY*MAAKK	2	10	7_Y[436.2256];7_Y[442.2633]	2	Y	1	436.2256;442.2633	3	6	2	2	nan	2	nan	1	1	3	2	nan	nan	nan	1	1	nan	nan	0.0043743216;-0.086900786;0.84105283;0.36633107;0.6821216;0.3101953;0.7992776;0.31975967	-1.97165	2.36528	0.345633	-1.87841	nan	-4.38217	nan	0.295412	0.407656	nan	0.0851923	nan	0.5545208181278897;0.13674475568385538;-3.213808955955351;-2.1666648547919283;-1.9184440716513294;-2.1115939635838505;-1.0687097173199684;-4.442408223916683;-4.321928094887363	0.554521	0.136745	-2.16666	-1.59015
P08238_G618_Y619	P08238		Heat shock protein HSP 90-beta	HSP90AB1		DNSTMG*Y*MMAK	1	4	6_G[436.2256];7_Y[442.2633]	2	G;Y	2	436.2256;442.2633	2	3	2	1	nan	nan	nan	1	1	nan	1	nan	nan	nan	nan	nan	nan	nan	0.15463953;-0.07084122;0.067794904	-1.38847	2.41656	0.320302	-3.09724	nan	nan	nan	0.233665	nan	nan	nan	nan	0.4855279002904482;0.15507529975786097;-3.0972358208527004	0.485528	0.155075		-3.09724
P08238_G618	P08238		Heat shock protein HSP 90-beta	HSP90AB1		DNSTMG*YMMAK	1	4	6_G[442.2633];6_G[436.2256]	2	G	1	442.2633;436.2256	2	3	2	1	nan	nan	nan	1	1	1	nan	nan	nan	nan	nan	nan	nan	nan	-0.0783015;0.070425086	-0.586166	4.87772	2.8629	-4.03524	nan	nan	nan	2.06337	nan	nan	nan	nan	4.321928094887363;1.4038807372172908;-4.035235553853555	4.32193	1.40388	-4.03524
Q15738_D208	Q15738		Sterol-4-alpha-carboxylate 3-dehydrogenase; decarboxylating	NSDHL		D*PQLVPILIEAAR	1	4	1_D[436.2256];1_D[442.2633]	2	D	1	436.2256;442.2633	2	3	2	nan	nan	1	nan	1	1	nan	nan	nan	nan	nan	1	nan	nan	nan	0.350271	3.82448	0.703495	3.32704	nan	nan	4.32193	nan	1.40699	nan	nan	nan	nan	2.332143658756142;4.321928094887363;4.321928094887363	2.33214	4.32193
P49327_E1177	P49327		Fatty acid synthase	FASN		DPSQQE*LPR	1	7	6_E[442.2633];6_E[436.2256]	2	E	1	442.2633;436.2256	3	6	2	nan	nan	2	2	1	1	nan	nan	nan	nan	nan	1	1	1	1	0.436666	-1.03146	4.67662	4.32193	nan	nan	-4.32193	-3.09437	nan	nan	nan	nan	1.73602	4.321928094887363;4.321928094887363;-4.321928094887363;-4.321928094887363;-1.8668203078137255;-4.321928094887363	4.32193	4.32193
Q9UBR2_N174	Q9UBR2		Cathepsin Z	CTSZ		DQECDKFNQCGTCN*EFK	1	3	14_N[442.2633];14_N[436.2256]	2	N	1	442.2633;436.2256	1	2	2	nan	nan	nan	nan	1	1	nan	nan	nan	nan	nan	nan	nan	nan	nan	0.30462527;0.6400535	0.000606698	nan	0.000606698	nan	nan	nan	nan	1.12783	nan	nan	nan	nan	-0.7968904153066697;0.7981038113425574	-0.79689	0.798104
P00338_I9_Y10	P00338		L-lactate dehydrogenase A chain	LDHA		DQLI*Y*NLLKEEQTPQNK;ATLKDQLI*Y*NLLKEEQTPQNK	2	4	5_Y[442.2633];4_I[436.2256];9_Y[436.2256];8_I[442.2633]	4	Y;I	2	442.2633;436.2256	2	3	1	2	nan	nan	nan	1	nan	1	1	nan	nan	nan	nan	nan	nan	nan	0.11593571;0.26021698;-0.06315462	-3.35173	4.61922	-0.0854473	-6.61801	nan	nan	nan	nan	0.388922	nan	nan	nan	-0.08544725348812028;-6.8930147762748355;-6.34299629319263	-0.0854473		-6.89301	-6.343
Q99541_Y40	Q99541		Perilipin-2	PLIN2		DQY*PYLK	1	6	3_Y[442.2633];3_Y[436.2256]	2	Y	1	442.2633;436.2256	3	5	2	1	nan	2	nan	1	1	nan	1	nan	nan	nan	1	1	nan	nan	0.07948632;0.47625974;0.57660604;0.75645185	-0.648449	3.99892	3.96908	-2.97175	nan	-2.94268	nan	0.499009	nan	nan	0.371871	nan	3.616223283545118;4.321928094887363;-2.971746548067677;-2.679723195292613;-3.205628856029863	3.61622	4.32193		-2.97175
Q9H4A6_D73	Q9H4A6		Golgi phosphoprotein 3	GOLPH3		D*REGYTSFWNDCISSGLR	1	7	1_D[442.2633];1_D[436.2256]	2	D	1	442.2633;436.2256	3	6	2	nan	3	1	nan	1	1	nan	nan	1	1	1	nan	1	nan	nan	0.542333	2.37299	3.37567	4.32193	nan	4.32193	-1.5249	nan	nan	nan	nan	nan	nan	4.321928094887363;4.321928094887363;4.321928094887363;4.321928094887363;4.321928094887363;-1.524897315100758	4.32193	4.32193
Q13445_R192	Q13445		Transmembrane emp24 domain-containing protein 1	TMED1		DRNLQEGNLER*	1	7	11_R[442.2633];11_R[436.2256]	2	R	1	442.2633;436.2256	3	6	2	2	nan	nan	2	1	1	1	1	nan	nan	nan	nan	nan	1	1	0.5906818;0.610444;0.49900004;0.4787226	2.21035	2.1289	4.32193	0.064536	nan	nan	2.24458	nan	0.17603	nan	nan	0.444631	4.321928094887363;4.321928094887363;-0.059935780786850065;0.18900780517840157;1.9301737108172352;2.558977431832747	4.32193	4.32193	-0.0599358	0.189008
P55884_V189	P55884		Eukaryotic translation initiation factor 3 subunit B	EIF3B		DRPQEADGIDSVIVV*DNVPQVGPDRLEK	1	3	15_V[436.2256];15_V[442.2633]	2	V	1	436.2256;442.2633	1	2	2	nan	nan	nan	nan	1	1	nan	nan	nan	nan	nan	nan	nan	nan	nan	0.36213225;0.49126747	3.78541	nan	3.78541	nan	nan	nan	nan	0.810794	nan	nan	nan	nan	3.2120923066485827;4.3587279201432425	3.21209	4.35873
P30837_N127	P30837		Aldehyde dehydrogenase X; mitochondrial	ALDH1B1		DRVYLASLETLDN*GKPFQESYALDLDEVIK	1	3	13_N[442.2633];13_N[436.2256]	2	N	1	442.2633;436.2256	2	2	1	nan	nan	nan	1	1	nan	nan	nan	nan	nan	nan	nan	nan	1	nan	0.5130508;0.96222496	-1.56495	0.94659	-2.23429	nan	nan	nan	-0.895609	nan	nan	nan	nan	nan	-2.234289314712717;-0.8956085627510969	-2.23429
Q96RS6_C376	Q96RS6		NudC domain-containing protein 1	NUDCD1		DSAQC*AAIAER	1	6	5_C[436.2256];5_C[442.2633]	2	C	1	436.2256;442.2633	3	5	2	2	nan	1	nan	1	1	1	1	nan	nan	nan	1	nan	nan	nan	0.47746223;0.30209914;0.37251037;0.53069407	-2.98726	1.60864	-1.20112	-3.43872	nan	-4.32193	nan	0.990433	0.16937	nan	nan	nan	-1.90146249208202;-0.5007792694054334;-3.5584873500231082;-3.3189621661954782;-4.321928094887363	-1.90146	-0.500779	-3.55849	-3.31896
Q9BUM1_P268	Q9BUM1		Glucose-6-phosphatase 3	G6PC3		DSGAALGLGIALHSP*CYAQVR	1	8	15_P[442.2633];15_P[436.2256]	2	P	1	442.2633;436.2256	3	7	2	2	3	nan	nan	1	1	1	1	1	1	1	nan	nan	nan	nan	0.38575372;0.5211219;0.33292708;-0.03367005	1.36588	4.33792	4.32193	-3.61413	3.38984	nan	nan	nan	1.66935	0.925262	nan	nan	4.321928094887363;4.321928094887363;-4.794539027308391;-2.4337260731292507;3.3760267959792265;2.4715583816045172;4.321928094887363	4.32193	4.32193	-4.79454	-2.43373
P46109_P45	P46109		Crk-like protein	CRKL		DSSTCP*GDYVLSVSENSR	1	7	6_P[442.2633];6_P[436.2256]	2	P	1	442.2633;436.2256	3	6	2	nan	2	nan	2	1	1	nan	nan	1	1	nan	nan	nan	1	1	0.17582291;0.25915512;0.6248751;0.5342446	1.55616	3.00648	-1.64382	nan	4.32193	nan	1.99036	0.715455	nan	nan	nan	0.569932	-1.1379196777212717;-2.149725562906711;4.321928094887363;4.321928094887363;1.5873590937222966;2.393364531689533	-1.13792	-2.14973
Q9NRG4_D256	Q9NRG4		N-lysine methyltransferase SMYD2	SMYD2		D*SYFFTCECQECTTK	1	5	1_D[436.2256]	1	D	1	436.226	2	4	2	2	nan	nan	nan	1	1	1	1	nan	nan	nan	nan	nan	nan	nan		-4.32193	nan	-4.32193	-4.32193	nan	nan	nan	nan	nan	nan	nan	nan	-4.321928094887363;-4.321928094887363;-4.321928094887363;-4.321928094887363	-4.32193	-4.32193	-4.32193	-4.32193
P60709_D51	P60709	sp|P62736|ACTA_HUMAN; sp|P63261|ACTG_HUMAN; sp|P63267|ACTH_HUMAN; sp|P68032|ACTC_HUMAN; sp|P68133|ACTS_HUMAN	Actin; cytoplasmic 1	ACTB	ACTA1; ACTA2; ACTC1; ACTG1; ACTG2	D*SYVGDEAQSK;D*SYVGDEAQSKR	2	4	1_D[436.2256];1_D[442.2633]	2	D	1	436.2256;442.2633	1	2	2	nan	nan	nan	nan	2	1	nan	nan	nan	nan	nan	nan	nan	nan	nan	0.53047156;0.398667;0.6568353	-0.926513	nan	-0.926513	nan	nan	nan	nan	0.175237	nan	nan	nan	nan	-0.8988179246883105;-0.706385926409009;-1.0504240321721305	-0.802602	-1.05042
P49675_F165	P49675		Steroidogenic acute regulatory protein; mitochondrial	STAR		DTF*ITHELAAEAAGNLVGPR	1	3	3_F[442.2633];3_F[436.2256]	2	F	1	442.2633;436.2256	1	2	2	nan	nan	nan	nan	1	1	nan	nan	nan	nan	nan	nan	nan	nan	nan	-0.0463972	4.52949	nan	4.52949	nan	nan	nan	nan	0.293534	nan	nan	nan	nan	4.321928094887363;4.737048005898633	4.32193	4.73705
O60664_E149	O60664		Perilipin-3	PLIN3		DTVATQLSE*AVDATR	1	8	9_E[442.2633];9_E[436.2256]	2	E	1	442.2633;436.2256	4	7	2	2	1	2	nan	1	1	1	1	nan	1	nan	1	1	nan	nan	0.62847346;0.43972373;0.6395776;0.7599273;0.7128454	0.210199	3.90421	4.32193	-3.26961	2.7677	-2.97922	nan	nan	0.672626	nan	0.2006	nan	4.321928094887363;4.321928094887363;-2.7939875614587524;-3.7452242324856844;2.7677003443833645;-2.83737940807322;-3.121070028630093	4.32193	4.32193	-2.79399	-3.74522
Q04837_A98	Q04837		Single-stranded DNA-binding protein; mitochondrial	SSBP1		DVA*YQYVK	1	3	3_A[442.2633];3_A[436.2256]	2	A	1	442.2633;436.2256	1	2	2	nan	nan	nan	nan	1	1	nan	nan	nan	nan	nan	nan	nan	nan	nan	0.35037237;0.17762272	-1.06671	nan	-1.06671	nan	nan	nan	nan	0.695834	nan	nan	nan	nan	-1.5587407819472796;-0.5746835572700555	-1.55874	-0.574684
P48643_F206	P48643		T-complex protein 1 subunit epsilon	CCT5		DVDF*ELIK	1	3	4_F[436.2256];4_F[442.2633]	2	F	1	436.2256;442.2633	1	2	2	nan	nan	nan	nan	1	1	nan	nan	nan	nan	nan	nan	nan	nan	nan	0.3649963;0.31715474	-2.03788	nan	-2.03788	nan	nan	nan	nan	1.96352	nan	nan	nan	nan	-0.6494636628005704;-3.426305318992909	-0.649464	-3.42631
P20618_E212	P20618		Proteasome subunit beta type-1	PSMB1		DVFISAAE*R	1	3	8_E[436.2256];8_E[442.2633]	2	E	1	436.2256;442.2633	1	2	2	nan	nan	nan	nan	1	1	nan	nan	nan	nan	nan	nan	nan	nan	nan	-0.13064498;0.43219894	1.66031	nan	1.66031	nan	nan	nan	nan	3.14556	nan	nan	nan	nan	-0.5639348484278887;3.8845614494945555	-0.563935	3.88456
P25398_E126	P25398		40S ribosomal protein S12	RPS12		DVIEE*YFK	1	2	5_E[436.2256];5_E[442.2633]	2	E	1	436.2256;442.2633	1	1	1	nan	nan	nan	nan	1	nan	nan	nan	nan	nan	nan	nan	nan	nan	nan	-0.0856549	-0.854069	nan	-0.854069	nan	nan	nan	nan	nan	nan	nan	nan	nan	-0.854069	-0.854069
O43760_D143	O43760		Synaptogyrin-2	SYNGR2		DVLVGAD*SVR	1	7	7_D[442.2633];7_D[436.2256]	2	D	1	442.2633;436.2256	3	6	2	2	nan	2	nan	1	1	1	1	nan	nan	nan	1	1	nan	nan	0.7767829;-0.21119112;-0.044312652;0.13348533;0.58389163;0.7128879	-1.27202	3.68294	2.89508	-2.62038	nan	-4.09076	nan	0.7997	0.268119	nan	1.34596	nan	3.4605481356270746;2.329601878617557;-2.430795683076294;-2.8099729587160676;-3.139025013559197;-5.04249698245959	3.46055	2.3296	-2.4308	-2.80997
Q8N8N7_D262	Q8N8N7		Prostaglandin reductase 2	PTGR2		D*VPYPPPLSPAIEAIQK	1	3	1_D[436.2256];1_D[442.2633]	2	D	1	436.2256;442.2633	1	2	2	nan	nan	nan	nan	1	1	nan	nan	nan	nan	nan	nan	nan	nan	nan	0.6663407;0.6907498	-0.118867	nan	-0.118867	nan	nan	nan	nan	2.48303	nan	nan	nan	nan	1.6369022799142994;-1.8746369545816752	1.6369	-1.87464
Q8N6T3_D289	Q8N6T3		ADP-ribosylation factor GTPase-activating protein 1	ARFGAP1		D*VTTFFSGK	1	12	1_D[436.2256];1_D[442.2633]	2	D	1	436.2256;442.2633	5	11	2	2	3	2	2	1	1	1	1	1	1	1	1	1	1	1	0.56365585;0.55344325;0.4872604;0.6121312;0.6207609;0.20944054;0.6709444;0.55358666	0.591069	3.33087	3.87015	-2.44805	3.93754	-3.04064	0.636354	0.638917	0.208913	0.665773	0.0241643	0.0267266	3.4183633758308196;4.321928094887363;-2.595778733504657;-2.300330546380961;4.321928094887363;4.321928094887363;3.168776005659484;-3.023555793847078;-3.057729277593264;0.6174559188736107;0.6552530471318133	3.41836	4.32193	-2.59578	-2.30033
Q99497_C53	Q99497		Protein/nucleic acid deglycase DJ-1	PARK7		DVVIC*PDASLEDAKK	1	3	5_C[436.2256];5_C[442.2633]	2	C	1	436.2256;442.2633	1	2	2	nan	nan	nan	nan	1	1	nan	nan	nan	nan	nan	nan	nan	nan	nan	-0.172604	-2.54992	nan	-2.54992	nan	nan	nan	nan	2.506	nan	nan	nan	nan	-0.7779100049976598;-4.321928094887363	-0.77791	-4.32193
P07602_D68	P07602		Prosaposin	PSAP		D*VVTAAGDMLK	1	15	1_D[436.2256];1_D[442.2633]	2	D	1	436.2256;442.2633	4	9	2	2	3	2	nan	2	2	2	1	1	1	1	2	2	nan	nan	0.009766301;0.19009958;-0.22953217;-0.06814236;0.08983907;-0.13943864;0.25706106;0.14646344;0.74319863;0.40801004;0.19352622	-1.55804	3.69982	0.487802	-4.75998	2.62277	-4.58276	nan	0.684977	0.619504	0.641102	0.851325	nan	-1.3718184824955986;1.3787174056627975;-1.3702224000230607;3.3145300022707453;-7.102922415403754;-3.29315443862084;-4.321928094887363;2.653889551934951;3.2477427017225295;1.9666720473209778;-4.321928094887363;-3.6396363289963505;-4.321928094887363;-6.04754773759857	0.00344946	0.972154	-5.19804	-4.32193
P07602_V70	P07602		Prosaposin	PSAP		DVV*TAAGDMLKDNATEEEILVYLEK	1	3	3_V[436.2256];3_V[442.2633]	2	V	1	436.2256;442.2633	1	2	2	nan	nan	nan	nan	1	1	nan	nan	nan	nan	nan	nan	nan	nan	nan	0.38212866;0.17480257	4.96541	nan	4.96541	nan	nan	nan	nan	2.64094	nan	nan	nan	nan	3.097980180926805;6.8328383580999255	3.09798	6.83284
O43852_P260	O43852		Calumenin	CALU		DWILP*SDYDHAEAEAR	1	2	5_P[442.2633];5_P[436.2256]	2	P	1	442.2633;436.2256	1	1	1	nan	nan	nan	nan	1	nan	nan	nan	nan	nan	nan	nan	nan	nan	nan	0.850343	-2.23396	nan	-2.23396	nan	nan	nan	nan	nan	nan	nan	nan	nan	-2.23396	-2.23396
P04792_D21	P04792		Heat shock protein beta-1	HSPB1		D*WYPHSR	1	3	1_D[436.2256];1_D[442.2633]	2	D	1	436.2256;442.2633	1	2	2	nan	nan	nan	nan	1	1	nan	nan	nan	nan	nan	nan	nan	nan	nan	0.4701072;0.6774422	3.25033	nan	3.25033	nan	nan	nan	nan	0.278353	nan	nan	nan	nan	3.44715349197744;3.0535026910225103	3.44715	3.0535
Q9BRJ2_D127	Q9BRJ2		39S ribosomal protein L45; mitochondrial	MRPL45		D*YDANFK;IKD*YDANFK	2	14	1_D[436.2256];1_D[442.2633];3_D[436.2256];3_D[442.2633]	4	D	1	436.2256;442.2633	5	11	2	2	3	2	2	1	1	2	2	1	1	1	1	1	1	1	0.5759663;0.23632808;0.7107082;0.85670316;0.599755;0.78507096;0.20973764;0.41131175;0.4814439;0.76686037;0.7450471;0.38831037;-0.080405384	2.09354	2.16989	5.45097	-0.18916	1.94093	0.657229	2.60774	1.32134	0.0686332	0.436626	0.566245	0.278014	4.516637585097051;6.385292891481239;-0.02799361700132898;-0.25326478916289674;-0.14942579092887767;-0.3259565817812021;2.351324253298611;1.989357336901459;1.4821090076301693;1.0576244217374147;0.25683365087719473;2.41115018845507;2.804321105278143	4.51664	6.38529	-0.140629	-0.237691
P49585_D212	P49585	sp|Q9Y5K3|PCY1B_HUMAN	Choline-phosphate cytidylyltransferase A	PCYT1A	PCYT1B	D*YDVYAR	1	5	1_D[436.2256];1_D[442.2633]	2	D	1	436.2256;442.2633	2	4	2	nan	nan	2	nan	1	1	nan	nan	nan	nan	nan	1	1	nan	nan	0.1627159;0.31664798;0.905498;0.64001405	-1.6425	3.01498	0.489413	nan	nan	-3.77442	nan	1.12925	nan	nan	0.480373	nan	-0.30908871923791953;1.2879146808023607;-3.434739837945327;-4.1140904857267335	-0.309089	1.28791
P37268_E222	P37268		Squalene synthase	FDFT1		DYLE*DQQGGR	1	8	4_E[442.2633];4_E[436.2256]	2	E	1	442.2633;436.2256	3	7	2	2	3	nan	nan	1	1	1	1	1	1	1	nan	nan	nan	nan	0.13298956;-0.10714259;0.29559034	3.67192	1.12584	4.32193	4.32193	2.37192	nan	nan	nan	nan	0.346285	nan	nan	4.321928094887363;4.321928094887363;4.321928094887363;4.321928094887363;2.443391798797185;2.6768887383882687;1.9954720800034422	4.32193	4.32193	4.32193	4.32193
P18206_D106	P18206		Vinculin	VCL		D*YLIDGSR	1	3	1_D[436.2256];1_D[442.2633]	2	D	1	436.2256;442.2633	1	2	2	nan	nan	nan	nan	1	1	nan	nan	nan	nan	nan	nan	nan	nan	nan	-0.3415459;0.33205432	-1.81192	nan	-1.81192	nan	nan	nan	nan	3.83438	nan	nan	nan	nan	0.8993929743583614;-4.523232415818562	0.899393	-4.52323
P47756_Y64	P47756		F-actin-capping protein subunit beta	CAPZB		DYLLCDY*NR	1	2	7_Y[436.2256]	1	Y	1	436.226	1	1	1	nan	nan	nan	nan	1	nan	nan	nan	nan	nan	nan	nan	nan	nan	nan		-4.32193	nan	-4.32193	nan	nan	nan	nan	nan	nan	nan	nan	nan	-4.32193	-4.32193
Q8NBN7_D23	Q8NBN7		Retinol dehydrogenase 13	RDH13		D*YVTGGACPSK	1	10	1_D[436.2256];1_D[442.2633]	2	D	1	436.2256;442.2633	4	9	2	2	3	nan	2	1	1	1	1	1	1	1	nan	nan	1	1	0.4590104;0.3016507;0.5999714;0.31009653;0.38395396;0.36379215;0.37184143;0.45040524	1.67315	2.25637	4.45807	-1.00419	2.03405	nan	1.20467	0.192537	0.0522293	0.621802	nan	0.697623	4.5942162681413015;4.321928094887363;-1.0411181995107224;-0.9672548796194486;2.7405863722583326;1.7914360720763323;1.570131101852858;1.6979590255595585;0.7113710108051081	4.59422	4.32193	-1.04112	-0.967255
P62258_E143	P62258		14-3-3 protein epsilon	YWHAE		E*AAENSLVAYK	1	3	1_E[442.2633];1_E[436.2256]	2	E	1	442.2633;436.2256	1	2	2	nan	nan	nan	nan	1	1	nan	nan	nan	nan	nan	nan	nan	nan	nan	0.35203376;0.3496574	0.873508	nan	0.873508	nan	nan	nan	nan	2.47156	nan	nan	nan	nan	-0.8741501826822947;2.6211656324024224	-0.87415	2.62117
P56589_E44	P56589		Peroxisomal biogenesis factor 3	PEX3		E*AAEYIAQAR	1	12	1_E[442.2633];1_E[436.2256]	2	E	1	442.2633;436.2256	5	11	2	2	3	2	2	1	1	1	1	1	1	1	1	1	1	1	0.7332134;0.57947;0.33669266;0.12570018;0.6783617;0.80017966;0.53516304;0.45599145	1.082	2.4698	4.32193	0.0717214	-1.53067	-0.455981	3.00302	nan	0.129196	0.779501	0.754476	1.86521	4.321928094887363;4.321928094887363;-0.019633850796866612;0.1630767049855723;-1.6867728954813135;-0.684933795309894;-2.220312701683187;0.07751448753222838;-0.9894763331567931;1.6841175455683486;4.321928094887363	4.32193	4.32193	-0.0196339	0.163077
P07237_E121	P07237		Protein disulfide-isomerase	P4HB		E*ADDIVNWLK;E*ADDIVNWLKK	2	9	1_E[442.2633];1_E[436.2256]	2	E	1	442.2633;436.2256	3	6	2	2	nan	2	nan	1	1	2	2	nan	nan	nan	1	1	nan	nan	0.13510072;0.36237508;0.22970122;0.54314625;0.40507945;0.6984646;0.4391982	-0.181941	3.01611	3.30001	-1.85993	nan	-1.98589	nan	1.44521	1.20755	nan	0.434146	nan	2.2780858482797157;4.321928094887363;-1.0904087333717207;-0.9217279892027386;-1.1716024739222215;-4.256000053472572;-1.6789060556920672;-2.2928814596152947	2.27809	4.32193	-1.00607	-2.7138
P14618_Y390	P14618		Pyruvate kinase PKM	PKM		EAEAAIY*HLQLFEELRR	1	3	7_Y[436.2256];7_Y[442.2633]	2	Y	1	436.2256;442.2633	1	2	2	nan	nan	nan	nan	1	1	nan	nan	nan	nan	nan	nan	nan	nan	nan	-0.20357908;0.46341956	1.16291	nan	1.16291	nan	nan	nan	nan	1.35003	nan	nan	nan	nan	0.20829196890610943;2.1175264295855216	0.208292	2.11753
Q9Y6M9_Y73	Q9Y6M9		NADH dehydrogenase [ubiquinone] 1 beta subcomplex subunit 9	NDUFB9		EAEEEFWY*R	1	7	8_Y[442.2633];8_Y[436.2256]	2	Y	1	442.2633;436.2256	3	6	2	nan	2	nan	2	1	1	nan	nan	nan	1	1	nan	nan	1	1	0.53021854;0.5827187	3.50589	1.41341	4.32193	nan	1.87383	nan	4.32193	nan	nan	0.683489	nan	nan	4.321928094887363;4.321928094887363;2.357126567883979;1.3905276821467534;4.321928094887363;4.321928094887363	4.32193	4.32193
P07437_E123	P07437	sp|P04350|TBB4A_HUMAN; sp|P68371|TBB4B_HUMAN; sp|Q3ZCM7|TBB8_HUMAN	Tubulin beta chain	TUBB	TUBB4A; TUBB4B; TUBB8	E*AESCDCLQGFQLTHSLGGGTGSGMGTLLISK;KE*AESCDCLQGFQLTHSLGGGTGSGMGTLLISK	2	10	1_E[442.2633];1_E[436.2256];2_E[442.2633];2_E[436.2256]	4	E	1	442.2633;436.2256	2	4	2	2	nan	nan	nan	1	1	3	4	nan	nan	nan	nan	nan	nan	nan	0.7041728;0.1614535;0.56930566;0.8982427;0.94510007;0.12011537;0.9605981;0.7744997	-2.7552	0.808803	-2.18328	-3.32711	nan	nan	nan	2.8564	1.08071	nan	nan	nan	-0.16350702874981213;-4.20306268661609;-2.3777729749089267;-4.12358197831995;-4.091281218160967;-1.300915294594453;-4.321928094887363;-2.81518199996573;-2.310676244821478	-0.163507	-4.20306	-4.09128	-2.56293
P78371_E112	P78371		T-complex protein 1 subunit beta	CCT2		E*AESLIAK;E*AESLIAKK	2	11	1_E[442.2633];1_E[436.2256]	2	E	1	442.2633;436.2256	4	8	2	2	nan	2	2	1	1	2	2	nan	nan	nan	1	1	1	1	0.56951463;0.5054941;0.39169526;0.4732399;0.50986844;0.48963183;0.55401605;0.47521427;0.6487857;0.23769136	-3.12198	2.25164	0.254425	-4.17821	nan	-4.31627	-4.24787	0.0219598	0.748858	nan	0.279139	0.100265	0.26995261946035753;0.2388968310134743;-2.9076381936299183;-4.389732315000917;-3.4653403098481403;-5.950121545347873;-4.118889867813341;-4.513652524119546;-4.318767701684213;-4.176971705057527	0.269953	0.238897	-3.64869	-4.70773
A8MXV4_E135	A8MXV4		Nucleoside diphosphate-linked moiety X motif 19	NUDT19		EAFEE*AGVLLLRPR	1	2	5_E[442.2633]	1	E	1	442.263	1	1	1	nan	nan	nan	nan	1	nan	nan	nan	nan	nan	nan	nan	nan	nan	nan		4.32193	nan	4.32193	nan	nan	nan	nan	nan	nan	nan	nan	nan	4.32193	4.32193
Q709C8_E1738	Q709C8		Vacuolar protein sorting-associated protein 13C	VPS13C		EALSTATVQAAE*R	1	8	12_E[442.2633];12_E[436.2256]	2	E	1	442.2633;436.2256	3	7	2	2	3	nan	nan	1	1	1	1	1	1	1	nan	nan	nan	nan	0.41860828;0.57695764	2.66554	2.86895	4.32193	-0.64724	4.32193	nan	nan	nan	0.220182	nan	nan	nan	4.321928094887363;4.321928094887363;-0.49154814566975724;-0.8029325911321948;4.321928094887363;4.321928094887363;4.321928094887363	4.32193	4.32193	-0.491548	-0.802933
Q15056_E97	Q15056		Eukaryotic translation initiation factor 4H	EIF4H		E*ALTYDGALLGDR	1	3	1_E[442.2633];1_E[436.2256]	2	E	1	442.2633;436.2256	1	2	2	nan	nan	nan	nan	1	1	nan	nan	nan	nan	nan	nan	nan	nan	nan	0.068683654;0.34438998	-2.89322	nan	-2.89322	nan	nan	nan	nan	2.63406	nan	nan	nan	nan	-1.0306603835923729;-4.755782229071232	-1.03066	-4.75578
P09622_E496	P09622		Dihydrolipoyl dehydrogenase; mitochondrial	DLD		E*ANLAASFGK	1	7	1_E[442.2633];1_E[436.2256]	2	E	1	442.2633;436.2256	3	6	2	2	nan	2	nan	1	1	1	1	nan	nan	nan	1	1	nan	nan	0.15925063;-0.04683573;0.50657016;0.018868988	-0.809059	4.65774	4.56461	-3.30283	nan	-3.68896	nan	0.343205	1.44122	nan	0.0905281	nan	4.8072938914946235;4.321928094887363;-2.2837284365621557;-4.321928094887363;-3.752972290674834;-3.6249462465063016	4.80729	4.32193	-2.28373	-4.32193
Q9BVC6_E48	Q9BVC6		Transmembrane protein 109	TMEM109		E*APVDVLTQIGR	1	4	1_E[442.2633];1_E[436.2256]	2	E	1	442.2633;436.2256	3	3	1	1	nan	1	nan	1	nan	1	nan	nan	nan	nan	1	nan	nan	nan	0.8143046;0.6692505	2.34849	1.73328	4.32193	1.07294	nan	1.6506	nan	nan	nan	nan	nan	nan	4.321928094887363;1.0729444622735804;1.6505992973284032	4.32193		1.07294
Q9H4I3_E132	Q9H4I3		TraB domain-containing protein	TRABD		EAQELSLE*K	1	5	8_E[442.2633];8_E[436.2256]	2	E	1	442.2633;436.2256	2	4	2	nan	nan	2	nan	1	1	nan	nan	nan	nan	nan	1	1	nan	nan		nan	6.11213	4.32193	nan	nan	-4.32193	nan	nan	nan	nan	nan	nan	4.321928094887363;4.321928094887363;-4.321928094887363;-4.321928094887363	4.32193	4.32193
Q99747_E61	Q99747		Gamma-soluble NSF attachment protein	NAPG		E*AVAHENNR	1	3	1_E[442.2633];1_E[436.2256]	2	E	1	442.2633;436.2256	1	2	2	nan	nan	nan	nan	1	1	nan	nan	nan	nan	nan	nan	nan	nan	nan	0.8120306;0.9998105	-0.135555	nan	-0.135555	nan	nan	nan	nan	0.771622	nan	nan	nan	nan	-0.6811745038356232;0.4100636239756632	-0.681175	0.410064
P19474_D355_E352	P19474		E3 ubiquitin-protein ligase TRIM21	TRIM21		E*AWD*LGVCR	1	5	4_D[442.2633];1_E[436.2256];1_E[442.2633];4_D[436.2256]	4	D;E	2	442.2633;436.2256	2	4	2	2	nan	nan	nan	1	1	1	1	nan	nan	nan	nan	nan	nan	nan	0.21138644;0.2344283;0.551396;0.50172776	-1.26707	1.17113	-0.438959	-2.09518	nan	nan	nan	0.340752	0.238274	nan	nan	nan	-0.6799073703617805;-0.19801087864164113;-1.9266984909967488;-2.2636685764363604	-0.679907	-0.198011	-1.9267	-2.26367
Q92896_E193	Q92896		Golgi apparatus protein 1	GLG1		ECADE*PVGK	1	5	5_E[436.2256];5_E[442.2633]	2	E	1	436.2256;442.2633	2	4	2	2	nan	nan	nan	1	1	1	1	nan	nan	nan	nan	nan	nan	nan	0.9376019;0.67539626;0.48982894;0.7558864	-3.17794	2.57312	-1.35847	-4.99741	nan	nan	nan	0.312802	1.17761	nan	nan	nan	-1.5796559015096572;-1.1372868848718563;-5.830111688656413;-4.164717875041458	-1.57966	-1.13729	-5.83011	-4.16472
Q8WUM4_E511	Q8WUM4		Programmed cell death 6-interacting protein	PDCD6IP		E*CYQSHR	1	7	1_E[442.2633];1_E[436.2256]	2	E	1	442.2633;436.2256	3	6	2	2	nan	2	nan	1	1	1	1	nan	nan	nan	1	1	nan	nan	0.9208592;0.7711335;0.72490007	-3.13866	2.38007	-0.39886	-4.32193	nan	-4.69519	nan	0.713303	nan	nan	0.527877	nan	0.1055210779622561;-0.9032414217235992;-4.321928094887363;-4.321928094887363;-4.321928094887363;-5.068458842142013	0.105521	-0.903241	-4.32193	-4.32193
P51812_C436	P51812	sp|Q15349|KS6A2_HUMAN; sp|Q9UK32|KS6A6_HUMAN	Ribosomal protein S6 kinase alpha-3	RPS6KA3	RPS6KA2; RPS6KA6	EDIGVGSYSVC*K	1	3	11_C[442.2633];11_C[436.2256]	2	C	1	442.2633;436.2256	1	2	2	nan	nan	nan	nan	1	1	nan	nan	nan	nan	nan	nan	nan	nan	nan	0.34209487;-0.4012137	-1.87868	nan	-1.87868	nan	nan	nan	nan	1.26425	nan	nan	nan	nan	-0.9847209077175009;-2.7726408272992185	-0.984721	-2.77264
P63241_E110	P63241		Eukaryotic translation initiation factor 5A-1	EIF5A		E*DLRLPEGDLGK	1	5	1_E[442.2633];1_E[436.2256]	2	E	1	442.2633;436.2256	2	4	2	2	nan	nan	nan	1	1	1	1	nan	nan	nan	nan	nan	nan	nan	0.5327855;0.4273125;0.57547504;-0.1905316	-2.37567	2.48796	-0.616417	-4.13492	nan	nan	nan	0.494839	0.517941	nan	nan	nan	-0.9663202498993926;-0.26651281730972626;-3.7686771419211844;-4.50115687883821	-0.96632	-0.266513	-3.76868	-4.50116
P13639_L442_Y443	P13639		Elongation factor 2	EEF2		EDL*Y*LKPIQR	1	2	4_Y[436.2256];3_L[442.2633]	2	Y;L	2	436.2256;442.2633	1	1	1	nan	nan	nan	nan	1	nan	nan	nan	nan	nan	nan	nan	nan	nan	nan	0.5014	-0.274809	nan	-0.274809	nan	nan	nan	nan	nan	nan	nan	nan	nan	-0.274809	-0.274809
P68363_E429	P68363	sp|P68366|TBA4A_HUMAN; sp|Q71U36|TBA1A_HUMAN; sp|Q9BQE3|TBA1C_HUMAN	Tubulin alpha-1B chain	TUBA1B	TUBA1A; TUBA1C; TUBA4A	EDMAALE*K	1	4	7_E[436.2256];7_E[442.2633]	2	E	1	436.2256;442.2633	2	3	2	1	nan	nan	nan	1	1	nan	1	nan	nan	nan	nan	nan	nan	nan	0.6950967;0.4361046;0.44216296	-1.09302	1.40679	-0.0982677	-2.08778	nan	nan	nan	0.728363	nan	nan	nan	nan	-0.6132982268522382;0.41676274316089335;-2.0877758890107416	-0.613298	0.416763		-2.08778
P08238_E187	P08238	sp|P07900|HS90A_HUMAN	Heat shock protein HSP 90-beta	HSP90AB1	HSP90AA1	E*DQTEYLEER	1	5	1_E[442.2633];1_E[436.2256]	2	E	1	442.2633;436.2256	2	4	2	nan	nan	2	nan	1	1	nan	nan	nan	nan	nan	1	1	nan	nan	0.18980154;0.25103065	-2.29191	2.87088	-0.261897	nan	nan	-4.32193	nan	0.920771	nan	nan	nan	nan	0.3891863674893834;-0.912979930263863;-4.321928094887363;-4.321928094887363	0.389186	-0.91298
E9PQ53_E78	E9PQ53	sp|O95298|NDUC2_HUMAN	NADH dehydrogenase [ubiquinone] 1 subunit C2; isoform 2	NDUFC2-KCTD14	NDUFC2	E*DYLYAVR	1	3	1_E[442.2633];1_E[436.2256]	2	E	1	442.2633;436.2256	1	2	2	nan	nan	nan	nan	1	1	nan	nan	nan	nan	nan	nan	nan	nan	nan	0.27993047;0.47658554	3.22146	nan	3.22146	nan	nan	nan	nan	2.17618	nan	nan	nan	nan	1.6826715716377754;4.760252139085959	1.68267	4.76025
P08670_E197	P08670		Vimentin	VIM		E*EAENTLQSFR;E*EAENTLQSFRQDVDNASLAR	2	9	1_E[442.2633];1_E[436.2256]	2	E	1	442.2633;436.2256	4	7	2	2	nan	2	1	1	1	1	2	nan	nan	nan	1	1	1	nan	0.69154227;0.4234642;0.6861051;0.63351387;0.48477855;0.26406017;0.792008	-1.27945	2.00718	0.411297	-1.88026	nan	-3.85822	0.209403	0.306992	1.4785	nan	0.655775	nan	0.19422121158869982;0.6283732252152749;-0.8348056188804897;-1.4708269615394165;-4.380611734965071;-3.3945216122997137;-4.321928094887363;0.20940294129379627	0.194221	0.628373	-0.834806	-2.92572
P63261_E3	P63261		Actin; cytoplasmic 2	ACTG1		EE*EIAALVIDNGSGMCK	1	9	2_E[442.2633];2_E[436.2256]	2	E	1	442.2633;436.2256	4	7	2	2	nan	1	2	1	1	2	1	nan	nan	nan	nan	1	1	1	0.025157902;0.13910201;0.5214785;0.286953;0.19063963	-3.28796	1.58206	-0.963957	-4.25438	nan	-4.32193	-3.61158	0.587136	0.0955257	nan	nan	1.00458	-1.3791253362734548;-0.5487891397537424;-2.570866708628589;-5.802802058101507;-4.321928094887363;-4.321928094887363;-2.901240039124765;-4.321928094887363	-1.37913	-0.548789	-4.18683	-4.32193
P02786_E110	P02786		Transferrin receptor protein 1	TFRC		E*EPGEDFPAAR	1	3	1_E[442.2633];1_E[436.2256]	2	E	1	442.2633;436.2256	1	2	2	nan	nan	nan	nan	1	1	nan	nan	nan	nan	nan	nan	nan	nan	nan	0.468702;0.7974142	-1.6845	nan	-1.6845	nan	nan	nan	nan	0.859404	nan	nan	nan	nan	-2.2921880239208767;-1.0768067345970747	-2.29219	-1.07681
P46940_E894	P46940		Ras GTPase-activating-like protein IQGAP1	IQGAP1		E*EVITLIR	1	5	1_E[442.2633];1_E[436.2256]	2	E	1	442.2633;436.2256	2	4	2	2	nan	nan	nan	1	1	1	1	nan	nan	nan	nan	nan	nan	nan	-0.12577723;0.0523793	-2.60483	2.42835	-0.887723	-4.32193	nan	nan	nan	0.981911	nan	nan	nan	nan	-1.582038836399862;-0.19340642487296722;-4.321928094887363;-4.321928094887363	-1.58204	-0.193406	-4.32193	-4.32193
Q96LJ7_E208	Q96LJ7		Dehydrogenase/reductase SDR family member 1	DHRS1		E*EVLQDPVLK	1	10	1_E[442.2633];1_E[436.2256]	2	E	1	442.2633;436.2256	4	9	2	2	3	2	nan	1	1	1	1	1	1	1	1	1	nan	nan	-0.110019304;0.7408444;0.31509346;0.329404;0.56460077	3.40924	1.77071	4.32193	4.2393	0.753815	4.32193	nan	nan	0.613326	0.422113	nan	nan	4.321928094887363;4.321928094887363;4.672988310059918;3.805614194095155;1.2239551426499775;0.630125452109351;0.40736489393940173;4.321928094887363;4.321928094887363	4.32193	4.32193	4.67299	3.80561
P02654_E45	P02654		Apolipoprotein C-I	APOC1		EFGNTLE*DK;LKEFGNTLE*DK	2	18	7_E[436.2256];7_E[442.2633];9_E[442.2633];9_E[436.2256]	4	E	1	436.2256;442.2633	4	9	2	nan	3	2	2	2	2	nan	nan	2	2	2	1	2	2	2	0.46594036;0.33985502;0.5480559;0.46375915;0.8956314;0.8666912;0.7948363;0.8993937;0.8464587;0.7978274;0.69197226;0.76123613;0.74059933;0.6889804;0.566051;0.7613381;0.84408206	1.76403	1.93855	4.45206	nan	1.76934	-0.0416356	0.876341	0.151498	nan	0.40953	0.110042	0.00190872	4.29261624328676;4.825759945787393;4.434422072315656;4.255452497961724;2.1342967386330387;2.1565902925542346;1.7920345298664306;1.8670038831469897;1.279899157617662;1.3861904097044195;0.0361756543506799;0.17131639606182222;-0.41021023476239427;0.5888047997984907;1.1611771418783317;0.7205812134889884;1.0347994042724018	4.55919	4.34494
Q9Y5J7_E16	Q9Y5J7		Mitochondrial import inner membrane translocase subunit Tim9	TIMM9		E*FLGTYNK	1	8	1_E[442.2633];1_E[436.2256]	2	E	1	442.2633;436.2256	3	7	2	2	3	nan	nan	1	1	1	1	1	1	1	nan	nan	nan	nan	0.57545894;0.4889597;0.36740148;0.41009682;0.15775238;0.26990974	2.29511	2.07715	4.673	0.834584	1.37775	nan	nan	0.496497	0.051962	1.41328	nan	nan	4.321928094887363;5.0240809915002105;0.8713270780414287;0.7978417802370565;2.2779586198843864;-0.25115466621720817;2.1064426533383296	4.32193	5.02408	0.871327	0.797842
Q9Y241_E86	Q9Y241		HIG1 domain family member 1A; mitochondrial	HIGD1A		E*FWAKPKP	1	10	1_E[442.2633];1_E[436.2256]	2	E	1	442.2633;436.2256	4	9	2	nan	3	2	2	1	1	nan	nan	1	1	1	1	1	1	1	0.7173145;0.72794557;0.8737981;0.6979383;0.74177724;0.7423121;0.8461754	2.31197	1.35645	4.32193	nan	1.93992	1.48493	1.50109	nan	nan	0.311562	0.106961	0.220041	4.321928094887363;4.321928094887363;2.1083362599290703;2.1310174931412726;1.5803924146595474;1.5605624435898526;1.4092973563202342;1.3455019102973813;1.656686927865893	4.32193	4.32193
P78395_E185	P78395		Melanoma antigen preferentially expressed in tumors	PRAME		E*GACDELFSYLIEK	1	3	1_E[442.2633];1_E[436.2256]	2	E	1	442.2633;436.2256	1	2	2	nan	nan	nan	nan	1	1	nan	nan	nan	nan	nan	nan	nan	nan	nan	0.248888	3.79247	nan	3.79247	nan	nan	nan	nan	0.74877	nan	nan	nan	nan	3.2630069456758704;4.321928094887363	3.26301	4.32193
P07339_E288	P07339		Cathepsin D	CTSD		E*GCEAIVDTGTSLMVGPVDEVR	1	3	1_E[442.2633];1_E[436.2256]	2	E	1	442.2633;436.2256	2	2	1	1	nan	nan	nan	1	nan	nan	1	nan	nan	nan	nan	nan	nan	nan	-0.189262	-1.34359	4.212	1.63474	-4.32193	nan	nan	nan	nan	nan	nan	nan	nan	1.6347408258911496;-4.321928094887363	1.63474			-4.32193
P13796_E98	P13796		Plastin-2	LCP1		E*GICAIGGTSEQSSVGTQHSYSEEEK;E*GICAIGGTSEQSSVGTQHSYSEEEKYAFVNWINK	2	5	1_E[436.2256];1_E[442.2633]	2	E	1	436.2256;442.2633	2	3	1	2	nan	nan	nan	1	nan	2	1	nan	nan	nan	nan	nan	nan	nan	0.007107442;0.007933714	-3.77507	0.77337	-4.32193	-3.22822	nan	nan	nan	nan	0.999219	nan	nan	nan	-4.321928094887363;-4.321928094887363;-3.5476160934498955;-2.521663007663441	-4.32193		-3.93477	-2.52166
Q9NWS0_E148	Q9NWS0		PIH1 domain-containing protein 1	PIH1D1		E*GLEDKYNLQLNPEWR	1	5	1_E[442.2633];1_E[436.2256]	2	E	1	442.2633;436.2256	2	4	2	2	nan	nan	nan	1	1	1	1	nan	nan	nan	nan	nan	nan	nan	0.046531975;-0.10006028;0.44234708	-0.787654	4.64119	2.49416	-4.06947	nan	nan	nan	0.811569	0.357028	nan	nan	nan	1.9202975132118272;3.0680287129329247;-3.817014388995516;-4.321928094887363	1.9203	3.06803	-3.81701	-4.32193
P08238_D546	P08238	sp|P07900|HS90A_HUMAN	Heat shock protein HSP 90-beta	HSP90AB1	HSP90AA1	EGLELPED*EEEK;EGLELPED*EEEKK	2	4	8_D[442.2633];8_D[436.2256]	2	D	1	442.2633;436.2256	2	3	1	nan	nan	nan	2	1	nan	nan	nan	nan	nan	nan	nan	nan	1	1	-0.2211719;0.24143484;-0.11550308	0.0810021	1.01008	0.795238	nan	nan	nan	-0.633234	nan	nan	nan	nan	1.30211	0.7952384711591733;0.28749356360087713;-1.5539619552788027	0.795238
P08238_E547	P08238	sp|P07900|HS90A_HUMAN	Heat shock protein HSP 90-beta	HSP90AB1	HSP90AA1	EGLELPEDE*EEKK	1	2	9_E[442.2633];9_E[436.2256]	2	E	1	442.2633;436.2256	1	1	1	nan	nan	nan	nan	1	nan	nan	nan	nan	nan	nan	nan	nan	nan	nan	0.956903	-0.0707121	nan	-0.0707121	nan	nan	nan	nan	nan	nan	nan	nan	nan	-0.0707121	-0.0707121
P08238_D546_P544	P08238	sp|P07900|HS90A_HUMAN	Heat shock protein HSP 90-beta	HSP90AB1	HSP90AA1	EGLELP*ED*EEEKKK	1	3	8_D[442.2633];6_P[436.2256]	2	D;P	2	442.2633;436.2256	1	2	2	nan	nan	nan	nan	1	1	nan	nan	nan	nan	nan	nan	nan	nan	nan	0.89874816;0.8113277	-0.909748	nan	-0.909748	nan	nan	nan	nan	1.10559	nan	nan	nan	nan	-1.6915162556170142;-0.12797898907326083	-1.69152	-0.127979
P31948_E116	P31948		Stress-induced-phosphoprotein 1	STIP1		EGLQNME*AR	1	5	7_E[436.2256];7_E[442.2633]	2	E	1	436.2256;442.2633	2	4	2	2	nan	nan	nan	1	1	1	1	nan	nan	nan	nan	nan	nan	nan	-0.063676804;0.52452874;0.55256194;0.6349787	0.164142	1.42117	1.16906	-0.840775	nan	nan	nan	0.882714	0.379719	nan	nan	nan	0.5448862773353189;1.7932321898447112;-1.109277148402542;-0.5722733497706632	0.544886	1.79323	-1.10928	-0.572273
P62937_M142	P62937		Peptidyl-prolyl cis-trans isomerase A	PPIA		EGMNIVEAM*ER	1	3	9_M[442.2633];9_M[436.2256]	2	M	1	442.2633;436.2256	1	2	2	nan	nan	nan	nan	1	1	nan	nan	nan	nan	nan	nan	nan	nan	nan	0.2891683;0.8636442	-2.1831	nan	-2.1831	nan	nan	nan	nan	0.841933	nan	nan	nan	nan	-2.7784385555402458;-1.5877650104864893	-2.77844	-1.58777
P06576_E242	P06576		ATP synthase subunit beta; mitochondrial	ATP5F1B		E*GNDLYHEMIESGVINLK	1	3	1_E[442.2633];1_E[436.2256]	2	E	1	442.2633;436.2256	1	2	2	nan	nan	nan	nan	1	1	nan	nan	nan	nan	nan	nan	nan	nan	nan	0.56168634;0.16770959	-5.3647	nan	-5.3647	nan	nan	nan	nan	0.378755	nan	nan	nan	nan	-5.096881163323113;-5.632521925115373	-5.09688	-5.63252
Q8NFH4_E136_E139	Q8NFH4		Nucleoporin Nup37	NUP37		E*GQE*IASVSDDHTCR	1	3	4_E[436.2256];1_E[442.2633]	2	E	1	436.2256;442.2633	1	2	2	nan	nan	nan	nan	1	1	nan	nan	nan	nan	nan	nan	nan	nan	nan	0.9998654;0.9691599	-0.606865	nan	-0.606865	nan	nan	nan	nan	0.253674	nan	nan	nan	nan	-0.7862391143188149;-0.42749046620458453	-0.786239	-0.42749
Q5XKP0_E108	Q5XKP0		MICOS complex subunit MIC13	MIC13		E*GWEYVK	1	12	1_E[442.2633];1_E[436.2256]	2	E	1	442.2633;436.2256	5	11	2	2	3	2	2	1	1	1	1	1	1	1	1	1	1	1	0.3720132;0.281863;0.59896797;0.64715064;0.5940795;0.65519017;0.5778418;0.50788224;0.7933621	0.961509	2.27438	4.32193	-1.58921	1.73295	-0.552768	0.894655	nan	0.331008	0.296502	0.581607	0.0397065	4.321928094887363;4.321928094887363;-1.8232730547393645;-1.355156939901612;1.9988902852174388;1.7867057486797437;1.413243249892626;-0.14150964660561544;-0.9640266638423711;0.9227321063640407;0.8665786542531928	4.32193	4.32193	-1.82327	-1.35516
Q9H4A6_E75	Q9H4A6	sp|Q9H4A5|GLP3L_HUMAN	Golgi phosphoprotein 3	GOLPH3	GOLPH3L	E*GYTSFWNDCISSGLR	1	7	1_E[442.2633];1_E[436.2256]	2	E	1	442.2633;436.2256	3	6	2	1	3	nan	nan	1	1	nan	1	1	1	1	nan	nan	nan	nan	0.5700457;0.43365297	1.98683	3.29361	4.32193	-1.7804	3.41897	nan	nan	nan	nan	1.56396	nan	nan	4.321928094887363;4.321928094887363;-1.7803964931159428;4.321928094887363;4.321928094887363;1.6130633749563335	4.32193	4.32193		-1.7804
Q8NAT1_E27	Q8NAT1		Protein O-linked-mannose beta-1;4-N-acetylglucosaminyltransferase 2	POMGNT2		E*HAATLEEELALSR	1	9	1_E[442.2633];1_E[436.2256]	2	E	1	442.2633;436.2256	4	8	2	2	2	2	nan	1	1	1	1	nan	1	1	1	1	nan	nan	0.15370396;0.6231088;0.5196048;-0.047583487;-0.103974275;0.59332013;0.29118577	0.30279	2.63878	3.03508	-1.56508	2.05707	-2.31591	nan	1.81987	0.463775	1.84166	2.94227	nan	1.748237695568428;4.321928094887363;-1.2371381736403688;-1.8930149359652702;0.7548189113039123;3.3593143120775015;-0.23541163041629265;-4.396413495411294	1.74824	4.32193	-1.23714	-1.89301
P68104_A137_A140	P68104	sp|Q05639|EF1A2_HUMAN	Elongation factor 1-alpha 1	EEF1A1	EEF1A2	EHA*LLA*YTLGVK	1	2	3_A[442.2633];6_A[436.2256]	2	A	1	442.2633;436.2256	1	1	1	nan	nan	nan	nan	1	nan	nan	nan	nan	nan	nan	nan	nan	nan	nan	0.606027	1.70857	nan	1.70857	nan	nan	nan	nan	nan	nan	nan	nan	nan	1.70857	1.70857
O15143_E50	O15143		Actin-related protein 2/3 complex subunit 1B	ARPC1B		E*HNGQVTGIDWAPESNR	1	5	1_E[442.2633];1_E[436.2256]	2	E	1	442.2633;436.2256	2	4	2	2	nan	nan	nan	1	1	1	1	nan	nan	nan	nan	nan	nan	nan	0.42999324;0.47649348	0.899993	4.83935	4.32193	-2.52194	nan	nan	nan	nan	1.85295	nan	nan	nan	4.321928094887363;4.321928094887363;-1.2117069232016395;-3.8321777760584705	4.32193	4.32193	-1.21171	-3.83218
Q15629_E325	Q15629		Translocating chain-associated membrane protein 1	TRAM1		E*HSAFQAPAVK	1	12	1_E[442.2633];1_E[436.2256]	2	E	1	442.2633;436.2256	5	11	2	2	3	2	2	1	1	1	1	1	1	1	1	1	1	1	0.39143863;0.81566006;0.7375941;0.4362787;0.5586725;0.5230316;0.60075855;0.35545012;0.8795088;0.7890527	2.88462	1.66986	4.47043	3.31603	1.16717	4.38674	1.08272	0.210012	0.021342	0.127386	0.0299885	0.643729	4.618929526523397;4.321928094887363;3.300934590579207;3.331116687643503;1.1610399028293346;1.2975062934574815;1.0429551684070713;4.365538577748537;4.407948701424219;1.5379031243252221;0.6275334391876802	4.61893	4.32193	3.30093	3.33112
P50748_E1803	P50748		Kinetochore-associated protein 1	KNTC1		E*IAEVNEINLEK	1	5	1_E[442.2633];1_E[436.2256]	2	E	1	442.2633;436.2256	2	4	2	2	nan	nan	nan	1	1	1	1	nan	nan	nan	nan	nan	nan	nan	-0.115204	3.7761	0.771918	3.23027	4.32193	nan	nan	nan	1.54384	nan	nan	nan	nan	2.138613197984741;4.321928094887363;4.321928094887363;4.321928094887363	2.13861	4.32193	4.32193	4.32193
Q9H6H4_Y106	Q9H6H4		Receptor expression-enhancing protein 4	REEP4		EIDAY*IVQAK	1	3	5_Y[436.2256];5_Y[442.2633]	2	Y	1	436.2256;442.2633	2	2	1	1	nan	nan	nan	1	nan	nan	1	nan	nan	nan	nan	nan	nan	nan	0.2795988;0.15383069	1.32887	4.01131	4.1653	-1.50755	nan	nan	nan	nan	nan	nan	nan	nan	4.165300206377816;-1.50755094255548	4.1653			-1.50755
O43615_E189	O43615		Mitochondrial import inner membrane translocase subunit TIM44	TIMM44		E*IDDSVLGQTGPYR;KE*IDDSVLGQTGPYR	2	14	1_E[442.2633];1_E[436.2256];2_E[442.2633];2_E[436.2256]	4	E	1	442.2633;436.2256	5	10	2	2	3	1	2	2	2	1	2	1	1	1	1	nan	1	1	0.31803086;0.14162076;0.26559213;0.22759548;0.5015223;0.60136044;0.70266396;0.7153263;0.530846;0.51553506;0.8256059;0.6688248;0.12352765	0.652724	3.30786	4.6713	-3.83725	2.04988	-1.40366	1.78335	0.990846	0.867354	0.219315	nan	0.452081	5.084508352985382;2.856817971193185;6.576063904526812;4.167797115905539;-4.4505628063962765;-3.33525686171364;-3.1126214146755364;2.147823507629929;2.2031521622771626;1.7986572932751899;-1.4036550156297931;1.4636834909303387;2.103021891743391	3.97066	5.37193	-4.45056	-3.22394
Q8IZV5_E259	Q8IZV5		Retinol dehydrogenase 10	RDH10		E*IEPFLPPLKPDYCVK	1	3	1_E[442.2633];1_E[436.2256]	2	E	1	442.2633;436.2256	1	2	2	nan	nan	nan	nan	1	1	nan	nan	nan	nan	nan	nan	nan	nan	nan	-0.3026225;0.51972455	-0.57338	nan	-0.57338	nan	nan	nan	nan	0.332035	nan	nan	nan	nan	-0.33859536948627933;-0.8081637896933704	-0.338595	-0.808164
P68363_E113	P68363	sp|Q71U36|TBA1A_HUMAN; sp|Q9BQE3|TBA1C_HUMAN	Tubulin alpha-1B chain	TUBA1B	TUBA1A; TUBA1C	E*IIDLVLDR	1	3	1_E[442.2633];1_E[436.2256]	2	E	1	442.2633;436.2256	1	2	2	nan	nan	nan	nan	1	1	nan	nan	nan	nan	nan	nan	nan	nan	nan	0.21210566;0.39890844	0.068163	nan	0.068163	nan	nan	nan	nan	0.849134	nan	nan	nan	nan	-0.5322653579360994;0.6685913652147348	-0.532265	0.668591
Q16822_E245	Q16822	sp|P35558|PCKGC_HUMAN	Phosphoenolpyruvate carboxykinase [GTP]; mitochondrial	PCK2	PCK1	E*IISFGSGYGGNSLLGK;E*IISFGSGYGGNSLLGKK	2	14	1_E[442.2633];1_E[436.2256]	2	E	1	442.2633;436.2256	4	8	2	nan	3	2	1	2	1	nan	nan	2	1	2	2	2	nan	1	0.32010096;0.47600737;0.32500455;0.78042793;0.83028793;0.35319814	-0.904119	3.71944	0.473905	nan	3.71035	-3.4788	-4.32193	0.351594	nan	1.05929	0.485965	nan	0.835439814750757;0.6095998980681789;0.22529103155788954;4.321928094887363;4.321928094887363;4.321928094887363;0.65243209403628;4.321928094887363;-1.9484129944753674;-4.321928094887363;-3.322928353973258;-4.321928094887363;-4.321928094887363	0.72252	0.225291
P07602_E337	P07602		Prosaposin	PSAP		E*ILDAFDK;E*ILDAFDKMCSK;E*ILDAFDKMCSKLPK	3	25	1_E[442.2633];1_E[436.2256]	2	E	1	442.2633;436.2256	5	11	2	2	3	2	2	1	3	2	3	2	3	2	1	1	3	3	0.5549532;0.484309;0.19146435;0.18329889;0.020030797;0.37493947;0.10014572;-0.056463126;0.52807474;0.80722797;0.7498688;0.7363058;0.49919182;0.7299229;0.5311686;0.78744096;0.7392505;0.81184286;0.3905441;0.5043223;0.6588651;0.3286077;0.50809616	-0.3728	2.7525	3.30044	-3.37992	1.64073	-1.96269	-1.46255	0.401701	0.0984949	0.551436	0.690583	0.11134	3.016391070496072;2.6107532872492563;5.236870832096557;3.5844821305399566;-4.321928094887363;-2.577202867918664;-5.763451589153412;-3.3102726155613706;-2.7617786718984316;2.4569863933315057;1.1552302099306562;2.0905460057592875;1.6425165798953838;2.9303105526576596;0.1668215447845992;1.8842248338416943;-1.4743790720068781;-2.451010925823579;-1.5412769859221154;-3.097764749950928;-0.79390138600420…	3.01639	3.58448	-3.44957	-3.31027
P07602_L339	P07602		Prosaposin	PSAP		EIL*DAFDKMCSK;EIL*DAFDK	2	7	3_L[442.2633];3_L[436.2256]	2	L	1	442.2633;436.2256	3	5	1	2	2	nan	nan	2	nan	1	1	1	nan	1	nan	nan	nan	nan	0.17504397;0.3899047;-0.311151;-0.31914058;0.7258795;0.77432364	0.853319	4.58381	4.75401	-4.19537	2.00131	nan	nan	nan	0.445623	1.91018	nan	nan	4.1482459912327325;5.359780922078003;-3.8802668070927533;-4.510472331205928;3.3520124033838865;0.6506137586002306	4.75401		-3.88027	-4.51047
P07602_I338	P07602		Prosaposin	PSAP		EI*LDAFDKMCSKLPK	1	2	2_I[442.2633]	1	I	1	442.263	1	1	1	nan	nan	nan	nan	1	nan	nan	nan	nan	nan	nan	nan	nan	nan	nan		4.32193	nan	4.32193	nan	nan	nan	nan	nan	nan	nan	nan	nan	4.32193	4.32193
Q15041_E190	Q15041		ADP-ribosylation factor-like protein 6-interacting protein 1	ARL6IP1		E*INKLLK	1	7	1_E[442.2633];1_E[436.2256]	2	E	1	442.2633;436.2256	3	6	2	2	nan	2	nan	1	1	1	1	nan	nan	nan	1	1	nan	nan	0.84981024;0.7577064;0.8225403;0.4803059	0.686406	3.14939	4.32193	-1.05475	nan	-1.20796	nan	nan	0.37957	nan	0.863403	nan	4.321928094887363;4.321928094887363;-1.3231424932666;-0.7863497153202017;-0.5974467944253479;-1.818482372044616	4.32193	4.32193	-1.32314	-0.78635
O60884_E49_S51	O60884		DnaJ homolog subfamily A member 2	DNAJA2		E*IS*FAYEVLSNPEKR	1	2	3_S[442.2633];1_E[436.2256]	2	S;E	2	442.2633;436.2256	1	1	1	nan	nan	nan	nan	1	nan	nan	nan	nan	nan	nan	nan	nan	nan	nan	0.407357	0.765858	nan	0.765858	nan	nan	nan	nan	nan	nan	nan	nan	nan	0.765858	0.765858
P60709_E316	P60709	sp|P62736|ACTA_HUMAN; sp|P63261|ACTG_HUMAN; sp|P63267|ACTH_HUMAN; sp|P68032|ACTC_HUMAN; sp|P68133|ACTS_HUMAN	Actin; cytoplasmic 1	ACTB	ACTA1; ACTA2; ACTC1; ACTG1; ACTG2	E*ITALAPSTMK	1	3	1_E[442.2633];1_E[436.2256]	2	E	1	442.2633;436.2256	1	2	2	nan	nan	nan	nan	1	1	nan	nan	nan	nan	nan	nan	nan	nan	nan	-0.14678638;0.043360885	-0.675268	nan	-0.675268	nan	nan	nan	nan	0.474637	nan	nan	nan	nan	-1.0108870614516698;-0.3396493184641597	-1.01089	-0.339649
P07602_D111	P07602		Prosaposin	PSAP		EIVD*SYLPVILDIIK	1	4	4_D[436.2256];4_D[442.2633]	2	D	1	436.2256;442.2633	2	3	1	2	nan	nan	nan	1	nan	1	1	nan	nan	nan	nan	nan	nan	nan	0.95470005;0.67312217;0.30499253	-2.60757	4.3397	0.461055	-5.6762	nan	nan	nan	nan	2.07923	nan	nan	nan	0.4610549716717895;-4.205967504325381;-7.146438102972262	0.461055		-4.20597	-7.14644
Q9UNH7_E185	Q9UNH7		Sorting nexin-6	SNX6		EKLE*DFFK	1	4	4_E[436.2256];4_E[442.2633]	2	E	1	436.2256;442.2633	2	3	1	2	nan	nan	nan	1	nan	1	1	nan	nan	nan	nan	nan	nan	nan	0.36471373;0.6109473;0.31656674	0.71411	5.16443	4.36591	-2.93769	nan	nan	nan	nan	0.435381	nan	nan	nan	4.365910297648068;-2.6298295152568265;-3.245550759356423	4.36591		-2.62983	-3.24555
Q8NI60_E401	Q8NI60		Atypical kinase COQ8A; mitochondrial	COQ8A		E*LALECDYQR	1	7	1_E[442.2633];1_E[436.2256]	2	E	1	442.2633;436.2256	3	6	2	2	nan	2	nan	1	1	1	1	nan	nan	nan	1	1	nan	nan	-0.0049345205;-0.004666124;0.48791596;0.75855374	-0.251136	3.97115	4.32193	-2.82976	nan	-2.24557	nan	nan	0.414849	nan	0.706329	nan	4.321928094887363;4.321928094887363;-3.1231069010391095;-2.5364218717026277;-1.7461230914896824;-2.7450231688947446	4.32193	4.32193	-3.12311	-2.53642
Q6DD88_Q513	Q6DD88		Atlastin-3	ATL3		ELGGAIDFGAAYVLEQ*ASSHIGNSTQATVR	1	2	16_Q[436.2256];16_Q[442.2633]	2	Q	1	436.2256;442.2633	1	1	1	nan	nan	nan	nan	1	nan	nan	nan	nan	nan	nan	nan	nan	nan	nan	0.0483398	4.60721	nan	4.60721	nan	nan	nan	nan	nan	nan	nan	nan	nan	4.60721	4.60721
P62263_E87	P62263		40S ribosomal protein S14	RPS14		E*LGITALHIK	1	5	1_E[442.2633];1_E[436.2256]	2	E	1	442.2633;436.2256	2	4	2	2	nan	nan	nan	1	1	1	1	nan	nan	nan	nan	nan	nan	nan	0.012227532;0.15432455;-0.108928986;0.20208351	-2.06596	2.96752	0.0323873	-4.16431	nan	nan	nan	0.16699	0.37228	nan	nan	nan	-0.08569234017804919;0.15046703847752196;-3.9010715759193992;-4.427554421550716	-0.0856923	0.150467	-3.90107	-4.42755
P07900_E75	P07900		Heat shock protein HSP 90-alpha	HSP90AA1		E*LHINLIPNKQDR	1	3	1_E[442.2633];1_E[436.2256]	2	E	1	442.2633;436.2256	1	2	2	nan	nan	nan	nan	1	1	nan	nan	nan	nan	nan	nan	nan	nan	nan	0.5573469;0.8613342	-1.60013	nan	-1.60013	nan	nan	nan	nan	0.0442835	nan	nan	nan	nan	-1.5688134595869958;-1.631439720634753	-1.56881	-1.63144
Q5T4S7_E3830	Q5T4S7		E3 ubiquitin-protein ligase UBR4	UBR4		ELLE*YDLQQR	1	3	4_E[436.2256];4_E[442.2633]	2	E	1	436.2256;442.2633	1	2	2	nan	nan	nan	nan	1	1	nan	nan	nan	nan	nan	nan	nan	nan	nan	0.822794	2.69695	nan	2.69695	nan	nan	nan	nan	2.29806	nan	nan	nan	nan	1.0719742353201327;4.321928094887363	1.07197	4.32193
P49321_P647	P49321		Nuclear autoantigenic sperm protein	NASP		ELLP*EIR;EIEELKELLP*EIR	2	4	4_P[442.2633];4_P[436.2256];10_P[436.2256]	3	P	1	442.2633;436.2256	2	3	2	1	nan	nan	nan	1	1	nan	1	nan	nan	nan	nan	nan	nan	nan	0.40685868;0.5112533	-2.29375	2.86827	-0.265575	-4.32193	nan	nan	nan	1.88903	nan	nan	nan	nan	-1.6013202309704497;1.0701699268639957;-4.321928094887363	-1.60132	1.07017		-4.32193
P00558_Y196	P00558		Phosphoglycerate kinase 1	PGK1		ELNY*FAK	1	3	4_Y[436.2256];4_Y[442.2633]	2	Y	1	436.2256;442.2633	1	2	2	nan	nan	nan	nan	1	1	nan	nan	nan	nan	nan	nan	nan	nan	nan	0.42456502;0.38546696	-0.701175	nan	-0.701175	nan	nan	nan	nan	0.596509	nan	nan	nan	nan	-0.2793792469094572;-1.122970176713637	-0.279379	-1.12297
O43707_E870	O43707	sp|P12814|ACTN1_HUMAN	Alpha-actinin-4	ACTN4	ACTN1	E*LPPDQAEYCIAR	1	3	1_E[442.2633];1_E[436.2256]	2	E	1	442.2633;436.2256	1	2	2	nan	nan	nan	nan	1	1	nan	nan	nan	nan	nan	nan	nan	nan	nan	-0.46912155;0.31873345	1.73085	nan	1.73085	nan	nan	nan	nan	0.858832	nan	nan	nan	nan	1.1235669946499458;2.338139252119752	1.12357	2.33814
P49748_G503	P49748		Very long-chain specific acyl-CoA dehydrogenase; mitochondrial	ACADVL		ELSGLGSALKNPFGNAGLLLG*EAGK;NPFGNAGLLLG*EAGK	2	7	21_G[442.2633];11_G[442.2633];11_G[436.2256];21_G[436.2256]	4	G	1	442.2633;436.2256	2	4	2	2	nan	nan	nan	2	2	1	1	nan	nan	nan	nan	nan	nan	nan	0.41156727;0.18781973;0.33397472	4.065	0.165731	4.18219	3.94781	nan	nan	nan	0.153168	0.529081	nan	nan	nan	4.321928094887363;3.8258430981191047;4.321928094887363;4.259066243993071;3.5736952587774375;4.321928094887363	4.07389	4.2905	3.5737	4.32193
Q9NSE4_E793	Q9NSE4		Isoleucine--tRNA ligase; mitochondrial	IARS2		E*LSNFYFSIIK;E*LSNFYFSIIKDR	2	9	1_E[442.2633];1_E[436.2256]	2	E	1	442.2633;436.2256	3	6	2	2	nan	2	nan	2	2	1	1	nan	nan	nan	1	1	nan	nan	0.49719;0.3695155;0.32759613;0.42800495;0.5546539;0.4907873;0.89835334;0.7642168	-1.13033	0.495729	-0.559978	-1.45758	nan	-1.37344	nan	0.753497	0.116515	nan	0.758442	nan	-1.3172735701408889;-0.868286822825783;0.02946838162494897;-0.08381838494822468;-1.3751870336020688;-1.5399637545389784;-0.8371420392272838;-1.9097416908850564	-1.09278	-0.027175	-1.37519	-1.53996
Q92688_V23	Q92688		Acidic leucine-rich nuclear phosphoprotein 32 family member B	ANP32B		ELV*LDNCK	1	2	3_V[436.2256];3_V[442.2633]	2	V	1	436.2256;442.2633	1	1	1	nan	nan	nan	nan	1	nan	nan	nan	nan	nan	nan	nan	nan	nan	nan	0.171821	-0.942344	nan	-0.942344	nan	nan	nan	nan	nan	nan	nan	nan	nan	-0.942344	-0.942344
Q5BJF2_E42	Q5BJF2		Sigma intracellular receptor 2	TMEM97		ELYPVE*FR	1	9	6_E[436.2256];6_E[442.2633]	2	E	1	436.2256;442.2633	4	8	2	2	2	nan	2	1	1	1	1	nan	1	1	nan	nan	1	1	0.5498695;0.42614096;0.7962251;0.7563496;0.6325424;0.89421;0.7439079;0.7401691	1.37135	1.94921	3.6592	-1.09606	1.63393	nan	1.28831	0.572565	0.588395	0.278751	nan	0.0223556	3.2543398173027973;4.064068751361213;-0.679998593643084;-1.5121144679720142;1.8310383171624005;1.4368253866857745;1.3041207211924;1.2725050714730304	3.25434	4.06407	-0.679999	-1.51211
P08670_E346	P08670		Vimentin	VIM		E*MEENFAVEAANYQDTIGR	1	6	1_E[442.2633];1_E[436.2256]	2	E	1	442.2633;436.2256	3	5	2	1	nan	nan	2	1	1	1	nan	nan	nan	nan	nan	nan	1	1	-0.045593992;0.50664896;0.5531342	-0.965371	2.68805	2.07123	-1.92695	nan	nan	-3.04039	3.18297	nan	nan	nan	1.81236	-0.17947329606763585;4.321928094887363;-1.9269477931632215;-1.758859109542341;-4.321928094887363	-0.179473	4.32193	-1.92695
Q709C8_S49	Q709C8		Vacuolar protein sorting-associated protein 13C	VPS13C		ENALS*ELDVPFK	1	3	5_S[442.2633]	1	S	1	442.263	1	2	2	nan	nan	nan	nan	1	1	nan	nan	nan	nan	nan	nan	nan	nan	nan		4.32193	nan	4.32193	nan	nan	nan	nan	nan	nan	nan	nan	nan	4.321928094887363;4.321928094887363	4.32193	4.32193
P04114_E3548	P04114		Apolipoprotein B-100	APOB		E*NFAGEATLQR	1	5	1_E[442.2633];1_E[436.2256]	2	E	1	442.2633;436.2256	2	4	2	2	nan	nan	nan	1	1	1	1	nan	nan	nan	nan	nan	nan	nan	0.20168364;0.74361235;0.4891655;0.6958066	0.575877	2.10213	2.06231	-0.910553	nan	nan	nan	1.67125	0.428184	nan	nan	nan	3.244056153849464;0.8805578830348222;-1.213325256029735;-0.6077809874124718	3.24406	0.880558	-1.21333	-0.607781
O15498_E61	O15498		Synaptobrevin homolog YKT6	YKT6		E*QDYLCHVYVR;E*QDYLCHVYVRNDSLAGVVIADNEYPSR	2	14	1_E[442.2633];1_E[436.2256]	2	E	1	442.2633;436.2256	5	11	2	2	3	2	2	1	1	2	2	1	1	1	1	1	1	1	0.5340308;-0.03996158;0.41861674;0.69790184;0.6984368;0.31895453;0.9244005;0.85473216;0.79166454;0.7578534;0.7770143	2.80581	1.39427	5.1899	2.65437	2.40534	2.22905	1.5504	0.204589	0.0526887	0.351763	0.0809169	0.104176	5.3345684546044545;5.04523540076724;0.9123019673847321;4.321928094887363;1.0613280139397667;4.321928094887363;2.6938837890257026;2.5086437351091457;2.0134923836111205;2.2862621932614924;2.171828395815724;1.4767333509247484;1.624059932884262	5.33457	5.04524	2.61712	2.69163
O43852_E239	O43852		Calumenin	CALU		EQFVE*FR	1	3	5_E[436.2256];5_E[442.2633]	2	E	1	436.2256;442.2633	1	2	2	nan	nan	nan	nan	1	1	nan	nan	nan	nan	nan	nan	nan	nan	nan	-0.064988;-0.060338028	-1.63674	nan	-1.63674	nan	nan	nan	nan	1.5522	nan	nan	nan	nan	-2.7343095614208495;-0.5391620613150709	-2.73431	-0.539162
Q9H6D7_E228	Q9H6D7		HAUS augmin-like complex subunit 4	HAUS4		EQMLLLE*K;EQMLLLE*KK	2	6	7_E[442.2633];7_E[436.2256]	2	E	1	442.2633;436.2256	2	4	2	2	nan	nan	nan	1	1	1	2	nan	nan	nan	nan	nan	nan	nan	0.23443052;0.102823704;-0.11075373	2.26139	2.91403	4.32193	0.200861	nan	nan	nan	nan	0.269135	nan	nan	nan	4.321928094887363;4.321928094887363;0.010554398401246657;0.30335824467815226;0.4789784190232246	4.32193	4.32193	0.0105544	0.391168
O75439_Y142	O75439		Mitochondrial-processing peptidase subunit beta	PMPCB		EQTVYY*AK	1	8	6_Y[442.2633];6_Y[436.2256]	2	Y	1	442.2633;436.2256	4	7	2	1	2	2	nan	1	1	1	nan	1	1	nan	1	1	nan	nan	-0.07338243;0.6404508	3.98286	0.482977	4.32193	4.32193	3.29743	3.99013	nan	nan	nan	1.44886	0.469228	nan	4.321928094887363;4.321928094887363;4.321928094887363;4.321928094887363;2.2729325716876168;3.658339418548914;4.321928094887363	4.32193	4.32193	4.32193
A1L0T0_E557	A1L0T0		Acetolactate synthase-like protein	ILVBL		E*QVPSLGSNVACGLAYTDYHK	1	12	1_E[442.2633];1_E[436.2256]	2	E	1	442.2633;436.2256	5	11	2	2	3	2	2	1	1	1	1	1	1	1	1	1	1	1	0.50439847;0.38900203;0.93744224;0.90781754;0.87090755;0.87528807;0.80120987;0.90729076;0.9286737;0.90842414;0.87060344	0.326933	2.30349	3.88059	-1.05546	1.42022	-1.02174	-1.58895	0.755184	0.314724	0.378672	0.183683	0.151467	3.346598674771987;4.414590017021775;-0.832917880997773;-1.2780042631630706;1.7064228740749403;1.5634050751895736;0.9908351468520533;-0.8918611549296939;-1.1516275895353365;-1.481843718637836;-1.6960510066186387	3.3466	4.41459	-0.832918	-1.278
P07814_P736	P07814		Bifunctional glutamate/proline--tRNA ligase	EPRS		ERP*TPSLNNNCTTSEDSLVLYNR	1	2	3_P[442.2633];3_P[436.2256]	2	P	1	442.2633;436.2256	1	1	1	nan	nan	nan	nan	1	nan	nan	nan	nan	nan	nan	nan	nan	nan	nan	0.319151	-2.00019	nan	-2.00019	nan	nan	nan	nan	nan	nan	nan	nan	nan	-2.00019	-2.00019
Q14974_E763	Q14974		Importin subunit beta-1	KPNB1		E*SCLEAYTGIVQGLK	1	3	1_E[436.2256]	1	E	1	436.226	1	2	2	nan	nan	nan	nan	1	1	nan	nan	nan	nan	nan	nan	nan	nan	nan		-4.32193	nan	-4.32193	nan	nan	nan	nan	nan	nan	nan	nan	nan	-4.321928094887363;-4.321928094887363	-4.32193	-4.32193
Q8N8N7_Y259	Q8N8N7		Prostaglandin reductase 2	PTGR2		ESCPAGVDVYFDNVGGNISDTVISQMNENSHIILCGQISQY*NK	1	7	41_Y[442.2633];41_Y[436.2256]	2	Y	1	442.2633;436.2256	3	6	2	2	nan	2	nan	1	1	1	1	nan	nan	nan	1	1	nan	nan	0.13315001;0.20966785;0.57970417;0.25982106	-1.71618	3.71952	2.54344	-3.37005	nan	-4.32193	nan	0.836879	0.429849	nan	nan	nan	1.9516805529075314;3.13520607098123;-3.0660993965893106;-3.673998233371162;-4.321928094887363;-4.321928094887363	1.95168	3.13521	-3.0661	-3.674
O14530_E88	O14530		Thioredoxin domain-containing protein 9	TXNDC9		E*SENVVCHFYR	1	3	1_E[442.2633];1_E[436.2256]	2	E	1	442.2633;436.2256	1	2	2	nan	nan	nan	nan	1	1	nan	nan	nan	nan	nan	nan	nan	nan	nan	0.4950846;0.014060474	-0.0635172	nan	-0.0635172	nan	nan	nan	nan	0.306054	nan	nan	nan	nan	-0.27993019221293386;0.15289583708656698	-0.27993	0.152896
Q8WTV0_E294	Q8WTV0		Scavenger receptor class B member 1	SCARB1		ESGVFE*GIPTYR	1	5	6_E[442.2633];6_E[436.2256]	2	E	1	442.2633;436.2256	2	4	1	nan	3	nan	nan	1	nan	nan	nan	1	1	1	nan	nan	nan	nan	0.5371499;0.36687082;0.21176942	0.17435	5.86556	4.32193	nan	-3.97323	nan	nan	nan	nan	0.684248	nan	nan	4.321928094887363;-3.7458446073724763;-3.4316193734495224;-4.7422185528337675	4.32193
P07099_E296	P07099		Epoxide hydrolase 1	EPHX1		E*SGYMHIQCTKPDTVGSALNDSPVGLAAYILEK;E*SGYMHIQCTKPDTVGSALNDSPVGLAAYILEKFSTWTNTEFR	2	11	1_E[442.2633];1_E[436.2256]	2	E	1	442.2633;436.2256	5	9	2	2	3	1	1	2	1	1	1	1	1	1	1	nan	1	nan	0.10737402;0.5053206;0.73238534;0.13709958;0.77805644;0.8610948;0.18405735;0.14872548	2.04895	3.86962	6.8611	-3.69597	2.01917	1.25138	3.80905	3.59093	1.73482	2.63556	nan	nan	4.321928094887363;4.321928094887363;9.400267479757947;-4.922679478913935;-2.469268032653789;5.023338463431029;0.9382607443511859;0.09591157857012048;1.251384311428438;3.809052227349383	4.32193	9.40027	-4.92268	-2.46927
Q9BQG2_E143	Q9BQG2		Peroxisomal NADH pyrophosphatase NUDT12	NUDT12		E*SHPATVFILFSDLNPLVTLGGNK	1	6	1_E[442.2633];1_E[436.2256]	2	E	1	442.2633;436.2256	2	5	2	nan	3	nan	nan	1	1	nan	nan	1	1	1	nan	nan	nan	nan	-0.22936757;0.10680123;-0.1631574;0.11414312	3.75549	0.475662	4.09183	nan	3.41914	nan	nan	3.23214	nan	1.02992	nan	nan	1.8063649451633974;6.377298582818675;4.321928094887363;3.6381850953052997;2.2973189083373735	1.80636	6.3773
Q9NPF0_E276	Q9NPF0		CD320 antigen	CD320		ESLLLSE*QK	1	5	7_E[442.2633];7_E[436.2256]	2	E	1	442.2633;436.2256	2	4	2	2	nan	nan	nan	1	1	1	1	nan	nan	nan	nan	nan	nan	nan	0.0028160412;0.33039978	2.26836	2.90418	4.32193	0.2148	nan	nan	nan	nan	0.0300427	nan	nan	nan	4.321928094887363;4.321928094887363;0.23604295920547325;0.1935561907423049	4.32193	4.32193	0.236043	0.193556
Q709C8_A1222	Q709C8		Vacuolar protein sorting-associated protein 13C	VPS13C		ESLSAATAQAA*ER	1	2	11_A[442.2633]	1	A	1	442.263	1	1	1	nan	nan	nan	nan	1	nan	nan	nan	nan	nan	nan	nan	nan	nan	nan		4.32193	nan	4.32193	nan	nan	nan	nan	nan	nan	nan	nan	nan	4.32193	4.32193
Q15418_C432	Q15418		Ribosomal protein S6 kinase alpha-1	RPS6KA1		ETIGVGSYSEC*KR	1	3	11_C[442.2633];11_C[436.2256]	2	C	1	442.2633;436.2256	1	2	2	nan	nan	nan	nan	1	1	nan	nan	nan	nan	nan	nan	nan	nan	nan	0.56842434;0.98428094	-0.188841	nan	-0.188841	nan	nan	nan	nan	0.511271	nan	nan	nan	nan	0.17268218978789174;-0.5503639215206408	0.172682	-0.550364
Q16563_E235	Q16563		Synaptophysin-like protein 1	SYPL1		E*TSLHSPSNTSAPHSQGGIPPPTGI	1	7	1_E[442.2633];1_E[436.2256]	2	E	1	442.2633;436.2256	3	6	2	2	2	nan	nan	1	1	1	1	1	1	nan	nan	nan	nan	nan	0.79282504;0.83263445;-0.09716173	3.20359	1.73749	4.32193	1.20191	4.08694	nan	nan	nan	0.855264	0.332322	nan	nan	4.321928094887363;4.321928094887363;1.8066694820965947;0.5971440990503522;3.8519542028746523;4.321928094887363	4.32193	4.32193	1.80667	0.597144
P13639_E581	P13639		Elongation factor 2	EEF2		E*TVSEESNVLCLSK	1	3	1_E[442.2633];1_E[436.2256]	2	E	1	442.2633;436.2256	1	2	2	nan	nan	nan	nan	1	1	nan	nan	nan	nan	nan	nan	nan	nan	nan	-0.24881235;-0.107433364	-1.1064	nan	-1.1064	nan	nan	nan	nan	1.40767	nan	nan	nan	nan	-2.101774129590159;-0.11103254378504955	-2.10177	-0.111033
P55072_E366	P55072		Transitional endoplasmic reticulum ATPase	VCP		E*VDIGIPDATGR	1	5	1_E[442.2633];1_E[436.2256]	2	E	1	442.2633;436.2256	2	4	2	2	nan	nan	nan	1	1	1	1	nan	nan	nan	nan	nan	nan	nan	0.4886582;0.13123223;-0.08665103	-2.61584	1.52506	-1.53746	-3.69422	nan	nan	nan	2.6516	0.887715	nan	nan	nan	0.3375094810331072;-3.4124240117967144;-3.0665098689481223;-4.321928094887363	0.337509	-3.41242	-3.06651	-4.32193
Q13011_A203	Q13011		Delta(3;5)-Delta(2;4)-dienoyl-CoA isomerase; mitochondrial	ECH1		EVDVGLA*ADVGTLQR;YCAQDAFFQVKEVDVGLA*ADVGTLQRLPK;EVDVGLA*ADVGTLQRLPK	3	7	7_A[442.2633];7_A[436.2256];18_A[442.2633];18_A[436.2256]	4	A	1	442.2633;436.2256	3	4	2	nan	1	1	nan	2	1	nan	nan	2	nan	nan	nan	1	nan	nan	0.9014555;0.65403306;0.39618188;0.8026413;0.42364457;0.8611378	0.500764	1.18277	-0.462726	nan	1.82079	0.144227	nan	0.335378	nan	nan	nan	nan	1.1334139017491363;-2.533162898123203;-0.22557807357101034;2.471013529052745;1.1705693720575558;0.14422692609348345	-0.699874	-0.225578
Q13011_D205	Q13011		Delta(3;5)-Delta(2;4)-dienoyl-CoA isomerase; mitochondrial	ECH1		EVDVGLAAD*VGTLQRLPK;YCAQDAFFQVKEVDVGLAAD*VGTLQR;EVDVGLAAD*VGTLQR;YCAQDAFFQVKEVDVGLAAD*VGTLQRLPK	4	12	9_D[442.2633];9_D[436.2256];20_D[436.2256];20_D[442.2633]	4	D	1	442.2633;436.2256	5	6	1	1	1	1	2	2	nan	2	nan	nan	nan	2	2	nan	2	1	0.6972714;0.099891536;0.54748136;0.52527356;0.88494515;0.96941984;0.96175045;0.62214273;0.78516096;0.8740008;0.9182405	-0.067113	1.11348	-0.0803054	0.580753	1.11355	-0.109407	-1.84015	nan	nan	nan	nan	0.000457099	0.14288718611300955;-0.3034980740149506;1.1647721889166296;-0.00326689486913933;0.8030529775215602;1.424037468812543;-1.0224437410338694;0.8036290985106634;-1.8024480763568589;-1.8772054902174362;-1.8404732193215172	-0.0803054		0.580753
P14324_E113	P14324		Farnesyl pyrophosphate synthase	FDPS		E*VLEYNAIGGK	1	5	1_E[442.2633];1_E[436.2256]	2	E	1	442.2633;436.2256	2	4	2	2	nan	nan	nan	1	1	1	1	nan	nan	nan	nan	nan	nan	nan	-0.11497717;0.1967099;0.22457531;0.50230193	-1.64361	2.94969	0.442132	-3.72936	nan	nan	nan	2.05629	0.0198062	nan	nan	nan	-1.0118854440811251;1.8961489825886977;-3.7153529384804056;-3.7433631233147207	-1.01189	1.89615	-3.71535	-3.74336
Q99541_E365	Q99541		Perilipin-2	PLIN2		E*VSDSLLTSSK	1	5	1_E[442.2633];1_E[436.2256]	2	E	1	442.2633;436.2256	2	4	2	nan	nan	2	nan	1	1	nan	nan	nan	nan	nan	1	1	nan	nan	0.68386525;0.8152232	1.02421	4.66368	4.32193	nan	nan	-2.27351	nan	nan	nan	nan	0.302271	nan	4.321928094887363;4.321928094887363;-2.059768410713829;-2.487243866966422	4.32193	4.32193
P68104_E173	P68104		Elongation factor 1-alpha 1	EEF1A1		E*VSTYIK	1	5	1_E[442.2633];1_E[436.2256]	2	E	1	442.2633;436.2256	2	4	2	2	nan	nan	nan	1	1	1	1	nan	nan	nan	nan	nan	nan	nan	0.5751327;0.36290008;0.81728363;0.84709895	0.477115	1.22576	-0.389628	1.34386	nan	nan	nan	0.107274	0.186544	nan	nan	nan	-0.31377370935375537;-0.46548183498755064;1.4757638541833153;1.2119508078701178	-0.313774	-0.465482	1.47576	1.21195
P21964_E252	P21964		Catechol O-methyltransferase	COMT		E*VVDGLEK	1	5	1_E[442.2633];1_E[436.2256]	2	E	1	442.2633;436.2256	2	4	2	2	nan	nan	nan	1	1	1	1	nan	nan	nan	nan	nan	nan	nan	0.5396763;0.3926188	2.73153	2.24916	4.32193	1.14113	nan	nan	nan	nan	0.330678	nan	nan	nan	4.321928094887363;4.321928094887363;0.907305495682905;1.3749552195526835	4.32193	4.32193	0.907305	1.37496
P21964_E87	P21964		Catechol O-methyltransferase	COMT		E*WAMNVGDKK	1	3	1_E[442.2633]	1	E	1	442.263	1	2	2	nan	nan	nan	nan	1	1	nan	nan	nan	nan	nan	nan	nan	nan	nan		4.32193	nan	4.32193	nan	nan	nan	nan	nan	nan	nan	nan	nan	4.321928094887363;4.321928094887363	4.32193	4.32193
P02654_S69	P02654		Apolipoprotein C-I	APOC1		EWFS*ETFQK;MREWFS*ETFQK	2	7	4_S[436.2256];4_S[442.2633];6_S[442.2633]	3	S	1	436.2256;442.2633	2	4	2	nan	2	nan	nan	2	2	nan	nan	1	1	nan	nan	nan	nan	nan	0.4445098;-0.014085783;0.26825002	3.46291	0.361018	3.20764	nan	3.71819	nan	nan	0.873386	nan	0.853811	nan	nan	0.8581910596067945;4.321928094887363;3.328498395460874;4.321928094887363;4.321928094887363;3.114456443626768	2.59006	3.82521
P50990_F445	P50990		T-complex protein 1 subunit theta	CCT8		FAEAF*EAIPR	1	3	5_F[436.2256];5_F[442.2633]	2	F	1	436.2256;442.2633	1	2	2	nan	nan	nan	nan	1	1	nan	nan	nan	nan	nan	nan	nan	nan	nan	0.64884615;0.5534746	2.74443	nan	2.74443	nan	nan	nan	nan	1.77144	nan	nan	nan	nan	1.4918293124650912;3.9970296672281567	1.49183	3.99703
P33992_S690	P33992		DNA replication licensing factor MCM5	MCM5		FAIGSQVS*EHSIIK	1	3	8_S[436.2256];8_S[442.2633]	2	S	1	436.2256;442.2633	1	2	2	nan	nan	nan	nan	1	1	nan	nan	nan	nan	nan	nan	nan	nan	nan	0.48451382;-0.14190555	-0.231694	nan	-0.231694	nan	nan	nan	nan	0.346676	nan	nan	nan	nan	-0.47683063653949914;0.013442801675365112	-0.476831	0.0134428
P55735_C187	P55735		Protein SEC13 homolog	SEC13		FASGGC*DNLIK	1	5	6_C[436.2256];6_C[442.2633]	2	C	1	436.2256;442.2633	2	4	2	2	nan	nan	nan	1	1	1	1	nan	nan	nan	nan	nan	nan	nan	0.6159829;0.5683429;0.51812994;0.33031073	-1.77791	0.760995	-1.2398	-2.31601	nan	nan	nan	0.0827638	0.176632	nan	nan	nan	-1.1812777992498342;-1.29832348958159;-2.440907935103844;-2.1911124949513625	-1.18128	-1.29832	-2.44091	-2.19111
P49327_H1122	P49327		Fatty acid synthase	FASN		FCFTPH*TEEGCLSER	1	3	6_H[442.2633];6_H[436.2256]	2	H	1	442.2633;436.2256	1	2	2	nan	nan	nan	nan	1	1	nan	nan	nan	nan	nan	nan	nan	nan	nan	0.5968716;0.5470832	-0.774683	nan	-0.774683	nan	nan	nan	nan	0.487791	nan	nan	nan	nan	-0.4297627927247248;-1.1196033579207618	-0.429763	-1.1196
O96005_Y284	O96005		Cleft lip and palate transmembrane protein 1	CLPTM1		FDAVSGDYYPIIYFNDY*WNLQK	1	6	17_Y[442.2633];17_Y[436.2256]	2	Y	1	442.2633;436.2256	3	5	2	1	nan	2	nan	1	1	nan	1	nan	nan	nan	1	1	nan	nan	0.22332901;0.8308014;0.92874324	2.93173	1.47513	4.32193	3.08899	nan	1.38427	nan	nan	nan	nan	0.491506	nan	4.321928094887363;4.321928094887363;3.0889900479003876;1.7318205119503172;1.0367253788549515	4.32193	4.32193		3.08899
P68363_P261	P68363	sp|P68366|TBA4A_HUMAN; sp|Q6PEY2|TBA3E_HUMAN; sp|Q71U36|TBA1A_HUMAN; sp|Q9BQE3|TBA1C_HUMAN; sp|Q9NY65|TBA8_HUMAN	Tubulin alpha-1B chain	TUBA1B	TUBA1A; TUBA1C; TUBA3E; TUBA4A; TUBA8	FDGALNVDLTEFQTNLVP*YPR	1	10	18_P[442.2633];18_P[436.2256]	2	P	1	442.2633;436.2256	5	9	2	1	3	1	2	1	1	1	nan	1	1	1	nan	1	1	1	0.45055765;0.5254055;0.6567061;0.31415853;0.5488344;0.6816613	-1.76468	3.18022	-1.07802	-4.29729	3.38107	-4.32193	-2.50724	1.47231	nan	1.62962	nan	0.39368	-0.03693662620918636;-2.1190970786263987;-4.297290527718186;4.321928094887363;1.4993425229332846;4.321928094887363;-4.321928094887363;-2.2288675303645666;-2.785615061724069	-0.0369366	-2.1191	-4.29729
Q8IZ07_E207	Q8IZ07		Ankyrin repeat domain-containing protein 13A	ANKRD13A		FDLSQE*MER;VVTTERFDLSQE*MER	2	14	6_E[442.2633];6_E[436.2256];12_E[436.2256];12_E[442.2633]	4	E	1	442.2633;436.2256	4	9	2	2	3	2	nan	2	2	2	2	1	1	1	1	1	nan	nan	0.43663388;0.49546212;0.108232245;0.032762293;0.033769928;0.36884695;0.54044634;0.31843263	1.32717	3.41402	4.18225	-0.0357457	4.03394	-2.87175	nan	0.719606	0.966523	0.498818	2.05086	nan	4.321928094887363;5.060250310575334;4.321928094887363;3.0248959958000348;1.4575991841330362;-2.895960716836209;-0.4959819119956504;1.7913606511661537;4.321928094887363;3.457949430231567;4.321928094887363;-1.4215807766657862;-4.321928094887363	4.69109	3.67341	-0.719181	0.647689
P62937_F83	P62937		Peptidyl-prolyl cis-trans isomerase A	PPIA		F*EDENFILK	1	3	1_F[442.2633];1_F[436.2256]	2	F	1	442.2633;436.2256	1	2	2	nan	nan	nan	nan	1	1	nan	nan	nan	nan	nan	nan	nan	nan	nan	0.015265176;-0.20568448	-0.467011	nan	-0.467011	nan	nan	nan	nan	0.00166052	nan	nan	nan	nan	-0.4681852305927688;-0.46583689622886465	-0.468185	-0.465837
P11142_F302	P11142	sp|P54652|HSP72_HUMAN	Heat shock cognate 71 kDa protein	HSPA8	HSPA2	F*EELNADLFR	1	5	1_F[442.2633];1_F[436.2256]	2	F	1	442.2633;436.2256	2	4	2	2	nan	nan	nan	1	1	1	1	nan	nan	nan	nan	nan	nan	nan	-0.1830925;0.51312935	-3.73767	0.497348	-3.38599	-4.08935	nan	nan	nan	1.32361	0.328914	nan	nan	nan	-2.4500603774658627;-4.321928094887363;-3.8567728178382947;-4.321928094887363	-2.45006	-4.32193	-3.85677	-4.32193
Q9ULU4_D312	Q9ULU4		Protein kinase C-binding protein 1	ZMYND8		FFGQHD*R	1	3	6_D[442.2633];6_D[436.2256]	2	D	1	442.2633;436.2256	1	2	2	nan	nan	nan	nan	1	1	nan	nan	nan	nan	nan	nan	nan	nan	nan	0.5372035;0.81452805	-0.709433	nan	-0.709433	nan	nan	nan	nan	0.775437	nan	nan	nan	nan	-1.2577499882078487;-0.16111639945298506	-1.25775	-0.161116
Q9NRP2_D41	Q9NRP2		COX assembly mitochondrial protein 2 homolog	CMC2		FFGYCNDVD*R	1	8	9_D[442.2633];9_D[436.2256]	2	D	1	442.2633;436.2256	3	7	2	2	3	nan	nan	1	1	1	1	1	1	1	nan	nan	nan	nan	0.1448024;0.38005826;0.6474846;0.57007444;0.9760732	3.89612	1.47113	4.32193	5.10737	2.25906	nan	nan	nan	0.634332	0.599541	nan	nan	4.321928094887363;4.321928094887363;4.658833401417995;5.555914221617841;2.9184522315653014;2.111967415939706;1.7467481285767654	4.32193	4.32193	4.65883	5.55591
Q9H7Z7_E274	Q9H7Z7		Prostaglandin E synthase 2	PTGES2		FGAVE*GAVAK	1	10	5_E[436.2256];5_E[442.2633]	2	E	1	436.2256;442.2633	5	9	2	2	2	1	2	1	1	1	1	nan	1	1	1	nan	1	1	0.12715392;0.749775;0.6458217;0.73890674;0.5086403;0.60063857;0.81906074;-0.017583197	0.862352	2.59381	4.04546	-2.13324	1.50045	-1.42899	2.32808	0.541563	0.285377	0.382023	nan	2.81973	3.6625150721593256;4.428400301764202;-1.931443762617709;-2.335027952488771;1.7705811278051975;1.2303183699661762;-1.4289904043877166;0.3342264946100573;4.321928094887363	3.66252	4.4284	-1.93144	-2.33503
P53007_F107	P53007		Tricarboxylate transport protein; mitochondrial	SLC25A1		FGMFEF*LSNHMR	1	3	6_F[442.2633];6_F[436.2256]	2	F	1	442.2633;436.2256	1	2	2	nan	nan	nan	nan	1	1	nan	nan	nan	nan	nan	nan	nan	nan	nan	0.294464	4.00297	nan	4.00297	nan	nan	nan	nan	0.451082	nan	nan	nan	nan	4.321928094887363;3.6840023662923382	4.32193	3.684
P49720_F100	P49720		Proteasome subunit beta type-3	PSMB3		F*GPYYTEPVIAGLDPK	1	3	1_F[442.2633];1_F[436.2256]	2	F	1	442.2633;436.2256	2	2	1	nan	1	nan	nan	1	nan	nan	nan	1	nan	nan	nan	nan	nan	nan	0.62460506;0.61265117	4.00472	1.48763	5.05664	nan	2.95281	nan	nan	nan	nan	nan	nan	nan	5.056637770523983;2.952811952201306	5.05664
Q15067_F230	Q15067		Peroxisomal acyl-coenzyme A oxidase 1	ACOX1		F*GYDEIDNGYLK	1	5	1_F[442.2633];1_F[436.2256]	2	F	1	442.2633;436.2256	2	4	2	nan	nan	2	nan	1	1	nan	nan	nan	nan	nan	1	1	nan	nan	0.68509007;0.8615926	2.38339	2.74151	4.32193	nan	nan	0.444854	nan	nan	nan	nan	2.14876	nan	4.321928094887363;4.321928094887363;1.964259509268975;-1.0745505962748942	4.32193	4.32193
Q9H3N1_Y104	Q9H3N1		Thioredoxin-related transmembrane protein 1	TMX1		FIITALPTIY*HCK	1	9	10_Y[442.2633];10_Y[436.2256]	2	Y	1	442.2633;436.2256	4	8	2	2	2	2	nan	1	1	1	1	1	1	nan	1	1	nan	nan	0.41942134;0.23870759;0.46228972;0.54786766;0.93820167;0.9134591	2.94281	0.942443	4.32193	2.1922	2.59936	2.65775	nan	nan	0.223439	0.229634	1.18792	nan	4.321928094887363;4.321928094887363;2.0342053708131003;2.350195982959979;2.436988641369381;2.7617401125086136;3.4977375845616243;1.8177653642898057	4.32193	4.32193	2.03421	2.3502
P61803_F12	P61803		Dolichyl-diphosphooligosaccharide--protein glycosyltransferase subunit DAD1	DAD1		F*LEEYLSSTPQR	1	6	1_F[442.2633];1_F[436.2256]	2	F	1	442.2633;436.2256	2	5	2	nan	3	nan	nan	1	1	nan	nan	1	1	1	nan	nan	nan	nan	0.711241	3.57236	1.06005	4.32193	nan	2.82278	nan	nan	nan	nan	2.59659	nan	nan	4.321928094887363;4.321928094887363;4.321928094887363;-0.17550131643918998;4.321928094887363	4.32193	4.32193
P11717_H1055	P11717		Cation-independent mannose-6-phosphate receptor	IGF2R		FLH*QDIDSGQGIR	1	3	3_H[436.2256];3_H[442.2633]	2	H	1	436.2256;442.2633	1	2	2	nan	nan	nan	nan	1	1	nan	nan	nan	nan	nan	nan	nan	nan	nan	0.808453	-2.59086	nan	-2.59086	nan	nan	nan	nan	2.4481	nan	nan	nan	nan	-0.8597860445144319;-4.321928094887363	-0.859786	-4.32193
Q9H2F3_M130	Q9H2F3		3 beta-hydroxysteroid dehydrogenase type 7	HSD3B7		FLVYTSSM*EVVGPNTK	1	2	8_M[442.2633]	1	M	1	442.263	1	1	1	nan	nan	nan	nan	1	nan	nan	nan	nan	nan	nan	nan	nan	nan	nan		4.32193	nan	4.32193	nan	nan	nan	nan	nan	nan	nan	nan	nan	4.32193	4.32193
P27635_A178	P27635		60S ribosomal protein L10	RPL10		FNA*DEFEDMVAEKR;FNA*DEFEDMVAEK	2	6	3_A[442.2633];3_A[436.2256]	2	A	1	442.2633;436.2256	2	3	1	2	nan	nan	nan	1	nan	2	2	nan	nan	nan	nan	nan	nan	nan	-0.07161373;0.49881375;0.3587681;0.15763688	0.225245	5.87537	4.37976	-3.92927	nan	nan	nan	nan	0.120969	nan	nan	nan	4.379761078413574;-3.3655358954760324;-4.321928094887363;-3.902595205076617;-4.127022148015485	4.37976		-3.84373	-4.01481
P55084_P212	P55084		Trifunctional enzyme subunit beta; mitochondrial	HADHB		FNFLAPELP*AVSEFSTSETMGHSADR	1	3	9_P[442.2633]	1	P	1	442.263	1	2	2	nan	nan	nan	nan	1	1	nan	nan	nan	nan	nan	nan	nan	nan	nan		4.32193	nan	4.32193	nan	nan	nan	nan	nan	nan	nan	nan	nan	4.321928094887363;4.321928094887363	4.32193	4.32193
Q7L5L3_R144	Q7L5L3		Lysophospholipase D GDPD3	GDPD3		FPR*TPMSVEIK	1	3	3_R[436.2256]	1	R	1	436.226	1	2	2	nan	nan	nan	nan	1	1	nan	nan	nan	nan	nan	nan	nan	nan	nan		-4.32193	nan	-4.32193	nan	nan	nan	nan	nan	nan	nan	nan	nan	-4.321928094887363;-4.321928094887363	-4.32193	-4.32193
Q92643_D174	Q92643		GPI-anchor transamidase	PIGK		FQD*SEEITNIELADAFEQMWQK;FQD*SEEITNIELADAFEQMWQKR	2	6	3_D[442.2633]	1	D	1	442.263	3	5	2	1	nan	2	nan	1	1	nan	1	nan	nan	nan	1	1	nan	nan		4.32193	nan	4.32193	4.32193	nan	4.32193	nan	nan	nan	nan	nan	nan	4.321928094887363;4.321928094887363;4.321928094887363;4.321928094887363;4.321928094887363	4.32193	4.32193		4.32193
Q92643_F172	Q92643		GPI-anchor transamidase	PIGK		F*QDSEEITNIELADAFEQMWQKR;F*QDSEEITNIELADAFEQMWQK	2	4	1_F[442.2633];1_F[436.2256]	2	F	1	442.2633;436.2256	2	3	2	nan	1	nan	nan	1	1	nan	nan	1	nan	nan	nan	nan	nan	nan	0.515699	4.39201	0.099115	4.32193	nan	4.4621	nan	nan	nan	nan	nan	nan	nan	4.321928094887363;4.321928094887363;4.462097823876657	4.32193	4.32193
Q9Y5J7_Y70	Q9Y5J7		Mitochondrial import inner membrane translocase subunit Tim9	TIMM9		FQEY*HIQQNEALAAK	1	3	4_Y[442.2633]	1	Y	1	442.263	1	2	2	nan	nan	nan	nan	1	1	nan	nan	nan	nan	nan	nan	nan	nan	nan		4.32193	nan	4.32193	nan	nan	nan	nan	nan	nan	nan	nan	nan	4.321928094887363;4.321928094887363	4.32193	4.32193
P04075_F244	P04075		Fructose-bisphosphate aldolase A	ALDOA		F*SHEEIAMATVTALR	1	9	1_F[442.2633];1_F[436.2256]	2	F	1	442.2633;436.2256	3	6	2	1	3	nan	nan	2	2	1	nan	1	1	1	nan	nan	nan	nan	-0.010523333;0.62165874;0.6032847;0.5131889;0.5698813;-0.03196926;0.18712728	-0.959154	1.37569	-1.25643	-2.1619	0.540871	nan	nan	1.61961	nan	0.621661	nan	nan	0.5952188892266685;-0.8176074652909495;-4.321928094887363;-0.4814207957137024;-2.161898956421155;1.2123253856037488;-0.014683971201975989;0.42497099322668963	-0.111194	-2.40167	-2.1619
P04075_F244_S245	P04075		Fructose-bisphosphate aldolase A	ALDOA		F*S*HEEIAMATVTALRR	1	3	1_F[442.2633];2_S[436.2256]	2	F;S	2	442.2633;436.2256	1	2	2	nan	nan	nan	nan	1	1	nan	nan	nan	nan	nan	nan	nan	nan	nan	0.63992757;0.44834232	-0.458241	nan	-0.458241	nan	nan	nan	nan	1.78418	nan	nan	nan	nan	-1.7198470220563913;0.8033644228413347	-1.71985	0.803364
P53985_V391	P53985		Monocarboxylate transporter 1	SLC16A1		FSSAV*GLVTIVECCPVLLGPPLLGR	1	2	5_V[442.2633]	1	V	1	442.263	1	1	1	nan	nan	nan	nan	1	nan	nan	nan	nan	nan	nan	nan	nan	nan	nan		4.32193	nan	4.32193	nan	nan	nan	nan	nan	nan	nan	nan	nan	4.32193	4.32193
P07099_T331	P07099		Epoxide hydrolase 1	EPHX1		FST*WTNTEFR	1	6	3_T[442.2633];3_T[436.2256]	2	T	1	442.2633;436.2256	2	5	2	nan	3	nan	nan	1	1	nan	nan	1	1	1	nan	nan	nan	nan	-0.1555512;-0.2551468;0.471093;0.40623605;0.2970519	1.36481	1.61834	2.50915	nan	0.220466	nan	nan	0.0578734	nan	0.242231	nan	nan	2.5500735350014287;2.46822814449755;0.31887027024689785;0.3980090941435565;-0.05548074696788108	2.55007	2.46823
O14950_E137	O14950	sp|P19105|ML12A_HUMAN	Myosin regulatory light chain 12B	MYL12B	MYL12A	FTDE*EVDELYR	1	2	4_E[436.2256];4_E[442.2633]	2	E	1	436.2256;442.2633	1	1	1	nan	nan	nan	nan	1	nan	nan	nan	nan	nan	nan	nan	nan	nan	nan	0.364885	-1.81917	nan	-1.81917	nan	nan	nan	nan	nan	nan	nan	nan	nan	-1.81917	-1.81917
P23396_D154_I158	P23396		40S ribosomal protein S3	RPS3		FVD*GLMI*HSGDPVNYYVDTAVR	1	2	7_I[436.2256];3_D[442.2633]	2	I;D	2	436.2256;442.2633	1	1	1	nan	nan	nan	nan	1	nan	nan	nan	nan	nan	nan	nan	nan	nan	nan	0.421573	0.0978222	nan	0.0978222	nan	nan	nan	nan	nan	nan	nan	nan	nan	0.0978222	0.0978222
P23396_D154	P23396		40S ribosomal protein S3	RPS3		FVD*GLMIHSGDPVNYYVDTAVR	1	3	3_D[436.2256];3_D[442.2633]	2	D	1	436.2256;442.2633	2	2	1	nan	nan	1	nan	1	nan	nan	nan	nan	nan	nan	1	nan	nan	nan	0.904486	-3.40182	1.30122	-2.48172	nan	nan	-4.32193	nan	nan	nan	nan	nan	nan	-2.4817198813020123;-4.321928094887363	-2.48172
P09234_F4	P09234		U1 small nuclear ribonucleoprotein C	SNRPC		F*YCDYCDTYLTHDSPSVR	1	4	1_F[442.2633];1_F[436.2256]	2	F	1	442.2633;436.2256	2	3	2	1	nan	nan	nan	1	1	nan	1	nan	nan	nan	nan	nan	nan	nan	0.7382771;-0.14795767	-1.92305	3.39253	0.475837	-4.32193	nan	nan	nan	1.5859	nan	nan	nan	nan	1.5972398918821082;-0.6455668508590225;-4.321928094887363	1.59724	-0.645567		-4.32193
P08238_E431	P08238		Heat shock protein HSP 90-beta	HSP90AB1		FYE*AFSK	1	5	3_E[442.2633];3_E[436.2256]	2	E	1	442.2633;436.2256	2	4	2	2	nan	nan	nan	1	1	1	1	nan	nan	nan	nan	nan	nan	nan	0.274113;-0.20145673;0.059481356	-1.62942	1.04457	-0.890803	-2.36804	nan	nan	nan	0.266201	2.76321	nan	nan	nan	-0.7025709527248426;-1.0790353412417617;-0.4141591646691165;-4.321928094887363	-0.702571	-1.07904	-0.414159	-4.32193
P55209_L102	P55209	sp|Q99733|NP1L4_HUMAN	Nucleosome assembly protein 1-like 1	NAP1L1	NAP1L4	FYEEVHDL*ER	1	3	8_L[436.2256];8_L[442.2633]	2	L	1	436.2256;442.2633	2	2	1	1	nan	nan	nan	1	nan	nan	1	nan	nan	nan	nan	nan	nan	nan	0.90776503;0.8849289	-0.600509	1.45086	0.425404	-1.62642	nan	nan	nan	nan	nan	nan	nan	nan	0.4254037367783564;-1.6264217239160321	0.425404			-1.62642
P55209_H100	P55209	sp|Q99733|NP1L4_HUMAN	Nucleosome assembly protein 1-like 1	NAP1L1	NAP1L4	FYEEVH*DLERK	1	4	6_H[442.2633];6_H[436.2256]	2	H	1	442.2633;436.2256	2	3	2	1	nan	nan	nan	1	1	nan	1	nan	nan	nan	nan	nan	nan	nan	0.49293068;0.8345247;0.37610027	-2.13181	4.46217	1.02341	-5.28704	nan	nan	nan	0.103518	nan	nan	nan	nan	0.950216314582314;1.0966131821698415;-5.287044660670182	0.950216	1.09661		-5.28704
P29692_F25	P29692		Elongation factor 1-delta	EEF1D		F*YEQMNGPVAGASR	1	14	1_F[442.2633];1_F[436.2256]	2	F	1	442.2633;436.2256	4	9	2	2	3	2	nan	1	1	2	2	1	1	1	2	2	nan	nan	0.50155693;0.5742032;0.2794681;0.10944256;0.51476353;0.6700195;0.1934759;0.652056	-1.89824	4.37637	-1.08325	-5.9466	3.91231	-4.47544	nan	0.429593	0.515993	0.709476	1.55186	nan	-0.7794810927028224;-1.3870178786128706;-4.321928094887363;-8.300996141487262;-4.321928094887363;-6.841547002411821;4.321928094887363;4.321928094887363;3.093080134797177;-2.6633648704653554;-8.482184781702946;-2.4342928802912636;-4.321928094887363	-0.779481	-1.38702	-6.31146	-5.58174
Q8NBX0_F104	Q8NBX0		Saccharopine dehydrogenase-like oxidoreductase	SCCPDH		F*YGEPVIK	1	10	1_F[442.2633];1_F[436.2256]	2	F	1	442.2633;436.2256	4	9	2	2	3	2	nan	1	1	1	1	1	1	1	1	1	nan	nan	-0.009859116;0.22120969;0.122530796;0.31871602;-0.24263471;0.45778552;0.6428495	3.21358	1.22475	4.32193	1.74713	4.11962	2.66566	nan	nan	0.378001	0.440301	0.476395	nan	4.321928094887363;4.321928094887363;2.014417600435144;1.4798427892070174;4.295333566827698;4.444926535379482;3.6185902774888485;3.002521468687432;2.3287968025133026	4.32193	4.32193	2.01442	1.47984
O15173_P142_Y143	O15173		Membrane-associated progesterone receptor component 2	PGRMC2		FYGPAGP*Y*GIFAGR	1	3	8_Y[436.2256];7_P[442.2633]	2	Y;P	2	436.2256;442.2633	2	2	1	1	nan	nan	nan	1	nan	1	nan	nan	nan	nan	nan	nan	nan	nan	0.009374502;0.5275356	1.20115	4.64633	4.4866	-2.0843	nan	nan	nan	nan	nan	nan	nan	nan	4.486603666573226;-2.084300288562735	4.4866		-2.0843
O00264_P112	O00264		Membrane-associated progesterone receptor component 1	PGRMC1		FYGPEGP*YGVFAGR;KFYGPEGP*YGVFAGR	2	5	7_P[436.2256];7_P[442.2633];8_P[436.2256];8_P[442.2633]	4	P	1	436.2256;442.2633	2	4	2	nan	2	nan	nan	1	1	nan	nan	1	nan	1	nan	nan	nan	nan	0.030807894;0.3713233;0.94309115	1.80706	3.3052	4.14419	nan	-0.530065	nan	nan	0.251361	nan	0.66844	nan	nan	3.966450531926726;4.321928094887363;-0.0574068378130888;-1.0027236789155787	3.96645	4.32193
P07099_F373	P07099		Epoxide hydrolase 1	EPHX1		F*YKENLGQGWMTQK;F*YKENLGQGWMTQKHER	2	31	1_F[442.2633];1_F[436.2256]	2	F	1	442.2633;436.2256	5	11	2	2	3	2	2	3	3	2	2	3	3	3	4	3	2	2	0.5694656;0.4034693;0.24845034;0.7345635;0.28774148;0.48258734;0.5277619;0.7978399;0.7088525;0.56853276;0.56852067;0.739235;0.691033;0.60626787;0.5528652;0.39568064;0.9214046;0.8369635;0.7927342;0.7523257;0.9405437;0.716691;0.6300291;0.6589412;0.07721168;0.6123768	0.311658	2.9042	2.81487	-4.56988	0.307079	0.869488	2.13673	0.209732	0.291141	0.509668	0.883991	1.69685	2.9631766426975417;1.0761426337974047;3.300561335705515;2.6665714129162374;0.9213696290530969;4.321928094887363;-4.321928094887363;-5.229573830121114;-4.321928094887363;-4.406102406972033;0.45048346730260636;0.8266976121089016;0.9975453543864939;0.28655860761363955;0.07006924840237591;0.7401890041220744;-0.19201811631064086;0.13962263292108762;-0.200580520992361;1.1760730574626408;-2.137271097594…	2.96318	2.66657	-4.77575	-4.36402
P46977_S337	P46977		Dolichyl-diphosphooligosaccharide--protein glycosyltransferase subunit STT3A	STT3A		FYSLLDPS*YAK	1	2	8_S[436.2256];8_S[442.2633]	2	S	1	436.2256;442.2633	1	1	1	nan	nan	nan	nan	1	nan	nan	nan	nan	nan	nan	nan	nan	nan	nan	0.517204	5.24991	nan	5.24991	nan	nan	nan	nan	nan	nan	nan	nan	nan	5.24991	5.24991
O00483_F64	O00483		Cytochrome c oxidase subunit NDUFA4	NDUFA4		F*YSVNVDYSK	1	8	1_F[442.2633];1_F[436.2256]	2	F	1	442.2633;436.2256	3	7	2	2	3	nan	nan	1	1	1	1	1	1	1	nan	nan	nan	nan	0.3167937;0.26124784;0.942438	2.24412	2.92348	4.32193	-1.09886	3.50929	nan	nan	nan	0.403036	1.40752	nan	nan	4.321928094887363;4.321928094887363;-1.3838535737482127;-0.8138750275998702;4.321928094887363;4.321928094887363;1.8840257100927977	4.32193	4.32193	-1.38385	-0.813875
P60468_D62	P60468		Protein transport protein Sec61 subunit beta	SEC61B		FYTED*SPGLK	1	4	5_D[442.2633];5_D[436.2256]	2	D	1	442.2633;436.2256	2	3	2	1	nan	nan	nan	1	1	nan	1	nan	nan	nan	nan	nan	nan	nan	0.20760728;0.44184142;0.7079861	2.42106	4.51622	5.6145	-0.77239	nan	nan	nan	0.41289	nan	nan	nan	nan	5.322545861871526;5.906459886764251;-0.77238993183492	5.32255	5.90646		-0.77239
O60502_G875	O60502		Protein O-GlcNAcase	MGEA5		G*AFCEVRPDDKR	1	5	1_G[436.2256];1_G[442.2633]	2	G	1	436.2256;442.2633	2	4	2	nan	nan	2	nan	1	1	nan	nan	nan	nan	nan	1	1	nan	nan	0.95420283;0.9029127;0.22950566;0.3900111	-1.49161	3.27466	0.823927	nan	nan	-3.80714	nan	0.091653	nan	nan	0.232195	nan	0.759118136859809;0.8887350317008447;-3.6429574895588535;-3.9713306551464758	0.759118	0.888735
Q53GQ0_Y202	Q53GQ0		Very-long-chain 3-oxoacyl-CoA reductase	HSD17B12		GAILNISSGSGMLPVPLLTIY*SATK;SKGAILNISSGSGMLPVPLLTIY*SATK	2	10	21_Y[442.2633];23_Y[442.2633]	2	Y	1	442.263	3	5	2	1	nan	2	nan	1	1	1	nan	nan	nan	nan	3	3	nan	nan		4.32193	nan	4.32193	4.32193	nan	4.32193	nan	nan	nan	nan	nan	nan	4.321928094887363;4.321928094887363;4.321928094887363;4.321928094887363;4.321928094887363;4.321928094887363;4.321928094887363;4.321928094887363;4.321928094887363	4.32193	4.32193	4.32193
P30519_C282	P30519		Heme oxygenase 2	HMOX2		GALEGSSC*PFR;KCPFYAAEQDKGALEGSSC*PFR;CPFYAAEQDKGALEGSSC*PFR	3	32	8_C[436.2256];8_C[442.2633];19_C[442.2633];19_C[436.2256];18_C[436.2256];18_C[442.2633]	6	C	1	436.2256;442.2633	5	11	2	2	3	2	2	3	2	3	3	3	3	3	2	3	3	3	0.7807464;0.8809623;0.5266523;0.75857353;0.72967166;0.7474137;0.8397127;0.79369575;0.72791094;0.813799;0.8245004;0.62902224;0.9124274;0.6837031;0.74669415;0.87527376;0.7189196;0.76704925;0.7731033;0.9415469;0.8806663;0.93830115;0.86191374;0.9274595;0.81818;0.59915787;0.82322234;0.6467727;0.48572537;0.8655714	0.572765	2.32758	3.38703	-2.82216	1.24588	-0.413576	1.46664	0.357284	0.34478	0.525031	0.329518	0.141691	3.1343920065198456;4.321928094887363;3.0948816248610713;3.582681404894232;3.6966551119439695;-2.5783597525866293;-3.292730086855197;-2.1654600221917817;-3.3168068864887053;-2.036012038560866;-3.0659518694499037;1.888965134445314;1.6618920213761408;1.40866061957577;2.059281877056975;1.4197924134545743;1.0124870233791268;0.8609529234398332;0.42456179627000573;0.655961719706563;-0.4143577546928497;0…	3.13439	3.63967	-2.57836	-3.06595
A0FGR8_H231	A0FGR8		Extended synaptotagmin-2	ESYT2		GANTH*LSTFSFTK	1	11	5_H[436.2256];5_H[442.2633]	2	H	1	436.2256;442.2633	5	10	2	1	3	2	2	1	1	nan	1	1	1	1	1	1	1	1	0.37125325;0.23929119;0.7338074;0.6491791;0.46840745;0.67356116;0.75377154;0.6843984;0.7336854;0.7995411	1.36683	2.06204	4.3928	-1.12528	2.07375	0.315543	1.17731	0.969479	nan	0.501015	0.786948	0.00786608	3.707279079753367;5.07832886195138;-1.125276700890623;2.5753082284339994;2.072653887886505;1.5732802518345115;0.8719987833050973;-0.24091326982332012;1.1717528212410961;1.1828771359616428	3.70728	5.07833		-1.12528
O14773_V531	O14773		Tripeptidyl-peptidase 1	TPP1		GCHESCLDEEV*EGQGFCSGPGWDPVTGWGTPNFPALLK	1	2	11_V[442.2633];11_V[436.2256]	2	V	1	442.2633;436.2256	1	1	1	nan	nan	nan	nan	1	nan	nan	nan	nan	nan	nan	nan	nan	nan	nan	0.508401	2.30787	nan	2.30787	nan	nan	nan	nan	nan	nan	nan	nan	nan	2.30787	2.30787
P07602_P446_Y447	P07602		Prosaposin	PSAP		GCSFLPDP*Y*QK	1	5	9_Y[442.2633];8_P[436.2256]	2	Y;P	2	442.2633;436.2256	2	4	2	nan	nan	2	nan	1	1	nan	nan	nan	nan	nan	1	1	nan	nan	0.6145338;0.49700826;0.8550158;0.71026427	-0.267629	5.28483	3.46931	nan	nan	-4.00457	nan	0.385513	nan	nan	0.51652	nan	3.19671272581401;3.741909868573173;-3.6393335907882136;-4.369803098554956	3.19671	3.74191
P34949_C289	P34949		Mannose-6-phosphate isomerase	MPI		GDCVECMAC*SDNTVR	1	10	9_C[436.2256];9_C[442.2633]	2	C	1	436.2256;442.2633	4	9	2	2	3	2	nan	1	1	1	1	1	1	1	1	1	nan	nan	0.272904;0.2731921;-0.23411582;-0.034638356	-1.51941	3.96925	-1.08096	-4.60495	3.93017	-4.32193	nan	0.119875	0.400251	0.678538	nan	nan	-0.9961911450355142;-1.1657202149362627;-4.887968452104988;-4.321928094887363;4.321928094887363;3.1466657778073444;4.321928094887363;-4.321928094887363;-4.321928094887363	-0.996191	-1.16572	-4.88797	-4.32193
P54886_G85	P54886		Delta-1-pyrroline-5-carboxylate synthase	ALDH18A1		G*DECGLALGR	1	6	1_G[436.2256];1_G[442.2633]	2	G	1	436.2256;442.2633	3	5	2	1	nan	2	nan	1	1	nan	1	nan	nan	nan	1	1	nan	nan	0.5777666;0.34967682;0.7474207;0.4708211	3.59695	0.679249	4.36004	3.05843	nan	3.37236	nan	0.053904	nan	nan	0.853286	nan	4.3981598009829606;4.321928094887363;3.058427637110807;3.975729215503581;2.769000623243681	4.39816	4.32193		3.05843
Q8N8N7_Y100	Q8N8N7		Prostaglandin reductase 2	PTGR2		GDFVTSFY*WPWQTK	1	5	8_Y[436.2256];8_Y[442.2633]	2	Y	1	436.2256;442.2633	3	4	2	1	nan	nan	1	1	1	1	nan	nan	nan	nan	nan	nan	nan	1	0.3054204;0.11609086;0.80914223	-2.82796	6.53284	4.5672	-7.81457	nan	nan	-5.23652	0.346874	nan	nan	nan	nan	4.81248189117353;4.321928094887363;-7.8145669312035055;-5.2365215131504	4.81248	4.32193	-7.81457
Q9NRV9_P177	Q9NRV9		Heme-binding protein 1	HEBP1		GDIYFCTGYDPPMKP*YGR	1	15	15_P[442.2633];15_P[436.2256]	2	P	1	442.2633;436.2256	3	7	2	2	3	nan	nan	2	2	2	2	2	2	2	nan	nan	nan	nan	-0.043947604;0.122351974;0.31139776;0.9126365;0.7206636	3.48104	0.910639	4.32193	2.51384	3.60736	nan	nan	nan	0.632375	0.728042	nan	nan	4.321928094887363;4.321928094887363;4.321928094887363;4.321928094887363;5.494059756841768;0.4279309519908358;4.321928094887363;-0.18856297833776417;4.321928094887363;2.9452542285699614;4.321928094887363;4.321928094887363;4.321928094887363;1.4111792885387162	4.32193	4.32193	2.961	2.06668
Q02790_G360	Q02790		Peptidyl-prolyl cis-trans isomerase FKBP4	FKBP4		G*EAHLAVNDFELAR	1	3	1_G[436.2256];1_G[442.2633]	2	G	1	436.2256;442.2633	2	2	1	1	nan	nan	nan	1	nan	nan	1	nan	nan	nan	nan	nan	nan	nan	0.08234027;0.2639777	-0.401755	0.308273	-0.183774	-0.619737	nan	nan	nan	nan	nan	nan	nan	nan	-0.18377363468857075;-0.6197372542142189	-0.183774			-0.619737
P61923_G150_P154	P61923		Coatomer subunit zeta-1	COPZ1		G*EDVP*LTEQTVSQVLQSAK	1	2	1_G[436.2256];5_P[442.2633]	2	G;P	2	436.2256;442.2633	1	1	1	nan	nan	nan	nan	1	nan	nan	nan	nan	nan	nan	nan	nan	nan	nan	0.405352	6.20839	nan	6.20839	nan	nan	nan	nan	nan	nan	nan	nan	nan	6.20839	6.20839
P50990_G271	P50990		T-complex protein 1 subunit theta	CCT8		G*EENLMDAQVK	1	10	1_G[442.2633];1_G[436.2256]	2	G	1	442.2633;436.2256	3	7	2	2	3	nan	nan	2	2	1	1	1	1	1	nan	nan	nan	nan	0.060465265;-0.12877043;0.30184436;0.15053676	3.11594	1.78547	4.42345	1.0817	3.84266	nan	nan	0.143574	0.155743	0.830124	nan	nan	4.321928094887363;4.321928094887363;4.321928094887363;4.728015359905165;1.1918288323962476;0.9715746886413267;4.321928094887363;4.321928094887363;2.8841118145025844	4.32193	4.52497	1.19183	0.971575
P09429_G115	P09429		High mobility group protein B1	HMGB1		G*EHPGLSIGDVAK;G*EHPGLSIGDVAKK	2	7	1_G[436.2256];1_G[442.2633]	2	G	1	436.2256;442.2633	2	4	2	2	nan	nan	nan	1	1	2	2	nan	nan	nan	nan	nan	nan	nan	0.87398696;0.5492704;0.70840245;0.46072993;0.6271655	-1.68744	2.98429	0.42277	-3.79766	nan	nan	nan	1.95795	0.157008	nan	nan	nan	-0.961710256526964;1.8072496648356522;-3.313760455882769;-4.503596257492688;-3.05134171679118;-4.321928094887363	-0.96171	1.80725	-3.90868	-3.68663
O43615_V409	O43615		Mitochondrial import inner membrane translocase subunit TIM44	TIMM44		GEVV*EGDPDKVLR	1	3	4_V[442.2633]	1	V	1	442.263	1	2	2	nan	nan	nan	nan	1	1	nan	nan	nan	nan	nan	nan	nan	nan	nan		4.32193	nan	4.32193	nan	nan	nan	nan	nan	nan	nan	nan	nan	4.321928094887363;4.321928094887363	4.32193	4.32193
P08238_P516	P08238		Heat shock protein HSP 90-beta	HSP90AB1		GFEVVYMTEP*IDEYCVQQLK	1	3	10_P[442.2633];10_P[436.2256]	2	P	1	442.2633;436.2256	2	2	1	nan	1	nan	nan	1	nan	nan	nan	nan	nan	1	nan	nan	nan	nan	0.52042	2.49052	2.59001	0.659106	nan	4.32193	nan	nan	nan	nan	nan	nan	nan	0.6591062506177512;4.321928094887363	0.659106
Q13724_D451	Q13724		Mannosyl-oligosaccharide glucosidase	MOGS		GFLWD*EGFHQLVVQR	1	3	5_D[442.2633];5_D[436.2256]	2	D	1	442.2633;436.2256	1	2	2	nan	nan	nan	nan	1	1	nan	nan	nan	nan	nan	nan	nan	nan	nan	0.5489	1.84365	nan	1.84365	nan	nan	nan	nan	3.50481	nan	nan	nan	nan	-0.6346220188569942;4.321928094887363	-0.634622	4.32193
Q9Y679_E197	Q9Y679		Ancient ubiquitous protein 1	AUP1		GFME*MNGR	1	9	4_E[436.2256];4_E[442.2633]	2	E	1	436.2256;442.2633	3	6	2	2	nan	2	nan	1	1	1	1	nan	nan	nan	2	2	nan	nan	0.052091386;0.15162654;0.1769137;-0.16670917;-0.05524559;0.9336809;0.1030637	2.40973	2.32695	4.67339	0.0242813	nan	2.53151	nan	1.25076	0.394847	nan	0.00173035	nan	3.788972271452973;5.557808985917855;0.30348018698494544;-0.25491751545660235;0.7435396269208498;4.321928094887363;0.4957325738543709;4.56484096985749	3.78897	5.55781	0.30348	-0.254918
Q9NSY2_G157	Q9NSY2		StAR-related lipid transfer protein 5	STARD5		GFNHPCG*CFCEPLPGEPTK	1	4	7_G[442.2633]	1	G	1	442.263	2	3	1	nan	nan	2	nan	1	nan	nan	nan	nan	nan	nan	1	1	nan	nan		4.32193	nan	4.32193	nan	nan	4.32193	nan	nan	nan	nan	nan	nan	4.321928094887363;4.321928094887363;4.321928094887363	4.32193
P14854_Y57	P14854		Cytochrome c oxidase subunit 6B1	COX6B1		GGDISVCEWY*QR	1	7	10_Y[442.2633];10_Y[436.2256]	2	Y	1	442.2633;436.2256	3	6	2	2	nan	2	nan	1	1	1	1	nan	nan	nan	1	1	nan	nan	0.08206061;0.50028193;0.4956461	-1.69607	3.96442	2.85864	-4.37035	nan	-3.57651	nan	2.0694	0.0684758	nan	1.05418	nan	1.3953603681295828;4.321928094887363;-4.321928094887363;-4.418767461088784;-2.8310901296918027;-4.321928094887363	1.39536	4.32193	-4.32193	-4.41877
Q9NWM8_Y52	Q9NWM8		Peptidyl-prolyl cis-trans isomerase FKBP14	FKBP14		GGDLMLVHY*EGYLEK	1	4	9_Y[442.2633];9_Y[436.2256]	2	Y	1	442.2633;436.2256	2	3	2	nan	nan	1	nan	1	1	nan	nan	nan	nan	nan	1	nan	nan	nan	0.721817	3.22478	1.5516	4.32193	nan	nan	2.12764	nan	nan	nan	nan	nan	nan	4.321928094887363;4.321928094887363;2.1276400110402856	4.32193	4.32193
Q6RW13_V119	Q6RW13		Type-1 angiotensin II receptor-associated protein	AGTRAP		GGELLV*HTGFLGSSQDR	1	3	6_V[442.2633];6_V[436.2256]	2	V	1	442.2633;436.2256	1	2	2	nan	nan	nan	nan	1	1	nan	nan	nan	nan	nan	nan	nan	nan	nan	0.367103	4.95771	nan	4.95771	nan	nan	nan	nan	0.899136	nan	nan	nan	nan	4.321928094887363;5.593498380766146	4.32193	5.5935
Q9BTZ2_P181	Q9BTZ2		Dehydrogenase/reductase SDR family member 4	DHRS4		GGGSVVIVSSIAAFSPSPGFSP*YNVSK;RGGGSVVIVSSIAAFSPSPGFSP*YNVSK	2	10	22_P[442.2633];23_P[442.2633];22_P[436.2256]	3	P	1	442.2633;436.2256	4	7	2	2	2	nan	1	2	1	1	2	1	1	nan	nan	nan	nan	1	0.23134558;0.26784134;0.31384698;0.795954	0.932399	4.16506	4.32193	-0.502443	4.23204	nan	-4.32193	nan	0.120424	0.363754	nan	nan	4.321928094887363;4.321928094887363;4.321928094887363;-0.5875958071073285;-5.156508460992783;4.321928094887363;3.974827146937827;4.489253374037897;-4.321928094887363	4.32193	4.32193	-0.587596	-0.41729
P04083_P38	P04083		Annexin A1	ANXA1		GGPGSAVSP*YPTFNPSSDVAALHK	1	3	9_P[442.2633];9_P[436.2256]	2	P	1	442.2633;436.2256	1	2	2	nan	nan	nan	nan	1	1	nan	nan	nan	nan	nan	nan	nan	nan	nan	0.17308174;0.23686938	-3.67263	nan	-3.67263	nan	nan	nan	nan	1.84976	nan	nan	nan	nan	-2.3646532975798866;-4.980611863534605	-2.36465	-4.98061
Q96EY1_P182	Q96EY1		DnaJ homolog subfamily A member 3; mitochondrial	DNAJA3		GGPTVDP*EELFR;GGPTVDP*EELFRK	2	6	7_P[436.2256];7_P[442.2633]	2	P	1	436.2256;442.2633	2	4	2	2	nan	nan	nan	1	1	2	1	nan	nan	nan	nan	nan	nan	nan	0.43312675;0.2335977;-0.07682051;0.025670948;0.4015997	-1.2461	2.64594	0.624865	-3.11706	nan	nan	nan	2.4815	0.526006	nan	nan	nan	2.3795502361914;-1.1298203397377569;-3.507612190235885;-1.9826247351843682;-3.489003612190461	2.37955	-1.12982	-2.74512	-3.489
P13639_F771	P13639		Elongation factor 2	EEF2		GHVF*EESQVAGTPMFVVK	1	7	4_F[436.2256];4_F[442.2633]	2	F	1	436.2256;442.2633	3	6	2	nan	2	nan	2	1	1	nan	nan	1	1	nan	nan	nan	1	1	0.70379406;0.063640036;0.57525706;0.2009255	-0.551805	3.61919	-1.47552	nan	3.43972	nan	-3.61962	3.30249	nan	1.24763	nan	0.993211	0.8596994182576134;-3.8107310190613433;4.321928094887363;2.557518041157754;-4.321928094887363;-2.917316228520258	0.859699	-3.81073
P13639_E773_F771	P13639		Elongation factor 2	EEF2		GHVF*EE*SQVAGTPMFVVK	1	2	4_F[436.2256];6_E[442.2633]	2	F;E	2	436.2256;442.2633	1	1	1	nan	nan	nan	nan	1	nan	nan	nan	nan	nan	nan	nan	nan	nan	nan	0.192599	0.244593	nan	0.244593	nan	nan	nan	nan	nan	nan	nan	nan	nan	0.244593	0.244593
P07437_E111	P07437	sp|P68371|TBB4B_HUMAN; sp|Q13509|TBB3_HUMAN; sp|Q13885|TBB2A_HUMAN; sp|Q9BVA1|TBB2B_HUMAN	Tubulin beta chain	TUBB	TUBB2A; TUBB2B; TUBB3; TUBB4B	GHYTEGAE*LVDSVLDVVR;GHYTEGAE*LVDSVLDVVRK	2	4	8_E[436.2256];8_E[442.2633]	2	E	1	436.2256;442.2633	2	3	2	1	nan	nan	nan	1	1	1	nan	nan	nan	nan	nan	nan	nan	nan	0.16958116;0.18465124;0.65023375	0.163126	2.63579	2.02691	-1.70066	nan	nan	nan	1.54867	nan	nan	nan	nan	3.121982892047267;0.931838247369133;-1.7006584916576757	3.12198	0.931838	-1.70066
P07437_Y106	P07437	sp|P68371|TBB4B_HUMAN; sp|Q13509|TBB3_HUMAN; sp|Q13885|TBB2A_HUMAN; sp|Q9BVA1|TBB2B_HUMAN	Tubulin beta chain	TUBB	TUBB2A; TUBB2B; TUBB3; TUBB4B	GHY*TEGAELVDSVLDVVRK	1	3	3_Y[442.2633];3_Y[436.2256]	2	Y	1	442.2633;436.2256	2	2	1	nan	1	nan	nan	1	nan	nan	nan	nan	1	nan	nan	nan	nan	nan	0.84459287;0.887348	0.729715	2.90444	-1.32404	nan	2.78347	nan	nan	nan	nan	nan	nan	nan	-1.3240360425499715;2.783465585869086	-1.32404
P68363_G106	P68363	sp|P68366|TBA4A_HUMAN; sp|Q6PEY2|TBA3E_HUMAN; sp|Q71U36|TBA1A_HUMAN; sp|Q9BQE3|TBA1C_HUMAN	Tubulin alpha-1B chain	TUBA1B	TUBA1A; TUBA1C; TUBA3E; TUBA4A	G*HYTIGK	1	3	1_G[436.2256];1_G[442.2633]	2	G	1	436.2256;442.2633	1	2	2	nan	nan	nan	nan	1	1	nan	nan	nan	nan	nan	nan	nan	nan	nan	0.4509518;0.7593991	-1.19579	nan	-1.19579	nan	nan	nan	nan	0.313739	nan	nan	nan	nan	-1.41763827064297;-0.9739440091648807	-1.41764	-0.973944
Q9UQ80_H88_N83	Q9UQ80		Proliferation-associated protein 2G4	PA2G4		GIAFPTSISVN*NCVCH*FSPLK	1	3	16_H[442.2633];11_N[436.2256]	2	H;N	2	442.2633;436.2256	1	2	2	nan	nan	nan	nan	1	1	nan	nan	nan	nan	nan	nan	nan	nan	nan	0.8405413;0.78784746	-0.654145	nan	-0.654145	nan	nan	nan	nan	0.528702	nan	nan	nan	nan	-1.0279940553822369;-0.2802967009296093	-1.02799	-0.280297
P14618_D487	P14618		Pyruvate kinase PKM	PKM		GIFPVLCKDPVQEAWAEDVD*LR;DPVQEAWAEDVD*LR	2	11	20_D[436.2256];20_D[442.2633];12_D[436.2256];12_D[442.2633]	4	D	1	436.2256;442.2633	4	8	2	2	3	1	nan	1	1	2	2	1	1	1	1	nan	nan	nan	-0.10579046;0.70531565;0.10402206;0.8791821;0.43697587;0.8627335;-0.04551298	-0.400481	4.36038	3.08483	-4.01768	3.65286	-4.32193	nan	0.309905	0.137884	1.15887	nan	nan	3.303964927662183;2.8656931594422477;-5.609704412713415;-2.620659446883053;-4.719606132348749;-3.1207619079069784;4.321928094887363;4.321928094887363;2.3147140591377853;-4.321928094887363	3.30396	2.86569	-4.11518	-3.92018
P36551_D340	P36551		Oxygen-dependent coproporphyrinogen-III oxidase; mitochondrial	CPOX		GIGGIFFD*DLDSPSK	1	3	8_D[442.2633];8_D[436.2256]	2	D	1	442.2633;436.2256	1	2	2	nan	nan	nan	nan	1	1	nan	nan	nan	nan	nan	nan	nan	nan	nan	0.159094	-0.48016	nan	-0.48016	nan	nan	nan	nan	6.79118	nan	nan	nan	nan	4.321928094887363;-5.282248805226575	4.32193	-5.28225
P36551_D340_D341	P36551		Oxygen-dependent coproporphyrinogen-III oxidase; mitochondrial	CPOX		GIGGIFFD*D*LDSPSKEEVFR	1	3	9_D[442.2633];8_D[436.2256]	2	D	1	442.2633;436.2256	1	2	2	nan	nan	nan	nan	1	1	nan	nan	nan	nan	nan	nan	nan	nan	nan	0.16043359;0.4438075	6.2647	nan	6.2647	nan	nan	nan	nan	2.72512	nan	nan	nan	nan	8.191654612405031;4.33775404666502	8.19165	4.33775
P20674_T79	P20674		Cytochrome c oxidase subunit 5A; mitochondrial	COX5A		GINTLVT*YDMVPEPK;KGINTLVT*YDMVPEPK	2	18	7_T[442.2633];8_T[442.2633];7_T[436.2256];8_T[436.2256]	4	T	1	442.2633;436.2256	4	9	2	2	3	2	nan	2	3	3	1	1	2	2	2	1	nan	nan	0.32783327;0.35658294;-0.1979665;0.69471437;0.642031;0.24585979;0.7678581;0.50947624	3.47552	0.844581	4.32193	3.55323	2.30972	3.7172	nan	nan	1.0871	1.03707	0.855216	nan	4.321928094887363;4.321928094887363;4.321928094887363;4.321928094887363;4.321928094887363;4.321928094887363;5.31736133132055;3.52117387841436;2.78452951501335;3.2678636701106982;4.321928094887363;0.5835191885216056;2.2612418640635936;0.1558856526235371;4.321928094887363;1.9030108666704881;4.321928094887363	4.32193	4.32193	4.32193	2.78453
P20674_N75	P20674		Cytochrome c oxidase subunit 5A; mitochondrial	COX5A		GIN*TLVTYDMVPEPK	1	2	3_N[442.2633]	1	N	1	442.263	1	1	1	nan	nan	nan	nan	1	nan	nan	nan	nan	nan	nan	nan	nan	nan	nan		4.32193	nan	4.32193	nan	nan	nan	nan	nan	nan	nan	nan	nan	4.32193	4.32193
P63104_S145	P63104		14-3-3 protein zeta/delta	YWHAZ		GIVDQS*QQAYQEAFEISKK	1	2	6_S[436.2256];6_S[442.2633]	2	S	1	436.2256;442.2633	1	1	1	nan	nan	nan	nan	1	nan	nan	nan	nan	nan	nan	nan	nan	nan	nan	-0.21589	-1.77979	nan	-1.77979	nan	nan	nan	nan	nan	nan	nan	nan	nan	-1.77979	-1.77979
O43865_E254_V252	O43865	sp|Q96HN2|SAHH3_HUMAN	S-adenosylhomocysteine hydrolase-like protein 1	AHCYL1	AHCYL2	GIV*EE*SVTGVHR	1	3	5_E[436.2256];3_V[442.2633]	2	E;V	2	436.2256;442.2633	1	2	2	nan	nan	nan	nan	1	1	nan	nan	nan	nan	nan	nan	nan	nan	nan	0.6873379;0.5914246	0.315628	nan	0.315628	nan	nan	nan	nan	1.1422	nan	nan	nan	nan	-0.49202877655466964;1.1232840719098438	-0.492029	1.12328
Q99595_P89	Q99595		Mitochondrial import inner membrane translocase subunit Tim17-A	TIMM17A		GKEDP*WNSITSGALTGAILAAR	1	5	5_P[442.2633];5_P[436.2256]	2	P	1	442.2633;436.2256	3	4	1	nan	nan	1	2	1	nan	nan	nan	nan	nan	nan	nan	1	1	1	0.26858866;0.8470183;0.9684918	3.92781	2.3505	6.05634	nan	nan	4.32193	1.40517	nan	nan	nan	nan	0.0660529	6.056341852656508;4.321928094887363;1.35846480799781;1.4518777111055812	6.05634
O60830_P89_S92	O60830		Mitochondrial import inner membrane translocase subunit Tim17-B	TIMM17B		GKEDP*WNS*ITSGALTGAVLAAR	1	2	8_S[442.2633];5_P[436.2256]	2	S;P	2	442.2633;436.2256	1	1	1	nan	nan	nan	nan	1	nan	nan	nan	nan	nan	nan	nan	nan	nan	nan	0.376936	3.28304	nan	3.28304	nan	nan	nan	nan	nan	nan	nan	nan	nan	3.28304	3.28304
Q8TCT9_N62	Q8TCT9		Minor histocompatibility antigen H13	HM13		GKN*ASDMPETITSR;N*ASDMPETITSR	2	4	3_N[442.2633];3_N[436.2256];1_N[442.2633];1_N[436.2256]	4	N	1	442.2633;436.2256	3	3	1	1	nan	1	nan	1	nan	nan	1	nan	nan	nan	nan	1	nan	nan	0.7843591;0.9006502	3.25147	0.928569	4.32193	2.66298	nan	2.76952	nan	nan	nan	nan	nan	nan	4.321928094887363;2.6629790230795547;2.769516453548661	4.32193			2.66298
Q8TCT9_E68	Q8TCT9		Minor histocompatibility antigen H13	HM13		GKNASDMPE*TITSR;NASDMPE*TITSR	2	10	9_E[442.2633];9_E[436.2256];7_E[436.2256];7_E[442.2633]	4	E	1	442.2633;436.2256	4	7	2	2	nan	1	2	2	2	1	1	nan	nan	nan	1	nan	1	1	0.0811409;0.70241535;0.49374598;0.87114656;0.75123405;0.86181015;0.7496371;-0.107187115	2.86979	1.28548	4.17439	3.45393	nan	2.67723	1.17359	0.643872	2.50366	nan	nan	0.206925	4.9752791265001095;2.462933291885592;4.321928094887363;4.937429139837517;1.6835816578564935;5.224286422492874;2.6772261292006894;1.0272720966459297;1.3199085688330405	3.71911	4.62968	1.68358	5.22429
Q04760_I164	Q04760		Lactoylglutathione lyase	GLO1		GLAFI*QDPDGYWIEILNPNK	1	3	5_I[442.2633];5_I[436.2256]	2	I	1	442.2633;436.2256	1	2	2	nan	nan	nan	nan	1	1	nan	nan	nan	nan	nan	nan	nan	nan	nan	0.6911159;0.66149765	0.25984	nan	0.25984	nan	nan	nan	nan	1.16345	nan	nan	nan	nan	-0.5628429007821099;1.0825219658920653	-0.562843	1.08252
O15173_C159	O15173	sp|O00264|PGRC1_HUMAN	Membrane-associated progesterone receptor component 2	PGRMC2	PGRMC1	GLATFC*LDK	1	5	6_C[442.2633];6_C[436.2256]	2	C	1	442.2633;436.2256	2	4	2	2	nan	nan	nan	1	1	1	1	nan	nan	nan	nan	nan	nan	nan	0.16596325;-0.48885062	1.89465	3.43269	4.32193	-0.532635	nan	nan	nan	nan	0.118238	nan	nan	nan	4.321928094887363;4.321928094887363;-0.4490279285142929;-0.6162416627327536	4.32193	4.32193	-0.449028	-0.616242
P23396_G95	P23396		40S ribosomal protein S3	RPS3		G*LCAIAQAESLR	1	6	1_G[436.2256];1_G[442.2633]	2	G	1	436.2256;442.2633	2	5	2	nan	3	nan	nan	1	1	nan	nan	1	1	1	nan	nan	nan	nan	0.2321352;0.14820299;-0.121990815;0.16179545;0.33051115	0.446507	1.10038	-0.331576	nan	1.22459	nan	nan	0.10776	nan	0.769202	nan	nan	-0.25537790030667185;-0.40777372665581363;1.8420369367513951;1.468806355825777;0.362928905222386	-0.255378	-0.407774
P14625_D399	P14625		Endoplasmin	HSP90B1		GLFD*EYGSK	1	3	4_D[436.2256];4_D[442.2633]	2	D	1	436.2256;442.2633	1	2	2	nan	nan	nan	nan	1	1	nan	nan	nan	nan	nan	nan	nan	nan	nan	0.37403527;0.3799392	3.72051	nan	3.72051	nan	nan	nan	nan	0.156064	nan	nan	nan	nan	3.8308634202796874;3.610155695062023	3.83086	3.61016
Q9Y230_A36	Q9Y230		RuvB-like 2	RUVBL2		GLGLDDA*LEPR	1	3	7_A[442.2633];7_A[436.2256]	2	A	1	442.2633;436.2256	1	2	2	nan	nan	nan	nan	1	1	nan	nan	nan	nan	nan	nan	nan	nan	nan	0.736271	-2.19492	nan	-2.19492	nan	nan	nan	nan	3.00805	nan	nan	nan	nan	-0.06790899916907461;-4.321928094887363	-0.067909	-4.32193
P54105_E41	P54105		Methylosome subunit pICln	CLNS1A		GLGTGTLYIAE*SR	1	5	11_E[442.2633];11_E[436.2256]	2	E	1	442.2633;436.2256	2	4	2	2	nan	nan	nan	1	1	1	1	nan	nan	nan	nan	nan	nan	nan	-0.27826428;-0.025020223;0.07370526	-2.00925	3.49345	0.460993	-4.4795	nan	nan	nan	0.640055	0.222836	nan	nan	nan	0.00840571046008682;0.9135808233381559;-4.321928094887363;-4.637065210624804	0.00840571	0.913581	-4.32193	-4.63707
O14817_T143	O14817		Tetraspanin-4	TSPAN4		GLHLYGTQGNVGLTNAWSIIQT*DFR	1	5	22_T[442.2633];22_T[436.2256]	2	T	1	442.2633;436.2256	3	4	1	1	2	nan	nan	1	nan	nan	1	nan	1	1	nan	nan	nan	nan	0.5063189;0.87788194;0.86073977	1.64749	2.96287	4.32193	-1.53747	2.15801	nan	nan	nan	nan	1.49784	nan	nan	4.321928094887363;-1.537472515527097;3.217137835202314;1.0988731818797017	4.32193			-1.53747
P40939_G296	P40939		Trifunctional enzyme subunit alpha; mitochondrial	HADHA		G*LYPAPLK	1	8	1_G[436.2256];1_G[442.2633]	2	G	1	436.2256;442.2633	3	7	2	2	3	nan	nan	1	1	1	1	1	1	1	nan	nan	nan	nan	0.3678338;0.21966885;0.5133706;0.42293656;0.3995869;0.3718897	3.93859	1.8116	5.9945	3.24508	2.5762	nan	nan	2.36537	0.212726	0.817446	nan	nan	7.667064318631658;4.321928094887363;3.0946610033751965;3.3955011879598143;3.1272993129475783;2.964312926108258;1.6370014604994545	7.66706	4.32193	3.09466	3.3955
P05141_D292	P05141	sp|P12235|ADT1_HUMAN; sp|P12236|ADT3_HUMAN	ADP/ATP translocase 2	SLC25A5	SLC25A4; SLC25A6	GMGGAFVLVLYD*EIKK;GMGGAFVLVLYD*EIK;GMGGAFVLVLYD*EIKKYT	3	9	12_D[442.2633];12_D[436.2256]	2	D	1	442.2633;436.2256	3	5	2	2	1	nan	nan	1	1	3	2	nan	nan	1	nan	nan	nan	nan	0.6300209;0.63176095;0.80242956;0.5047442;0.83867574;0.6706823;0.115453765	1.73307	3.19185	3.78707	-1.94415	3.35631	nan	nan	0.756407	1.76642	nan	nan	nan	4.321928094887363;3.2522067511699584;-1.9124862160936718;-3.1931995230369004;-5.860047771490895;-0.46509971687001705;-0.9251198149146566;3.3563117200144417	4.32193	3.25221	-3.1932	-0.69511
P61011_E365	P61011		Signal recognition particle 54 kDa protein	SRP54		GNE*QESMAR	1	11	3_E[442.2633];3_E[436.2256]	2	E	1	442.2633;436.2256	4	8	2	2	nan	2	2	2	2	1	1	nan	nan	nan	1	1	1	1	0.8877503;0.80878437;0.45793396;0.3857209;0.09295101	2.00472	2.50826	4.32193	3.50063	nan	-1.31551	1.51183	nan	1.16149	nan	0.988472	0.0209865	4.321928094887363;4.321928094887363;4.321928094887363;4.321928094887363;4.321928094887363;2.679336197381213;-0.6165588423206396;-2.014469850009404;1.4969897841407729;1.526669130735454	4.32193	4.32193	4.32193	2.67934
P37802_Y8	P37802		Transgelin-2	TAGLN2		GPAY*GLSR	1	3	4_Y[436.2256];4_Y[442.2633]	2	Y	1	436.2256;442.2633	1	2	2	nan	nan	nan	nan	1	1	nan	nan	nan	nan	nan	nan	nan	nan	nan	0.66115;0.6652666	-0.605337	nan	-0.605337	nan	nan	nan	nan	0.0915905	nan	nan	nan	nan	-0.6701013107438014;-0.5405727591095485	-0.670101	-0.540573
P34913_Y466	P34913		Bifunctional epoxide hydrolase 2	EPHX2		GPLNWY*R	1	7	6_Y[442.2633];6_Y[436.2256]	2	Y	1	442.2633;436.2256	3	6	2	2	nan	2	nan	1	1	1	1	nan	nan	nan	1	1	nan	nan	0.41876927;0.30354127;0.6669134;0.4613719	-1.15247	3.38061	2.40569	-4.32193	nan	-1.54116	nan	0.928669	nan	nan	0.402514	nan	1.7490193070287943;3.0623554918479114;-4.321928094887363;-4.321928094887363;-1.8257850272454648;-1.25654470903255	1.74902	3.06236	-4.32193	-4.32193
P04792_P18	P04792		Heat shock protein beta-1	HSPB1		GPSWDP*FRDWYPHSR	1	2	6_P[442.2633];6_P[436.2256]	2	P	1	442.2633;436.2256	1	1	1	nan	nan	nan	nan	1	nan	nan	nan	nan	nan	nan	nan	nan	nan	nan	0.298269	6.86855	nan	6.86855	nan	nan	nan	nan	nan	nan	nan	nan	nan	6.86855	6.86855
P07858_E324	P07858		Cathepsin B	CTSB		GQDHCGIESE*VVAGIPR	1	5	10_E[436.2256];10_E[442.2633]	2	E	1	436.2256;442.2633	3	4	1	1	nan	nan	2	1	nan	nan	1	nan	nan	nan	nan	nan	1	1	0.88521284;0.7058408;0.5749108;0.31904122	-2.24802	2.01491	-0.277711	-4.30475	nan	nan	-2.1616	nan	nan	nan	nan	0.979924	-0.2777113518653752;-4.304746428728263;-1.4686861293190983;-2.854507341795314	-0.277711			-4.30475
O15260_D5	O15260		Surfeit locus protein 4	SURF4		GQND*LMGTAEDFADQFLR	1	2	4_D[436.2256];4_D[442.2633]	2	D	1	436.2256;442.2633	1	1	1	nan	nan	nan	nan	1	nan	nan	nan	nan	nan	nan	nan	nan	nan	nan	0.11191	9.29586	nan	9.29586	nan	nan	nan	nan	nan	nan	nan	nan	nan	9.29586	9.29586
O15260_Q3	O15260		Surfeit locus protein 4	SURF4		GQ*NDLMGTAEDFADQFLR	1	11	2_Q[442.2633];2_Q[436.2256]	2	Q	1	442.2633;436.2256	5	10	2	2	3	2	1	1	1	1	1	1	1	1	1	1	1	nan	0.24515587;0.63429064;0.4043805;0.28076762;0.8552988;0.8860814;0.88885915;0.8544136	2.01821	3.00141	5.52853	-0.727265	2.23871	-1.27088	4.32193	1.7064	0.153829	0.340551	0.689337	nan	4.321928094887363;6.735135880438859;-0.6184915896706352;-0.8360385736579378;1.9134970077679259;2.2098547637725825;2.592764399007636;-1.758309912375192;-0.7834404863765229;4.321928094887363	4.32193	6.73514	-0.618492	-0.836039
O15260_G8	O15260		Surfeit locus protein 4	SURF4		GQNDLMG*TAEDFADQFLR	1	6	7_G[442.2633];7_G[436.2256]	2	G	1	442.2633;436.2256	3	5	2	1	nan	2	nan	1	1	nan	1	nan	nan	nan	1	1	nan	nan	0.07756415;0.13450775;0.75494105;0.9481666;0.9682016	2.55894	2.83698	5.81675	1.2275	nan	0.632579	nan	0.712407	nan	nan	0.513636	nan	5.313002987691252;6.320498279560463;1.2275035904765066;0.9957746214344099;0.26938386818928156	5.313	6.3205		1.2275
Q9BSJ8_H175	Q9BSJ8		Extended synaptotagmin-1	ESYT1		GSNPH*LQTFTFTR	1	6	5_H[436.2256];5_H[442.2633]	2	H	1	436.2256;442.2633	3	5	2	1	nan	nan	2	1	1	nan	1	nan	nan	nan	nan	nan	1	1	-0.099422276;0.24842833;0.23648863;0.31240654;0.60426825	2.25508	2.23895	4.82435	0.721398	nan	nan	1.21949	0.638976	nan	nan	nan	0.744609	5.276171840638203;4.37252315855908;0.7213984824602996;0.6929737431096966;1.7460098893341502	5.27617	4.37252		0.721398
Q9UBX3_E101	Q9UBX3		Mitochondrial dicarboxylate carrier	SLC25A10		GSQGPLPFHE*K;GSQGPLPFHE*KVLLGSVSGLAGGFVGTPADLVNVR	2	7	10_E[436.2256];10_E[442.2633]	2	E	1	436.2256;442.2633	3	5	2	1	nan	2	nan	1	1	nan	1	nan	nan	nan	1	2	nan	nan	0.4399934;0.6319872;0.9045157;0.8975713;0.93112373;0.34828597	1.09857	1.99449	3.13859	-0.84703	nan	1.00416	nan	0.796637	nan	nan	0.212981	nan	2.575281636651852;3.701896865722759;-0.8470295349371207;1.1547644748918569;0.11798535956377773;1.589142840098773	2.57528	3.7019		-0.84703
Q9UBX3_G92	Q9UBX3		Mitochondrial dicarboxylate carrier	SLC25A10		G*SQGPLPFHEKVLLGSVSGLAGGFVGTPADLVNVR	1	2	1_G[436.2256];1_G[442.2633]	2	G	1	436.2256;442.2633	1	1	1	nan	nan	nan	nan	1	nan	nan	nan	nan	nan	nan	nan	nan	nan	nan	0.242238	7.08693	nan	7.08693	nan	nan	nan	nan	nan	nan	nan	nan	nan	7.08693	7.08693
P21964_E249	P21964		Catechol O-methyltransferase	COMT		GSSCFECTHYQSFLE*YR	1	12	15_E[442.2633];15_E[436.2256]	2	E	1	442.2633;436.2256	5	11	2	2	3	2	2	1	1	1	1	1	1	1	1	1	1	1	0.02088077;0.68235767;0.7049152;0.84159356;-0.2805518	3.95229	1.6601	5.96152	4.32193	1.36636	4.32193	3.78972	2.31873	nan	0.319053	nan	0.752661	4.321928094887363;7.6011106206518955;4.321928094887363;4.321928094887363;1.6512662274341188;1.4261752889529176;1.0216277909442812;4.321928094887363;4.321928094887363;3.2575043815231317;4.321928094887363	4.32193	7.60111	4.32193	4.32193
P13796_E13	P13796		Plastin-2	LCP1		GSVSDEEMME*LR	1	5	10_E[436.2256];10_E[442.2633]	2	E	1	436.2256;442.2633	2	4	2	2	nan	nan	nan	1	1	1	1	nan	nan	nan	nan	nan	nan	nan	-0.019424004;0.054719068;0.40818295	-1.66405	5.26761	2.06071	-5.38881	nan	nan	nan	3.19784	0.789497	nan	nan	nan	-0.20050670594752568;4.321928094887363;-5.947068829724597;-4.830551925842251	-0.200507	4.32193	-5.94707	-4.83055
P61978_G378	P61978		Heterogeneous nuclear ribonucleoprotein K	HNRNPK		G*SYGDLGGPIITTQVTIPK	1	5	1_G[436.2256];1_G[442.2633]	2	G	1	436.2256;442.2633	2	4	2	2	nan	nan	nan	1	1	1	1	nan	nan	nan	nan	nan	nan	nan	-0.093050815;0.34221923;-0.025479797;0.5888084	0.0838742	2.20785	1.64506	-1.47731	nan	nan	nan	1.65307	0.191534	nan	nan	nan	0.4761647376246208;2.8139606168202764;-1.6127491291386364;-1.3418793090051746	0.476165	2.81396	-1.61275	-1.34188
O15355_P233	O15355		Protein phosphatase 1G	PPM1G		GTEAGQVGEPGIP*TGEAGPSCSSASDKLPR	1	3	13_P[442.2633];13_P[436.2256]	2	P	1	442.2633;436.2256	1	2	2	nan	nan	nan	nan	1	1	nan	nan	nan	nan	nan	nan	nan	nan	nan	1.0;-0.43985623	0.685136	nan	0.685136	nan	nan	nan	nan	0.0982694	nan	nan	nan	nan	0.7546230068207689;0.6156490549830942	0.754623	0.615649
P11142_V317	P11142		Heat shock cognate 71 kDa protein	HSPA8		GTLDPV*EK	1	3	6_V[442.2633];6_V[436.2256]	2	V	1	442.2633;436.2256	1	2	2	nan	nan	nan	nan	1	1	nan	nan	nan	nan	nan	nan	nan	nan	nan	-0.058008175;0.3995706	-0.204714	nan	-0.204714	nan	nan	nan	nan	0.0700459	nan	nan	nan	nan	-0.25424362347535334;-0.15518382377164647	-0.254244	-0.155184
P08670_E341	P08670	sp|P14136|GFAP_HUMAN	Vimentin	VIM	GFAP	GTNESLE*R	1	7	7_E[436.2256];7_E[442.2633]	2	E	1	436.2256;442.2633	3	6	2	2	nan	2	nan	1	1	1	1	nan	nan	nan	1	1	nan	nan	0.5295174;0.94910336;0.70336246;0.24074937;0.4735885;0.45868653	-2.13257	2.48644	0.318221	-2.06275	nan	-4.6532	nan	0.0320833	0.807741	nan	0.549518	nan	0.3409073638235741;0.2955346621688214;-1.4915912818761445;-2.6339099497426317;-5.041762901550467;-4.2646276382165835	0.340907	0.295535	-1.49159	-2.63391
P21964_A218_L217	P21964		Catechol O-methyltransferase	COMT		GTVLL*A*DNVICPGAPDFLAHVR	1	3	5_L[442.2633];6_A[436.2256]	2	L;A	2	442.2633;436.2256	1	2	2	nan	nan	nan	nan	1	1	nan	nan	nan	nan	nan	nan	nan	nan	nan	0.5983022;0.70466083	4.98554	nan	4.98554	nan	nan	nan	nan	0.781617	nan	nan	nan	nan	5.538226711762724;4.432853054380619	5.53823	4.43285
Q16850_Y145	Q16850		Lanosterol 14-alpha demethylase	CYP51A1		GVAY*DVPNPVFLEQK;GVAY*DVPNPVFLEQKK	2	6	4_Y[436.2256];4_Y[442.2633]	2	Y	1	436.2256;442.2633	4	5	1	1	1	2	nan	1	nan	1	nan	1	nan	nan	1	1	nan	nan	0.33435988;0.57216156;0.24767753;-0.10616698;-0.08855042	2.66672	1.49745	3.45282	2.27986	0.752491	4.18171	nan	nan	nan	nan	0.750336	nan	3.4528175895045576;2.279860964231457;0.7524914130857635;4.712276667095942;3.6511406197256315	3.45282		2.27986
Q16850_G142	Q16850		Lanosterol 14-alpha demethylase	CYP51A1		G*VAYDVPNPVFLEQKK	1	4	1_G[436.2256];1_G[442.2633]	2	G	1	436.2256;442.2633	2	3	2	1	nan	nan	nan	1	1	nan	1	nan	nan	nan	nan	nan	nan	nan	0.43316928;0.03497445	0.871115	6.1196	5.19833	-3.4561	nan	nan	nan	1.23941	nan	nan	nan	nan	6.074724567103012;4.321928094887363;-3.456097216399729	6.07472	4.32193		-3.4561
P49327_A1749	P49327		Fatty acid synthase	FASN		GVDLVLNSLA*EEK	1	2	10_A[442.2633];10_A[436.2256]	2	A	1	442.2633;436.2256	1	1	1	nan	nan	nan	nan	1	nan	nan	nan	nan	nan	nan	nan	nan	nan	nan	-0.00929439	1.08152	nan	1.08152	nan	nan	nan	nan	nan	nan	nan	nan	nan	1.08152	1.08152
P08238_D385	P08238	sp|P07900|HS90A_HUMAN; sp|Q12931|TRAP1_HUMAN	Heat shock protein HSP 90-beta	HSP90AB1	HSP90AA1; TRAP1	GVVDSED*IPLNLSR	1	3	7_D[442.2633];7_D[436.2256]	2	D	1	442.2633;436.2256	1	2	2	nan	nan	nan	nan	1	1	nan	nan	nan	nan	nan	nan	nan	nan	nan	0.066836566;0.38352364	-0.65466	nan	-0.65466	nan	nan	nan	nan	0.573539	nan	nan	nan	nan	-0.24910587684746352;-1.0602131268514725	-0.249106	-1.06021
Q9UMX5_F81_Y82	Q9UMX5		Neudesin	NENF		GVVFDVTSGKEF*Y*GR	1	3	12_F[442.2633];13_Y[436.2256];12_F[436.2256];13_Y[442.2633]	4	F;Y	2	442.2633;436.2256	2	2	1	nan	nan	1	nan	1	nan	nan	nan	nan	nan	nan	1	nan	nan	nan	0.38952202;0.7903236	-0.163843	0.0879495	-0.101653	nan	nan	-0.226032	nan	nan	nan	nan	nan	nan	-0.10165288319799318;-0.22603225583397357	-0.101653
Q8NBX0_I149	Q8NBX0		Saccharopine dehydrogenase-like oxidoreductase	SCCPDH		GVYII*GSSGFDSIPADLGVIYTR	1	4	5_I[442.2633];5_I[436.2256]	2	I	1	442.2633;436.2256	2	3	1	nan	nan	2	nan	1	nan	nan	nan	nan	nan	nan	1	1	nan	nan	0.57370657;0.8503588;0.8026159	0.95366	0.549938	0.564795	nan	nan	1.34253	nan	nan	nan	nan	0.814911	nan	0.564795312395487;1.918754631941486;0.7662964014630326	0.564795
O75874_Y208	O75874		Isocitrate dehydrogenase [NADP] cytoplasmic	IDH1		GWPLY*LSTK	1	11	5_Y[436.2256];5_Y[442.2633]	2	Y	1	436.2256;442.2633	5	10	2	2	2	2	2	1	1	1	1	1	nan	1	1	1	1	1	0.9060857;0.5856714;0.7090895;0.70049685;0.6289859;0.7476322;0.5522681;0.3168027;0.05403316;0.71988845	-1.44955	1.76554	-0.982718	-1.42819	1.23491	-2.96224	-3.10952	0.601191	1.2256	0.837931	1.74878	0.0371287	-0.557612016209637;-1.4078243787446834;-2.2948233566650704;-0.5615593956012721;1.827421500992867;0.6424076165151018;-1.7256666393132267;-4.198813061056745;-3.1357713400893856;-3.0832634778768755	-0.557612	-1.40782	-2.29482	-0.561559
P60842_G69	P60842	sp|Q14240|IF4A2_HUMAN	Eukaryotic initiation factor 4A-I	EIF4A1	EIF4A2	G*YDVIAQAQSGTGK	1	5	1_G[436.2256];1_G[442.2633]	2	G	1	436.2256;442.2633	2	4	2	2	nan	nan	nan	1	1	1	1	nan	nan	nan	nan	nan	nan	nan	0.11353845;-0.3474212	-2.34225	0.465307	-2.67127	-2.01323	nan	nan	nan	2.33438	3.26499	nan	nan	nan	-1.0206173718118172;-4.321928094887363;-4.321928094887363;0.2954683808780047	-1.02062	-4.32193	-4.32193	0.295468
P13747_E135	P13747		HLA class I histocompatibility antigen; alpha chain E	HLA-E		GYE*QFAYDGKDYLTLNEDLR;GYE*QFAYDGK	2	6	3_E[442.2633];3_E[436.2256]	2	E	1	442.2633;436.2256	4	4	1	1	nan	1	1	1	nan	1	nan	nan	nan	nan	2	nan	1	nan	0.6043268;0.056934442;-0.0020287451;-0.022577606	1.12634	3.30724	4.32193	-0.298754	nan	3.32359	-2.84139	nan	nan	nan	nan	nan	4.321928094887363;-0.298754463949486;3.21360709213728;3.4335748719509245;-2.841392468867872	4.32193		-0.298754
P14625_I566	P14625		Endoplasmin	HSP90B1		GYEVI*YLTEPVDEYCIQALPEFDGKR;GYEVI*YLTEPVDEYCIQALPEFDGK	2	4	5_I[442.2633];5_I[436.2256]	2	I	1	442.2633;436.2256	2	3	2	1	nan	nan	nan	1	1	nan	1	nan	nan	nan	nan	nan	nan	nan	0.543147	-0.668899	5.16616	2.98413	-4.32193	nan	nan	nan	1.89193	nan	nan	nan	nan	1.6463340230210504;4.321928094887363;-4.321928094887363	1.64633	4.32193		-4.32193
Q9UQB8_G51	Q9UQB8		Brain-specific angiogenesis inhibitor 1-associated protein 2	BAIAP2		G*YFDALVK	1	10	1_G[436.2256];1_G[442.2633]	2	G	1	436.2256;442.2633	4	9	2	nan	3	2	2	1	1	nan	nan	1	1	1	1	1	1	1	0.27796456;-0.034246087;0.0780904;0.5005121;0.6112727;0.4136692;0.32970524;0.4365222	0.97234	3.11076	3.33072	nan	-0.322987	3.69855	-2.81692	0.536598	nan	0.235178	0.88159	0.135202	2.95128862852243;3.7101531227811857;-0.05843203966730495;-0.5083356230212033;-0.40219430251482396;4.321928094887363;3.0751717807220924;-2.7213200004250693;-2.9125246951196244	2.95129	3.71015
Q9H6U8_G435	Q9H6U8		Alpha-1;2-mannosyltransferase ALG9	ALG9		G*YHGPLDLYPEFYR	1	5	1_G[436.2256];1_G[442.2633]	2	G	1	436.2256;442.2633	3	4	1	1	2	nan	nan	1	nan	nan	1	nan	1	1	nan	nan	nan	nan	0.14456855;0.8324543;0.41441247;0.60847217	2.92559	3.70417	7.17808	0.401693	1.197	nan	nan	nan	nan	1.16144	nan	nan	7.178078660169151;0.40169306534925486;2.0182635227624806;0.3757442305517039	7.17808			0.401693
P55884_F234	P55884		Eukaryotic translation initiation factor 3 subunit B	EIF3B		GYIF*LEYASPAHAVDAVK	1	5	4_F[436.2256];4_F[442.2633]	2	F	1	436.2256;442.2633	2	4	2	nan	nan	2	nan	1	1	nan	nan	nan	nan	nan	1	1	nan	nan	0.37508926;-0.43648806;0.2921222	-2.47359	2.23971	-0.889878	nan	nan	-4.0573	nan	1.4346	nan	nan	0.374241	nan	0.12453738326733793;-1.904293771076025;-4.321928094887363;-3.79267074208872	0.124537	-1.90429
P10809_P226_Y227	P10809		60 kDa heat shock protein; mitochondrial	HSPD1		GYISP*Y*FINTSK	1	6	6_Y[442.2633];5_P[436.2256]	2	Y;P	2	442.2633;436.2256	2	5	2	nan	3	nan	nan	1	1	nan	nan	1	1	1	nan	nan	nan	nan	0.07119872;0.02052905;0.15475957;-0.2056325;0.49215063	2.28087	1.01135	1.56574	nan	2.996	nan	nan	0.370203	nan	1.09377	nan	nan	1.8275117291418657;1.3039654849018003;3.934452607660358;3.2587764882397243;1.7947818238026907	1.82751	1.30397
P60709_G197	P60709	sp|P63261|ACTG_HUMAN	Actin; cytoplasmic 1	ACTB	ACTG1	G*YSFTTTAER	1	4	1_G[436.2256];1_G[442.2633]	2	G	1	436.2256;442.2633	2	3	2	nan	1	nan	nan	1	1	nan	nan	1	nan	nan	nan	nan	nan	nan	0.23587757;-0.20215885	2.00042	3.28311	-0.321089	nan	4.32193	nan	nan	0.483051	nan	nan	nan	nan	0.02048016710324028;-0.662657805593234;4.321928094887363	0.0204802	-0.662658
Q8NBX0_G243	Q8NBX0		Saccharopine dehydrogenase-like oxidoreductase	SCCPDH		G*YSIPFMGSDVSVVR	1	4	1_G[442.2633];1_G[436.2256]	2	G	1	442.2633;436.2256	2	3	1	2	nan	nan	nan	1	nan	1	1	nan	nan	nan	nan	nan	nan	nan	0.681848	3.86823	0.641627	4.32193	3.41453	nan	nan	nan	nan	1.28325	nan	nan	nan	4.321928094887363;4.321928094887363;2.5071318974309085	4.32193		4.32193	2.50713
Q8NBX0_I246	Q8NBX0		Saccharopine dehydrogenase-like oxidoreductase	SCCPDH		GYSI*PFMGSDVSVVR	1	10	4_I[436.2256];4_I[442.2633]	2	I	1	436.2256;442.2633	4	9	2	2	3	nan	2	1	1	1	1	1	1	1	nan	nan	1	1	-0.23011053;0.4622603;0.5381178;0.43156582;0.8409816;0.50565684;0.7329966	-0.0495755	3.62916	4.97024	-2.81227	0.259562	nan	-2.61584	0.916855	0.094754	1.35917	nan	2.41278	5.618556673044182;4.321928094887363;-2.8792714521812925;-2.7452691046757223;1.826781892051628;-0.4518775292028326;-0.5962175373203678;-0.9097447603893359;-4.321928094887363	5.61856	4.32193	-2.87927	-2.74527
Q96AG4_I296	Q96AG4		Leucine-rich repeat-containing protein 59	LRRC59		HEI*LQWVLQTDSQQ	1	2	3_I[442.2633];3_I[436.2256]	2	I	1	442.2633;436.2256	1	1	1	nan	nan	nan	nan	1	nan	nan	nan	nan	nan	nan	nan	nan	nan	nan	0.534439	1.84395	nan	1.84395	nan	nan	nan	nan	nan	nan	nan	nan	nan	1.84395	1.84395
Q9UQ80_Y309	Q9UQ80		Proliferation-associated protein 2G4	PA2G4		HELLQPFNVLY*EK	1	3	11_Y[436.2256];11_Y[442.2633]	2	Y	1	436.2256;442.2633	1	2	2	nan	nan	nan	nan	1	1	nan	nan	nan	nan	nan	nan	nan	nan	nan	0.26749292;-0.14356628	1.43203	nan	1.43203	nan	nan	nan	nan	0.0641545	nan	nan	nan	nan	1.4773951323245884;1.3866669131843892	1.4774	1.38667
P23528_C139	P23528		Cofilin-1	CFL1		HELQANC*YEEVK;HELQANC*YEEVKDR	2	7	7_C[442.2633];7_C[436.2256]	2	C	1	442.2633;436.2256	2	4	2	2	nan	nan	nan	2	2	1	1	nan	nan	nan	nan	nan	nan	nan	0.3822399;0.8026644;0.8848333;0.84230036;0.58689463;0.64983064	-0.0450302	0.0830775	-0.103775	0.0137144	nan	nan	nan	0.0448893	0.137172	nan	nan	nan	-0.054185236708675526;-0.08988148711366448;-0.3666820071753461;0.09564925370137499;0.11070950332984389;-0.08328069592205842	-0.0720334	-0.135516	0.11071	-0.0832807
P27797_K111	P27797		Calreticulin	CALR		HEQNIDCGGGYVK*	1	3	13_K[436.2256];13_K[442.2633]	2	K	1	436.2256;442.2633	1	2	2	nan	nan	nan	nan	1	1	nan	nan	nan	nan	nan	nan	nan	nan	nan	0.5897297;0.523367	-0.657173	nan	-0.657173	nan	nan	nan	nan	0.135173	nan	nan	nan	nan	-0.5615915045598207;-0.7527543506876502	-0.561592	-0.752754
Q5TFE4_C119	Q5TFE4		5'-nucleotidase domain-containing protein 1	NT5DC1		HFLSDTGMAC*R	1	7	10_C[442.2633];10_C[436.2256]	2	C	1	442.2633;436.2256	2	4	2	2	nan	nan	nan	2	2	1	1	nan	nan	nan	nan	nan	nan	nan	0.4949942;0.472633	2.78434	2.17448	4.32193	1.24675	nan	nan	nan	nan	0.607064	nan	nan	nan	4.321928094887363;4.321928094887363;4.321928094887363;4.321928094887363;0.8174883387415994;1.6760064419964154	4.32193	4.32193	0.817488	1.67601
P08238_E328	P08238	sp|P07900|HS90A_HUMAN	Heat shock protein HSP 90-beta	HSP90AB1	HSP90AA1	HFSVEGQLE*FR	1	3	9_E[442.2633];9_E[436.2256]	2	E	1	442.2633;436.2256	1	2	2	nan	nan	nan	nan	1	1	nan	nan	nan	nan	nan	nan	nan	nan	nan	0.42542613;0.39436436	-0.475529	nan	-0.475529	nan	nan	nan	nan	0.07162	nan	nan	nan	nan	-0.424886204046906;-0.5261721425445975	-0.424886	-0.526172
Q06830_C173	Q06830		Peroxiredoxin-1	PRDX1		HGEVC*PAGWKPGSDTIKPDVQK	1	7	5_C[436.2256];5_C[442.2633]	2	C	1	436.2256;442.2633	3	6	2	2	nan	2	nan	1	1	1	1	nan	nan	nan	1	1	nan	nan	0.8468218;0.5564642;0.6780987;0.671977	-2.59318	1.5403	-1.36675	-2.09086	nan	-4.32193	nan	1.04579	0.528062	nan	nan	nan	-0.6272660324204378;-2.1062323430657264;-2.4642519089362755;-1.7174594453125;-4.321928094887363;-4.321928094887363	-0.627266	-2.10623	-2.46425	-1.71746
P07900_I522	P07900		Heat shock protein HSP 90-alpha	HSP90AA1		HGLEVIYMI*EPIDEYCVQQLK	1	2	9_I[436.2256];9_I[442.2633]	2	I	1	436.2256;442.2633	1	1	1	nan	nan	nan	nan	1	nan	nan	nan	nan	nan	nan	nan	nan	nan	nan	0.10702	-1.6363	nan	-1.6363	nan	nan	nan	nan	nan	nan	nan	nan	nan	-1.6363	-1.6363
P06733_E142	P06733		Alpha-enolase	ENO1		HIADLAGNSE*VILPVPAFNVINGGSHAGNK	1	3	10_E[436.2256];10_E[442.2633]	2	E	1	436.2256;442.2633	2	2	1	1	nan	nan	nan	1	nan	1	nan	nan	nan	nan	nan	nan	nan	nan	0.150666;0.4066301	-2.01955	2.08499	-0.545244	-3.49386	nan	nan	nan	nan	nan	nan	nan	nan	-0.5452442476479338;-3.4938633933831884	-0.545244		-3.49386
Q04828_H48_Y55	Q04828	sp|P42330|AK1C3_HUMAN	Aldo-keto reductase family 1 member C1	AKR1C1	AKR1C3	H*IDSAHLY*NNEEQVGLAIR	1	3	1_H[436.2256];8_Y[442.2633]	2	H;Y	2	436.2256;442.2633	1	2	2	nan	nan	nan	nan	1	1	nan	nan	nan	nan	nan	nan	nan	nan	nan	0.3080035;0.41576383	2.32476	nan	2.32476	nan	nan	nan	nan	0.820988	nan	nan	nan	nan	1.7442382649455266;2.9052908665618298	1.74424	2.90529
P07900_G496	P07900		Heat shock protein HSP 90-alpha	HSP90AA1		HIYYITG*ETK	1	3	7_G[442.2633];7_G[436.2256]	2	G	1	442.2633;436.2256	1	2	2	nan	nan	nan	nan	1	1	nan	nan	nan	nan	nan	nan	nan	nan	nan	0.3673568;0.40525523	0.98567	nan	0.98567	nan	nan	nan	nan	0.00960456	nan	nan	nan	nan	0.9788782689603461;0.9924611696267127	0.978878	0.992461
P08238_H632	P08238		Heat shock protein HSP 90-beta	HSP90AB1		HLEINPDH*PIVETLR	1	2	8_H[436.2256];8_H[442.2633]	2	H	1	436.2256;442.2633	1	1	1	nan	nan	nan	nan	1	nan	nan	nan	nan	nan	nan	nan	nan	nan	nan	0.606298	-0.315003	nan	-0.315003	nan	nan	nan	nan	nan	nan	nan	nan	nan	-0.315003	-0.315003
Q9H3L0_C261	Q9H3L0		Methylmalonic aciduria and homocystinuria type D protein; mitochondrial	MMADHC		HLGFSVDDLGC*CK	1	5	11_C[442.2633];11_C[436.2256]	2	C	1	442.2633;436.2256	2	4	2	2	nan	nan	nan	1	1	1	1	nan	nan	nan	nan	nan	nan	nan	0.10223954;-0.1381088	4.4597	0.152823	4.56776	4.35164	nan	nan	nan	0.347665	0.0420185	nan	nan	nan	4.321928094887363;4.813601156188899;4.321928094887363;4.381351250247578	4.32193	4.8136	4.32193	4.38135
Q15185_H57	Q15185		Prostaglandin E synthase 3	PTGES3		HLNEIDLFH*CIDPNDSK	1	3	9_H[436.2256]	1	H	1	436.226	1	2	2	nan	nan	nan	nan	1	1	nan	nan	nan	nan	nan	nan	nan	nan	nan		-4.32193	nan	-4.32193	nan	nan	nan	nan	nan	nan	nan	nan	nan	-4.321928094887363;-4.321928094887363	-4.32193	-4.32193
Q99541_G347	Q99541		Perilipin-2	PLIN2		HMG*VMAGDIYSVFR	1	3	3_G[436.2256];3_G[442.2633]	2	G	1	436.2256;442.2633	1	2	2	nan	nan	nan	nan	1	1	nan	nan	nan	nan	nan	nan	nan	nan	nan	0.6189471;0.2301859	5.13737	nan	5.13737	nan	nan	nan	nan	0.152569	nan	nan	nan	nan	5.029487085600902;5.245251807806383	5.02949	5.24525
Q8NHP6_H55	Q8NHP6		Motile sperm domain-containing protein 2	MOSPD2		H*NIVDETLK	1	6	1_H[442.2633];1_H[436.2256]	2	H	1	442.2633;436.2256	3	5	1	2	nan	2	nan	1	nan	1	1	nan	nan	nan	1	1	nan	nan	0.8709277;0.528968;0.5308224;0.26518628	-0.830427	4.48417	4.32193	-2.96192	nan	-3.85129	nan	nan	0.932109	nan	1.61814	nan	4.321928094887363;-2.30281623634842;-3.6210173979624027;-4.9954927401194045;-2.707093838973253	4.32193		-2.30282	-3.62102
P07237_E242	P07237		Protein disulfide-isomerase	P4HB		HNQLPLVIEFTE*QTAPK;ENLLDFIKHNQLPLVIEFTE*QTAPK;NNFEGEVTKENLLDFIKHNQLPLVIEFTE*QTAPK	3	10	12_E[436.2256];12_E[442.2633];20_E[442.2633];20_E[436.2256];29_E[442.2633];29_E[436.2256]	6	E	1	436.2256;442.2633	4	7	1	2	2	2	nan	1	nan	2	2	nan	1	1	1	1	nan	nan	0.92832565;0.33856806;0.9682315;0.14646764;0.24630733;0.85217553;0.7915534;0.18538259;0.5882684	-1.08171	2.90591	1.45331	-4.61064	1.14141	-2.31093	nan	nan	0.204915	0.117704	1.81915	nan	1.4533090712530428;-4.495101625560629;-4.43638021748365;-4.601454347828489;-4.909614231447187;1.2246380927882417;1.0581797156198853;-3.597261532508496;-1.024594036699261	1.45331		-4.46574	-4.75553
Q9UPQ4_V178	Q9UPQ4		Tripartite motif-containing protein 35	TRIM35		HNQV*EAAWLEGR	1	2	4_V[436.2256];4_V[442.2633]	2	V	1	436.2256;442.2633	1	1	1	nan	nan	nan	nan	1	nan	nan	nan	nan	nan	nan	nan	nan	nan	nan	0.253613	0.216155	nan	0.216155	nan	nan	nan	nan	nan	nan	nan	nan	nan	0.216155	0.216155
Q7Z2K6_S326	Q7Z2K6		Endoplasmic reticulum metallopeptidase 1	ERMP1		HPFASVVAQEVFQSGIIPS*DTDFR	1	2	19_S[442.2633];19_S[436.2256]	2	S	1	442.2633;436.2256	1	1	1	nan	nan	nan	nan	1	nan	nan	nan	nan	nan	nan	nan	nan	nan	nan	0.0298	4.39648	nan	4.39648	nan	nan	nan	nan	nan	nan	nan	nan	nan	4.39648	4.39648
Q9NQC3_H1158	Q9NQC3		Reticulon-4	RTN4		H*QAQIDHYLGLANK	1	11	1_H[436.2256];1_H[442.2633]	2	H	1	436.2256;442.2633	5	10	2	2	2	2	2	1	1	1	1	nan	1	1	1	1	1	1	0.84836483;0.59918094;0.8564059;0.820014;0.7053169;0.58897984;0.952707;0.9209047;0.6901448;0.61341053	0.825469	2.01584	3.31321	-1.87231	1.98146	-0.355957	1.06093	1.22915	0.308539	0.180949	0.942875	0.568038	2.4440753431477447;4.182350704080253;-1.6541349906795384;-2.090475659828623;1.85351049746593;2.1094115945026477;0.3107560614462983;-1.0226710482940955;1.4625974102549764;0.6592700761631762	2.44408	4.18235	-1.65413	-2.09048
P08238_E218	P08238		Heat shock protein HSP 90-beta	HSP90AB1		HSQFIGYPITLYLE*K	1	3	14_E[436.2256];14_E[442.2633]	2	E	1	436.2256;442.2633	1	2	2	nan	nan	nan	nan	1	1	nan	nan	nan	nan	nan	nan	nan	nan	nan	0.533879	-1.23325	nan	-1.23325	nan	nan	nan	nan	4.36804	nan	nan	nan	nan	-4.321928094887363;1.8554185752719754	-4.32193	1.85542
Q96M27_P246	Q96M27		Protein PRRC1	PRRC1		HSVESMITTLDP*GMAPYIK	1	2	12_P[436.2256];12_P[442.2633]	2	P	1	436.2256;442.2633	1	1	1	nan	nan	nan	nan	1	nan	nan	nan	nan	nan	nan	nan	nan	nan	nan	0.445914	2.58021	nan	2.58021	nan	nan	nan	nan	nan	nan	nan	nan	nan	2.58021	2.58021
Q96M27_D245	Q96M27		Protein PRRC1	PRRC1		HSVESMITTLD*PGMAPYIK;TKHSVESMITTLD*PGMAPYIK	2	10	11_D[442.2633];11_D[436.2256];13_D[436.2256];13_D[442.2633]	4	D	1	442.2633;436.2256	4	5	2	1	1	nan	1	3	3	1	nan	nan	1	nan	nan	nan	1	nan	0.23540924;0.37781298;-0.21744765	1.21188	4.19929	4.32193	-4.56394	4.32193	nan	0.767611	nan	nan	nan	nan	nan	4.321928094887363;4.871939068470854;4.321928094887363;4.321928094887363;4.321928094887363;4.321928094887363;-4.5639352297897515;4.321928094887363;0.7676107417210825	4.32193	4.32193	-4.56394
Q8NBN7_H240	Q8NBN7		Retinol dehydrogenase 13	RDH13		H*TGIHGSTFSSTTLGPIFWLLVK	1	3	1_H[436.2256];1_H[442.2633]	2	H	1	436.2256;442.2633	1	2	2	nan	nan	nan	nan	1	1	nan	nan	nan	nan	nan	nan	nan	nan	nan	-0.0772346	5.20216	nan	5.20216	nan	nan	nan	nan	1.24483	nan	nan	nan	nan	6.082383456873308;4.321928094887363	6.08238	4.32193
P23786_Y120	P23786		Carnitine O-palmitoyltransferase 2; mitochondrial	CPT2		HTSYISGPWFDMY*LSAR	1	15	13_Y[442.2633];13_Y[436.2256]	2	Y	1	442.2633;436.2256	5	10	2	2	3	2	1	2	2	1	1	1	1	1	2	2	1	nan	0.39554054;0.7362938;0.5887945;0.21708749;0.51077014;0.35553944;0.28825036;0.18860154;0.43844634	0.0908407	3.36087	4.32193	-1.16588	2.42146	-0.801373	-4.32193	nan	0.253828	0.769297	0.176146	nan	4.321928094887363;4.321928094887363;4.321928094887363;4.321928094887363;-1.3453632067255596;-0.9863955095656223;3.158497977922878;2.4823465011953387;1.6235227519468465;-1.600832140435739;0.24719493483436464;-1.388948403558048;-0.4629062804657326;-4.321928094887363	4.32193	4.32193	-1.34536	-0.986396
P00441_S106	P00441		Superoxide dismutase [Cu-Zn]	SOD1		HVGDLGNVTADKDGVADVSIEDSVIS*LSGDHCIIGR	1	2	26_S[442.2633];26_S[436.2256]	2	S	1	442.2633;436.2256	1	1	1	nan	nan	nan	nan	1	nan	nan	nan	nan	nan	nan	nan	nan	nan	nan	0.827774	-0.960017	nan	-0.960017	nan	nan	nan	nan	nan	nan	nan	nan	nan	-0.960017	-0.960017
Q9BTY7_C51	Q9BTY7		Protein HGH1 homolog	HGH1		HVLALTGC*GPGR	1	7	8_C[436.2256];8_C[442.2633]	2	C	1	436.2256;442.2633	3	6	2	2	nan	2	nan	1	1	1	1	nan	nan	nan	1	1	nan	nan	0.7484601;0.03757741;0.63709253;0.36341512;0.36277226	-1.92874	1.69945	-0.0977776	-2.23283	nan	-3.45562	nan	0.00128348	1.29052	nan	1.22514	nan	-0.09868515684150095;-0.09687003569829017;-3.145368499246697;-1.3202932300675054;-2.5893162689893376;-4.321928094887363	-0.0986852	-0.09687	-3.14537	-1.32029
P61204_H80	P61204	sp|P18085|ARF4_HUMAN; sp|P84077|ARF1_HUMAN; sp|P84085|ARF5_HUMAN	ADP-ribosylation factor 3	ARF3	ARF1; ARF4; ARF5	H*YFQNTQGLIFVVDSNDR	1	2	1_H[436.2256];1_H[442.2633]	2	H	1	436.2256;442.2633	1	1	1	nan	nan	nan	nan	1	nan	nan	nan	nan	nan	nan	nan	nan	nan	nan	0.149156	-3.55106	nan	-3.55106	nan	nan	nan	nan	nan	nan	nan	nan	nan	-3.55106	-3.55106
O75153_D565	O75153		Clustered mitochondria protein homolog	CLUH		HYILD*LLR	1	4	5_D[442.2633];5_D[436.2256]	2	D	1	442.2633;436.2256	2	3	2	1	nan	nan	nan	1	1	1	nan	nan	nan	nan	nan	nan	nan	nan	0.459649	0.647974	5.19576	4.32193	-3.02598	nan	nan	nan	nan	nan	nan	nan	nan	4.321928094887363;4.321928094887363;-3.025980041616819	4.32193	4.32193	-3.02598
P48643_E138	P48643		T-complex protein 1 subunit epsilon	CCT5		IADGYE*QAAR	1	7	6_E[436.2256];6_E[442.2633]	2	E	1	436.2256;442.2633	3	6	2	2	nan	2	nan	1	1	1	1	nan	nan	nan	1	1	nan	nan	0.48452795;0.7944359	-2.9696	2.3423	-0.264944	-4.32193	nan	-4.32193	nan	0.082661	nan	nan	nan	nan	-0.323394325375791;-0.2064940259138812;-4.321928094887363;-4.321928094887363;-4.321928094887363;-4.321928094887363	-0.323394	-0.206494	-4.32193	-4.32193
Q8NBS9_I376	Q8NBS9		Thioredoxin domain-containing protein 5	TXNDC5		I*AEVDCTAER	1	3	1_I[442.2633];1_I[436.2256]	2	I	1	442.2633;436.2256	1	2	2	nan	nan	nan	nan	1	1	nan	nan	nan	nan	nan	nan	nan	nan	nan	0.2235725;0.17866479	-0.98517	nan	-0.98517	nan	nan	nan	nan	0.90528	nan	nan	nan	nan	-0.3450406291147687;-1.6252999655673632	-0.345041	-1.6253
O60814_E77	O60814	sp|P06899|H2B1J_HUMAN; sp|P23527|H2B1O_HUMAN; sp|P33778|H2B1B_HUMAN; sp|P58876|H2B1D_HUMAN; sp|P62807|H2B1C_HUMAN; sp|Q16778|H2B2E_HUMAN; sp|Q5QNW6|H2B2F_HUMAN; sp|Q93079|H2B1H_HUMAN; sp|Q99877|H2B1N_HUMAN; sp|Q99879|H2B1M_HUMAN	Histone H2B type 1-K	HIST1H2BK	HIST1H2BB; HIST1H2BC; HIST1H2BD; HIST1H2BH; HIST1H2BJ; HIST1H2BM; HIST1H2BN; HIST1H2BO; HIST2H2BE; HIST2H2BF	IAGE*ASR	1	5	4_E[436.2256];4_E[442.2633]	2	E	1	436.2256;442.2633	2	4	2	nan	nan	2	nan	1	1	nan	nan	nan	nan	nan	1	1	nan	nan	0.79122216;0.9645807;0.7778751;0.7519607	-1.07055	1.73895	0.159073	nan	nan	-2.30017	nan	0.49173	nan	nan	0.478149	nan	-0.18863226467414365;0.5067783827199818;-1.9620705471139077;-2.6382751762701506	-0.188632	0.506778
P48643_P254	P48643		T-complex protein 1 subunit epsilon	CCT5		IAILTCP*FEPPKPK	1	3	7_P[436.2256];7_P[442.2633]	2	P	1	436.2256;442.2633	2	2	1	1	nan	nan	nan	1	nan	1	nan	nan	nan	nan	nan	nan	nan	nan	0.36113688;0.55707127	-0.34938	4.22675	2.63938	-3.33814	nan	nan	nan	nan	nan	nan	nan	nan	2.639384100678138;-3.3381433070235187	2.63938		-3.33814
P48643_T252	P48643		T-complex protein 1 subunit epsilon	CCT5		IAILT*CPFEPPKPK	1	5	5_T[436.2256];5_T[442.2633]	2	T	1	436.2256;442.2633	3	4	2	1	1	nan	nan	1	1	1	nan	nan	1	nan	nan	nan	nan	nan	0.5097868;0.20060207;0.6103062	1.86534	4.18584	4.24193	-2.96783	4.32193	nan	nan	2.33963	nan	nan	nan	nan	2.5875617966326647;5.8963003415120285;-2.9678309843526978;4.321928094887363	2.58756	5.8963	-2.96783
P49915_I352	P49915		GMP synthase [glutamine-hydrolyzing]	GMPS		IANEVI*GEMNLKPEEVFLAQGTLRPDLIESASLVASGK	1	2	6_I[442.2633];6_I[436.2256]	2	I	1	442.2633;436.2256	1	1	1	nan	nan	nan	nan	1	nan	nan	nan	nan	nan	nan	nan	nan	nan	nan	0.51403	-0.720366	nan	-0.720366	nan	nan	nan	nan	nan	nan	nan	nan	nan	-0.720366	-0.720366
P29692_E90	P29692		Elongation factor 1-delta	EEF1D		IASLEVE*NQSLR	1	5	7_E[436.2256];7_E[442.2633]	2	E	1	436.2256;442.2633	2	4	2	2	nan	nan	nan	1	1	1	1	nan	nan	nan	nan	nan	nan	nan	-0.1177534;-0.16862172	-2.53288	2.5301	-0.743825	-4.32193	nan	nan	nan	0.408663	nan	nan	nan	nan	-1.0327934459401935;-0.45485722831103415;-4.321928094887363;-4.321928094887363	-1.03279	-0.454857	-4.32193	-4.32193
O75153_P325	O75153		Clustered mitochondria protein homolog	CLUH		IATPFQVYSWTAP*QAEHAMDCVR	1	2	13_P[442.2633];13_P[436.2256]	2	P	1	442.2633;436.2256	1	1	1	nan	nan	nan	nan	1	nan	nan	nan	nan	nan	nan	nan	nan	nan	nan	0.430083	4.08134	nan	4.08134	nan	nan	nan	nan	nan	nan	nan	nan	nan	4.08134	4.08134
O75153_C333	O75153		Clustered mitochondria protein homolog	CLUH		IATPFQVYSWTAPQAEHAMDC*VR	1	11	21_C[442.2633];21_C[436.2256]	2	C	1	442.2633;436.2256	3	6	2	2	nan	2	nan	1	1	2	2	nan	nan	nan	2	2	nan	nan	0.6906827;0.64203525;0.2625192;0.69046193;0.7298027;0.5185259;0.529884	-1.77646	3.70697	2.43782	-4.53283	nan	-3.23436	nan	2.66453	0.573687	nan	0.123769	nan	0.553710374992697;4.321928094887363;-4.321928094887363;-5.555039782270377;-3.040091872667606;-5.214243935774252;-3.8568031852755458;-2.436883695452964;-2.321830906465459;-4.321928094887363	0.55371	4.32193	-4.93848	-4.12717
P50990_V241	P50990		T-complex protein 1 subunit theta	CCT8		IAV*YSCPFDGMITETK	1	5	3_V[436.2256];3_V[442.2633]	2	V	1	436.2256;442.2633	3	4	2	1	nan	1	nan	1	1	nan	1	nan	nan	nan	1	nan	nan	nan	0.15513812;0.29173023	-0.456611	4.79949	4.91547	-1.96337	nan	-4.32193	nan	0.839391	nan	nan	nan	nan	5.509006219677491;4.321928094887363;-1.9633725975893774;-4.321928094887363	5.50901	4.32193		-1.96337
P43487_I104_Y103	P43487		Ran-specific GTPase-activating protein	RANBP1		ICANHY*I*TPMMELKPNAGSDR	1	2	7_I[436.2256];6_Y[442.2633]	2	I;Y	2	436.2256;442.2633	1	1	1	nan	nan	nan	nan	1	nan	nan	nan	nan	nan	nan	nan	nan	nan	nan	0.362545	-0.283359	nan	-0.283359	nan	nan	nan	nan	nan	nan	nan	nan	nan	-0.283359	-0.283359
O43707_T509	O43707		Alpha-actinin-4	ACTN4		ICDQWDALGSLT*HSR	1	3	12_T[436.2256];12_T[442.2633]	2	T	1	436.2256;442.2633	1	2	2	nan	nan	nan	nan	1	1	nan	nan	nan	nan	nan	nan	nan	nan	nan	0.22520891;0.23342314	-1.86314	nan	-1.86314	nan	nan	nan	nan	0.147749	nan	nan	nan	nan	-1.9676103356269559;-1.7586613744769846	-1.96761	-1.75866
O43707_D500	O43707		Alpha-actinin-4	ACTN4		ICD*QWDALGSLTHSR	1	4	3_D[436.2256];3_D[442.2633]	2	D	1	436.2256;442.2633	2	3	1	nan	nan	2	nan	1	nan	nan	nan	nan	nan	nan	1	1	nan	nan	0.419327	-2.65667	2.35502	-0.991421	nan	nan	-4.32193	nan	nan	nan	nan	nan	nan	-0.9914205807361286;-4.321928094887363;-4.321928094887363	-0.991421
P15311_E582	P15311		Ezrin	EZR		IDE*FEAL;QRIDE*FEAL	2	5	3_E[442.2633];3_E[436.2256];5_E[436.2256];5_E[442.2633]	4	E	1	442.2633;436.2256	2	4	2	2	nan	nan	nan	1	1	1	1	nan	nan	nan	nan	nan	nan	nan	0.002139951;-0.053111557;0.0663901	-2.63979	0.126008	-2.55069	-2.72889	nan	nan	nan	2.50491	1.93796	nan	nan	nan	-0.779450443680195;-4.321928094887363;-1.3585475148679165;-4.099235343255933	-0.77945	-4.32193	-1.35855	-4.09924
P08238_E81_P79	P08238		Heat shock protein HSP 90-beta	HSP90AB1		IDIIPNP*QE*R	1	3	9_E[442.2633];7_P[436.2256]	2	E;P	2	442.2633;436.2256	1	2	2	nan	nan	nan	nan	1	1	nan	nan	nan	nan	nan	nan	nan	nan	nan	0.2862839;0.2567954	-0.73331	nan	-0.73331	nan	nan	nan	nan	0.0617151	nan	nan	nan	nan	-0.7769489863198963;-0.6896706865961948	-0.776949	-0.689671
Q9NSD9_P68	Q9NSD9		Phenylalanine--tRNA ligase beta subunit	FARSB		IDVP*ANRYDLLCLEGLVR	1	2	4_P[442.2633];4_P[436.2256]	2	P	1	442.2633;436.2256	1	1	1	nan	nan	nan	nan	1	nan	nan	nan	nan	nan	nan	nan	nan	nan	nan	0.270429	-0.35297	nan	-0.35297	nan	nan	nan	nan	nan	nan	nan	nan	nan	-0.35297	-0.35297
E9PAV3_I1991	E9PAV3	sp|Q13765|NACA_HUMAN	Nascent polypeptide-associated complex subunit alpha; muscle-specific form	NACA		I*EDLSQQAQLAAAEK;I*EDLSQQAQLAAAEKFK	2	8	1_I[442.2633];1_I[436.2256]	2	I	1	442.2633;436.2256	3	6	2	2	nan	2	nan	1	1	1	2	nan	nan	nan	1	1	nan	nan	0.6735015;0.39535847;0.46854362;0.36769417	-2.84006	3.38626	1.06954	-4.74053	nan	-4.8492	nan	0.0508355	0.591999	nan	0.745676	nan	1.0335984289293116;1.1054907056538263;-4.321928094887363;-5.996353592332219;-4.321928094887363;-4.321928094887363;-5.3764735642283075	1.0336	1.10549	-4.32193	-5.15914
Q9Y371_I75	Q9Y371		Endophilin-B1	SH3GLB1		I*EEFVYEK;I*EEFVYEKLDR	2	10	1_I[442.2633];1_I[436.2256]	2	I	1	442.2633;436.2256	3	6	2	2	nan	2	nan	2	1	1	2	nan	nan	nan	1	2	nan	nan	0.04978142;0.5073067;0.34322536;0.510716;0.47562754;0.8856149;0.8274752	0.373459	3.48298	4.35344	-1.11559	nan	-2.11748	nan	0.0445688	0.783312	nan	0.376228	nan	4.447987715255718;4.321928094887363;4.321928094887363;-1.6694743638910066;-0.4810526369826227;-0.6423557820705437;-2.383508701668214;-2.024857169884303;-1.6780263648254619	4.38496	4.32193	-1.66947	-0.561704
O94788_E11	O94788		Retinal dehydrogenase 2	ALDH1A2		IEMPGE*VK	1	5	6_E[442.2633];6_E[436.2256]	2	E	1	442.2633;436.2256	1	2	2	nan	nan	nan	nan	2	2	nan	nan	nan	nan	nan	nan	nan	nan	nan	0.5218963;0.22777715	5.0598	nan	5.0598	nan	nan	nan	nan	0.304898	nan	nan	nan	nan	4.321928094887363;6.228861690103992;4.321928094887363;5.366479770935247	5.27539	4.8442
P80303_D55	P80303		Nucleobindin-2	NUCB2		IEPPDTGLYYD*EYLK	1	6	11_D[442.2633];11_D[436.2256]	2	D	1	442.2633;436.2256	2	5	2	nan	3	nan	nan	1	1	nan	nan	1	1	1	nan	nan	nan	nan	0.49649262;0.40479395	3.86736	0.642852	4.32193	nan	3.4128	nan	nan	nan	nan	1.03509	nan	nan	4.321928094887363;4.321928094887363;3.6301824562970815;4.321928094887363;2.286283629643773	4.32193	4.32193
Q8N6T3_D266	Q8N6T3		ADP-ribosylation factor GTPase-activating protein 1	ARFGAP1		IFD*DVSSGVSQLASK	1	6	3_D[442.2633];3_D[436.2256]	2	D	1	442.2633;436.2256	3	5	2	1	nan	2	nan	1	1	nan	1	nan	nan	nan	1	1	nan	nan	0.5290761;0.5031429;0.70611525;0.81213915	-1.05871	4.52896	3.93893	-4.89139	nan	-2.22368	nan	0.541643	nan	nan	0.486458	nan	4.321928094887363;3.555928610953007;-4.891391298816956;-2.5676559840750137;-1.87970117378133	4.32193	3.55593		-4.89139
P49368_I355	P49368		T-complex protein 1 subunit gamma	CCT3		I*GDEYFTFITDCKDPK	1	4	1_I[442.2633];1_I[436.2256]	2	I	1	442.2633;436.2256	2	3	1	2	nan	nan	nan	1	nan	1	1	nan	nan	nan	nan	nan	nan	nan	0.6665363;0.15071584	-2.34078	1.99533	-0.929871	-3.7517	nan	nan	nan	nan	0.806428	nan	nan	nan	-0.9298705367276835;-4.321928094887363;-3.1814668728811757	-0.929871		-4.32193	-3.18147
P04075_E156_I154	P04075		Fructose-bisphosphate aldolase A	ALDOA		I*GE*HTPSALAIMENANVLAR	1	5	1_I[436.2256];3_E[442.2633];1_I[442.2633];3_E[436.2256]	4	I;E	2	436.2256;442.2633	2	4	2	2	nan	nan	nan	1	1	1	1	nan	nan	nan	nan	nan	nan	nan	0.57091343;0.5739779;0.07388958;0.93203264	-0.318337	0.068334	-0.270018	-0.366657	nan	nan	nan	0.115283	0.623887	nan	nan	nan	-0.3515350002326642;-0.18850035889645378;0.07449788674648461;-0.8078110491497336	-0.351535	-0.1885	0.0744979	-0.807811
P49675_I160	P49675		Steroidogenic acute regulatory protein; mitochondrial	STAR		I*GKDTFITHELAAEAAGNLVGPR	1	3	1_I[442.2633]	1	I	1	442.263	1	2	2	nan	nan	nan	nan	1	1	nan	nan	nan	nan	nan	nan	nan	nan	nan		4.32193	nan	4.32193	nan	nan	nan	nan	nan	nan	nan	nan	nan	4.321928094887363;4.321928094887363	4.32193	4.32193
O00299_G22	O00299		Chloride intracellular channel protein 1	CLIC1		IG*NCPFSQR	1	3	2_G[436.2256];2_G[442.2633]	2	G	1	436.2256;442.2633	1	2	2	nan	nan	nan	nan	1	1	nan	nan	nan	nan	nan	nan	nan	nan	nan	0.18178797;0.219236	-0.227923	nan	-0.227923	nan	nan	nan	nan	0.396074	nan	nan	nan	nan	0.052143798242261535;-0.5079893914483201	0.0521438	-0.507989
Q00610_G869	Q00610		Clathrin heavy chain 1	CLTC		IHEG*CEEPATHNALAK	1	6	4_G[442.2633];4_G[436.2256]	2	G	1	442.2633;436.2256	2	5	2	nan	3	nan	nan	1	1	nan	nan	1	1	1	nan	nan	nan	nan	0.7973374;0.84833884;0.394019;0.56166637;0.45892668	0.98154	1.28241	0.0747381	nan	1.88834	nan	nan	0.0982456	nan	0.173712	nan	nan	0.14420825146095947;0.005267998777189803;1.921406587489532;1.7004746434259066;2.043145297664048	0.144208	0.005268
Q99436_G88_Y85	Q99436		Proteasome subunit beta type-7	PSMB7		IHFISPNIY*CCG*AGTAADTDMTTQLISSNLELHSLSTGR	1	2	9_Y[442.2633];12_G[436.2256]	2	Y;G	2	442.2633;436.2256	1	1	1	nan	nan	nan	nan	1	nan	nan	nan	nan	nan	nan	nan	nan	nan	nan	0.32024	0.0901344	nan	0.0901344	nan	nan	nan	nan	nan	nan	nan	nan	nan	0.0901344	0.0901344
Q99436_G88	Q99436		Proteasome subunit beta type-7	PSMB7		IHFISPNIYCCG*AGTAADTDMTTQLISSNLELHSLSTGRLPR;IHFISPNIYCCG*AGTAADTDMTTQLISSNLELHSLSTGR	2	6	12_G[436.2256];12_G[442.2633]	2	G	1	436.2256;442.2633	3	4	1	2	nan	1	nan	1	nan	2	1	nan	nan	nan	nan	1	nan	nan	0.6380729;0.67137945;0.227144;0.87953144	-2.24325	2.45955	0.472005	-2.87983	nan	-4.32193	nan	nan	0.22911	nan	nan	nan	0.4720053213018521;-1.965457754779078;-3.4701958259720858;-3.0418369921550705;-4.321928094887363	0.472005		-2.71783	-3.04184
P68363_E279	P68363	sp|P68366|TBA4A_HUMAN; sp|Q6PEY2|TBA3E_HUMAN; sp|Q71U36|TBA1A_HUMAN; sp|Q9BQE3|TBA1C_HUMAN	Tubulin alpha-1B chain	TUBA1B	TUBA1A; TUBA1C; TUBA3E; TUBA4A	IHFPLATYAPVISAE*K	1	6	15_E[442.2633];15_E[436.2256]	2	E	1	442.2633;436.2256	3	5	1	2	nan	2	nan	1	nan	1	1	nan	nan	nan	1	1	nan	nan	0.6208198;0.6831698;0.80134755	-1.37219	3.18436	2.00384	-1.79849	nan	-4.32193	nan	nan	0.275527	nan	nan	nan	2.0038356132713497;-1.9933172931037384;-1.603662805768902;-4.321928094887363;-4.321928094887363	2.00384		-1.99332	-1.60366
Q8NI60_I587	Q8NI60		Atypical kinase COQ8A; mitochondrial	COQ8A		I*HNLIPVMLR	1	9	1_I[442.2633];1_I[436.2256]	2	I	1	442.2633;436.2256	3	6	2	1	3	nan	nan	2	2	nan	1	1	1	1	nan	nan	nan	nan	0.49253777;0.51457685;0.5397193;0.3964058;0.2953291	2.53653	2.67436	4.56286	-0.494733	3.54146	nan	nan	0.340731	nan	0.957561	nan	nan	4.321928094887363;5.285660152140529;4.321928094887363;4.321928094887363;-0.49473274632586467;3.4557530080688585;4.538989910559876;2.6296306544864128	4.80379	4.32193		-0.494733
P46109_I90	P46109		Crk-like protein	CRKL		I*HYLDTTTLIEPAPR	1	3	1_I[442.2633];1_I[436.2256]	2	I	1	442.2633;436.2256	1	2	2	nan	nan	nan	nan	1	1	nan	nan	nan	nan	nan	nan	nan	nan	nan	0.17128676;0.41657156	-1.61392	nan	-1.61392	nan	nan	nan	nan	1.9369	nan	nan	nan	nan	-0.24432806258480447;-2.983519831430961	-0.244328	-2.98352
Q9BV86_I193	Q9BV86		N-terminal Xaa-Pro-Lys N-methyltransferase 1	NTMT1		I*ICSAGLSLLAEER	1	2	1_I[436.2256]	1	I	1	436.226	1	1	1	nan	nan	nan	nan	1	nan	nan	nan	nan	nan	nan	nan	nan	nan	nan		-4.32193	nan	-4.32193	nan	nan	nan	nan	nan	nan	nan	nan	nan	-4.32193	-4.32193
P23921_P489	P23921		Ribonucleoside-diphosphate reductase large subunit	RRM1		IIDINYYPVP*EACLSNKR	1	4	10_P[442.2633];10_P[436.2256]	2	P	1	442.2633;436.2256	2	3	2	1	nan	nan	nan	1	1	1	nan	nan	nan	nan	nan	nan	nan	nan	0.33623126;0.5402229	-2.83085	2.10871	-1.33976	-4.32193	nan	nan	nan	0.177813	nan	nan	nan	nan	-1.2140298706135175;-1.4654957270456355;-4.321928094887363	-1.21403	-1.4655	-4.32193
P04843_E376	P04843		Dolichyl-diphosphooligosaccharide--protein glycosyltransferase subunit 1	RPN1		IILPE*GAK	1	8	5_E[436.2256];5_E[442.2633]	2	E	1	436.2256;442.2633	4	7	1	2	2	2	nan	1	nan	1	1	1	nan	1	1	1	nan	nan	0.27398545;0.4512471;0.54929024;0.60041606;0.5233992;0.8935309;0.8543617	1.85303	3.20056	5.59197	-0.918552	3.44319	-0.704488	nan	nan	0.516335	0.553857	0.499817	nan	5.591967290137664;-0.5534486086530156;-1.2836559995373;3.83482419168791;3.0515514935745904;-0.3510641681299112;-1.0579125893968404	5.59197		-0.553449	-1.28366
P05388_D22	P05388		60S acidic ribosomal protein P0	RPLP0		IIQLLD*DYPK	1	4	6_D[436.2256];6_D[442.2633]	2	D	1	436.2256;442.2633	2	3	1	2	nan	nan	nan	1	nan	1	1	nan	nan	nan	nan	nan	nan	nan	-0.280757	-3.01006	1.85526	-4.32193	-1.69819	nan	nan	nan	nan	3.71053	nan	nan	nan	-4.321928094887363;0.9255480111565841;-4.321928094887363	-4.32193		0.925548	-4.32193
P61978_Y449	P61978		Heterogeneous nuclear ribonucleoprotein K	HNRNPK		IITITGTQDQIQNAQY*LLQNSVK	1	5	16_Y[442.2633];16_Y[436.2256]	2	Y	1	442.2633;436.2256	2	4	2	nan	nan	2	nan	1	1	nan	nan	nan	nan	nan	1	1	nan	nan	0.05823596;0.5563616	-2.07986	3.17077	0.162218	nan	nan	-4.32193	nan	0.706669	nan	nan	nan	nan	0.6619085438999899;-0.33747254128051307;-4.321928094887363;-4.321928094887363	0.661909	-0.337473
P07237_E303	P07237		Protein disulfide-isomerase	P4HB		ILE*FFGLK;ILE*FFGLKK	2	20	3_E[442.2633];3_E[436.2256]	2	E	1	442.2633;436.2256	5	11	2	2	3	2	2	2	1	2	2	2	2	2	2	2	1	1	0.4223796;0.3454083;0.31171662;0.5177831;0.078916706;0.3742991;0.7116961;0.64229894;0.39133787;0.5966153;0.8781635;0.7997831;0.93338597;0.6891316;0.8005515;0.5886038;0.66150206;0.6187727	3.81227	2.06897	6.00325	4.69115	1.82742	5.14348	1.39607	0.263458	0.12384	0.609626	0.286532	0.190926	5.240571541491568;7.138517271016735;5.816958924657422;4.360632119932461;4.846523753882643;4.363013554473618;5.194414510808906;2.7416021487891324;2.2906694078539753;2.415955637414342;0.8023882703000024;1.7133162369554675;1.0006167699114858;6.63566277350119;4.056511703977626;5.559810357005921;4.321928094887363;1.5310781144463708;1.261067791629342	6.18954	5.81696	4.60358	4.77871
P12956_D120	P12956		X-ray repair cross-complementing protein 6	XRCC6		ILELD*QFK	1	5	5_D[442.2633];5_D[436.2256]	2	D	1	442.2633;436.2256	2	4	2	2	nan	nan	nan	1	1	1	1	nan	nan	nan	nan	nan	nan	nan	-0.2498096;-0.25987238;0.15750782;0.032968823	-2.24277	1.00974	-1.52878	-2.95677	nan	nan	nan	0.0305423	0.226965	nan	nan	nan	-1.5071811889432896;-1.5503744997156788;-3.117256586220222;-2.7962796593087376	-1.50718	-1.55037	-3.11726	-2.79628
P08670_A133	P08670		Vimentin	VIM		ILLA*ELEQLK;ILLA*ELEQLKGQGK	2	7	4_A[442.2633];4_A[436.2256]	2	A	1	442.2633;436.2256	4	5	1	1	1	nan	2	1	nan	2	nan	nan	1	nan	nan	nan	1	1	0.38306636;0.5679196;0.56754017;0.76451325;0.67106324;0.7811553	0.0863984	2.25903	-1.43186	-0.298372	3.388	nan	-1.31218	nan	nan	nan	nan	0.429668	-1.4318551811004145;-0.6927573163194987;0.09601359650792074;3.3879959942492346;-1.008354232037353;-1.6159966896755664	-1.43186		-0.298372
P08670_L132	P08670		Vimentin	VIM		ILL*AELEQLKGQGK	1	4	3_L[442.2633];3_L[436.2256]	2	L	1	442.2633;436.2256	2	3	2	nan	1	nan	nan	1	1	nan	nan	1	nan	nan	nan	nan	nan	nan	0.33667734;0.12994303;0.73740757	2.89605	0.124243	2.98391	nan	2.8082	nan	nan	0.385287	nan	nan	nan	nan	2.7114671160865975;3.256345048715875;2.8081996500390596	2.71147	3.25635
Q86Y56_L364	Q86Y56		Dynein assembly factor 5; axonemal	DNAAF5		ILPAL*CHDITDWVVGTR	1	4	5_L[442.2633];5_L[436.2256]	2	L	1	442.2633;436.2256	2	3	2	nan	nan	1	nan	1	1	nan	nan	nan	nan	nan	1	nan	nan	nan	0.127144	0.183051	6.371	4.68803	nan	nan	-4.32193	nan	0.517748	nan	nan	nan	nan	5.054133785970768;4.321928094887363;-4.321928094887363	5.05413	4.32193
O60841_Y1100	O60841		Eukaryotic translation initiation factor 5B	EIF5B		ILPQY*IFNSR	1	7	5_Y[442.2633];5_Y[436.2256]	2	Y	1	442.2633;436.2256	3	6	2	2	nan	2	nan	1	1	1	1	nan	nan	nan	1	1	nan	nan	0.43420613;0.6684091;0.7527003;0.38387996	1.68224	2.3529	4.32193	0.919352	nan	-0.194554	nan	nan	0.0318731	nan	1.38657	nan	4.321928094887363;4.321928094887363;0.8968139009608868;0.9418892143147466;0.7858958186592283;-1.1750036884828892	4.32193	4.32193	0.896814	0.941889
P07858_I321_S323	P07858		Cathepsin B	CTSB		ILRGQDHCGI*ES*EVVAGIPR	1	2	10_I[436.2256];12_S[442.2633]	2	I;S	2	436.2256;442.2633	1	1	1	nan	nan	nan	nan	1	nan	nan	nan	nan	nan	nan	nan	nan	nan	nan	0.911629	0.412038	nan	0.412038	nan	nan	nan	nan	nan	nan	nan	nan	nan	0.412038	0.412038
Q96HR9_D157	Q96HR9		Receptor expression-enhancing protein 6	REEP6		IMND*LSGR	1	11	4_D[436.2256];4_D[442.2633]	2	D	1	436.2256;442.2633	2	5	2	nan	3	nan	nan	2	2	nan	nan	2	2	2	nan	nan	nan	nan	0.0889197;0.3447863;0.7719744;0.24744192;0.08677056;0.5147384	3.55566	1.07087	4.31287	nan	2.79844	nan	nan	0.501859	nan	0.18127	nan	nan	3.594085365789446;4.321928094887363;5.013557127216186;4.321928094887363;2.1451923864700757;3.0739539045972513;1.620096185006842;4.321928094887363;1.3075481228767432;4.321928094887363	3.95801	4.66774
Q96A33_E345	Q96A33		Coiled-coil domain-containing protein 47	CCDC47		IMQE*EGQPLKLPDTKR	1	5	4_E[442.2633]	1	E	1	442.263	2	4	2	2	nan	nan	nan	1	1	1	1	nan	nan	nan	nan	nan	nan	nan		4.32193	nan	4.32193	4.32193	nan	nan	nan	nan	nan	nan	nan	nan	4.321928094887363;4.321928094887363;4.321928094887363;4.321928094887363	4.32193	4.32193	4.32193	4.32193
P07814_C856	P07814		Bifunctional glutamate/proline--tRNA ligase	EPRS		INEAVEC*LLSLK	1	3	7_C[442.2633];7_C[436.2256]	2	C	1	442.2633;436.2256	1	2	2	nan	nan	nan	nan	1	1	nan	nan	nan	nan	nan	nan	nan	nan	nan	0.381426	-3.106	nan	-3.106	nan	nan	nan	nan	1.71958	nan	nan	nan	nan	-1.89007420151925;-4.321928094887363	-1.89007	-4.32193
Q15365_C54	Q15365	sp|P57721|PCBP3_HUMAN; sp|Q15366|PCBP2_HUMAN	Poly(rC)-binding protein 1	PCBP1	PCBP2; PCBP3	INISEGNC*PER	1	7	8_C[436.2256];8_C[442.2633]	2	C	1	436.2256;442.2633	3	6	2	2	nan	2	nan	1	1	1	1	nan	nan	nan	1	1	nan	nan	0.44150025;0.053137485;0.4529773;0.7499636	-2.58862	2.08036	-0.281611	-3.16232	nan	-4.32193	nan	1.25904	0.407431	nan	nan	nan	0.6086661008988942;-1.1718875398442856;-2.8742267860508814;-3.4504218857252025;-4.321928094887363;-4.321928094887363	0.608666	-1.17189	-2.87423	-3.45042
Q15365_E56_P55	Q15365	sp|P57721|PCBP3_HUMAN; sp|Q15366|PCBP2_HUMAN	Poly(rC)-binding protein 1	PCBP1	PCBP2; PCBP3	INISEGNCP*E*R	1	5	9_P[436.2256];10_E[442.2633];10_E[436.2256];9_P[442.2633]	4	P;E	2	436.2256;442.2633	2	4	2	2	nan	nan	nan	1	1	1	1	nan	nan	nan	nan	nan	nan	nan	0.6472732;0.6853388;0.57704735;0.55578846	-1.00598	1.59878	0.124522	-2.13649	nan	nan	nan	0.277838	0.123458	nan	nan	nan	0.32098256846210094;-0.0719391863228179;-2.049190683095186;-2.2237860677330668	0.320983	-0.0719392	-2.04919	-2.22379
P68371_E53	P68371		Tubulin beta-4B chain	TUBB4B		INVYYNE*ATGGK	1	3	7_E[436.2256];7_E[442.2633]	2	E	1	436.2256;442.2633	1	2	2	nan	nan	nan	nan	1	1	nan	nan	nan	nan	nan	nan	nan	nan	nan	0.16104887;0.1290277	-0.320945	nan	-0.320945	nan	nan	nan	nan	0.143543	nan	nan	nan	nan	-0.4224456643050104;-0.21944481420445316	-0.422446	-0.219445
Q9NQC3_K1183	Q9NQC3		Reticulon-4	RTN4		IQAK*IPGLK	1	3	4_K[442.2633]	1	K	1	442.263	1	2	2	nan	nan	nan	nan	1	1	nan	nan	nan	nan	nan	nan	nan	nan	nan		4.32193	nan	4.32193	nan	nan	nan	nan	nan	nan	nan	nan	nan	4.321928094887363;4.321928094887363	4.32193	4.32193
O95197_K1022	O95197		Reticulon-3	RTN3		IQAK*LPGIAK	1	7	4_K[442.2633];4_K[436.2256]	2	K	1	442.2633;436.2256	3	6	2	nan	2	2	nan	1	1	nan	nan	1	1	nan	1	1	nan	nan	0.64658576;0.36730456;0.8894642;0.9131853	1.98701	2.62906	4.32193	nan	2.49976	-0.860653	nan	nan	nan	0.714798	0.448209	nan	4.321928094887363;4.321928094887363;3.005201856978;1.994324689166518;-0.5437212978940175;-1.1775847775714947	4.32193	4.32193
Q99541_E287	Q99541		Perilipin-2	PLIN2		IQDAQDKLYLSWVE*WK;LYLSWVE*WK	2	10	14_E[442.2633];7_E[442.2633];14_E[436.2256];7_E[436.2256]	4	E	1	442.2633;436.2256	3	6	2	2	nan	2	nan	2	2	1	2	nan	nan	nan	1	1	nan	nan	0.7611423;0.020104647;0.13738492	-0.871076	4.52538	4.32193	-3.9712	nan	-2.96396	nan	nan	0.49601	nan	1.92045	nan	4.321928094887363;4.321928094887363;4.321928094887363;4.321928094887363;-4.321928094887363;-4.108752327600427;-3.1321752145025994;-1.6059949243862093;-4.321928094887363	4.32193	4.32193	-4.32193	-3.62046
P10809_I374	P10809		60 kDa heat shock protein; mitochondrial	HSPD1		IQEI*IEQLDVTTSEYEKEK	1	3	4_I[436.2256];4_I[442.2633]	2	I	1	436.2256;442.2633	1	2	2	nan	nan	nan	nan	1	1	nan	nan	nan	nan	nan	nan	nan	nan	nan	0.80104893;0.165986	0.342204	nan	0.342204	nan	nan	nan	nan	1.46624	nan	nan	nan	nan	-0.6945836359749361;1.37899224792491	-0.694584	1.37899
P10809_D379	P10809		60 kDa heat shock protein; mitochondrial	HSPD1		IQEIIEQLD*VTTSEYEKEKLNER	1	3	9_D[442.2633];9_D[436.2256]	2	D	1	442.2633;436.2256	1	2	2	nan	nan	nan	nan	1	1	nan	nan	nan	nan	nan	nan	nan	nan	nan	0.3261645;0.1513312	1.47323	nan	1.47323	nan	nan	nan	nan	0.225963	nan	nan	nan	nan	1.3134525705044375;1.6330118321447682	1.31345	1.63301
P49589_E167	P49589		Cysteine--tRNA ligase; cytoplasmic	CARS		IQHAVQLATEPLE*K	1	3	13_E[436.2256];13_E[442.2633]	2	E	1	436.2256;442.2633	1	2	2	nan	nan	nan	nan	1	1	nan	nan	nan	nan	nan	nan	nan	nan	nan	0.678279	-2.6627	nan	-2.6627	nan	nan	nan	nan	2.3465	nan	nan	nan	nan	-1.0034703950000345;-4.321928094887363	-1.00347	-4.32193
P06753_E97	P06753	sp|P07951|TPM2_HUMAN; sp|P09493|TPM1_HUMAN; sp|P67936|TPM4_HUMAN	Tropomyosin alpha-3 chain	TPM3	TPM1; TPM2; TPM4	IQLVE*EELDR	1	5	5_E[436.2256];5_E[442.2633]	2	E	1	436.2256;442.2633	3	4	2	1	nan	1	nan	1	1	nan	1	nan	nan	nan	1	nan	nan	nan	0.06848265;-0.23814416	-3.78598	0.645256	-3.96624	-4.32193	nan	-3.06976	nan	0.503017	nan	nan	nan	nan	-4.321928094887363;-3.6105549570928144;-4.321928094887363;-3.0697563427412313	-4.32193	-3.61055		-4.32193
Q6PK18_S174	Q6PK18		2-oxoglutarate and iron-dependent oxygenase domain-containing protein 3	OGFOD3		IQNIFS*EEDFR	1	3	6_S[442.2633];6_S[436.2256]	2	S	1	442.2633;436.2256	1	2	2	nan	nan	nan	nan	1	1	nan	nan	nan	nan	nan	nan	nan	nan	nan	0.576796	3.40019	nan	3.40019	nan	nan	nan	nan	1.30353	nan	nan	nan	nan	4.321928094887363;2.4784519196457264	4.32193	2.47845
P07437_I155	P07437	sp|P68371|TBB4B_HUMAN; sp|Q13885|TBB2A_HUMAN; sp|Q3ZCM7|TBB8_HUMAN; sp|Q9BVA1|TBB2B_HUMAN; sp|Q9H4B7|TBB1_HUMAN	Tubulin beta chain	TUBB	TUBB1; TUBB2A; TUBB2B; TUBB4B; TUBB8	I*REEYPDR	1	3	1_I[442.2633];1_I[436.2256]	2	I	1	442.2633;436.2256	1	2	2	nan	nan	nan	nan	1	1	nan	nan	nan	nan	nan	nan	nan	nan	nan	0.66247714;0.93193555	-0.113313	nan	-0.113313	nan	nan	nan	nan	0.277183	nan	nan	nan	nan	0.08268523310699774;-0.30931107865962754	0.0826852	-0.309311
P07437_I381	P07437	sp|P04350|TBB4A_HUMAN; sp|P68371|TBB4B_HUMAN; sp|Q13509|TBB3_HUMAN; sp|Q13885|TBB2A_HUMAN; sp|Q9BVA1|TBB2B_HUMAN	Tubulin beta chain	TUBB	TUBB2A; TUBB2B; TUBB3; TUBB4A; TUBB4B	I*SEQFTAMFR	1	3	1_I[442.2633];1_I[436.2256]	2	I	1	442.2633;436.2256	2	2	1	1	nan	nan	nan	1	nan	nan	1	nan	nan	nan	nan	nan	nan	nan	0.21248266;0.16036193	-1.55534	1.25453	-0.668253	-2.44243	nan	nan	nan	nan	nan	nan	nan	nan	-0.6682529900674727;-2.442430542648581	-0.668253			-2.44243
P10809_P259	P10809		60 kDa heat shock protein; mitochondrial	HSPD1		ISSIQSIVP*ALEIANAHR;ISSIQSIVP*ALEIANAHRK	2	6	9_P[442.2633];9_P[436.2256]	2	P	1	442.2633;436.2256	3	5	1	1	3	nan	nan	1	nan	nan	1	1	1	1	nan	nan	nan	nan	0.5214953;0.67912406;0.18919936;0.06980062	0.0130678	3.76116	1.95206	-4.32193	2.40908	nan	nan	nan	nan	0.241167	nan	nan	1.952056191685267;-4.321928094887363;2.6256545599646417;2.452383278095935;2.149188140282477	1.95206			-4.32193
P62241_E163_E164	P62241		40S ribosomal protein S8	RPS8		ISSLLE*E*QFQQGK	1	3	7_E[436.2256];6_E[442.2633]	2	E	1	436.2256;442.2633	1	2	2	nan	nan	nan	nan	1	1	nan	nan	nan	nan	nan	nan	nan	nan	nan	0.20073514;-0.047933213	-0.375514	nan	-0.375514	nan	nan	nan	nan	0.160086	nan	nan	nan	nan	-0.4887120625938271;-0.2623161099555159	-0.488712	-0.262316
P02008_E31	P02008		Hemoglobin subunit zeta	HBZ		ISTQADTIGTETLE*R	1	8	14_E[442.2633];14_E[436.2256]	2	E	1	442.2633;436.2256	3	7	2	nan	3	nan	2	1	1	nan	nan	1	1	1	nan	nan	1	1	0.5694011;0.34067187;0.59574807;0.32369104;0.5214005;0.60592914	0.130875	2.35164	-1.86983	nan	2.72122	nan	-0.458768	2.39628	nan	1.49054	nan	0.191617	-0.1754017206550032;-3.564257312017749;2.4686164615824295;1.3731257487683943;4.321928094887363;-0.5942617557120157;-0.32327478844463453	-0.175402	-3.56426
P07437_N52	P07437		Tubulin beta chain	TUBB		ISVYYN*EATGGK	1	5	6_N[442.2633];6_N[436.2256]	2	N	1	442.2633;436.2256	3	4	1	1	2	nan	nan	1	nan	1	nan	nan	1	1	nan	nan	nan	nan	0.22106445;0.32071763;0.14344408	0.574951	2.64658	-0.515782	-1.35196	3.59259	nan	nan	nan	nan	1.03144	nan	nan	-0.5157824964544522;-1.3519564879938564;4.321928094887363;2.863253895365222	-0.515782		-1.35196
P14618_Y148	P14618		Pyruvate kinase PKM	PKM		ITLDNAY*MEK	1	7	7_Y[436.2256];7_Y[442.2633]	2	Y	1	436.2256;442.2633	3	6	2	2	2	nan	nan	1	1	1	1	1	1	nan	nan	nan	nan	nan	0.28077313;0.13685822;0.48774862;0.53310156	0.338311	3.59059	-0.658306	-2.64869	4.32193	nan	nan	0.299709	1.36573	nan	nan	nan	-0.8702324468036982;-0.4463801970855751;-3.6144011306679076;-1.6829734726298462;4.321928094887363;4.321928094887363	-0.870232	-0.44638	-3.6144	-1.68297
P11940_P362	P11940	sp|Q9H361|PABP3_HUMAN	Polyadenylate-binding protein 1	PABPC1	PABPC3	IVATKP*LYVALAQR	1	2	6_P[442.2633];6_P[436.2256]	2	P	1	442.2633;436.2256	1	1	1	nan	nan	nan	nan	1	nan	nan	nan	nan	nan	nan	nan	nan	nan	nan	0.166115	2.10472	nan	2.10472	nan	nan	nan	nan	nan	nan	nan	nan	nan	2.10472	2.10472
Q99595_I13	Q99595		Mitochondrial import inner membrane translocase subunit Tim17-A	TIMM17A		I*VDDCGGAFTMGTIGGGIFQAIK;I*VDDCGGAFTMGTIGGGIFQAIKGFRNSPVGVNHR;I*VDDCGGAFTMGTIGGGIFQAIKGFR	3	17	1_I[442.2633];1_I[436.2256]	2	I	1	442.2633;436.2256	4	9	2	2	3	nan	2	2	2	2	3	2	1	2	nan	nan	1	1	0.1972606;0.13095003;0.51815253;0.0039909515;0.2133039;0.40490884;0.86750805;0.043640956;0.95019037;0.9363158;0.9444945;0.8341042;0.93103105;0.6712465	2.36832	2.34766	5.06635	-0.104274	1.0074	nan	3.5038	0.876436	0.318756	0.331099	nan	1.15701	6.627789455449122;4.744385533837818;4.321928094887363;4.57131249320286;1.6886398337284114;-2.3479769630052707;3.670537720981351;-0.34611175973845437;0.12112053190436635;1.5641943061100032;0.8536740156903615;0.6252672738251448;1.6222424609345834;0.7537304152892966;4.321928094887363;2.6856634401781716	5.68609	4.44662	-0.329669	0.121121
O60830_D15	O60830		Mitochondrial import inner membrane translocase subunit Tim17-B	TIMM17B		IVD*DCGGAFTMGVIGGGVFQAIK;EPCPWRIVD*DCGGAFTMGVIGGGVFQAIKGFR;IVD*DCGGAFTMGVIGGGVFQAIKGFR;EPCPWRIVD*DCGGAFTMGVIGGGVFQAIK;IVD*DCGGAFTMGVIGGGVFQAIKGFRNAPVGIR	5	30	3_D[436.2256];3_D[442.2633];9_D[442.2633];9_D[436.2256]	4	D	1	436.2256;442.2633	5	10	1	2	3	2	2	1	nan	3	7	2	2	2	3	3	3	3	0.24795945;0.8636038;0.33444494;0.31900468;0.89113677;0.7056298;-0.13097674;0.89904857;0.8936072;0.41386682;0.83379537;0.8245915;0.95362407;0.8796021;0.69531035;0.31462708;0.6045852;0.45708156;0.9444677;0.91262275;0.8942012;0.90009326;0.68622154;0.95879734;0.80928725	1.55579	1.43559	3.57306	0.0685381	0.813612	2.49527	0.82848	nan	0.0991955	0.164901	0.347574	0.0564971	3.5730622304056925;2.1827097108439086;0.13867990896311014;-0.740300980015544;-4.321928094887363;4.321928094887363;-4.321928094887363;-0.39489463597210833;0.18594853904421596;0.49215978905356356;-0.0016037693895224216;0.6379528005217703;1.3435935990424284;0.5779678920224129;0.751219178807995;0.7071231610552278;0.8638154530167128;4.321928094887363;2.741038579916653;1.8547438074676308;2.249494502846…	3.57306		0.13868	-0.00160377
O60830_I13	O60830		Mitochondrial import inner membrane translocase subunit Tim17-B	TIMM17B		I*VDDCGGAFTMGVIGGGVFQAIK;I*VDDCGGAFTMGVIGGGVFQAIKGFR;I*VDDCGGAFTMGVIGGGVFQAIKGFRNAPVGIR	3	24	1_I[442.2633];1_I[436.2256]	2	I	1	442.2633;436.2256	4	9	2	2	3	nan	2	4	5	2	2	2	2	3	nan	nan	2	1	0.37193102;0.6088999;0.20948519;0.5758004;0.2284512;0.2758589;0.1792952;0.92510456;0.35030797;-0.14823408;0.59500736;0.9406282;0.97947365;0.8311554;0.9586232;0.9636743;0.9159908;0.92593366;0.62252647;0.3159338	1.79167	2.02652	4.22608	-0.294782	0.622641	nan	2.61273	0.696658	0.194911	0.442904	nan	2.41718	5.306406717223396;4.456374344883287;4.321928094887363;4.981008794632281;2.637349455059718;4.321928094887363;3.733468563606636;4.716708433315175;2.7414061900567384;-0.7350242271615375;-0.1301864827911818;-0.9358596876210185;0.6219411875927133;0.7756624196985507;0.8115963444228375;1.2187394788313293;0.6903867733523538;0.09570016038588791;1.069342422232085;0.11973067844363389;0.21448721623140168;1.5…	4.71869	3.73347	-0.432605	-0.156959
P27824_I446	P27824		Calnexin	CANX		I*VDDWANDGWGLK	1	5	1_I[442.2633]	1	I	1	442.263	2	4	2	2	nan	nan	nan	1	1	1	1	nan	nan	nan	nan	nan	nan	nan		4.32193	nan	4.32193	4.32193	nan	nan	nan	nan	nan	nan	nan	nan	4.321928094887363;4.321928094887363;4.321928094887363;4.321928094887363	4.32193	4.32193	4.32193	4.32193
P27824_D448	P27824		Calnexin	CANX		IVD*DWANDGWGLKK;IVD*DWANDGWGLK	2	10	3_D[436.2256];3_D[442.2633]	2	D	1	436.2256;442.2633	4	8	2	1	3	2	nan	1	1	1	nan	1	1	1	1	2	nan	nan	0.43851316;0.41450113;0.41288024;0.5986651;0.47031122;0.5970842;0.58361983;0.8528512;0.6373949	3.54898	1.18507	5.15894	2.81699	2.51839	3.70159	nan	1.08791	nan	1.98996	0.901329	nan	5.928215007265109;4.389670984851312;2.816992994944737;4.74759620400666;1.8864330185471978;0.9211540344387955;4.33892295216362;2.6098724141035796;3.5186293859980773	5.92822	4.38967	2.81699
Q9C0E8_I259	Q9C0E8		Endoplasmic reticulum junction formation protein lunapark	LNPK		I*VEYLVGDGPQNR	1	8	1_I[442.2633];1_I[436.2256]	2	I	1	442.2633;436.2256	3	7	2	nan	3	2	nan	1	1	nan	nan	1	1	1	1	1	nan	nan	0.5903888;0.7269824;0.88816696;0.81931925;0.73956484	1.07657	3.15063	4.32193	nan	0.877698	-1.9699	nan	nan	nan	0.646634	1.08488	nan	4.321928094887363;4.321928094887363;1.5954745576942924;0.696946944529953;0.3406718882672093;-1.2027772981105138;-2.737031358099882	4.32193	4.32193
P63244_E262	P63244		Receptor of activated protein C kinase 1	RACK1		IWDLE*GK	1	7	5_E[436.2256];5_E[442.2633]	2	E	1	436.2256;442.2633	3	6	2	2	nan	2	nan	1	1	1	1	nan	nan	nan	1	1	nan	nan	0.13501313;0.16111392;0.08279761;0.13325717;0.55737907;0.560729	-2.07775	1.95619	-0.1193	-4.03168	nan	-2.08227	nan	0.0973923	0.94418	nan	0.205686	nan	-0.05043364960120615;-0.1881672182081925;-3.3640430271066086;-4.69931480983771;-1.9368291063531187;-2.2277129152447603	-0.0504336	-0.188167	-3.36404	-4.69931
P26639_I297	P26639		Threonine--tRNA ligase; cytoplasmic	TARS		I*YGISFPDPK	1	4	1_I[442.2633];1_I[436.2256]	2	I	1	442.2633;436.2256	2	3	1	2	nan	nan	nan	1	nan	1	1	nan	nan	nan	nan	nan	nan	nan	0.170161	-1.79575	3.57255	0.730418	-4.32193	nan	nan	nan	nan	nan	nan	nan	nan	0.7304184122975944;-4.321928094887363;-4.321928094887363	0.730418		-4.32193	-4.32193
P50395_P120	P50395		Rab GDP dissociation inhibitor beta	GDI2		IYKVP*STEAEALASSLMGLFEK;IYKVP*STEAEALASSLMGLFEKR	2	13	5_P[442.2633];5_P[436.2256]	2	P	1	442.2633;436.2256	4	9	2	2	3	nan	2	2	2	1	2	1	1	1	nan	nan	1	1	0.5610884;0.028354382;0.6227335;0.574996;0.45510328	2.36455	3.00737	4.32193	-2.02259	2.83694	nan	4.32193	nan	1.01553	1.30263	nan	nan	4.321928094887363;4.321928094887363;4.321928094887363;4.321928094887363;-1.304500239620093;-6.530143215126686;1.0488001465700356;2.301689596269895;4.321928094887363;1.8872071328372748;4.321928094887363;4.321928094887363	4.32193	4.32193	-1.3045	-2.74067
P21912_H132_P131	P21912		Succinate dehydrogenase [ubiquinone] iron-sulfur subunit; mitochondrial	SDHB		IYPLP*H*MYVIK	1	3	6_H[442.2633];5_P[436.2256];5_P[442.2633];6_H[436.2256]	4	H;P	2	442.2633;436.2256	2	2	1	1	nan	nan	nan	1	nan	nan	1	nan	nan	nan	nan	nan	nan	nan	0.6113151;0.9006828	2.76015	3.47956	5.22057	0.29973	nan	nan	nan	nan	nan	nan	nan	nan	5.220570515669148;0.2997303841700122	5.22057			0.29973
P21912_P131	P21912		Succinate dehydrogenase [ubiquinone] iron-sulfur subunit; mitochondrial	SDHB		IYPLP*HMYVIK	1	8	5_P[442.2633];5_P[436.2256]	2	P	1	442.2633;436.2256	3	7	2	nan	3	nan	2	1	1	nan	nan	1	1	1	nan	nan	1	1	0.19654985;0.94724137;0.87547255;0.95676523;0.6516413;0.37553063	3.27292	1.51168	4.98022	nan	2.10457	nan	2.73398	0.930966	nan	0.623558	nan	1.25224	5.638513139686338;4.321928094887363;2.4687849403302042;2.4603532656909604;1.384560419894536;1.848513488160035;3.619449725138205	5.63851	4.32193
P14618_I174	P14618		Pyruvate kinase PKM	PKM		I*YVDDGLISLQVK	1	5	1_I[442.2633];1_I[436.2256]	2	I	1	442.2633;436.2256	2	4	2	2	nan	nan	nan	1	1	1	1	nan	nan	nan	nan	nan	nan	nan	0.011205674;-0.10901639	-2.81649	2.12902	-1.31104	-4.32193	nan	nan	nan	0.674781	nan	nan	nan	nan	-0.8339005268913332;-1.7881846163394621;-4.321928094887363;-4.321928094887363	-0.833901	-1.78818	-4.32193	-4.32193
P07339_A268	P07339		Cathepsin D	CTSD		KA*YWQVHLDQVEVASGLTLCK	1	3	2_A[442.2633];2_A[436.2256]	2	A	1	442.2633;436.2256	1	2	2	nan	nan	nan	nan	1	1	nan	nan	nan	nan	nan	nan	nan	nan	nan	0.22714941;0.44618946	1.82942	nan	1.82942	nan	nan	nan	nan	0.628663	nan	nan	nan	nan	2.2739512165048645;1.3848879372029321	2.27395	1.38489
P30519_K264	P30519		Heme oxygenase 2	HMOX2		K*CPFYAAEQDK	1	3	1_K[442.2633];1_K[436.2256]	2	K	1	442.2633;436.2256	1	2	2	nan	nan	nan	nan	1	1	nan	nan	nan	nan	nan	nan	nan	nan	nan	0.4408901;0.28560132	4.50525	nan	4.50525	nan	nan	nan	nan	0.863727	nan	nan	nan	nan	3.894501026102891;5.115995982568032	3.8945	5.116
P30519_C265	P30519		Heme oxygenase 2	HMOX2		KC*PFYAAEQDKGALEGSSCPFR;C*PFYAAEQDK;KC*PFYAAEQDK	3	16	2_C[442.2633];2_C[436.2256];1_C[442.2633];1_C[436.2256]	4	C	1	442.2633;436.2256	4	9	2	2	3	2	nan	1	1	3	2	1	1	1	3	2	nan	nan	0.39702472;0.27126303;0.3878425;0.6832796;0.43269542;0.6130581;-0.0075680907;0.71391165;0.6879069;0.83115554;0.6549612;0.950612	2.29834	1.65922	3.9147	1.33581	3.47248	0.470392	nan	1.27555	0.752105	1.47129	0.688775	nan	3.0127438729073717;4.816647471270676;0.803989968507526;0.7989210916713377;4.321928094887363;1.503856666114505;2.2313976550409707;1.7735710650060925;4.321928094887363;4.321928094887363;0.957430129157453;1.2332730233527607;-0.0410096417996988;-0.2735207138235387;0.24022978283446744	3.01274	4.81665	0.80399	1.86763
Q5U5X0_P95	Q5U5X0		Complex III assembly factor LYRM7	LYRM7		KDLLVENVP*YCDAPTQKQ	1	3	9_P[442.2633];9_P[436.2256]	2	P	1	442.2633;436.2256	1	2	2	nan	nan	nan	nan	1	1	nan	nan	nan	nan	nan	nan	nan	nan	nan	0.5321247;0.43679982	-2.37014	nan	-2.37014	nan	nan	nan	nan	0.585467	nan	nan	nan	nan	-1.9561531602651148;-2.7841278538824654	-1.95615	-2.78413
P60709_G308	P60709	sp|P63261|ACTG_HUMAN	Actin; cytoplasmic 1	ACTB	ACTG1	KDLYANTVLSGGTTMYPG*IADR	1	3	18_G[436.2256];18_G[442.2633]	2	G	1	436.2256;442.2633	1	2	2	nan	nan	nan	nan	1	1	nan	nan	nan	nan	nan	nan	nan	nan	nan	0.22952	-3.51785	nan	-3.51785	nan	nan	nan	nan	1.13714	nan	nan	nan	nan	-4.321928094887363;-2.7137747570398676	-4.32193	-2.71377
Q3SXM5_E324	Q3SXM5		Inactive hydroxysteroid dehydrogenase-like protein 1	HSDL1		KE*ALSCTA;E*ALSCTA	2	9	2_E[442.2633];2_E[436.2256];1_E[442.2633];1_E[436.2256]	4	E	1	442.2633;436.2256	3	6	2	2	nan	nan	2	1	1	2	2	nan	nan	nan	nan	nan	1	1	0.93580186;0.037172753;0.75086325;0.33180487;0.5367628	2.23868	2.2592	2.55685	-0.162738	nan	nan	4.32193	2.49619	0.0397731	nan	nan	nan	4.321928094887363;0.791778149313;0.15566149230413165;-0.5373845270369583;0.2748626771866104;-0.5440905041819466;4.321928094887363;4.321928094887363	4.32193	0.791778	-0.190862	-0.134614
Q8N6T3_K195	Q8N6T3		ADP-ribosylation factor GTPase-activating protein 1	ARFGAP1		K*EDDFLNNAMSSLYSGWSSFTTGASR	1	4	1_K[442.2633];1_K[436.2256]	2	K	1	442.2633;436.2256	2	3	2	1	nan	nan	nan	1	1	1	nan	nan	nan	nan	nan	nan	nan	nan	0.267309;0.5010772	-0.583655	6.17942	3.78586	-4.95317	nan	nan	nan	0.758119	nan	nan	nan	nan	3.249785322478786;4.321928094887363;-4.95316608303033	3.24979	4.32193	-4.95317
P23528_P106	P23528	sp|Q9Y281|COF2_HUMAN	Cofilin-1	CFL1	CFL2	KEDLVFIFWAP*ESAPLK	1	2	11_P[436.2256];11_P[442.2633]	2	P	1	436.2256;442.2633	1	1	1	nan	nan	nan	nan	1	nan	nan	nan	nan	nan	nan	nan	nan	nan	nan	0.478371	0.108743	nan	0.108743	nan	nan	nan	nan	nan	nan	nan	nan	nan	0.108743	0.108743
P13639_E440	P13639		Elongation factor 2	EEF2		KE*DLYLKPIQR	1	4	2_E[442.2633];2_E[436.2256]	2	E	1	442.2633;436.2256	2	3	2	1	nan	nan	nan	1	1	1	nan	nan	nan	nan	nan	nan	nan	nan	0.41683912;0.34234616	-2.7027	2.28994	-1.08346	-4.32193	nan	nan	nan	0.704935	nan	nan	nan	nan	-0.5849976716019625;-1.5819265918192107;-4.321928094887363	-0.584998	-1.58193	-4.32193
P50990_E446_F441	P50990		T-complex protein 1 subunit theta	CCT8		KF*AEAFE*AIPR	1	2	7_E[442.2633];2_F[436.2256]	2	E;F	2	442.2633;436.2256	1	1	1	nan	nan	nan	nan	1	nan	nan	nan	nan	nan	nan	nan	nan	nan	nan	0.227504	0.476912	nan	0.476912	nan	nan	nan	nan	nan	nan	nan	nan	nan	0.476912	0.476912
Q9NSI8_C196	Q9NSI8		SAM domain-containing protein SAMSN-1	SAMSN1		KGDIIDIIC*K	1	3	9_C[436.2256];9_C[442.2633]	2	C	1	436.2256;442.2633	1	2	2	nan	nan	nan	nan	1	1	nan	nan	nan	nan	nan	nan	nan	nan	nan	0.171596	-2.09206	nan	-2.09206	nan	nan	nan	nan	3.15351	nan	nan	nan	nan	0.13780808850907736;-4.321928094887363	0.137808	-4.32193
Q9UQ80_V86	Q9UQ80		Proliferation-associated protein 2G4	PA2G4		KGIAFPTSISVNNCV*CHFSPLK	1	3	15_V[436.2256];15_V[442.2633]	2	V	1	436.2256;442.2633	1	2	2	nan	nan	nan	nan	1	1	nan	nan	nan	nan	nan	nan	nan	nan	nan	0.87191015;0.86288214	-0.423401	nan	-0.423401	nan	nan	nan	nan	0.0716365	nan	nan	nan	nan	-0.47405558492484784;-0.3727462270104694	-0.474056	-0.372746
P21964_C223	P21964		Catechol O-methyltransferase	COMT		KGTVLLADNVIC*PGAPDFLAHVR;GTVLLADNVIC*PGAPDFLAHVR	2	18	12_C[442.2633];12_C[436.2256];11_C[442.2633];11_C[436.2256]	4	C	1	442.2633;436.2256	5	11	2	2	3	2	2	1	1	1	2	2	2	2	1	1	2	2	0.3589322;0.6204601;0.42958024;0.61190397;0.91239953;0.75846946;0.75744116;0.8484153;0.8249791;0.9120593;0.572407	4.0032	1.10154	4.0931	5.15674	2.17497	4.26926	4.32193	0.0337107	0.896863	0.582655	0.0744808	nan	4.069262581820245;4.116936743893945;5.790913311213068;4.321928094887363;4.723185649685902;2.537221545941929;2.7636313024263575;2.679554371841384;2.0194030332549597;1.3709695289435917;1.6790288426912436;4.216596378740076;4.321928094887363;4.321928094887363;4.321928094887363;4.321928094887363;4.321928094887363	4.06926	4.11694	5.79091	4.52256
P08238_H625_P630	P08238		Heat shock protein HSP 90-beta	HSP90AB1		KH*LEINP*DHPIVETLR	1	2	2_H[436.2256];7_P[442.2633]	2	H;P	2	436.2256;442.2633	1	1	1	nan	nan	nan	nan	1	nan	nan	nan	nan	nan	nan	nan	nan	nan	nan	0.716778	-0.567469	nan	-0.567469	nan	nan	nan	nan	nan	nan	nan	nan	nan	-0.567469	-0.567469
P50897_E71	P50897		Palmitoyl-protein thioesterase 1	PPT1		KIPGIYVLSLE*IGK	1	6	11_E[442.2633];11_E[436.2256]	2	E	1	442.2633;436.2256	2	5	2	nan	3	nan	nan	1	1	nan	nan	1	1	1	nan	nan	nan	nan	-0.0717029;0.10558486	3.31442	0.27556	3.11957	nan	3.50927	nan	nan	1.7004	nan	1.40757	nan	nan	4.321928094887363;1.9172034263130868;1.8839425827785348;4.321928094887363;4.321928094887363	4.32193	1.9172
P62937_E165	P62937		Peptidyl-prolyl cis-trans isomerase A	PPIA		KITIADCGQLE*	1	2	11_E[442.2633];11_E[436.2256]	2	E	1	442.2633;436.2256	1	1	1	nan	nan	nan	nan	1	nan	nan	nan	nan	nan	nan	nan	nan	nan	nan	0.842124	0.548436	nan	0.548436	nan	nan	nan	nan	nan	nan	nan	nan	nan	0.548436	0.548436
P40939_D589	P40939		Trifunctional enzyme subunit alpha; mitochondrial	HADHA		KLDSLTTSFGFPVGAATLVD*EVGVDVAK	1	3	20_D[436.2256];20_D[442.2633]	2	D	1	436.2256;442.2633	1	2	2	nan	nan	nan	nan	1	1	nan	nan	nan	nan	nan	nan	nan	nan	nan	0.09797094;0.39848372	6.02706	nan	6.02706	nan	nan	nan	nan	1.46777	nan	nan	nan	nan	7.0649257696609284;4.989191174784609	7.06493	4.98919
P35579_D985	P35579		Myosin-9	MYH9		KLEEEQIILED*QNCK	1	2	11_D[436.2256]	1	D	1	436.226	1	1	1	nan	nan	nan	nan	1	nan	nan	nan	nan	nan	nan	nan	nan	nan	nan		-4.32193	nan	-4.32193	nan	nan	nan	nan	nan	nan	nan	nan	nan	-4.32193	-4.32193
P07602_L419	P07602		Prosaposin	PSAP		KLVGYL*DR	1	3	6_L[442.2633];6_L[436.2256]	2	L	1	442.2633;436.2256	2	2	1	nan	1	nan	nan	1	nan	nan	nan	1	nan	nan	nan	nan	nan	nan	0.593334	4.10422	0.307892	4.32193	nan	3.8865	nan	nan	nan	nan	nan	nan	nan	4.321928094887363;3.886503722657406	4.32193
P06753_E174_V171	P06753		Tropomyosin alpha-3 chain	TPM3		KLV*IIE*GDLER	1	2	6_E[436.2256];3_V[442.2633]	2	E;V	2	436.2256;442.2633	1	1	1	nan	nan	nan	nan	1	nan	nan	nan	nan	nan	nan	nan	nan	nan	nan	0.586011	-1.60051	nan	-1.60051	nan	nan	nan	nan	nan	nan	nan	nan	nan	-1.60051	-1.60051
P49915_P191	P49915		GMP synthase [glutamine-hydrolyzing]	GMPS		KLYGAQFHP*EVGLTENGK;LYGAQFHP*EVGLTENGK	2	12	9_P[442.2633];8_P[442.2633];9_P[436.2256];8_P[436.2256]	4	P	1	442.2633;436.2256	3	7	2	2	3	nan	nan	2	2	1	1	2	2	1	nan	nan	nan	nan	0.43812692;-0.056501646;0.72112435;0.1843406	3.60846	0.658256	4.32193	3.4787	3.02474	nan	nan	nan	1.19251	0.903468	nan	nan	4.321928094887363;4.321928094887363;4.321928094887363;4.321928094887363;4.321928094887363;2.6354683879075074;1.9670314864185645;4.321928094887363;3.4028156095745525;4.321928094887363;2.067376422116175	4.32193	4.32193	4.32193	2.63547
P35580_M983	P35580		Myosin-10	MYH10		KM*EEEILLLEDQNSK	1	5	2_M[436.2256];2_M[442.2633]	2	M	1	436.2256;442.2633	2	4	2	2	nan	nan	nan	1	1	1	1	nan	nan	nan	nan	nan	nan	nan	0.343858	-3.33951	1.38935	-2.35709	-4.32193	nan	nan	nan	2.7787	nan	nan	nan	nan	-4.321928094887363;-0.3922479864544723;-4.321928094887363;-4.321928094887363	-4.32193	-0.392248	-4.32193	-4.32193
P22830_P334	P22830		Ferrochelatase; mitochondrial	FECH		KNILLVP*IAFTSDHIETLYELDIEYSQVLAK;KNILLVP*IAFTSDHIETLYELDIEYSQVLAKECGVENIR;NILLVP*IAFTSDHIETLYELDIEYSQVLAKECGVENIR	3	8	7_P[442.2633];7_P[436.2256];6_P[442.2633];6_P[436.2256]	4	P	1	442.2633;436.2256	3	4	2	nan	nan	1	1	2	2	nan	nan	nan	nan	nan	nan	2	nan	1	0.109587334;0.6587512;0.67504656	1.27184	2.98181	4.32193	nan	nan	1.13025	-1.63665	nan	nan	nan	nan	nan	4.321928094887363;4.321928094887363;4.321928094887363;4.321928094887363;0.5499220015472599;1.7105860689218595;-1.6366525774005907	4.32193	4.32193
P78417_L75	P78417		Glutathione S-transferase omega-1	GSTO1		KNPFGLVPVL*ENSQGQLIYESAITCEYLDEAYPGKK	1	3	10_L[442.2633];10_L[436.2256]	2	L	1	442.2633;436.2256	1	2	2	nan	nan	nan	nan	1	1	nan	nan	nan	nan	nan	nan	nan	nan	nan	-0.103105	4.25502	nan	4.25502	nan	nan	nan	nan	0.0946196	nan	nan	nan	nan	4.321928094887363;4.188115820889885	4.32193	4.18812
P11413_E417_P415	P11413		Glucose-6-phosphate 1-dehydrogenase	G6PD		KPGMFFNP*EE*SELDLTYGNR	1	2	8_P[436.2256];10_E[442.2633]	2	P;E	2	436.2256;442.2633	1	1	1	nan	nan	nan	nan	1	nan	nan	nan	nan	nan	nan	nan	nan	nan	nan	0.569632	0.209207	nan	0.209207	nan	nan	nan	nan	nan	nan	nan	nan	nan	0.209207	0.209207
P49321_C708_S706	P49321		Nuclear autoantigenic sperm protein	NASP		KPTDGASSS*NC*VTDISHLVR	1	2	9_S[442.2633];11_C[436.2256]	2	S;C	2	442.2633;436.2256	1	1	1	nan	nan	nan	nan	1	nan	nan	nan	nan	nan	nan	nan	nan	nan	nan	0.290587	-0.103945	nan	-0.103945	nan	nan	nan	nan	nan	nan	nan	nan	nan	-0.103945	-0.103945
Q53GQ0_D248_L247	Q53GQ0		Very-long-chain 3-oxoacyl-CoA reductase	HSD17B12		KPTL*D*KPSPETFVK;PTL*D*KPSPETFVK	2	6	4_L[442.2633];5_D[436.2256];5_D[442.2633];4_L[436.2256];3_L[442.2633];4_D[436.2256]	6	L;D	2	442.2633;436.2256	2	4	2	nan	nan	2	nan	1	1	nan	nan	nan	nan	nan	2	1	nan	nan	0.8147174;0.84969026;0.91190594;0.511563;0.93211186	1.18596	3.33744	3.54588	nan	nan	-1.17397	nan	0.684458	nan	nan	0.0406094	nan	3.061895433863984;4.029865358371226;-1.1353914982600215;-1.1551159337971544;-1.2026840569309447	3.0619	4.02987
Q10589_E117	Q10589		Bone marrow stromal antigen 2	BST2		KVEELE*GEITTLNHK	1	2	6_E[436.2256]	1	E	1	436.226	1	1	1	nan	nan	nan	nan	1	nan	nan	nan	nan	nan	nan	nan	nan	nan	nan		-4.32193	nan	-4.32193	nan	nan	nan	nan	nan	nan	nan	nan	nan	-4.32193	-4.32193
Q99541_P214	Q99541		Perilipin-2	PLIN2		KVEGFDLVQKP*SYYVR	1	6	11_P[436.2256];11_P[442.2633]	2	P	1	436.2256;442.2633	2	5	2	nan	3	nan	nan	1	1	nan	nan	1	1	1	nan	nan	nan	nan	-0.19863197;0.52694607	3.39614	1.30926	2.47036	nan	4.32193	nan	nan	1.5828	nan	nan	nan	nan	1.3511479096645915;3.589563831595411;4.321928094887363;4.321928094887363;4.321928094887363	1.35115	3.58956
P08670_E230	P08670		Vimentin	VIM		KVESLQEE*IAFLK	1	3	8_E[442.2633]	1	E	1	442.263	1	2	2	nan	nan	nan	nan	1	1	nan	nan	nan	nan	nan	nan	nan	nan	nan		4.32193	nan	4.32193	nan	nan	nan	nan	nan	nan	nan	nan	nan	4.321928094887363;4.321928094887363	4.32193	4.32193
P48735_Y247	P48735		Isocitrate dehydrogenase [NADP]; mitochondrial	IDH2		KWPLY*MSTK;WPLY*MSTK	2	19	5_Y[436.2256];5_Y[442.2633];4_Y[436.2256];4_Y[442.2633]	4	Y	1	436.2256;442.2633	4	9	2	2	3	2	nan	3	2	3	2	2	2	2	1	1	nan	nan	0.48789886;0.49248353;0.93976194;0.3522834;0.87836474;0.3786164;0.13780488;0.93623036;0.46557707;0.93632084;0.43146604;0.62639433;0.6605898;0.32169396;0.47265857;0.5570351;0.598196;0.6638548	0.13556	1.7363	-0.296609	-1.19629	2.68006	-0.644926	nan	0.677756	0.363975	0.927629	0.0477829	nan	0.18263667316002846;0.8379852098581116;-0.6681945038137929;-1.3821447706924879;-0.16956496844389318;-1.4536580293872376;-5.330488056756947;-1.0369109568799693;-1.164315196129666;-0.7135250083465039;3.2925800272553607;3.3213414459953254;1.4861162545300348;4.7514384299424455;1.2814731123205707;1.9474357569942007;-0.6111382898307436;-0.6787134742396348	0.182637	-0.775855	-1.45366	-0.93892
P48735_P245	P48735		Isocitrate dehydrogenase [NADP]; mitochondrial	IDH2		KWP*LYMSTK	1	2	3_P[436.2256]	1	P	1	436.226	1	1	1	nan	nan	nan	nan	1	nan	nan	nan	nan	nan	nan	nan	nan	nan	nan		-4.32193	nan	-4.32193	nan	nan	nan	nan	nan	nan	nan	nan	nan	-4.32193	-4.32193
P51572_D74	P51572		B-cell receptor-associated protein 31	BCAP31		KYD*DVTEK	1	4	3_D[436.2256];3_D[442.2633]	2	D	1	436.2256;442.2633	2	3	1	2	nan	nan	nan	1	nan	1	1	nan	nan	nan	nan	nan	nan	nan	0.62884927;0.7238372;0.77430487	1.90217	0.503549	2.25823	1.54611	nan	nan	nan	nan	1.21868	nan	nan	nan	2.2582343628278903;2.407845129460335;0.6843727895960527	2.25823		2.40785	0.684373
P12268_Y110	P12268		Inosine-5'-monophosphate dehydrogenase 2	IMPDH2		KY*EQGFITDPVVLSPK	1	3	2_Y[442.2633];2_Y[436.2256]	2	Y	1	442.2633;436.2256	1	2	2	nan	nan	nan	nan	1	1	nan	nan	nan	nan	nan	nan	nan	nan	nan	0.592176	-2.97847	nan	-2.97847	nan	nan	nan	nan	1.89993	nan	nan	nan	nan	-1.6350181801858543;-4.321928094887363	-1.63502	-4.32193
Q96IX5_K17	Q96IX5		Up-regulated during skeletal muscle growth protein 5	USMG5		K*YFNSYTLTGR	1	4	1_K[442.2633];1_K[436.2256]	2	K	1	442.2633;436.2256	2	3	2	1	nan	nan	nan	1	1	nan	1	nan	nan	nan	nan	nan	nan	nan	0.5782997;0.58410287	1.35723	3.75054	4.00926	-1.29481	nan	nan	nan	0.442177	nan	nan	nan	nan	3.696595843328926;4.321928094887363;-1.2948072908336965	3.6966	4.32193		-1.29481
P49321_Y77	P49321		Nuclear autoantigenic sperm protein	NASP		KY*GETANECGEAFFFYGK;Y*GETANECGEAFFFYGK	2	7	2_Y[442.2633];2_Y[436.2256];1_Y[436.2256];1_Y[442.2633]	4	Y	1	442.2633;436.2256	2	4	2	2	nan	nan	nan	1	1	2	2	nan	nan	nan	nan	nan	nan	nan	0.5838232;0.3816769;0.3566172;0.045664493;0.30537292;-0.3156849	-2.27305	0.257902	-2.09069	-2.45542	nan	nan	nan	1.61468	0.127654	nan	nan	nan	-0.9489386274223585;-3.2324370419061004;-3.849780901665607;-0.8805199279413541;-4.893020365450544;-0.19834186050623973	-0.948939	-3.23244	-2.36515	-2.54568
O60888_L93	O60888		Protein CutA	CUTA		L*AACVNLIPQITSIYEWK	1	6	1_L[442.2633];1_L[436.2256]	2	L	1	442.2633;436.2256	2	5	2	nan	3	nan	nan	1	1	nan	nan	1	1	1	nan	nan	nan	nan	0.6735887;0.6115909;0.49085638;0.83976257;0.6449913	0.788838	2.26821	-0.81503	nan	2.39271	nan	nan	0.41061	nan	0.646548	nan	nan	-0.5246853469241369;-1.1053754505690605;2.8639295281911767;2.6585763994632705;1.6556106705891227	-0.524685	-1.10538
Q16850_A48	Q16850		Lanosterol 14-alpha demethylase	CYP51A1		LAA*GHLVQLPAGVK	1	3	3_A[442.2633];3_A[436.2256]	2	A	1	442.2633;436.2256	1	2	2	nan	nan	nan	nan	1	1	nan	nan	nan	nan	nan	nan	nan	nan	nan	0.435324	1.70053	nan	1.70053	nan	nan	nan	nan	3.70722	nan	nan	nan	nan	4.321928094887363;-0.9208660144152752	4.32193	-0.920866
O00299_P101	O00299		Chloride intracellular channel protein 1	CLIC1		LAALNP*ESNTAGLDIFAK	1	3	6_P[442.2633];6_P[436.2256]	2	P	1	442.2633;436.2256	1	2	2	nan	nan	nan	nan	1	1	nan	nan	nan	nan	nan	nan	nan	nan	nan	0.5148315;0.9998523	-1.42675	nan	-1.42675	nan	nan	nan	nan	0.64903	nan	nan	nan	nan	-0.9678205011941304;-1.8856868602444805	-0.967821	-1.88569
O94874_E125	O94874		E3 UFM1-protein ligase 1	UFL1		LAE*EVNDKLQESGQVTISELCK	1	2	3_E[442.2633]	1	E	1	442.263	1	1	1	nan	nan	nan	nan	1	nan	nan	nan	nan	nan	nan	nan	nan	nan	nan		4.32193	nan	4.32193	nan	nan	nan	nan	nan	nan	nan	nan	nan	4.32193	4.32193
P54819_E37	P54819		Adenylate kinase 2; mitochondrial	AK2		LAE*NFCVCHLATGDMLR	1	2	3_E[442.2633];3_E[436.2256]	2	E	1	442.2633;436.2256	1	1	1	nan	nan	nan	nan	1	nan	nan	nan	nan	nan	nan	nan	nan	nan	nan	0.0114513	-3.01899	nan	-3.01899	nan	nan	nan	nan	nan	nan	nan	nan	nan	-3.01899	-3.01899
P54819_C40	P54819		Adenylate kinase 2; mitochondrial	AK2		LAENFC*VCHLATGDMLR	1	3	6_C[436.2256]	1	C	1	436.226	1	2	2	nan	nan	nan	nan	1	1	nan	nan	nan	nan	nan	nan	nan	nan	nan		-4.32193	nan	-4.32193	nan	nan	nan	nan	nan	nan	nan	nan	nan	-4.321928094887363;-4.321928094887363	-4.32193	-4.32193
P63104_E14	P63104	sp|P27348|1433T_HUMAN; sp|P31946|1433B_HUMAN; sp|P31947|1433S_HUMAN; sp|P61981|1433G_HUMAN; sp|P62258|1433E_HUMAN; sp|Q04917|1433F_HUMAN	14-3-3 protein zeta/delta	YWHAZ	SFN; YWHAB; YWHAE; YWHAG; YWHAH; YWHAQ	LAE*QAER	1	3	3_E[442.2633];3_E[436.2256]	2	E	1	442.2633;436.2256	1	2	2	nan	nan	nan	nan	1	1	nan	nan	nan	nan	nan	nan	nan	nan	nan	0.81142825;0.6403683	-0.225838	nan	-0.225838	nan	nan	nan	nan	0.0366076	nan	nan	nan	nan	-0.25172319332311915;-0.19995217632551526	-0.251723	-0.199952
Q9UG56_H105	Q9UG56		Phosphatidylserine decarboxylase proenzyme; mitochondrial	PISD		LAGH*WEVALYK	1	2	4_H[436.2256];4_H[442.2633]	2	H	1	436.2256;442.2633	1	1	1	nan	nan	nan	nan	1	nan	nan	nan	nan	nan	nan	nan	nan	nan	nan	0.715867	0.305759	nan	0.305759	nan	nan	nan	nan	nan	nan	nan	nan	nan	0.305759	0.305759
Q9BPW9_G174	Q9BPW9		Dehydrogenase/reductase SDR family member 9	DHRS9		LAIVGG*GYTPSK	1	6	6_G[436.2256];6_G[442.2633]	2	G	1	436.2256;442.2633	2	5	2	nan	3	nan	nan	1	1	nan	nan	1	1	1	nan	nan	nan	nan	0.05370304;-0.08246661;0.8683419;0.32767558;0.4458267	1.79623	1.82942	3.08983	nan	0.502636	nan	nan	0.0807832	nan	0.675248	nan	nan	3.1469477251667937;3.032703088994649;0.7284580305709611;1.0360318787838318;-0.25658230740452165	3.14695	3.0327
P14618_E418_G415	P14618		Pyruvate kinase PKM	PKM		LAPITSDPTEATAVG*AVE*ASFK	1	3	15_G[436.2256];18_E[442.2633]	2	G;E	2	436.2256;442.2633	1	2	2	nan	nan	nan	nan	1	1	nan	nan	nan	nan	nan	nan	nan	nan	nan	0.42666703;0.19803569	-2.47452	nan	-2.47452	nan	nan	nan	nan	0.578927	nan	nan	nan	nan	-2.065157525424984;-2.883884365502887	-2.06516	-2.88388
O75964_Y32	O75964		ATP synthase subunit g; mitochondrial	ATP5L		LATFWY*YAK	1	3	6_Y[442.2633]	1	Y	1	442.263	1	2	2	nan	nan	nan	nan	1	1	nan	nan	nan	nan	nan	nan	nan	nan	nan		4.32193	nan	4.32193	nan	nan	nan	nan	nan	nan	nan	nan	nan	4.321928094887363;4.321928094887363	4.32193	4.32193
Q9UJS0_E651	Q9UJS0		Calcium-binding mitochondrial carrier protein Aralar2	SLC25A13		LAVATFAGIE*NK	1	8	10_E[442.2633];10_E[436.2256]	2	E	1	442.2633;436.2256	3	7	2	2	3	nan	nan	1	1	1	1	1	1	1	nan	nan	nan	nan	0.08328454;0.39661878;0.33741888	0.963085	4.63267	4.32193	-4.32193	2.88926	nan	nan	nan	nan	0.690453	nan	nan	4.321928094887363;4.321928094887363;-4.321928094887363;-4.321928094887363;3.6517584779482757;2.7096645227850056;2.306344050243706	4.32193	4.32193	-4.32193	-4.32193
Q9ULS5_E293	Q9ULS5		Transmembrane and coiled-coil domain protein 3	TMCC3		LAVILEE*LR	1	10	7_E[442.2633];7_E[436.2256]	2	E	1	442.2633;436.2256	4	9	2	2	3	2	nan	1	1	1	1	1	1	1	1	1	nan	nan	0.28365728;0.1718248;0.59186023;0.077911325;0.40772086;0.7624329;0.6154096	1.38199	2.38763	4.32193	-0.627434	2.32891	-0.495434	nan	nan	0.263278	0.842299	0.51607	nan	4.321928094887363;4.321928094887363;-0.4412677407268817;-0.8135994774620278;3.292174726355194;1.7308436622719474;1.9637067139651023;-0.1305178889576619;-0.8603510720920009	4.32193	4.32193	-0.441268	-0.813599
Q7Z7G8_E3511	Q7Z7G8		Vacuolar protein sorting-associated protein 13B	VPS13B		LCITLNE*GK	1	7	7_E[436.2256];7_E[442.2633]	2	E	1	436.2256;442.2633	4	6	1	2	1	2	nan	1	nan	1	1	nan	1	nan	1	1	nan	nan	0.04923288;0.12150174;0.14458439;0.15603444;0.6756603;0.3587906	0.246819	2.93768	3.44919	-2.58973	2.00321	-1.87539	nan	nan	0.296606	nan	0.400254	nan	3.4491916015241615;-2.7994615905890217;-2.379997139818142;2.0032066618138806;-1.5923722791833046;-2.15841684170761	3.44919		-2.79946	-2.38
O15260_E39_L38	O15260		Surfeit locus protein 4	SURF4		LCLISTFL*E*DGIR	1	2	9_E[442.2633];8_L[436.2256]	2	E;L	2	442.2633;436.2256	1	1	1	nan	nan	nan	nan	1	nan	nan	nan	nan	nan	nan	nan	nan	nan	nan	0.257851	5.85356	nan	5.85356	nan	nan	nan	nan	nan	nan	nan	nan	nan	5.85356	5.85356
P13489_L35	P13489		Ribonuclease inhibitor	RNH1		L*DDCGLTEAR	1	3	1_L[442.2633];1_L[436.2256]	2	L	1	442.2633;436.2256	1	2	2	nan	nan	nan	nan	1	1	nan	nan	nan	nan	nan	nan	nan	nan	nan	0.6648026;0.11384623	-1.27272	nan	-1.27272	nan	nan	nan	nan	0.0891766	nan	nan	nan	nan	-1.3357811451456711;-1.209666419494125	-1.33578	-1.20967
O75251_L67	O75251		NADH dehydrogenase [ubiquinone] iron-sulfur protein 7; mitochondrial	NDUFS7		L*DDLVNWAR	1	9	1_L[442.2633];1_L[436.2256]	2	L	1	442.2633;436.2256	4	8	2	1	3	nan	2	1	1	1	nan	1	1	1	nan	nan	1	1	0.34367594;0.3404829;0.1652188;0.61053735;0.6716046;0.5616786;0.45483467	2.6545	2.20423	5.18236	-0.197229	2.79353	nan	2.83935	0.95501	nan	0.086944	nan	2.09668	5.857655401161927;4.5070676394731635;-0.19722905676738536;2.89274457428704;2.7571931309401845;2.7306442674603457;1.3567744671052921;4.321928094887363	5.85766	4.50707	-0.197229
P16615_E258_G257	P16615	sp|O14983|AT2A1_HUMAN	Sarcoplasmic/endoplasmic reticulum calcium ATPase 2	ATP2A2	ATP2A1	LDEFG*E*QLSK	1	3	5_G[436.2256];6_E[442.2633]	2	G;E	2	436.2256;442.2633	1	2	2	nan	nan	nan	nan	1	1	nan	nan	nan	nan	nan	nan	nan	nan	nan	0.5199251;0.41358143	3.09142	nan	3.09142	nan	nan	nan	nan	0.515029	nan	nan	nan	nan	2.7272439953146024;3.4556046550506276	2.72724	3.4556
Q14204_L903	Q14204		Cytoplasmic dynein 1 heavy chain 1	DYNC1H1		L*DMEIER	1	3	1_L[442.2633];1_L[436.2256]	2	L	1	442.2633;436.2256	1	2	2	nan	nan	nan	nan	1	1	nan	nan	nan	nan	nan	nan	nan	nan	nan	0.38425845;0.053202435	1.5994	nan	1.5994	nan	nan	nan	nan	0.0865887	nan	nan	nan	nan	1.5381676139109153;1.6606224823787141	1.53817	1.66062
Q99733_P49	Q99733		Nucleosome assembly protein 1-like 4	NAP1L4		LDNVP*HTPSSYIETLPK	1	3	5_P[442.2633];5_P[436.2256]	2	P	1	442.2633;436.2256	1	2	2	nan	nan	nan	nan	1	1	nan	nan	nan	nan	nan	nan	nan	nan	nan	0.018833192;0.8309351	-1.17471	nan	-1.17471	nan	nan	nan	nan	1.45458	nan	nan	nan	nan	-2.2032495880889553;-0.14616306704861337	-2.20325	-0.146163
Q9UKT5_L23	Q9UKT5		F-box only protein 4	FBXO4		L*EAAILSGWK	1	7	1_L[442.2633];1_L[436.2256]	2	L	1	442.2633;436.2256	3	6	2	2	2	nan	nan	1	1	1	1	1	1	nan	nan	nan	nan	nan	-0.2170051;0.69394684;0.0084800515	2.72391	2.34882	4.32193	0.0270786	3.82271	nan	nan	nan	0.235582	0.706003	nan	nan	4.321928094887363;4.321928094887363;-0.13950299450942766;0.19366025673953735;4.321928094887363;3.3234891276861176	4.32193	4.32193	-0.139503	0.19366
Q9UPU5_L877	Q9UPU5		Ubiquitin carboxyl-terminal hydrolase 24	USP24		L*EAASSALGGPTLTHAVTR	1	9	1_L[442.2633];1_L[436.2256]	2	L	1	442.2633;436.2256	4	8	2	2	2	nan	2	1	1	1	1	nan	1	1	nan	nan	1	1	0.56683207;0.69029087;0.87332845	3.42465	1.16276	4.32193	4.32193	1.881	nan	3.17375	nan	nan	0.803558	nan	1.62377	4.321928094887363;4.321928094887363;4.321928094887363;4.321928094887363;2.449199789501218;1.312797805134601;4.321928094887363;2.025572167469578	4.32193	4.32193	4.32193	4.32193
O75347_L71	O75347		Tubulin-specific chaperone A	TBCA		L*EAAYLDLQR	1	5	1_L[442.2633];1_L[436.2256]	2	L	1	442.2633;436.2256	2	4	2	2	nan	nan	nan	1	1	1	1	nan	nan	nan	nan	nan	nan	nan	-0.062866755;-0.06375793	-3.58799	1.04207	-2.85114	-4.32485	nan	nan	nan	2.08001	0.00413596	nan	nan	nan	-1.3803444193806251;-4.321928094887363;-4.321928094887363;-4.327777220600099	-1.38034	-4.32193	-4.32193	-4.32778
P63218_L19	P63218		Guanine nucleotide-binding protein G(I)/G(S)/G(O) subunit gamma-5	GNG5		L*EAGLNR	1	4	1_L[442.2633];1_L[436.2256]	2	L	1	442.2633;436.2256	2	3	2	nan	nan	1	nan	1	1	nan	nan	nan	nan	nan	nan	1	nan	nan	0.44043335;0.13346194	2.03918	4.76889	5.41129	nan	nan	-1.33294	nan	1.54059	nan	nan	nan	nan	4.321928094887363;6.500656763549179;-1.3329351398063314	4.32193	6.50066
Q16401_E21	Q16401		26S proteasome non-ATPase regulatory subunit 5	PSMD5		LEAPLEE*LR	1	5	7_E[442.2633];7_E[436.2256]	2	E	1	442.2633;436.2256	2	4	2	2	nan	nan	nan	1	1	1	1	nan	nan	nan	nan	nan	nan	nan	0.314049	-0.714664	5.10144	2.8926	-4.32193	nan	nan	nan	2.02137	nan	nan	nan	nan	4.321928094887363;1.4632724088664293;-4.321928094887363;-4.321928094887363	4.32193	1.46327	-4.32193	-4.32193
O43615_L91	O43615		Mitochondrial import inner membrane translocase subunit TIM44	TIMM44		L*EESDVLQEAR	1	10	1_L[442.2633];1_L[436.2256]	2	L	1	442.2633;436.2256	4	9	2	2	3	2	nan	1	1	1	1	1	1	1	1	1	nan	nan	0.40472838;0.5214778;0.57056147;0.17253746;0.30300546;0.20244785;0.9230718;0.88515747	0.889426	3.78196	5.49371	-2.13516	2.47808	-2.27892	nan	1.65714	0.0311776	1.49765	0.741001	nan	6.665482848968603;4.321928094887363;-2.113118534226028;-2.1572103111893894;3.0222443612458023;3.627568171013675;0.7844252751315095;-1.7549509060358237;-2.8028839654127307	6.66548	4.32193	-2.11312	-2.15721
O43681_L222	O43681		ATPase ASNA1	ASNA1		L*EETLPVIR	1	7	1_L[442.2633];1_L[436.2256]	2	L	1	442.2633;436.2256	3	6	2	2	nan	2	nan	1	1	1	1	nan	nan	nan	1	1	nan	nan	0.3695294;0.25561392;0.8631657;0.57008934	0.328108	5.30917	6.11292	-0.80667	nan	-4.32193	nan	0.4383	0.171126	nan	nan	nan	5.8029987633964275;6.42284857749328;-0.9276745299822766;-0.6856658345737949;-4.321928094887363;-4.321928094887363	5.803	6.42285	-0.927675	-0.685666
P56192_E462_L461	P56192		Methionine--tRNA ligase; cytoplasmic	MARS		L*E*EWLGR	1	3	2_E[442.2633];1_L[436.2256]	2	E;L	2	442.2633;436.2256	1	2	2	nan	nan	nan	nan	1	1	nan	nan	nan	nan	nan	nan	nan	nan	nan	0.12949389;-0.01680281	0.0313412	nan	0.0313412	nan	nan	nan	nan	0.563406	nan	nan	nan	nan	-0.36704683481621786;0.42972916983397896	-0.367047	0.429729
Q06323_G169	Q06323		Proteasome activator complex subunit 1	PSME1		LEG*FHTQISK	1	3	3_G[436.2256];3_G[442.2633]	2	G	1	436.2256;442.2633	1	2	2	nan	nan	nan	nan	1	1	nan	nan	nan	nan	nan	nan	nan	nan	nan	0.730144;0.6809365	-0.227892	nan	-0.227892	nan	nan	nan	nan	0.296578	nan	nan	nan	nan	-0.01817946210651647;-0.4376047686417916	-0.0181795	-0.437605
Q86Y39_L130	Q86Y39		NADH dehydrogenase [ubiquinone] 1 alpha subcomplex subunit 11	NDUFA11		L*EGWEVFAKPK;L*EGWEVFAK;L*EGWEVFAKPKV	3	9	1_L[442.2633];1_L[436.2256]	2	L	1	442.2633;436.2256	2	4	2	2	nan	nan	nan	1	1	3	3	nan	nan	nan	nan	nan	nan	nan	0.20309816;0.36797982;0.49394077;0.009317189;0.19455414;0.50299114	1.55346	3.9152	4.32193	-1.215	nan	nan	nan	nan	0.00783179	nan	nan	nan	4.321928094887363;4.321928094887363;-1.4466580416115793;-0.7931260384611738;-1.2094604894904044;-1.2205363178620823;-1.8505932040519806;-1.1169307298270414	4.32193	4.32193	-1.20946	-1.22054
Q5T4F4_L47	Q5T4F4		Protrudin	ZFYVE27		L*EIYLEPLKDAGDGVR;L*EIYLEPLK	2	11	1_L[442.2633];1_L[436.2256]	2	L	1	442.2633;436.2256	3	6	2	2	nan	2	nan	1	1	2	2	nan	nan	nan	2	2	nan	nan	0.6322098;0.31297073;0.7114909;0.68810546;0.7667395;0.73220855;0.82968414	-0.0882152	3.85032	4.32193	-2.78111	nan	-1.80546	nan	nan	0.472706	nan	0.253643	nan	4.321928094887363;4.321928094887363;-4.321928094887363;-1.908804505121652;-2.9019513666287926;-1.991767335245454;-1.7923558730903086;-1.45986060714256;-1.9658267085687957;-2.00380065896974	4.32193	4.32193	-3.11537	-2.44686
Q9Y6I9_L170	Q9Y6I9		Testis-expressed protein 264	TEX264		L*EIYQEDQIHFMCPLAR	1	9	1_L[442.2633];1_L[436.2256]	2	L	1	442.2633;436.2256	4	8	2	2	3	1	nan	1	1	1	1	1	1	1	nan	1	nan	nan	0.22263713;0.2993888;0.45185184;0.19261335;0.6244219;0.8781163;0.5395051	3.81799	2.31784	6.43722	3.86097	0.797014	4.17676	nan	0.646034	0.651897	0.495671	nan	nan	5.980403631641448;6.894033563687486;4.321928094887363;3.4000072185995363;0.8303658778857883;1.2751675538166933;0.2855098848037462;4.176759810237553	5.9804	6.89403	4.32193	3.40001
Q9NX40_L105	Q9NX40		OCIA domain-containing protein 1	OCIAD1		L*ENSPLGEALR	1	10	1_L[442.2633];1_L[436.2256]	2	L	1	442.2633;436.2256	4	9	2	2	3	2	nan	1	1	1	1	1	1	1	1	1	nan	nan	0.7132858;0.5594523;0.118213125;0.39504105;0.6808895	-0.104786	3.89183	4.32193	-2.21418	1.79504	-4.32193	nan	nan	0.00315157	0.658521	nan	nan	4.321928094887363;4.321928094887363;-2.2119509219432376;-2.2164079160961054;2.2214666119926623;2.1270449964513336;1.03659822731209;-4.321928094887363;-4.321928094887363	4.32193	4.32193	-2.21195	-2.21641
Q9P035_P139	Q9P035		Very-long-chain (3R)-3-hydroxyacyl-CoA dehydratase 3	HACD3		LESEGSP*ETLTNLR;LRLESEGSP*ETLTNLR	2	10	7_P[436.2256];7_P[442.2633];9_P[442.2633];9_P[436.2256]	4	P	1	436.2256;442.2633	4	8	2	1	3	nan	2	2	1	1	nan	1	1	1	nan	nan	1	1	0.10163328;0.69736814;0.78582245;-0.19640088;0.069176964;0.6999886;0.5983418	1.89717	2.38102	4.28383	-1.30661	2.90304	nan	1.70841	0.0538804	nan	0.29592	nan	0.16378	4.169531292373152;4.321928094887363;4.321928094887363;-1.306614350731338;3.224756129862537;2.841905682881757;2.642466891851926;1.5926040192648099;1.8242243294529357	4.24573	4.32193	-1.30661
Q9GZP9_L8	Q9GZP9		Derlin-2	DERL2		L*EYLQIPPVSR;AYQSLRL*EYLQIPPVSR	2	13	1_L[442.2633];7_L[436.2256];7_L[442.2633];1_L[436.2256]	4	L	1	442.2633;436.2256	5	11	2	2	3	2	2	1	1	2	1	1	1	1	1	1	1	1	0.42890778;0.25412646;0.91932535;0.2481555;0.1529266;0.3535779;0.8344751;0.8804758;0.41584596;0.2774641	1.99189	2.00746	4.32193	1.65674	3.7699	-0.281518	0.492413	nan	2.71341	0.789378	0.242836	0.209076	4.321928094887363;4.321928094887363;2.7976688472718974;4.353148415105971;-0.26192766674005574;4.644606884444181;3.554524448226199;3.1105540389228703;-0.1098073084928684;-0.45322860520389524;0.3445745415859644;0.640251998269602	4.32193	4.32193	3.57541	-0.261928
P34932_E701	P34932		Heat shock 70 kDa protein 4	HSPA4		LFEE*LGK	1	4	4_E[436.2256];4_E[442.2633]	2	E	1	436.2256;442.2633	2	3	1	2	nan	nan	nan	1	nan	1	1	nan	nan	nan	nan	nan	nan	nan	0.595233	-4.55054	0.323305	-4.77915	-4.32193	nan	nan	nan	nan	nan	nan	nan	nan	-4.779150547336697;-4.321928094887363;-4.321928094887363	-4.77915		-4.32193	-4.32193
Q86VZ5_E253	Q86VZ5		Phosphatidylcholine:ceramide cholinephosphotransferase 1	SGMS1		LFGDWE*AQLR	1	5	6_E[442.2633];6_E[436.2256]	2	E	1	442.2633;436.2256	2	4	2	nan	nan	2	nan	1	1	nan	nan	nan	nan	nan	1	1	nan	nan		nan	6.11213	4.32193	nan	nan	-4.32193	nan	nan	nan	nan	nan	nan	4.321928094887363;4.321928094887363;-4.321928094887363;-4.321928094887363	4.32193	4.32193
Q9BXJ9_E722	Q9BXJ9		N-alpha-acetyltransferase 15; NatA auxiliary subunit	NAA15		LFNTAVCE*SK	1	4	8_E[436.2256]	1	E	1	436.226	2	3	1	2	nan	nan	nan	1	nan	1	1	nan	nan	nan	nan	nan	nan	nan		-4.32193	nan	-4.32193	-4.32193	nan	nan	nan	nan	nan	nan	nan	nan	-4.321928094887363;-4.321928094887363;-4.321928094887363	-4.32193		-4.32193	-4.32193
Q9BXJ9_C721	Q9BXJ9		N-alpha-acetyltransferase 15; NatA auxiliary subunit	NAA15		LFNTAVC*ESK	1	3	7_C[436.2256]	1	C	1	436.226	1	2	2	nan	nan	nan	nan	1	1	nan	nan	nan	nan	nan	nan	nan	nan	nan		-4.32193	nan	-4.32193	nan	nan	nan	nan	nan	nan	nan	nan	nan	-4.321928094887363;-4.321928094887363	-4.32193	-4.32193
Q9Y6I9_C68	Q9Y6I9		Testis-expressed protein 264	TEX264		LFTESC*SISPK	1	12	6_C[436.2256];6_C[442.2633]	2	C	1	436.2256;442.2633	5	11	2	2	3	2	2	1	1	1	1	1	1	1	1	1	1	1	0.46052438;0.28656435;0.16249566;0.508013;0.5341521;0.39851162;0.69921756;0.59353775;0.5318529	6.59231	2.40239	7.25581	9.79114	4.06554	7.52714	4.32193	0.219597	0.905316	0.701824	0.0949344	nan	7.100530811705414;7.411088235655349;10.431295720110754;9.150985095825243;4.517357497554883;4.422263454125358;3.257008378831862;7.594265139864719;7.460007614249764;4.321928094887363;4.321928094887363	7.10053	7.41109	10.4313	9.15099
P08670_E153	P08670		Vimentin	VIM		LGDLYEEE*MR	1	9	8_E[436.2256];8_E[442.2633]	2	E	1	436.2256;442.2633	5	8	2	1	2	2	1	1	1	nan	1	nan	1	1	1	1	1	nan	-0.024828674;-0.08162315;0.21413405;0.07646772;-0.17399064;-0.008825984	-0.17494	2.12418	0.16988	-2.32285	3.17335	-1.62254	-0.272546	0.81666	nan	1.62434	3.81752	nan	-0.407585165931297;0.7473460433152117;-2.322845462477059;4.321928094887363;2.0247703934064263;-4.321928094887363;1.0768539168244193;-0.2725461676376765	-0.407585	0.747346		-2.32285
O43399_E88_G87	O43399		Tumor protein D54	TPD52L2		LGLSTLG*E*LK	1	2	8_E[442.2633];7_G[436.2256]	2	E;G	2	442.2633;436.2256	1	1	1	nan	nan	nan	nan	1	nan	nan	nan	nan	nan	nan	nan	nan	nan	nan	0.187324	4.54104	nan	4.54104	nan	nan	nan	nan	nan	nan	nan	nan	nan	4.54104	4.54104
O43765_E149	O43765		Small glutamine-rich tetratricopeptide repeat-containing protein alpha	SGTA		LGNYAGAVQDCE*R	1	9	12_E[442.2633];12_E[436.2256]	2	E	1	442.2633;436.2256	4	8	2	2	2	2	nan	1	1	1	1	1	1	nan	1	1	nan	nan	0.13448365;0.3686582;0.77648705;0.28882712	1.92844	2.99414	4.32193	-1.87564	4.32193	0.94555	nan	nan	0.617081	nan	0.599575	nan	4.321928094887363;4.321928094887363;-1.4392979646869017;-2.3119827934347397;4.321928094887363;4.321928094887363;1.3695138811908605;0.5215864227186031	4.32193	4.32193	-1.4393	-2.31198
P07602_A238_D239	P07602		Prosaposin	PSAP		LGPGMA*D*ICK	1	3	7_D[442.2633];6_A[436.2256]	2	D;A	2	442.2633;436.2256	1	2	2	nan	nan	nan	nan	1	1	nan	nan	nan	nan	nan	nan	nan	nan	nan	0.6749848;0.8065263	3.50631	nan	3.50631	nan	nan	nan	nan	0.165888	nan	nan	nan	nan	3.623606696165877;3.389005529767672	3.62361	3.38901
P07602_P235	P07602		Prosaposin	PSAP		LGP*GMADICK	1	3	3_P[442.2633];3_P[436.2256]	2	P	1	442.2633;436.2256	1	2	2	nan	nan	nan	nan	1	1	nan	nan	nan	nan	nan	nan	nan	nan	nan	0.27475348;0.53167427	2.44202	nan	2.44202	nan	nan	nan	nan	0.0154867	nan	nan	nan	nan	2.431066646089886;2.4529680889498824	2.43107	2.45297
P04040_C377	P04040		Catalase	CAT		LGPNYLHIPVNC*PYR	1	8	12_C[442.2633];12_C[436.2256]	2	C	1	442.2633;436.2256	4	7	1	2	nan	2	2	1	nan	1	1	nan	nan	nan	1	1	1	1	0.6019157;0.3674773;0.35141796;0.36489537;0.473747;-0.31413776	-3.12403	2.14855	0.00904761	-4.84957	nan	-4.00742	-3.64817	nan	0.445925	nan	0.445447	0.952841	0.009047610776605151;-5.164889558883817;-4.534256748510268;-4.322398737677264;-3.692442149650919;-4.321928094887363;-2.9744077263032893	0.00904761		-5.16489	-4.53426
Q96HV5_E36	Q96HV5		Transmembrane protein 41A	TMEM41A		LGSTEE*AGGR	1	5	6_E[442.2633];6_E[436.2256]	2	E	1	442.2633;436.2256	2	4	2	2	nan	nan	nan	1	1	1	1	nan	nan	nan	nan	nan	nan	nan	-0.18139128;0.47799847	2.90876	1.99853	4.32193	1.49559	nan	nan	nan	nan	1.55428	nan	nan	nan	4.321928094887363;4.321928094887363;2.5946267847287174;0.39654442166377574	4.32193	4.32193	2.59463	0.396544
Q9BSJ8_C370	Q9BSJ8		Extended synaptotagmin-1	ESYT1		LGTQTFC*SR	1	7	7_C[442.2633];7_C[436.2256]	2	C	1	442.2633;436.2256	3	6	2	2	nan	2	nan	1	1	1	1	nan	nan	nan	1	1	nan	nan	0.7552622;0.74443763;-0.14991057	3.28963	1.54073	4.02831	4.32193	nan	1.51864	nan	0.415232	nan	nan	0.516046	nan	3.734700732005874;4.321928094887363;4.321928094887363;4.321928094887363;1.883538993102726;1.1537395715062677	3.7347	4.32193	4.32193	4.32193
P80303_V255	P80303		Nucleobindin-2	NUCB2		LHDV*NSDGFLDEQELEALFTK	1	3	4_V[442.2633]	1	V	1	442.263	1	2	2	nan	nan	nan	nan	1	1	nan	nan	nan	nan	nan	nan	nan	nan	nan		4.32193	nan	4.32193	nan	nan	nan	nan	nan	nan	nan	nan	nan	4.321928094887363;4.321928094887363	4.32193	4.32193
Q14203_S1105	Q14203		Dynactin subunit 1	DCTN1		LHIS*QLQHENSILK	1	2	4_S[442.2633]	1	S	1	442.263	1	1	1	nan	nan	nan	nan	1	nan	nan	nan	nan	nan	nan	nan	nan	nan	nan		4.32193	nan	4.32193	nan	nan	nan	nan	nan	nan	nan	nan	nan	4.32193	4.32193
O00299_L184	O00299		Chloride intracellular channel protein 1	CLIC1		L*HIVQVVCK	1	3	1_L[442.2633];1_L[436.2256]	2	L	1	442.2633;436.2256	1	2	2	nan	nan	nan	nan	1	1	nan	nan	nan	nan	nan	nan	nan	nan	nan	0.81791073;0.5758772	-0.0136698	nan	-0.0136698	nan	nan	nan	nan	0.47614	nan	nan	nan	nan	-0.3503518495291456;0.3230122787931255	-0.350352	0.323012
Q9Y383_E220	Q9Y383		Putative RNA-binding protein Luc7-like 2	LUC7L2		LHLGFIE*IR	1	3	7_E[436.2256];7_E[442.2633]	2	E	1	436.2256;442.2633	1	2	2	nan	nan	nan	nan	1	1	nan	nan	nan	nan	nan	nan	nan	nan	nan	0.22701256;0.5233789	-1.41241	nan	-1.41241	nan	nan	nan	nan	0.511308	nan	nan	nan	nan	-1.0508568799645732;-1.773956245111133	-1.05086	-1.77396
Q5VV42_L552	Q5VV42		Threonylcarbamoyladenosine tRNA methylthiotransferase	CDKAL1		L*HQDCALR	1	3	1_L[442.2633];1_L[436.2256]	2	L	1	442.2633;436.2256	1	2	2	nan	nan	nan	nan	1	1	nan	nan	nan	nan	nan	nan	nan	nan	nan	0.3657479;0.79368454	2.93032	nan	2.93032	nan	nan	nan	nan	0.0538987	nan	nan	nan	nan	2.8922082517895418;2.9684324877998614	2.89221	2.96843
O60664_L297	O60664		Perilipin-3	PLIN3		L*HQMWLSWNQK	1	11	1_L[442.2633];1_L[436.2256]	2	L	1	442.2633;436.2256	5	8	2	2	1	2	1	2	2	1	1	1	nan	nan	1	1	1	nan	0.16469683;0.63313043;0.4883238;0.5059324;0.6646563;0.7043551;0.5655879	-0.804202	2.86269	4.24403	-2.05451	-2.05742	-2.75619	-1.39692	0.110163	0.200836	nan	0.939459	nan	4.010338751482857;4.321928094887363;4.321928094887363;4.321928094887363;-2.1965231382632444;-1.9124978258419267;-2.0574245553636246;-2.091887606802713;-3.4204832186497023;-1.3969208775963338	4.16613	4.32193	-2.19652	-1.9125
P69892_L97	P69892	sp|P02100|HBE_HUMAN; sp|P69891|HBG1_HUMAN	Hemoglobin subunit gamma-2	HBG2	HBE1; HBG1	L*HVDPENFK	1	3	1_L[442.2633];1_L[436.2256]	2	L	1	442.2633;436.2256	1	2	2	nan	nan	nan	nan	1	1	nan	nan	nan	nan	nan	nan	nan	nan	nan	0.79352474;0.85349756	-1.05908	nan	-1.05908	nan	nan	nan	nan	0.42671	nan	nan	nan	nan	-1.360805376386462;-0.7573468853614572	-1.36081	-0.757347
O43617_E57	O43617		Trafficking protein particle complex subunit 3	TRAPPC3		LIE*DFLAR	1	5	3_E[442.2633];3_E[436.2256]	2	E	1	442.2633;436.2256	3	4	2	1	1	nan	nan	1	1	1	nan	1	nan	nan	nan	nan	nan	nan	0.080831885;0.05885832;0.15543644	3.16808	1.39897	4.47552	3.33598	1.69274	nan	nan	0.217217	nan	nan	nan	nan	4.629119563344614;4.321928094887363;3.335977587332003;1.6927391459987424	4.62912	4.32193	3.33598
P31948_E509	P31948		Stress-induced-phosphoprotein 1	STIP1		LILE*QMQK	1	7	4_E[436.2256];4_E[442.2633]	2	E	1	436.2256;442.2633	3	6	2	2	nan	2	nan	1	1	1	1	nan	nan	nan	1	1	nan	nan	0.5445696;0.61448574;0.058066707;0.2686314;0.14536585	-1.52162	3.22623	1.93946	-2.05873	nan	-4.44559	nan	0.686265	0.0973503	nan	0.174881	nan	1.4541933474362585;2.4247186103794856;-2.1275686890026675;-1.9898945181328058;-4.569247071279201;-4.321928094887363	1.45419	2.42472	-2.12757	-1.98989
P31948_K513	P31948		Stress-induced-phosphoprotein 1	STIP1		LILEQMQK*DPQALSEHLKNPVIAQK	1	3	8_K[442.2633];8_K[436.2256]	2	K	1	442.2633;436.2256	1	2	2	nan	nan	nan	nan	1	1	nan	nan	nan	nan	nan	nan	nan	nan	nan	0.59705	4.05321	nan	4.05321	nan	nan	nan	nan	0.380026	nan	nan	nan	nan	3.78448967709712;4.321928094887363	3.78449	4.32193
Q9BRT2_E99	Q9BRT2		Ubiquinol-cytochrome-c reductase complex assembly factor 2	UQCC2		LILSTDTLEE*LK	1	7	10_E[442.2633];10_E[436.2256]	2	E	1	442.2633;436.2256	3	6	2	2	2	nan	nan	1	1	1	1	1	nan	1	nan	nan	nan	nan	0.168471	4.16085	0.278989	4.32193	4.32193	3.8387	nan	nan	nan	nan	0.683381	nan	nan	4.321928094887363;4.321928094887363;4.321928094887363;4.321928094887363;3.3554817616127286;4.321928094887363	4.32193	4.32193	4.32193	4.32193
O43681_E264	O43681		ATPase ASNA1	ASNA1		LIQE*LAK	1	5	4_E[442.2633];4_E[436.2256]	2	E	1	442.2633;436.2256	2	4	2	2	nan	nan	nan	1	1	1	1	nan	nan	nan	nan	nan	nan	nan	0.1831311;0.38828644	3.32919	1.40394	4.32193	2.33645	nan	nan	nan	nan	0.286623	nan	nan	nan	4.321928094887363;4.321928094887363;2.539125079922827;2.133779236373359	4.32193	4.32193	2.53913	2.13378
Q06136_E240_T241	Q06136		3-ketodihydrosphingosine reductase	KDSR		LISE*T*TSVCKPEQVAK	1	2	4_E[436.2256];5_T[442.2633]	2	E;T	2	436.2256;442.2633	1	1	1	nan	nan	nan	nan	1	nan	nan	nan	nan	nan	nan	nan	nan	nan	nan	0.835804	-1.07305	nan	-1.07305	nan	nan	nan	nan	nan	nan	nan	nan	nan	-1.07305	-1.07305
P07237_E323	P07237		Protein disulfide-isomerase	P4HB		LITLEEE*MTK;LITLEEE*MTKYKPESEELTAER	2	16	7_E[436.2256];7_E[442.2633]	2	E	1	436.2256;442.2633	4	9	2	2	3	2	nan	1	1	1	1	3	2	3	1	2	nan	nan	0.76729065;0.6641729;0.42131472;0.26646847;0.19831906;-0.12731932;0.46543896;0.41374552;0.124748655;0.26853865;0.050030183;0.56912076;0.52910584;0.8672377	1.52574	1.79599	2.66826	0.808478	3.28371	-0.657478	nan	2.33864	0.132302	1.0943	1.78157	nan	1.0145849685924528;4.321928094887363;0.7149259216943227;0.9020295875277771;3.5231274774192323;3.520604414238021;-2.7011397713581906;4.917077561051499;3.5632503962900555;3.3991497319492843;1.8691283137791896;2.090372845421916;0.6022838420492502;-0.02653323305167577;-3.8079458320861588	1.01458	4.32193	0.714926	0.90203
P07237_L320	P07237		Protein disulfide-isomerase	P4HB		LITL*EEEMTK	1	2	4_L[442.2633];4_L[436.2256]	2	L	1	442.2633;436.2256	1	1	1	nan	nan	nan	nan	1	nan	nan	nan	nan	nan	nan	nan	nan	nan	nan	-0.116103	2.18077	nan	2.18077	nan	nan	nan	nan	nan	nan	nan	nan	nan	2.18077	2.18077
P07237_M324	P07237		Protein disulfide-isomerase	P4HB		LITLEEEM*TKYKPESEELTAER	1	3	8_M[442.2633];8_M[436.2256]	2	M	1	442.2633;436.2256	1	2	2	nan	nan	nan	nan	1	1	nan	nan	nan	nan	nan	nan	nan	nan	nan	0.579264	4.7423	nan	4.7423	nan	nan	nan	nan	0.594493	nan	nan	nan	nan	4.321928094887363;5.16266868339782	4.32193	5.16267
P07237_E321	P07237		Protein disulfide-isomerase	P4HB		LITLE*EEMTKYKPESEELTAER	1	3	5_E[442.2633]	1	E	1	442.263	1	2	2	nan	nan	nan	nan	1	1	nan	nan	nan	nan	nan	nan	nan	nan	nan		4.32193	nan	4.32193	nan	nan	nan	nan	nan	nan	nan	nan	nan	4.321928094887363;4.321928094887363	4.32193	4.32193
Q9BWD1_L234	Q9BWD1		Acetyl-CoA acetyltransferase; cytosolic	ACAT2		L*KPYFLTDGTGTVTPANASGINDGAAAVVLMK	1	7	1_L[442.2633];1_L[436.2256]	2	L	1	442.2633;436.2256	3	6	2	2	nan	2	nan	1	1	1	1	nan	nan	nan	1	1	nan	nan	0.7822362;0.36501658;0.4021476;0.5999889	-2.27266	4.73896	3.14608	-5.64212	nan	-4.32193	nan	3.34357	0.679697	nan	nan	nan	0.7818213286556456;5.510346464266821;-6.122739554012746;-5.161502748420969;-4.321928094887363;-4.321928094887363	0.781821	5.51035	-6.12274	-5.1615
P49321_A584_L582	P49321		Nuclear autoantigenic sperm protein	NASP		L*LA*ETHYQLGLAYGYNSQYDEAVAQFSK	1	3	3_A[442.2633];1_L[436.2256]	2	A;L	2	442.2633;436.2256	1	2	2	nan	nan	nan	nan	1	1	nan	nan	nan	nan	nan	nan	nan	nan	nan	0.8139544;0.8861461	-0.0361438	nan	-0.0361438	nan	nan	nan	nan	0.0569183	nan	nan	nan	nan	-0.0763910558545794;0.004103512035507875	-0.0763911	0.00410351
P28074_Y149	P28074		Proteasome subunit beta type-5	PSMB5		LLANMVYQY*K	1	9	9_Y[442.2633];9_Y[436.2256]	2	Y	1	442.2633;436.2256	3	6	2	2	nan	2	nan	1	1	2	2	nan	nan	nan	1	1	nan	nan	0.015840242;0.09472944;0.569467;0.038544282;0.20858203	-0.557008	3.4367	2.4117	0.239203	nan	-4.32193	nan	2.70147	0.565259	nan	nan	nan	0.5014755670558378;4.321928094887363;-5.455212277658795;5.134221679403371;-5.138347001210315;6.416149884060882;-4.321928094887363;-4.321928094887363	0.501476	4.32193	-0.160495	0.638901
P14174_E86	P14174		Macrophage migration inhibitory factor	MIF		LLCGLLAE*R	1	5	8_E[436.2256];8_E[442.2633]	2	E	1	436.2256;442.2633	2	4	2	2	nan	nan	nan	1	1	1	1	nan	nan	nan	nan	nan	nan	nan	0.25387305;0.62601405;0.27715355;0.3601041	-1.87106	1.62297	-0.723451	-3.01867	nan	nan	nan	0.440161	0.275928	nan	nan	nan	-1.0346917952290438;-0.4122104501168096;-3.213781155069168;-2.8235602446275574	-1.03469	-0.41221	-3.21378	-2.82356
Q96AD5_D362	Q96AD5		Patatin-like phospholipase domain-containing protein 2	PNPLA2		LLEWLPDVPED*IR	1	7	11_D[436.2256];11_D[442.2633]	2	D	1	436.2256;442.2633	4	6	1	nan	1	2	2	1	nan	nan	nan	nan	1	nan	1	1	1	1	0.23803586;0.70004165;0.8971639;0.8704582;0.9456329;0.9410681	2.26337	3.60213	6.77132	nan	3.55081	-0.357143	-0.911506	nan	nan	nan	0.186531	0.139818	6.771324293426392;3.550810643955443;-0.489040205263643;-0.22524613043934028;-0.812640015281957;-1.0103720204361564	6.77132
Q5RI15_E25	Q5RI15		Cytochrome c oxidase assembly protein COX20; mitochondrial	COX20		LLGFLDVE*NTPCAR	1	5	8_E[442.2633];8_E[436.2256]	2	E	1	442.2633;436.2256	3	4	2	1	1	nan	nan	1	1	nan	1	nan	nan	1	nan	nan	nan	nan	0.52355224;0.82505864	1.71305	2.68811	4.32193	-1.04783	1.86505	nan	nan	nan	nan	nan	nan	nan	4.321928094887363;4.321928094887363;-1.0478328903439544;1.8650483147988655	4.32193	4.32193		-1.04783
Q4ZIN3_L256	Q4ZIN3		Membralin	TMEM259		LLL*DEFLGYDDILMSSVK	1	14	3_L[442.2633];3_L[436.2256]	2	L	1	442.2633;436.2256	4	9	2	2	3	nan	2	1	1	1	1	2	1	2	nan	nan	2	2	0.67967474;0.76636416;0.86020774;0.7371961;0.83321464;0.88639396;0.84806305;0.8785591;0.7936924;0.93566453;0.446256	2.65389	1.17752	4.32193	1.63978	2.06702	nan	2.58684	nan	0.313004	0.915584	nan	0.407746	4.321928094887363;4.321928094887363;1.861106687689186;1.418452744827898;1.7882339535172331;4.45665295335878;1.4859420822411227;1.3283781805990675;1.8569441538447498;2.5071411789908535;3.24318273799508;2.3591364094073675;2.2379078129594996	4.32193	4.32193	1.86111	1.41845
Q4ZIN3_E258_L256	Q4ZIN3		Membralin	TMEM259		LLL*DE*FLGYDDILMSSVK	1	4	3_L[436.2256];5_E[442.2633];5_E[436.2256];3_L[442.2633]	4	L;E	2	436.2256;442.2633	3	3	1	1	nan	1	nan	1	nan	1	nan	nan	nan	nan	nan	1	nan	nan	0.093092084;0.8247427;0.97298235	2.66045	6.40942	10.0605	-1.14025	nan	-0.938897	nan	nan	nan	nan	nan	nan	10.060506122497895;-1.1402478127983326;-0.9388969997428287	10.0605		-1.14025
O43681_E184	O43681		ATPase ASNA1	ASNA1		LLNFPTIVE*R	1	7	9_E[442.2633];9_E[436.2256]	2	E	1	442.2633;436.2256	3	6	2	2	nan	2	nan	1	1	1	1	nan	nan	nan	1	1	nan	nan	0.22817141;0.38254914	-1.89027	5.42203	4.32193	-5.6708	nan	-4.32193	nan	nan	1.19195	nan	nan	nan	4.321928094887363;4.321928094887363;-6.5136375466985825;-4.827959100537524;-4.321928094887363;-4.321928094887363	4.32193	4.32193	-6.51364	-4.82796
P78417_P107	P78417		Glutathione S-transferase omega-1	GSTO1		LLPDDP*YEK	1	8	6_P[442.2633];6_P[436.2256]	2	P	1	442.2633;436.2256	3	7	2	nan	3	nan	2	1	1	nan	nan	1	1	1	nan	nan	1	1	0.33843938;0.26780424;0.18838984	-0.689271	3.69071	-0.802753	nan	3.05687	nan	-4.32193	0.152274	nan	2.19115	nan	nan	-0.6950786088535078;-0.9104268369339066;4.321928094887363;4.321928094887363;0.5267487568054791;-4.321928094887363;-4.321928094887363	-0.695079	-0.910427
P39687_T143	P39687		Acidic leucine-rich nuclear phosphoprotein 32 family member A	ANP32A		LLPQLT*YLDGYDRDDK	1	3	6_T[442.2633];6_T[436.2256]	2	T	1	442.2633;436.2256	1	2	2	nan	nan	nan	nan	1	1	nan	nan	nan	nan	nan	nan	nan	nan	nan	-0.22384726;0.49000096	-0.337985	nan	-0.337985	nan	nan	nan	nan	0.886505	nan	nan	nan	nan	-0.9648394607681288;0.2888686081238029	-0.964839	0.288869
P37235_Q184	P37235	sp|P84074|HPCA_HUMAN	Hippocalcin-like protein 1	HPCAL1	HPCA	LLQ*CDPSSASQF	1	5	3_Q[436.2256];3_Q[442.2633]	2	Q	1	436.2256;442.2633	2	4	2	2	nan	nan	nan	1	1	1	1	nan	nan	nan	nan	nan	nan	nan	0.12065791;0.06155539;0.14892483;0.13121499	-0.444201	4.08806	2.4465	-3.3349	nan	nan	nan	0.0519557	0.302257	nan	nan	nan	2.4832353084114467;2.409758907799501;-3.548627253185894;-3.121170837580297	2.48324	2.40976	-3.54863	-3.12117
O95628_Y245	O95628		CCR4-NOT transcription complex subunit 4	CNOT4		LLQELY*K	1	5	6_Y[442.2633];6_Y[436.2256]	2	Y	1	442.2633;436.2256	2	4	2	2	nan	nan	nan	1	1	1	1	nan	nan	nan	nan	nan	nan	nan	0.8058264;-0.11930397;0.15750583	3.84399	1.11941	3.05245	4.63553	nan	nan	nan	0.598103	0.443507	nan	nan	nan	3.4753718897310546;2.629526271857908;4.949141160346832;4.321928094887363	3.47537	2.62953	4.94914	4.32193
Q6PJW8_E717	Q6PJW8		Consortin	CNST		LLQGVAE*LK	1	10	7_E[442.2633];7_E[436.2256]	2	E	1	442.2633;436.2256	4	9	2	2	3	2	nan	1	1	1	1	1	1	1	1	1	nan	nan	0.41921443;0.39396495;0.6213544;0.9044116;0.16698918;0.88611	1.58094	2.54117	4.32193	-1.07637	3.08747	-0.00924708	nan	nan	0.166513	1.33599	0.524996	nan	4.321928094887363;4.321928094887363;-1.1941147546597424;-0.9586292702318719;4.321928094887363;3.271457755986429;1.6690165200665281;0.3619811096924123;-0.3804752724542513	4.32193	4.32193	-1.19411	-0.958629
O95870_S6	O95870		Protein ABHD16A	ABHD16A		LLS*CVLGPR	1	6	3_S[436.2256];3_S[442.2633]	2	S	1	436.2256;442.2633	2	5	2	nan	3	nan	nan	1	1	nan	nan	1	1	1	nan	nan	nan	nan	0.29304987;0.088843696;0.077973686	3.77525	1.2109	4.63149	nan	2.91901	nan	nan	0.437782	nan	1.24162	nan	nan	4.941045187734113;4.321928094887363;1.9616572316520269;2.4734482490193783;4.321928094887363	4.94105	4.32193
O60610_E48	O60610		Protein diaphanous homolog 1	DIAPH1		LMADE*LER	1	11	5_E[442.2633];5_E[436.2256]	2	E	1	442.2633;436.2256	4	9	2	2	3	2	nan	2	1	1	1	1	1	1	1	1	nan	nan	-0.18898925;0.6734345;0.42490196;0.41001824;-0.02361099;0.49877107;0.47545454;0.50386053	0.301097	2.97398	4.34511	-2.18397	0.702508	-1.65926	nan	0.0327774	1.73498	1.91411	0.934312	nan	4.321928094887363;4.414636595017733;4.321928094887363;-3.410784109125015;-0.9571565170877091;1.0369600238926218;-1.3567810297035459;2.4273462241200425;-0.9985971318777739;-2.319914380193456	4.36828	4.32193	-3.41078	-0.957157
P06733_I95	P06733		Alpha-enolase	ENO1		LMI*EMDGTENK	1	3	3_I[442.2633];3_I[436.2256]	2	I	1	442.2633;436.2256	1	2	2	nan	nan	nan	nan	1	1	nan	nan	nan	nan	nan	nan	nan	nan	nan	0.023626544;0.17622027	-0.923358	nan	-0.923358	nan	nan	nan	nan	1.08559	nan	nan	nan	nan	-1.6909869640170383;-0.15572811233111936	-1.69099	-0.155728
P48643_E93	P48643		T-complex protein 1 subunit epsilon	CCT5		LMVE*LSK	1	5	4_E[436.2256];4_E[442.2633]	2	E	1	436.2256;442.2633	2	4	2	2	nan	nan	nan	1	1	1	1	nan	nan	nan	nan	nan	nan	nan	0.7446486;0.56652373;0.05004785;0.48202726	-1.01412	3.48012	1.4467	-3.47494	nan	nan	nan	0.324615	0.785687	nan	nan	nan	1.6762371028394818;1.2171628388043698;-4.0305007022472426;-2.91937192935842	1.67624	1.21716	-4.0305	-2.91937
Q96LJ7_P162	Q96LJ7		Dehydrogenase/reductase SDR family member 1	DHRS1		LMVPAGQGLIVVISSPGSLQYMFNVP*YGVGK	1	5	26_P[442.2633]	1	P	1	442.263	1	2	2	nan	nan	nan	nan	2	2	nan	nan	nan	nan	nan	nan	nan	nan	nan		4.32193	nan	4.32193	nan	nan	nan	nan	nan	nan	nan	nan	nan	4.321928094887363;4.321928094887363;4.321928094887363;4.321928094887363	4.32193	4.32193
P00390_Y158	P00390		Glutathione reductase; mitochondrial	GSR		LNAIY*QNNLTK	1	6	5_Y[436.2256];5_Y[442.2633]	2	Y	1	436.2256;442.2633	3	5	2	1	nan	2	nan	1	1	nan	1	nan	nan	nan	1	1	nan	nan	-0.08601176;0.030919502	-3.55905	1.32134	-2.03331	-4.32193	nan	-4.32193	nan	1.31668	nan	nan	nan	nan	-1.1022730632971405;-2.9643412243541496;-4.321928094887363;-4.321928094887363;-4.321928094887363	-1.10227	-2.96434		-4.32193
Q04828_G22	Q04828	sp|P52895|AK1C2_HUMAN	Aldo-keto reductase family 1 member C1	AKR1C1	AKR1C2	LNDGHFMPVLGFG*TYAPAEVPK	1	2	13_G[442.2633];13_G[436.2256]	2	G	1	442.2633;436.2256	1	1	1	nan	nan	nan	nan	1	nan	nan	nan	nan	nan	nan	nan	nan	nan	nan	0.266686	-1.42092	nan	-1.42092	nan	nan	nan	nan	nan	nan	nan	nan	nan	-1.42092	-1.42092
Q96A33_E200	Q96A33		Coiled-coil domain-containing protein 47	CCDC47		LNQE*NEHIYNLWCSGR	1	4	4_E[436.2256];4_E[442.2633]	2	E	1	436.2256;442.2633	2	3	1	nan	nan	2	nan	1	nan	nan	nan	nan	nan	nan	1	1	nan	nan	0.24629463;0.7598321;0.80874544	2.65804	0.526907	3.03062	nan	nan	2.28546	nan	nan	nan	nan	0.881955	nan	3.0306242024247454;1.661827777396339;2.909101194222593	3.03062
Q15392_G297	Q15392		Delta(24)-sterol reductase	DHCR24		LNSIG*NYYKPWFFK;LNSIG*NYYKPWFFKHVENYLK	2	7	5_G[436.2256];5_G[442.2633]	2	G	1	436.2256;442.2633	3	6	2	nan	3	1	nan	1	1	nan	nan	1	1	1	1	nan	nan	nan	0.3278737;0.7274862;0.62727064;0.61295664;-0.3056281	2.08745	2.48525	4.71694	nan	1.76809	-0.222694	nan	0.558633	nan	0.675667	nan	nan	5.111953888984569;4.321928094887363;2.232390769996128;2.078936654612271;0.9929449035590213;-0.22269421079191318	5.11195	4.32193
P49327_P2249	P49327		Fatty acid synthase	FASN		LNSVQSSERPLFLVHP*IEGSTTVFHSLASR;LNSVQSSERPLFLVHP*IEGSTTVFHSLASRLSIPTYGLQCTR;PLFLVHP*IEGSTTVFHSLASR	3	8	16_P[442.2633];16_P[436.2256];7_P[436.2256];7_P[442.2633]	4	P	1	442.2633;436.2256	3	5	2	1	nan	2	nan	1	1	1	nan	nan	nan	nan	2	2	nan	nan	0.28861845;0.14118943;0.8693577;-0.043320302;0.88435924;0.61328477	-0.613415	5.21145	5.38676	-3.21643	nan	-4.01057	nan	0.133931	nan	nan	0.835839	nan	5.481458993817755;5.292052526996309;-3.216433620655507;-2.5171487240057884;-4.321928094887363;-3.3953439587828145;-5.807842209694038	5.48146	5.29205	-3.21643
P61158_C12	P61158		Actin-related protein 3	ACTR3		LPACVVDC*GTGYTK;AGRLPACVVDC*GTGYTK	2	8	8_C[436.2256];8_C[442.2633];11_C[442.2633];11_C[436.2256]	4	C	1	436.2256;442.2633	2	4	2	2	nan	nan	nan	1	2	2	2	nan	nan	nan	nan	nan	nan	nan	0.26974484;0.08655281;0.2131296;-0.113746725;-0.24412896;0.37857082;-0.22777583	-1.70324	0.930982	-2.36154	-1.04493	nan	nan	nan	0.134917	0.216839	nan	nan	nan	-2.456943038221241;-3.4258413283781577;-1.1064429365723805;-2.522943010422091;0.7397306595145683;-1.1612399202661006;-1.2352870184061067	-2.45694	-2.26614	-0.891606	-1.19826
P11413_E438	P11413		Glucose-6-phosphate 1-dehydrogenase	G6PD		LPDAYE*R	1	3	6_E[436.2256];6_E[442.2633]	2	E	1	436.2256;442.2633	1	2	2	nan	nan	nan	nan	1	1	nan	nan	nan	nan	nan	nan	nan	nan	nan	0.66082436;0.67236334	1.01181	nan	1.01181	nan	nan	nan	nan	0.86015	nan	nan	nan	nan	1.6200277026313583;0.4035914841495734	1.62003	0.403591
P04792_L38	P04792		Heat shock protein beta-1	HSPB1		L*PEEWSQWLGGSSWPGYVRPLPPAAIESPAVAAPAYSR	1	3	1_L[442.2633]	1	L	1	442.263	1	2	2	nan	nan	nan	nan	1	1	nan	nan	nan	nan	nan	nan	nan	nan	nan		4.32193	nan	4.32193	nan	nan	nan	nan	nan	nan	nan	nan	nan	4.321928094887363;4.321928094887363	4.32193	4.32193
O75955_E409	O75955		Flotillin-1	FLOT1		LPESVE*R	1	12	6_E[436.2256];6_E[442.2633]	2	E	1	436.2256;442.2633	5	11	2	2	3	2	2	1	1	1	1	1	1	1	1	1	1	1	-0.2111693;0.7727082;0.28235766;0.25546613;0.7349071;0.6035471;0.57192;0.8196549;0.807128;0.35831988	0.360159	3.82687	2.68317	-4.3783	1.94914	-2.95917	4.50595	0.0773084	1.19726	0.508877	0.0106634	0.260242	2.628509063024146;2.7378396203615414;-5.224889002291397;-3.531705098295177;2.159176118851923;2.319372233857503;1.3688606367239315;-2.966707070472418;-2.951626712433814;4.689965776574257;4.321928094887363	2.62851	2.73784	-5.22489	-3.53171
P68104_V253	P68104	sp|Q05639|EF1A2_HUMAN	Elongation factor 1-alpha 1	EEF1A1	EEF1A2	LPLQDV*YK	1	5	6_V[442.2633];6_V[436.2256]	2	V	1	442.2633;436.2256	2	4	2	2	nan	nan	nan	1	1	1	1	nan	nan	nan	nan	nan	nan	nan	-0.022964802;-0.04072691;0.5789459;0.5512602	-0.655591	2.56338	1.15699	-2.46817	nan	nan	nan	0.246668	0.00548892	nan	nan	nan	0.9825692467334988;1.3314098478449363;-2.472052846682672;-2.4642903467952295	0.982569	1.33141	-2.47205	-2.46429
Q3ZCM7_L228	Q3ZCM7		Tubulin beta-8 chain	TUBB8		LPTPTYGDLNHL*VSATMSGVTTCLR	1	2	12_L[442.2633]	1	L	1	442.263	1	1	1	nan	nan	nan	nan	1	nan	nan	nan	nan	nan	nan	nan	nan	nan	nan		4.32193	nan	4.32193	nan	nan	nan	nan	nan	nan	nan	nan	nan	4.32193	4.32193
P08670_D367	P08670		Vimentin	VIM		LQD*EIQNMK;LQD*EIQNMKEEMAR	2	4	3_D[436.2256];3_D[442.2633]	2	D	1	436.2256;442.2633	1	2	2	nan	nan	nan	nan	1	2	nan	nan	nan	nan	nan	nan	nan	nan	nan	0.5838622;0.20198648	0.982714	nan	0.982714	nan	nan	nan	nan	2.01611	nan	nan	nan	nan	-0.4428947570574811;0.49471632497914747;4.321928094887363	-0.442895	2.40832
P08670_L365	P08670		Vimentin	VIM		L*QDEIQNMKEEMAR	1	4	1_L[442.2633];1_L[436.2256]	2	L	1	442.2633;436.2256	2	3	1	nan	nan	2	nan	1	nan	nan	nan	nan	nan	nan	1	1	nan	nan	0.21458252;-0.20569605	-1.02887	4.44195	2.11206	nan	nan	-4.1698	nan	nan	nan	nan	0.215146	nan	2.1120640106268023;-4.017665945278144;-4.321928094887363	2.11206
Q9H8H3_E232	Q9H8H3		Methyltransferase-like protein 7A	METTL7A		LQHIQAPLSWE*LVR;LQHIQAPLSWE*LVRPHIYGYAVK	2	12	11_E[442.2633];11_E[436.2256]	2	E	1	442.2633;436.2256	5	10	2	1	3	2	2	1	1	1	nan	1	2	1	1	1	1	1	0.9371887;0.21974814;0.41519916;0.6657677;0.1738055;0.8040168;0.8203484;0.67305976;0.7959745;0.3199273;0.2054505	-3.11373	2.79675	0.128401	-5.98526	-0.69015	-3.33768	-5.68398	2.08452	nan	3.23789	1.50714	0.513595	-1.34557341801438;1.6023760545206522;-5.985258407383256;-4.376620812917341;2.640240301735047;0.7455850200641907;0.6132578890164785;-2.2719725956619934;-4.403393350601444;-5.320815237517639;-6.047147599727561	-1.34557	1.60238	-5.98526
Q9H8H3_P228	Q9H8H3		Methyltransferase-like protein 7A	METTL7A		LQHIQAP*LSWELVRPHIYGYAVK	1	5	7_P[436.2256];7_P[442.2633]	2	P	1	436.2256;442.2633	2	4	2	2	nan	nan	nan	1	1	1	1	nan	nan	nan	nan	nan	nan	nan	0.84493876;0.36668834;0.4759645;0.6551511	-0.336207	4.80872	3.06407	-3.73649	nan	nan	nan	1.84574	0.229952	nan	nan	nan	1.7589383145528252;4.36920498138451;-3.5738846296937172;-3.899085547060676	1.75894	4.3692	-3.57388	-3.89909
P49327_L1196	P49327		Fatty acid synthase	FASN		LQLNGNLQL*ELAQVLAQERPK	1	3	9_L[442.2633]	1	L	1	442.263	1	2	2	nan	nan	nan	nan	1	1	nan	nan	nan	nan	nan	nan	nan	nan	nan		4.32193	nan	4.32193	nan	nan	nan	nan	nan	nan	nan	nan	nan	4.321928094887363;4.321928094887363	4.32193	4.32193
Q9H7Z7_Y107	Q9H7Z7		Prostaglandin E synthase 2	PTGES2		LQLTLYQY*K	1	2	8_Y[442.2633]	1	Y	1	442.263	1	1	1	nan	nan	nan	nan	1	nan	nan	nan	nan	nan	nan	nan	nan	nan	nan		4.32193	nan	4.32193	nan	nan	nan	nan	nan	nan	nan	nan	nan	4.32193	4.32193
P35579_L1418_Q1420	P35579		Myosin-9	MYH9		L*QQ*ELDDLLVDLDHQR	1	2	3_Q[436.2256];1_L[442.2633]	2	Q;L	2	436.2256;442.2633	1	1	1	nan	nan	nan	nan	1	nan	nan	nan	nan	nan	nan	nan	nan	nan	nan	0.30498	2.74977	nan	2.74977	nan	nan	nan	nan	nan	nan	nan	nan	nan	2.74977	2.74977
P43686_Q49	P43686		26S proteasome regulatory subunit 6B	PSMC4		LQQ*ELEFLEVQEEYIKDEQK;KLQQ*ELEFLEVQEEYIKDEQK	2	5	3_Q[436.2256];3_Q[442.2633];4_Q[442.2633];4_Q[436.2256]	4	Q	1	436.2256;442.2633	2	4	2	2	nan	nan	nan	1	1	1	1	nan	nan	nan	nan	nan	nan	nan	0.28717104;0.13868664;0.5588876;-0.047870707	3.72905	1.73341	4.95476	2.50335	nan	nan	nan	0.799635	1.4732	nan	nan	nan	5.520188231226864;4.389333043457755;3.545057789411001;1.4616395613233086	5.52019	4.38933	3.54506	1.46164
P26640_E1249	P26640		Valine--tRNA ligase	VARS		LQQTEAE*LR;AASGYPVKVPLEVQEADEAKLQQTEAE*LR	2	6	7_E[436.2256];7_E[442.2633];27_E[436.2256]	3	E	1	436.2256;442.2633	2	4	2	2	nan	nan	nan	1	1	1	2	nan	nan	nan	nan	nan	nan	nan	0.27564675;0.6860212	-2.13081	3.09871	0.060316	-4.32193	nan	nan	nan	0.418015	nan	nan	nan	nan	-0.23526555909756322;0.355897472418344;-4.321928094887363;-4.321928094887363;-4.321928094887363	-0.235266	0.355897	-4.32193	-4.32193
P51659_E629	P51659		Peroxisomal multifunctional enzyme type 2	HSD17B4		LQSTFVFE*EIGR	1	2	8_E[436.2256];8_E[442.2633]	2	E	1	436.2256;442.2633	1	1	1	nan	nan	nan	nan	1	nan	nan	nan	nan	nan	nan	nan	nan	nan	nan	0.37006	-1.39828	nan	-1.39828	nan	nan	nan	nan	nan	nan	nan	nan	nan	-1.39828	-1.39828
P51659_F628	P51659		Peroxisomal multifunctional enzyme type 2	HSD17B4		LQSTFVF*EEIGRR	1	3	7_F[436.2256];7_F[442.2633]	2	F	1	436.2256;442.2633	2	2	1	nan	nan	1	nan	1	nan	nan	nan	nan	nan	nan	nan	1	nan	nan	0.6417561;0.21866752	-1.15008	1.66083	-2.32447	nan	nan	0.0243041	nan	nan	nan	nan	nan	nan	-2.3244662965459657;0.02430406437143189	-2.32447
Q9NRG4_E263_L254	Q9NRG4		N-lysine methyltransferase SMYD2	SMYD2		L*RDSYFFTCE*CQECTTK	1	3	10_E[442.2633];1_L[436.2256]	2	E;L	2	442.2633;436.2256	1	2	2	nan	nan	nan	nan	1	1	nan	nan	nan	nan	nan	nan	nan	nan	nan	-0.34435013;-0.1461129	-1.27286	nan	-1.27286	nan	nan	nan	nan	0.825882	nan	nan	nan	nan	-0.6888702125130385;-1.8568438319226945	-0.68887	-1.85684
P54886_L127	P54886		Delta-1-pyrroline-5-carboxylate synthase	ALDH18A1		L*RHEILLSQSVR	1	4	1_L[442.2633];1_L[436.2256]	2	L	1	442.2633;436.2256	2	3	2	nan	nan	1	nan	1	1	nan	nan	nan	nan	nan	nan	1	nan	nan	0.714511	1.45714	4.05142	4.32193	nan	nan	-1.40765	nan	nan	nan	nan	nan	nan	4.321928094887363;4.321928094887363;-1.4076502981564254	4.32193	4.32193
Q8NCS4_L24	Q8NCS4		Transmembrane protein 35B	TMEM35B		L*SEEISAPVSER	1	10	1_L[442.2633];1_L[436.2256]	2	L	1	442.2633;436.2256	4	9	2	2	3	2	nan	1	1	1	1	1	1	1	1	1	nan	nan	0.7144222;0.6850157;0.8480602;-0.21972005;0.46743703;0.8079683;0.91186535	1.44695	2.39847	4.32193	-1.12387	2.37587	0.213856	nan	nan	0.110807	1.05162	0.249162	nan	4.321928094887363;4.321928094887363;-1.0455180713480987;-1.2022233145217787;3.444140346430552;1.3417358398816093;2.341747103768929;0.39004060786124417;0.03767211917488193	4.32193	4.32193	-1.04552	-1.20222
P02008_Y90	P02008		Hemoglobin subunit zeta	HBZ		LSELHAY*ILR	1	3	7_Y[436.2256];7_Y[442.2633]	2	Y	1	436.2256;442.2633	1	2	2	nan	nan	nan	nan	1	1	nan	nan	nan	nan	nan	nan	nan	nan	nan	0.56037724;-0.23137106	-0.740916	nan	-0.740916	nan	nan	nan	nan	2.34639	nan	nan	nan	nan	0.9182297927292906;-2.4000617400647943	0.91823	-2.40006
P07355_Y24	P07355		Annexin A2	ANXA2		LSLEGDHSTPPSAY*GSVK	1	3	14_Y[436.2256];14_Y[442.2633]	2	Y	1	436.2256;442.2633	1	2	2	nan	nan	nan	nan	1	1	nan	nan	nan	nan	nan	nan	nan	nan	nan	0.570227	-3.01596	nan	-3.01596	nan	nan	nan	nan	1.84691	nan	nan	nan	nan	-1.7099967667589226;-4.321928094887363	-1.71	-4.32193
Q9BXK5_E456	Q9BXK5		Bcl-2-like protein 13	BCL2L13		LSPAGEMKPMPLSE*GK	1	18	14_E[442.2633];14_E[436.2256]	2	E	1	442.2633;436.2256	4	7	2	2	1	2	nan	3	3	3	3	1	nan	nan	2	2	nan	nan	0.1476356;0.8100509;0.84605175;0.9157733;0.46352226;0.86778903;0.49976096;0.48461157;0.87666565;0.65157956;0.86736995;0.9486437	1.17534	2.58987	4.32193	-1.59838	2.09758	-0.11976	nan	nan	0.106891	nan	0.660475	nan	4.321928094887363;4.720863068994516;4.321928094887363;4.321928094887363;4.321928094887363;4.321928094887363;-1.4782250180380254;-2.139914903016257;-1.5227943759891385;-1.631846601449366;-2.206697349658754;-1.6739609159507314;2.0975848286197505;-1.9511112382340825;2.645644580975459;-2.711567579749566;1.5379959913962176	4.32193	4.32193	-1.52279	-1.67396
Q9BXK5_S455	Q9BXK5		Bcl-2-like protein 13	BCL2L13		LSPAGEMKPMPLS*EGK	1	7	13_S[436.2256];13_S[442.2633]	2	S	1	436.2256;442.2633	3	6	2	nan	2	nan	2	1	1	nan	nan	nan	1	1	nan	nan	1	1	0.5936833;0.43352982;0.28797287;0.6104009;0.8674241;0.70255446	1.6396	1.37557	2.23498	nan	2.61719	nan	0.066628	1.81646	nan	1.33997	nan	0.54	0.9505503796875239;3.519411178884106;3.564686444839421;1.6696863444870589;0.44846558414187404;-0.31520965296950115	0.95055	3.51941
O43808_L200	O43808		Peroxisomal membrane protein PMP34	SLC25A17		L*SSLDVFIIGAVAK	1	7	1_L[442.2633];1_L[436.2256]	2	L	1	442.2633;436.2256	3	6	2	2	2	nan	nan	1	1	1	1	1	1	nan	nan	nan	nan	nan	0.095434174;0.45149755;0.39515913;0.77449834;0.5405368	2.13042	4.48457	6.57859	-2.38969	2.20235	nan	nan	3.1914	0.749802	0.0202914	nan	nan	4.321928094887363;8.835242893001006;-1.8594956564934948;-2.9198753715365164;2.187999729517009;2.2166961320956706	4.32193	8.83524	-1.8595	-2.91988
P40939_A270	P40939		Trifunctional enzyme subunit alpha; mitochondrial	HADHA		LTA*YAMTIPFVR	1	11	3_A[442.2633];3_A[436.2256]	2	A	1	442.2633;436.2256	3	6	2	nan	2	2	nan	2	2	nan	nan	1	1	nan	2	2	nan	nan	0.20369676;0.5064315;0.5768604;0.56024194;0.6216614;0.78580487;0.7633679	1.76516	2.97458	4.71953	nan	1.80518	-1.22923	nan	0.562299	nan	0.722471	0.966798	nan	4.321928094887363;5.912348481444486;4.321928094887363;4.321928094887363;2.316048238043707;1.2943205359708618;1.338223599883884;-2.4294296072233252;-0.11206098903655262;-3.7136613768227105	5.11714	4.32193
P22059_E452	P22059		Oxysterol-binding protein 1	OSBP		LTE*DLEYHELLDR	1	4	3_E[442.2633];3_E[436.2256]	2	E	1	442.2633;436.2256	2	3	2	1	nan	nan	nan	1	1	nan	1	nan	nan	nan	nan	nan	nan	nan	0.18496977;0.325558;0.32232264	6.19192	1.29342	5.27733	7.10651	nan	nan	nan	0.43105	nan	nan	nan	nan	5.5821319871098725;4.972534535225725;7.106505913146636	5.58213	4.97253		7.10651
P23528_Q136	P23528		Cofilin-1	CFL1		LTGIKHELQ*ANCYEEVKDR	1	3	9_Q[436.2256];9_Q[442.2633]	2	Q	1	436.2256;442.2633	1	2	2	nan	nan	nan	nan	1	1	nan	nan	nan	nan	nan	nan	nan	nan	nan	0.6437268;0.8197635	-0.472899	nan	-0.472899	nan	nan	nan	nan	0.579204	nan	nan	nan	nan	-0.06333981319081444;-0.8824576526066746	-0.0633398	-0.882458
P07437_C239_T238	P07437	sp|P04350|TBB4A_HUMAN; sp|P68371|TBB4B_HUMAN; sp|Q13885|TBB2A_HUMAN; sp|Q9BVA1|TBB2B_HUMAN	Tubulin beta chain	TUBB	TUBB2A; TUBB2B; TUBB4A; TUBB4B	LTTPTYGDLNHLVSATMSGVTT*C*LR	1	5	23_C[436.2256];22_T[442.2633];23_C[442.2633];22_T[436.2256]	4	C;T	2	436.2256;442.2633	2	4	1	nan	3	nan	nan	1	nan	nan	nan	1	1	1	nan	nan	nan	nan	0.4583443;0.38685787;0.549459;0.84070385	0.547021	2.21266	-1.01757	nan	2.11161	nan	nan	nan	nan	0.820222	nan	nan	-1.017568103529259;2.6428131301456967;2.5250768808826956;1.1669421102522692	-1.01757
P07437_G223	P07437	sp|P04350|TBB4A_HUMAN; sp|P68371|TBB4B_HUMAN; sp|Q13885|TBB2A_HUMAN; sp|Q9BVA1|TBB2B_HUMAN	Tubulin beta chain	TUBB	TUBB2A; TUBB2B; TUBB4A; TUBB4B	LTTPTYG*DLNHLVSATMSGVTTCLR	1	2	7_G[442.2633];7_G[436.2256]	2	G	1	442.2633;436.2256	1	1	1	nan	nan	nan	nan	1	nan	nan	nan	nan	nan	nan	nan	nan	nan	nan	0.000514797	0.341481	nan	0.341481	nan	nan	nan	nan	nan	nan	nan	nan	nan	0.341481	0.341481
Q15691_E211	Q15691		Microtubule-associated protein RP/EB family member 1	MAPRE1		LTVEDLE*K	1	5	7_E[436.2256];7_E[442.2633]	2	E	1	436.2256;442.2633	2	4	2	2	nan	nan	nan	1	1	1	1	nan	nan	nan	nan	nan	nan	nan	0.23522964;0.66252875;0.3450828	-3.72387	1.58715	-2.60159	-4.84616	nan	nan	nan	2.43293	1.93273	nan	nan	nan	-0.8812466109120033;-4.321928094887363;-3.4795108004433764;-6.21280813276784	-0.881247	-4.32193	-3.47951	-6.21281
O75390_Y381	O75390		Citrate synthase; mitochondrial	CS		LVAQLY*K	1	7	6_Y[442.2633];6_Y[436.2256]	2	Y	1	442.2633;436.2256	3	6	2	2	nan	2	nan	1	1	1	1	nan	nan	nan	1	1	nan	nan	-0.0458569;0.35035473;-0.06511143;-0.085643366;0.61225456;0.24835142	-1.71736	0.982006	-0.652216	-2.58674	nan	-1.91312	nan	0.197977	0.69656	nan	0.365898	nan	-0.5122253344788569;-0.7922073991143374;-3.0792797952387616;-2.094195275707784;-1.6543894187593984;-2.171848016638589	-0.512225	-0.792207	-3.07928	-2.0942
Q14566_C301	Q14566		DNA replication licensing factor MCM6	MCM6		LVFLAC*CVAPTNPR	1	7	6_C[442.2633];6_C[436.2256]	2	C	1	442.2633;436.2256	3	6	2	2	2	nan	nan	1	1	1	1	1	1	nan	nan	nan	nan	nan	0.5814407;0.444157;0.7131473	3.22498	1.2862	4.32193	1.80941	3.54359	nan	nan	nan	0.0946358	1.10073	nan	nan	4.321928094887363;4.321928094887363;1.7424957210088436;1.8763309884024175;4.321928094887363;2.765258880050907	4.32193	4.32193	1.7425	1.87633
Q14566_L299	Q14566		DNA replication licensing factor MCM6	MCM6		LVFL*ACCVAPTNPR	1	3	4_L[442.2633];4_L[436.2256]	2	L	1	442.2633;436.2256	1	2	2	nan	nan	nan	nan	1	1	nan	nan	nan	nan	nan	nan	nan	nan	nan	0.512455	3.67087	nan	3.67087	nan	nan	nan	nan	0.920732	nan	nan	nan	nan	4.321928094887363;3.0198168714639264	4.32193	3.01982
P07602_D420	P07602		Prosaposin	PSAP		LVGYLD*R;KLVGYLD*R	2	15	6_D[442.2633];6_D[436.2256];7_D[436.2256];7_D[442.2633]	4	D	1	442.2633;436.2256	5	11	2	2	3	2	2	1	1	2	2	1	1	1	2	1	1	1	0.40893248;0.3956746;-0.084329076;0.18738127;0.54487556;0.24266244;0.5750792;0.1319211;0.7872194;-0.12785691;0.053544134;-0.034838207	-0.846462	3.09243	2.28974	-4.93187	2.19285	-2.28175	-1.50127	0.287061	0.765101	0.148895	1.87871	0.178846	2.4927185896876094;2.0867525601841472;-4.321928094887363;-4.459793192973103;-4.321928094887363;-6.623826774199643;2.168006846444452;2.352601696352135;2.0579360470610397;-1.8099817027152618;-5.410427253811961;-0.9533014451493282;-1.6277344501707938;-1.3748078766345855	2.49272	2.08675	-4.39086	-5.47288
P06753_E174	P06753		Tropomyosin alpha-3 chain	TPM3		LVIIE*GDLER;KLVIIE*GDLER	2	5	5_E[436.2256];5_E[442.2633];6_E[436.2256];6_E[442.2633]	4	E	1	436.2256;442.2633	2	4	2	2	nan	nan	nan	1	1	1	1	nan	nan	nan	nan	nan	nan	nan	0.32303378;0.10424819;0.84936273;0.58239543	-1.75821	2.26911	-0.153708	-3.36271	nan	nan	nan	0.159615	2.13199	nan	nan	nan	-0.0408427955878775;-0.26657229578026587;-1.855170946575765;-4.8702561824593396	-0.0408428	-0.266572	-1.85517	-4.87026
P08238_V592	P08238		Heat shock protein HSP 90-beta	HSP90AB1		LVSSPCCIV*TSTYGWTANMER	1	3	9_V[442.2633];9_V[436.2256]	2	V	1	442.2633;436.2256	1	2	2	nan	nan	nan	nan	1	1	nan	nan	nan	nan	nan	nan	nan	nan	nan	0.21692441;0.39325655	1.25975	nan	1.25975	nan	nan	nan	nan	0.73769	nan	nan	nan	nan	0.7381214391827524;1.7813728216700633	0.738121	1.78137
O14656_L42	O14656		Torsin-1A	TOR1A		L*YCLFAECCGQK;L*YCLFAECCGQKR	2	12	1_L[442.2633];1_L[436.2256]	2	L	1	442.2633;436.2256	3	6	2	2	nan	2	nan	2	2	2	2	nan	nan	nan	2	1	nan	nan	-0.14689976;0.14271678;0.034313668;0.15544131;-0.3498606	2.12601	2.45689	4.32193	-0.527507	nan	2.58361	nan	nan	0.112628	nan	2.45835	nan	4.321928094887363;4.321928094887363;4.321928094887363;4.321928094887363;-0.5982880578610262;-0.6160062619564072;-1.3039430175591433;0.408208052405005;4.321928094887363;-2.6313255641521165;4.321928094887363	4.32193	4.32193	-0.607147	-0.447867
O00231_L326	O00231		26S proteasome non-ATPase regulatory subunit 11	PSMD11		L*YDNLLEQNLIR	1	4	1_L[436.2256];1_L[442.2633]	2	L	1	436.2256;442.2633	2	3	2	1	nan	nan	nan	1	1	1	nan	nan	nan	nan	nan	nan	nan	nan	0.712891	-3.59263	1.03139	-2.86332	-4.32193	nan	nan	nan	2.06278	nan	nan	nan	nan	-4.321928094887363;-1.4047187262203213;-4.321928094887363	-4.32193	-1.40472	-4.32193
P49675_V138	P49675		Steroidogenic acute regulatory protein; mitochondrial	STAR		LYEELV*ER	1	3	6_V[442.2633]	1	V	1	442.263	1	2	2	nan	nan	nan	nan	1	1	nan	nan	nan	nan	nan	nan	nan	nan	nan		4.32193	nan	4.32193	nan	nan	nan	nan	nan	nan	nan	nan	nan	4.321928094887363;4.321928094887363	4.32193	4.32193
Q16850_H489	Q16850		Lanosterol 14-alpha demethylase	CYP51A1		LYEFDLIDGYFPTVNYTTMIH*TPENPVIR	1	2	21_H[442.2633]	1	H	1	442.263	1	1	1	nan	nan	nan	nan	1	nan	nan	nan	nan	nan	nan	nan	nan	nan	nan		4.32193	nan	4.32193	nan	nan	nan	nan	nan	nan	nan	nan	nan	4.32193	4.32193
P30086_L180	P30086		Phosphatidylethanolamine-binding protein 1	PEBP1		L*YEQLSGK	1	8	1_L[442.2633];1_L[436.2256]	2	L	1	442.2633;436.2256	3	7	2	nan	3	2	nan	1	1	nan	nan	1	1	1	1	1	nan	nan	0.24364989;-0.15392886;0.8780539;0.0013482459;0.5025862	-0.669471	3.84638	-1.03168	nan	3.3452	-4.32193	nan	0.236565	nan	0.994082	nan	nan	-0.8644071861654236;-1.1989611139439198;3.485918957570001;4.261425098171861;2.2882576546656384;-4.321928094887363;-4.321928094887363	-0.864407	-1.19896
Q9NX61_G164	Q9NX61		Transmembrane protein 161A	TMEM161A		LYFSAEEG*GER	1	4	8_G[442.2633];8_G[436.2256]	2	G	1	442.2633;436.2256	2	3	2	1	nan	nan	nan	1	1	nan	1	nan	nan	nan	nan	nan	nan	nan	0.75426316;0.63963264	2.4631	1.49434	3.51976	1.40645	nan	nan	nan	1.13444	nan	nan	nan	nan	2.7175891168028423;4.321928094887363;1.4064469356047364	2.71759	4.32193		1.40645
P50395_E214	P50395	sp|P31150|GDIA_HUMAN	Rab GDP dissociation inhibitor beta	GDI2	GDI1	LYSE*SLAR	1	3	4_E[436.2256];4_E[442.2633]	2	E	1	436.2256;442.2633	1	2	2	nan	nan	nan	nan	1	1	nan	nan	nan	nan	nan	nan	nan	nan	nan	0.054644063;-0.18790086	0.534149	nan	0.534149	nan	nan	nan	nan	0.383986	nan	nan	nan	nan	0.2626301039673136;0.8056684084183025	0.26263	0.805668
P62899_L105	P62899		60S ribosomal protein L31	RPL31		LYTL*VTYVPVTTFK	1	5	4_L[442.2633];4_L[436.2256]	2	L	1	442.2633;436.2256	2	4	2	nan	nan	2	nan	1	1	nan	nan	nan	nan	nan	1	1	nan	nan	0.20356	-3.64541	0.956744	-2.96889	nan	nan	-4.32193	nan	1.91349	nan	nan	nan	nan	-1.615848646624323;-4.321928094887363;-4.321928094887363;-4.321928094887363	-1.61585	-4.32193
Q9BTX1_G461	Q9BTX1		Nucleoporin NDC1	NDC1		MAG*IFDVNTCYGSPQSPQLIR	1	2	3_G[442.2633]	1	G	1	442.263	1	1	1	nan	nan	nan	nan	1	nan	nan	nan	nan	nan	nan	nan	nan	nan	nan		4.32193	nan	4.32193	nan	nan	nan	nan	nan	nan	nan	nan	nan	4.32193	4.32193
P07237_K436	P07237		Protein disulfide-isomerase	P4HB		MDSTANEVEAVK*VHSFPTLK	1	6	12_K[442.2633];12_K[436.2256]	2	K	1	442.2633;436.2256	3	5	1	1	3	nan	nan	1	nan	1	nan	1	1	1	nan	nan	nan	nan	0.7324361;0.8017558	1.45888	4.36371	4.32193	-3.5635	3.6182	nan	nan	nan	nan	1.21889	nan	nan	4.321928094887363;-3.563497806233028;4.321928094887363;2.210750256846371;4.321928094887363	4.32193		-3.5635
Q69YU5_A20	Q69YU5		Uncharacterized protein C12orf73	C12orf73		MFAASLLA*MCAGAEVVHR	1	4	8_A[442.2633];8_A[436.2256]	2	A	1	442.2633;436.2256	2	3	1	nan	2	nan	nan	1	nan	nan	nan	1	nan	1	nan	nan	nan	nan	0.33031714;0.56709975	2.46858	0.897072	1.83425	nan	3.1029	nan	nan	nan	nan	1.72396	nan	nan	1.8342542232821344;4.321928094887363;1.883881725328944	1.83425
Q69YU5_L19	Q69YU5		Uncharacterized protein C12orf73	C12orf73		MFAASLL*AMCAGAEVVHR	1	3	7_L[442.2633];7_L[436.2256]	2	L	1	442.2633;436.2256	1	2	2	nan	nan	nan	nan	1	1	nan	nan	nan	nan	nan	nan	nan	nan	nan	0.255931	3.88388	nan	3.88388	nan	nan	nan	nan	0.619498	nan	nan	nan	nan	4.321928094887363;3.4458254326608526	4.32193	3.44583
Q69YU5_G24	Q69YU5		Uncharacterized protein C12orf73	C12orf73		MFAASLLAMCAG*AEVVHR;PAGVPMSTYLKMFAASLLAMCAG*AEVVHR	2	11	12_G[442.2633];12_G[436.2256];23_G[442.2633];23_G[436.2256]	4	G	1	442.2633;436.2256	3	7	2	2	3	nan	nan	2	1	2	2	1	1	1	nan	nan	nan	nan	0.2989543;-0.06464751;0.72877926;-0.089700304;0.2422317;0.4923225;-0.35311615	2.88126	0.273309	3.18137	2.64665	2.81577	nan	nan	1.45726	0.400555	2.60874	nan	nan	4.321928094887363;4.101688642007218;2.1509265448398422;2.1372802729964664;2.589549545274403;2.651000324779445;3.20876884245856;4.321928094887363;4.321928094887363;-0.19654353625529214	4.21181	2.15093	2.36341	2.92988
P60842_A184_D185	P60842	sp|Q14240|IF4A2_HUMAN	Eukaryotic initiation factor 4A-I	EIF4A1	EIF4A2	MFVLDEA*D*EMLSR	1	2	7_A[442.2633];8_D[436.2256]	2	A;D	2	442.2633;436.2256	1	1	1	nan	nan	nan	nan	1	nan	nan	nan	nan	nan	nan	nan	nan	nan	nan	0.357226	-0.0915638	nan	-0.0915638	nan	nan	nan	nan	nan	nan	nan	nan	nan	-0.0915638	-0.0915638
P68104_G2	P68104	sp|Q05639|EF1A2_HUMAN	Elongation factor 1-alpha 1	EEF1A1	EEF1A2	MG*KEKTHINIVVIGHVDSGK	1	4	2_G[442.2633]	1	G	1	442.263	3	3	1	1	1	nan	nan	1	nan	nan	1	nan	1	nan	nan	nan	nan	nan		4.32193	nan	4.32193	4.32193	4.32193	nan	nan	nan	nan	nan	nan	nan	4.321928094887363;4.321928094887363;4.321928094887363	4.32193			4.32193
P48739_E85	P48739		Phosphatidylinositol transfer protein beta isoform	PITPNB		MIAPEGSLVFHE*K	1	8	12_E[442.2633];12_E[436.2256]	2	E	1	442.2633;436.2256	3	5	2	1	nan	2	nan	1	1	nan	2	nan	nan	nan	1	2	nan	nan	0.3703013;0.4155775;0.6700502;0.26925108;0.7950498	1.4571	2.52427	4.32193	0.489998	nan	-0.440629	nan	nan	nan	nan	1.84953	nan	4.321928094887363;4.321928094887363;-1.5876110554593226;2.567606596972622;0.8671886076735859;-2.966843036827288;-0.5300515748859724	4.32193	4.32193		0.489998
P78417_L117	P78417		Glutathione S-transferase omega-1	GSTO1		MIL*ELFSK	1	3	3_L[442.2633];3_L[436.2256]	2	L	1	442.2633;436.2256	1	2	2	nan	nan	nan	nan	1	1	nan	nan	nan	nan	nan	nan	nan	nan	nan	0.148593	4.20021	nan	4.20021	nan	nan	nan	nan	0.172132	nan	nan	nan	nan	4.07849663309854;4.321928094887363	4.0785	4.32193
P78417_E118	P78417		Glutathione S-transferase omega-1	GSTO1		MILE*LFSK	1	9	4_E[436.2256];4_E[442.2633]	2	E	1	436.2256;442.2633	4	8	2	2	3	nan	1	1	1	1	1	1	1	1	nan	nan	1	nan	0.31665006;-0.013485841;0.22477323;-0.016906295	2.98673	1.69511	3.23487	0.533382	3.85673	nan	4.32193	1.53733	0.237451	0.805739	nan	nan	2.147819782022154;4.321928094887363;0.7012856247413638;0.36547863979306633;2.9263466730951673;4.321928094887363;4.321928094887363;4.321928094887363	2.14782	4.32193	0.701286	0.365479
P27635_C105	P27635	sp|Q96L21|RL10L_HUMAN	60S ribosomal protein L10	RPL10	RPL10L	MLSC*AGADR	1	7	4_C[442.2633];4_C[436.2256]	2	C	1	442.2633;436.2256	3	6	2	2	nan	2	nan	1	1	1	1	nan	nan	nan	1	1	nan	nan	0.6986729;0.67130566;0.6007323	-2.98857	1.80192	-0.938586	-3.70521	nan	-4.32193	nan	0.155598	0.872171	nan	nan	nan	-0.8285623445100692;-1.0486106010806278;-4.321928094887363;-3.0884917072817455;-4.321928094887363;-4.321928094887363	-0.828562	-1.04861	-4.32193	-3.08849
P67812_M1	P67812		Signal peptidase complex catalytic subunit SEC11A	SEC11A		M*LSLDFLDDVR;M*LSLDFLDDVRR	2	14	1_M[442.2633];1_M[436.2256]	2	M	1	442.2633;436.2256	3	7	2	nan	3	2	nan	2	2	nan	nan	2	2	2	2	1	nan	nan	0.11026557;0.29873216;0.52639073;0.8429107;0.32483745;0.58473104;-0.22328101;0.66639894;0.7387313;0.74200183;0.58532274	1.15368	3.33908	4.08307	nan	1.86001	-2.48206	nan	1.31531	nan	0.467663	0.00837379	nan	4.321928094887363;1.9840868884048328;4.321928094887363;5.704354758966331;2.521722393901506;1.7679186202494048;0.9334435752663311;1.707110112627743;2.9749322365082143;1.2549409443896593;-2.8242940676876294;-2.151666371603602;-2.4761378981437865	3.15301	5.01314
P67812_L2	P67812		Signal peptidase complex catalytic subunit SEC11A	SEC11A		ML*SLDFLDDVR;ML*SLDFLDDVRR	2	17	2_L[442.2633];2_L[436.2256]	2	L	1	442.2633;436.2256	5	10	2	1	3	2	2	2	2	nan	1	1	2	1	2	1	2	2	0.4053014;0.25945204;0.46706486;0.38469064;0.46028593;0.66494423;0.66151136;0.8454027;0.8665134;0.83093715;0.7252588;0.7773326;0.7010516;0.1833999	1.73345	2.30783	5.43039	-0.18357	2.13605	-0.199898	1.4843	0.272318	nan	0.476565	1.00139	1.61022	4.321928094887363;6.923968848396869;4.321928094887363;6.1537374071299284;-0.18356960951770285;2.482499128864333;2.2516911562139676;2.41449414677368;1.5925659614422882;-0.08688040522632536;1.1032618719443503;-0.9079858743185143;2.5543985604509487;2.6913956222485798;-1.5589362373694944;2.250333408185415	5.62295	5.23783		-0.18357
P50991_E93	P50991		T-complex protein 1 subunit delta	CCT4		MLVE*LSK	1	3	4_E[436.2256];4_E[442.2633]	2	E	1	436.2256;442.2633	1	2	2	nan	nan	nan	nan	1	1	nan	nan	nan	nan	nan	nan	nan	nan	nan	0.19559236;-0.029268498	-0.0523367	nan	-0.0523367	nan	nan	nan	nan	0.25715	nan	nan	nan	nan	-0.2341690287596012;0.1294955914948774	-0.234169	0.129496
P48643_E375	P48643		T-complex protein 1 subunit epsilon	CCT5		MLVIE*QCK	1	7	5_E[436.2256];5_E[442.2633]	2	E	1	436.2256;442.2633	3	6	2	2	nan	2	nan	1	1	1	1	nan	nan	nan	1	1	nan	nan	0.065726615;-0.14034107;0.248271;0.16237646	-2.86061	1.88639	-0.731063	-3.52883	nan	-4.32193	nan	0.418166	0.0805263	nan	nan	nan	-1.026750816714155;-0.43537471861852645;-3.4718940977293418;-3.585775433731446;-4.321928094887363;-4.321928094887363	-1.02675	-0.435375	-3.47189	-3.58578
P04080_M2	P04080		Cystatin-B	CSTB		MM*CGAPSATQPATAETQHIADQVR	1	7	2_M[436.2256];2_M[442.2633]	2	M	1	436.2256;442.2633	3	5	2	2	nan	1	nan	1	2	1	1	nan	nan	nan	1	nan	nan	nan	0.24355444;0.12918085;0.105110936;0.83368486;0.011228045	0.451021	3.49778	-2.48269	-0.486177	nan	4.32193	nan	2.13156	0.753447	nan	nan	nan	-0.9754505783938806;-3.4162517490191493;-4.563602593431181;0.046590489134706974;-1.018944068389748;4.321928094887363	-0.975451	-3.98993	0.0465905	-1.01894
Q14697_D340	Q14697		Neutral alpha-glucosidase AB	GANAB		MMD*YLQGSGETPQTDVR	1	7	3_D[442.2633];3_D[436.2256]	2	D	1	442.2633;436.2256	3	6	1	nan	3	2	nan	1	nan	nan	nan	1	1	1	1	1	nan	nan	0.53569	4.05137	0.468622	4.32193	nan	3.51025	4.32193	nan	nan	nan	1.40587	nan	nan	4.321928094887363;4.321928094887363;4.321928094887363;1.886897648568778;4.321928094887363;4.321928094887363	4.32193
P02100_G26	P02100		Hemoglobin subunit epsilon	HBE1		MNVEEAGG*EALGR	1	3	8_G[442.2633];8_G[436.2256]	2	G	1	442.2633;436.2256	1	2	2	nan	nan	nan	nan	1	1	nan	nan	nan	nan	nan	nan	nan	nan	nan	0.5840782;0.18113372	0.437431	nan	0.437431	nan	nan	nan	nan	1.06197	nan	nan	nan	nan	1.1883582390701288;-0.3134960532046308	1.18836	-0.313496
P06748_P85	P06748		Nucleophosmin	NPM1		MSVQP*TVSLGGFEITPPVVLR	1	4	5_P[442.2633];5_P[436.2256]	2	P	1	442.2633;436.2256	2	3	1	nan	2	nan	nan	1	nan	nan	nan	nan	1	1	nan	nan	nan	nan	0.73311466;0.49027875	1.96394	1.91231	0.611732	nan	3.31614	nan	nan	nan	nan	1.4224	nan	nan	0.611731980988391;4.321928094887363;2.3103563187277225	0.611732
P06748_Q84	P06748		Nucleophosmin	NPM1		MSVQ*PTVSLGGFEITPPVVLR	1	4	4_Q[442.2633];4_Q[436.2256]	2	Q	1	442.2633;436.2256	3	3	1	1	nan	1	nan	1	nan	nan	1	nan	nan	nan	1	nan	nan	nan	0.8556213;0.077826105;0.77095324	-3.66279	2.98971	-0.616658	-6.59268	nan	-3.77903	nan	nan	nan	nan	nan	nan	-0.6166584426219948;-6.592680103917893;-3.77902663716407	-0.616658			-6.59268
P40939_P195	P40939		Trifunctional enzyme subunit alpha; mitochondrial	HADHA		MVGVP*AALDMMLTGR	1	3	5_P[442.2633];5_P[436.2256]	2	P	1	442.2633;436.2256	1	2	2	nan	nan	nan	nan	1	1	nan	nan	nan	nan	nan	nan	nan	nan	nan	0.233137	4.5955	nan	4.5955	nan	nan	nan	nan	0.386882	nan	nan	nan	nan	4.869062214304627;4.321928094887363	4.86906	4.32193
P40939_D199	P40939		Trifunctional enzyme subunit alpha; mitochondrial	HADHA		MVGVPAALD*MMLTGR	1	6	9_D[442.2633];9_D[436.2256]	2	D	1	442.2633;436.2256	2	3	1	2	nan	nan	nan	1	nan	2	2	nan	nan	nan	nan	nan	nan	nan	0.184731	4.29795	0.0339088	4.32193	4.27397	nan	nan	nan	nan	0.0678177	nan	nan	nan	4.321928094887363;4.130110811996475;4.321928094887363;4.321928094887363;4.321928094887363	4.32193		4.22602	4.32193
P18621_N101_S100	P18621		60S ribosomal protein L17	RPL17		NAES*N*AELK	1	3	4_S[436.2256];5_N[442.2633]	2	S;N	2	436.2256;442.2633	1	2	2	nan	nan	nan	nan	1	1	nan	nan	nan	nan	nan	nan	nan	nan	nan	0.8260343;0.5920831	-0.282728	nan	-0.282728	nan	nan	nan	nan	0.166354	nan	nan	nan	nan	-0.40035781651773766;-0.165097515523676	-0.400358	-0.165098
O43175_G367	O43175		D-3-phosphoglycerate dehydrogenase	PHGDH		NAG*NCLSPAVIVGLLK	1	3	3_G[436.2256];3_G[442.2633]	2	G	1	436.2256;442.2633	2	2	1	1	nan	nan	nan	1	nan	1	nan	nan	nan	nan	nan	nan	nan	nan	0.47383547;0.6174101	-1.89613	3.2321	0.389312	-4.18157	nan	nan	nan	nan	nan	nan	nan	nan	0.38931216569390087;-4.1815724802927114	0.389312		-4.18157
P40227_M418	P40227		T-complex protein 1 subunit zeta	CCT6A		NAIDDGCVVPGAGAVEVAM*AEALIK	1	3	19_M[442.2633];19_M[436.2256]	2	M	1	442.2633;436.2256	1	2	2	nan	nan	nan	nan	1	1	nan	nan	nan	nan	nan	nan	nan	nan	nan	0.1270854;0.2235869	-1.20079	nan	-1.20079	nan	nan	nan	nan	1.01475	nan	nan	nan	nan	-1.9183255920584559;-0.48324725284847464	-1.91833	-0.483247
P31930_E411	P31930		Cytochrome b-c1 complex subunit 1; mitochondrial	UQCRC1		NALVSHLDGTTPVCE*DIGR	1	12	15_E[442.2633];15_E[436.2256]	2	E	1	442.2633;436.2256	5	11	2	2	3	2	2	1	1	1	1	1	1	1	1	1	1	1	0.66987014;0.4302582;0.7083739;0.8554453;0.54959583;0.7561688;0.7561326	3.29557	1.76062	4.32193	4.94645	2.03907	4.32193	0.848503	nan	0.0808497	0.408468	nan	0.203787	4.321928094887363;4.321928094887363;5.0036189596444265;4.889280210865996;2.3077828145887658;2.240399033307414;1.5690147845726838;4.321928094887363;4.321928094887363;0.7044036271687644;0.9926023222637328	4.32193	4.32193	5.00362	4.88928
Q8TCT9_S64	Q8TCT9		Minor histocompatibility antigen H13	HM13		NAS*DMPETITSR	1	4	3_S[436.2256];3_S[442.2633]	2	S	1	436.2256;442.2633	2	3	2	nan	1	nan	nan	1	1	nan	nan	nan	nan	1	nan	nan	nan	nan	0.62902397;0.5173383;0.64737153	3.27698	2.55698	5.08504	nan	1.46892	nan	nan	0.689134	nan	nan	nan	nan	5.572327444753435;4.597745152129762;1.4689153911231179	5.57233	4.59775
Q00765_N17	Q00765		Receptor expression-enhancing protein 5	REEP5		N*CMTDLLAK	1	21	1_N[442.2633];1_N[436.2256]	2	N	1	442.2633;436.2256	5	11	2	2	3	2	2	2	2	2	2	2	2	2	2	2	1	1	0.14531028;0.24587302;0.6773495;0.3583051;0.23912549;0.34669995;0.12110289;0.36759067;-0.38769916;0.6993915;-0.26580763;0.29569113;0.867891;0.8426551;0.8816344;0.6379061;0.3703437;0.37410966	0.367697	2.73759	4.79141	-2.17985	0.405352	-1.6104	0.431972	0.820443	0.276545	0.93539	0.600767	0.692797	4.321928094887363;4.100610531512398;4.321928094887363;6.421172900404339;-1.7437787836525998;-3.007017939384589;-1.393588009502826;-2.5750227297931256;-1.9235710819551535;4.3418279840395115;-2.0343575791064685;3.2909452381172106;-2.1232054255033783;0.8804739017266976;-0.8819440259568847;-1.4892398153896902;-1.358273453340933;-2.712136877965402;0.9218536460045061;-0.05790882983879822	4.21127	5.37155	-2.3754	-1.98431
P48357_N880	P48357		Leptin receptor	LEPR		N*CSWAQGLNFQK	1	3	1_N[442.2633]	1	N	1	442.263	1	2	2	nan	nan	nan	nan	1	1	nan	nan	nan	nan	nan	nan	nan	nan	nan		4.32193	nan	4.32193	nan	nan	nan	nan	nan	nan	nan	nan	nan	4.321928094887363;4.321928094887363	4.32193	4.32193
Q9UKU0_W412	Q9UKU0		Long-chain-fatty-acid--CoA ligase 6	ACSL6		NDSIW*DELFFNK	1	3	5_W[442.2633];5_W[436.2256]	2	W	1	442.2633;436.2256	2	2	1	1	nan	nan	nan	1	nan	nan	1	nan	nan	nan	nan	nan	nan	nan	0.1699469;0.5817493	3.61001	5.59807	7.56845	-0.348422	nan	nan	nan	nan	nan	nan	nan	nan	7.568451604877703;-0.3484216075718209	7.56845			-0.348422
Q7Z388_Y618	Q7Z388		Probable C-mannosyltransferase DPY19L4	DPY19L4		NENIY*QIYSK;RNENIY*QIYSK;NENIY*QIYSKR	3	20	5_Y[442.2633];6_Y[442.2633];6_Y[436.2256];5_Y[436.2256]	4	Y	1	442.2633;436.2256	4	9	2	2	3	2	nan	2	2	3	3	1	1	1	3	3	nan	nan	0.87459016;-0.034884837;0.36431628;0.07715925;0.44375437;0.61413515;0.5145644;0.063905396;0.77367777;0.46163833;0.541016;0.4122371;0.7306111	3.32076	0.826457	2.84146	4.34082	2.48796	3.61281	nan	0.0435001	0.0267163	1.64031	1.00284	nan	4.321928094887363;1.2994685261968963;4.321928094887363;1.4225054878761465;4.321928094887363;3.4036488193659187;4.321928094887363;4.3597106922432;2.3772298626607045;4.574852299561694;1.980939349735083;4.321928094887363;1.1610248285991733;2.903697359389512;2.2393893376593232;3.3548856063508805;3.550572190873198;4.321928094887363;4.658367423423656	2.8107	2.87222	4.32193	4.35971
Q7Z388_N616	Q7Z388		Probable C-mannosyltransferase DPY19L4	DPY19L4		NEN*IYQIYSKR	1	3	3_N[442.2633]	1	N	1	442.263	1	2	2	nan	nan	nan	nan	1	1	nan	nan	nan	nan	nan	nan	nan	nan	nan		4.32193	nan	4.32193	nan	nan	nan	nan	nan	nan	nan	nan	nan	4.321928094887363;4.321928094887363	4.32193	4.32193
P48739_G36	P48739		Phosphatidylinositol transfer protein beta isoform	PITPNB		NETGG*GEGIEVLK	1	2	5_G[436.2256];5_G[442.2633]	2	G	1	436.2256;442.2633	1	1	1	nan	nan	nan	nan	1	nan	nan	nan	nan	nan	nan	nan	nan	nan	nan	0.184362	7.01648	nan	7.01648	nan	nan	nan	nan	nan	nan	nan	nan	nan	7.01648	7.01648
P48739_N32	P48739		Phosphatidylinositol transfer protein beta isoform	PITPNB		N*ETGGGEGIEVLKNEPYEK;N*ETGGGEGIEVLK;N*ETGGGEGIEVLKNEPYEKDGEK	3	17	1_N[442.2633];1_N[436.2256]	2	N	1	442.2633;436.2256	4	9	2	2	3	nan	2	1	2	3	1	2	1	2	nan	nan	2	2	0.2385778;0.6954212;0.6916477;0.7308964;0.8054154;0.75142413;0.27834547;0.16255283;0.74800456;0.3897148	3.24736	1.3658	4.99018	1.7245	2.80915	nan	3.46561	0.945056	2.2508	1.35931	nan	0.335052	4.321928094887363;6.994949067184245;4.321928094887363;3.3160599170696368;2.139358055345215;4.321928094887363;0.13294394111541075;1.1453130624774235;2.235401326633124;4.321928094887363;2.7480754038562476;2.082225072182265;2.1354490891221785;4.321928094887363;4.321928094887363;3.083120407362952	4.32193	5.65844	3.31606	0.132944
P48739_T34	P48739		Phosphatidylinositol transfer protein beta isoform	PITPNB		NET*GGGEGIEVLKNEPYEKDGEK	1	2	3_T[442.2633]	1	T	1	442.263	1	1	1	nan	nan	nan	nan	1	nan	nan	nan	nan	nan	nan	nan	nan	nan	nan		4.32193	nan	4.32193	nan	nan	nan	nan	nan	nan	nan	nan	nan	4.32193	4.32193
Q9P032_E15	Q9P032		NADH dehydrogenase [ubiquinone] 1 alpha subcomplex assembly factor 4	NDUFAF4		NFNLE*NR	1	8	5_E[442.2633];5_E[436.2256]	2	E	1	442.2633;436.2256	3	7	2	2	3	nan	nan	1	1	1	1	1	1	1	nan	nan	nan	nan	-0.09067843;0.049313713;0.10525668;0.91298795;0.15466025;0.19294408	2.02412	2.42451	4.00534	-0.679477	2.7465	nan	nan	0.447726	0.294495	0.41413	nan	nan	4.321928094887363;3.6887477081080746;-0.8877172032477934;-0.47123769943632465;2.420907134383431;3.2126041401501286;2.605987864841736	4.32193	3.68875	-0.887717	-0.471238
P58546_E17	P58546		Myotrophin	MTPN		NGDLDE*VK	1	3	6_E[436.2256];6_E[442.2633]	2	E	1	436.2256;442.2633	1	2	2	nan	nan	nan	nan	1	1	nan	nan	nan	nan	nan	nan	nan	nan	nan	0.32542473;0.5343112	-0.62033	nan	-0.62033	nan	nan	nan	nan	0.756068	nan	nan	nan	nan	-1.1549507705428166;-0.08570867468753267	-1.15495	-0.0857087
Q96N66_D303_Y305	Q96N66		Lysophospholipid acyltransferase 7	MBOAT7		NID*CY*STDFCVR	1	3	5_Y[436.2256];3_D[442.2633]	2	Y;D	2	436.2256;442.2633	1	2	2	nan	nan	nan	nan	1	1	nan	nan	nan	nan	nan	nan	nan	nan	nan	0.47755122;0.27267405	4.88828	nan	4.88828	nan	nan	nan	nan	0.0382379	nan	nan	nan	nan	4.915317211502865;4.861240662866642	4.91532	4.86124
P05387_E52	P05387		60S acidic ribosomal protein P2	RPLP2		NIE*DVIAQGIGK	1	6	3_E[442.2633];3_E[436.2256]	2	E	1	442.2633;436.2256	3	5	2	1	nan	nan	2	1	1	nan	1	nan	nan	nan	nan	nan	1	1	0.20698941;-0.030587582	-2.87614	2.50418	0.0154334	-4.32193	nan	nan	-4.32193	0.185646	nan	nan	nan	nan	-0.11583851938164783;0.14670523821953574;-4.321928094887363;-4.321928094887363;-4.321928094887363	-0.115839	0.146705		-4.32193
Q15691_E225	Q15691		Microtubule-associated protein RP/EB family member 1	MAPRE1		NIE*LICQENEGENDPVLQR	1	7	3_E[442.2633];3_E[436.2256]	2	E	1	442.2633;436.2256	4	6	1	nan	1	2	2	1	nan	nan	nan	1	nan	nan	1	1	1	1	0.67090976;0.44624865;0.7864104;0.10381236	0.277391	3.51318	2.70213	nan	3.31787	-4.32193	-0.58851	nan	nan	nan	nan	0.134033	2.7021335526157757;3.317869073942353;-4.321928094887363;-4.321928094887363;-0.4937341919560853;-0.6832852330699665	2.70213
Q14204_N4506	Q14204		Cytoplasmic dynein 1 heavy chain 1	DYNC1H1		N*IHVCLGGLFVPEAYITATR	1	3	1_N[436.2256];1_N[442.2633]	2	N	1	436.2256;442.2633	1	2	2	nan	nan	nan	nan	1	1	nan	nan	nan	nan	nan	nan	nan	nan	nan	0.208333	-4.84657	nan	-4.84657	nan	nan	nan	nan	0.741957	nan	nan	nan	nan	-4.321928094887363;-5.371213293579108	-4.32193	-5.37121
P22830_A336	P22830		Ferrochelatase; mitochondrial	FECH		NILLVPIA*FTSDHIETLYELDIEYSQVLAKECGVENIRR	1	2	8_A[442.2633]	1	A	1	442.263	1	1	1	nan	nan	nan	nan	1	nan	nan	nan	nan	nan	nan	nan	nan	nan	nan		4.32193	nan	4.32193	nan	nan	nan	nan	nan	nan	nan	nan	nan	4.32193	4.32193
P26038_D252	P26038	sp|P15311|EZRI_HUMAN; sp|P35241|RADI_HUMAN	Moesin	MSN	EZR; RDX	NISFND*K;NISFND*KK	2	7	6_D[442.2633];6_D[436.2256]	2	D	1	442.2633;436.2256	2	4	2	2	nan	nan	nan	1	1	2	2	nan	nan	nan	nan	nan	nan	nan	0.55708385;0.6823073;0.07079606;0.6868153	1.98608	3.30339	4.32193	-0.349767	nan	nan	nan	nan	1.08669	nan	nan	nan	4.321928094887363;4.321928094887363;-1.1586221396273855;-1.0777182930619489;2.334751336514679;-1.4974788153967564	4.32193	4.32193	-1.11817	0.418636
P68363_R221	P68363	sp|P68366|TBA4A_HUMAN; sp|Q6PEY2|TBA3E_HUMAN; sp|Q71U36|TBA1A_HUMAN; sp|Q9BQE3|TBA1C_HUMAN; sp|Q9NY65|TBA8_HUMAN	Tubulin alpha-1B chain	TUBA1B	TUBA1A; TUBA1C; TUBA3E; TUBA4A; TUBA8	NLDIER*PTYTNLNR	1	4	6_R[436.2256];6_R[442.2633]	2	R	1	436.2256;442.2633	2	3	1	nan	2	nan	nan	1	nan	nan	nan	1	nan	1	nan	nan	nan	nan	0.26378512;-0.00875767;0.8366138	1.16032	0.162415	1.27516	nan	1.04547	nan	nan	nan	nan	1.66931	nan	nan	1.2751613005843019;-0.13490798462232456;2.225852294697054	1.27516
P12956_E491	P12956		X-ray repair cross-complementing protein 6	XRCC6		NLE*ALALDLMEPEQAVDLTLPK	1	7	3_E[442.2633];3_E[436.2256]	2	E	1	442.2633;436.2256	3	5	2	1	nan	2	nan	2	1	1	nan	nan	nan	nan	1	1	nan	nan	0.8111602;0.6825583;0.2575367;0.88381255	-2.17457	3.21981	1.52757	-3.72936	nan	-4.32193	nan	1.83281	nan	nan	nan	nan	0.4175040590011698;0.04566110988081808;2.823562425873216;-3.7293624355631128;-4.321928094887363;-4.321928094887363	0.231583	2.82356	-3.72936
P05023_E365	P05023	sp|P13637|AT1A3_HUMAN; sp|P50993|AT1A2_HUMAN; sp|Q13733|AT1A4_HUMAN	Sodium/potassium-transporting ATPase subunit alpha-1	ATP1A1	ATP1A2; ATP1A3; ATP1A4	NLEAVE*TLGSTSTICSDK;NLEAVE*TLGSTSTICSDKTGTLTQNR	2	7	6_E[436.2256];6_E[442.2633]	2	E	1	436.2256;442.2633	5	6	1	1	1	2	1	1	nan	nan	1	nan	nan	1	1	1	1	nan	0.7420418;0.4438961;0.7355557;0.8299608	3.81846	1.91796	6.38155	3.92807	1.03974	3.42098	4.32193	nan	nan	nan	1.27413	nan	6.381553544772276;3.9280723046036985;1.0397402126648743;2.5200403620311667;4.321928094887363;4.321928094887363	6.38155			3.92807
P05023_E365_V364	P05023	sp|P13637|AT1A3_HUMAN; sp|P50993|AT1A2_HUMAN; sp|Q13733|AT1A4_HUMAN	Sodium/potassium-transporting ATPase subunit alpha-1	ATP1A1	ATP1A2; ATP1A3; ATP1A4	NLEAV*E*TLGSTSTICSDKTGTLTQNR;NLEAV*E*TLGSTSTICSDK	2	8	6_E[436.2256];5_V[442.2633];6_E[442.2633];5_V[436.2256]	4	E;V	2	436.2256;442.2633	3	6	2	nan	3	1	nan	1	1	nan	nan	1	2	1	1	nan	nan	nan	0.2638952;0.24599066;0.5911116;0.66652584;0.74630743;0.5893269;0.6156761	5.13051	2.49582	7.50372	nan	2.52792	5.3599	nan	0.475662	nan	0.378555	nan	nan	7.167373275309006;7.840061109407649;2.9472051721776795;2.3118103814649844;2.5388026410068245;2.211253349918962;5.359904084086539	7.16737	7.84006
Q12934_L213	Q12934		Filensin	BFSP1		NLLEVQTYISILQQIIHTTPPASIVTSGMREEKLL*TER	1	2	35_L[436.2256]	1	L	1	436.226	1	1	1	nan	nan	nan	nan	1	nan	nan	nan	nan	nan	nan	nan	nan	nan	nan		-4.32193	nan	-4.32193	nan	nan	nan	nan	nan	nan	nan	nan	nan	-4.32193	-4.32193
P33897_E400	P33897		ATP-binding cassette sub-family D member 1	ABCD1		NLLTAAADAIE*R	1	12	11_E[442.2633];11_E[436.2256]	2	E	1	442.2633;436.2256	5	11	2	2	3	2	2	1	1	1	1	1	1	1	1	1	1	1	0.4081301;0.54368025;0.63368076;0.8456867;0.74947566;0.9159505;0.74109894;0.9182906	0.587361	2.62163	4.32193	-0.45198	2.06893	-0.621654	-2.38042	nan	0.851645	0.682245	0.473624	2.74571	4.321928094887363;4.321928094887363;0.15022408044129743;-1.0541842968212631;2.734423502623594;2.1012723414287717;1.3710832072777883;-0.28675111743758597;-0.9565564964326649;-0.4389043582224258;-4.321928094887363	4.32193	4.32193	0.150224	-1.05418
P08670_E288	P08670	sp|P41219|PERI_HUMAN	Vimentin	VIM	PRPH	NLQEAE*EWYK	1	4	6_E[436.2256];6_E[442.2633]	2	E	1	436.2256;442.2633	3	3	1	nan	1	1	nan	1	nan	nan	nan	nan	1	nan	1	nan	nan	nan	0.24126752;0.7067884;0.80265754	0.911509	3.57591	3.80457	nan	2.0164	-3.08645	nan	nan	nan	nan	nan	nan	3.8045702449460572;2.0164029732288413;-3.086447413651027	3.80457
Q13445_E191	Q13445		Transmembrane emp24 domain-containing protein 1	TMED1		NLQEGNLE*R;DRNLQEGNLE*R	2	14	8_E[436.2256];8_E[442.2633];10_E[436.2256];10_E[442.2633]	4	E	1	436.2256;442.2633	5	11	2	2	3	2	2	1	1	1	1	1	1	1	2	2	1	1	0.6689687;0.54381764;0.5607099;0.6492982;0.5235804;0.48708633;0.77681744;0.21839702;0.83038384;0.95892316;0.5652656;0.75398445	1.79084	1.97663	4.49411	-0.376905	1.78942	0.204897	2.84266	0.305093	0.0132312	0.653922	0.511947	2.092	4.278376147991363;4.709843390402207;-0.3675493168995493;-0.38626111050802536;2.5030462517972105;1.6463110579151081;1.2189069907897436;1.2658170369341963;-0.1320215143941508;0.5299280572188902;-0.8441373484502805;1.3633888665952565;4.321928094887363	4.27838	4.70984	-0.367549	-0.386261
P54577_G23	P54577		Tyrosine--tRNA ligase; cytoplasmic	YARS		NLQEVLG*EEK	1	3	7_G[442.2633];7_G[436.2256]	2	G	1	442.2633;436.2256	1	2	2	nan	nan	nan	nan	1	1	nan	nan	nan	nan	nan	nan	nan	nan	nan	-0.21066031;-0.24518076	-0.932099	nan	-0.932099	nan	nan	nan	nan	1.01513	nan	nan	nan	nan	-1.6499030491675293;-0.21429571119595825	-1.6499	-0.214296
Q9BV40_S18	Q9BV40		Vesicle-associated membrane protein 8	VAMP8		NLQS*EVEGVK	1	3	4_S[442.2633]	1	S	1	442.263	1	2	2	nan	nan	nan	nan	1	1	nan	nan	nan	nan	nan	nan	nan	nan	nan		4.32193	nan	4.32193	nan	nan	nan	nan	nan	nan	nan	nan	nan	4.321928094887363;4.321928094887363	4.32193	4.32193
Q96B49_S63	Q96B49		Mitochondrial import receptor subunit TOM6 homolog	TOMM6		NLS*DIDLMAPQPGV	1	6	3_S[442.2633];3_S[436.2256]	2	S	1	442.2633;436.2256	3	5	2	1	nan	nan	2	1	1	nan	1	nan	nan	nan	nan	nan	1	1	0.61188495;0.7714828;0.41857523	2.53015	1.55365	4.32193	1.55694	nan	nan	1.71158	nan	nan	nan	nan	0.655001	4.321928094887363;4.321928094887363;1.5569434574069752;2.1747391143743524;1.2484278688684427	4.32193	4.32193		1.55694
P06744_E62	P06744		Glucose-6-phosphate isomerase	GPI		NLVTE*DVMR	1	5	5_E[436.2256];5_E[442.2633]	2	E	1	436.2256;442.2633	2	4	2	2	nan	nan	nan	1	1	1	1	nan	nan	nan	nan	nan	nan	nan	0.08564045;-0.106839895;0.5510384	-1.98183	1.67459	-0.79772	-3.16594	nan	nan	nan	0.171395	1.63481	nan	nan	nan	-0.9189143479303765;-0.6765254407443674;-2.009957857873855;-4.321928094887363	-0.918914	-0.676525	-2.00996	-4.32193
Q96HR9_E20	Q96HR9		Receptor expression-enhancing protein 6	REEP6		NLVTE*VLGALEAK	1	7	5_E[442.2633];5_E[436.2256]	2	E	1	442.2633;436.2256	3	6	2	nan	2	2	nan	1	1	nan	nan	nan	1	1	1	1	nan	nan	0.8644482;0.96269387;0.9022685;0.81021726	2.36824	1.75957	4.32193	nan	1.87451	0.908274	nan	nan	nan	0.443606	0.495103	nan	4.321928094887363;4.321928094887363;2.1881899393640336;1.5608357686854353;1.258364463442757;0.5581832719090495	4.32193	4.32193
P37802_C124	P37802		Transgelin-2	TAGLN2		NMAC*VQR	1	10	4_C[442.2633];4_C[436.2256]	2	C	1	442.2633;436.2256	3	7	2	2	3	nan	nan	2	2	1	1	1	1	1	nan	nan	nan	nan	0.52615756;0.9912305;0.9615801;0.9319329;0.3152408;0.5344842;0.32884115;0.1408104;0.13327825	-0.193506	1.65288	-0.915337	-1.3627	1.69752	nan	nan	0.0509424	1.42264	0.454707	nan	nan	-1.0893024705553016;-0.8134144969124693;-0.7341676575767468;-1.024462313178218;-2.3686622776378727;-0.35674458126376385;1.913745883774643;2.0037716326481703;1.1750519705582383	-0.951358	-0.879315	-2.36866	-0.356745
Q8WTS1_W272	Q8WTS1		1-acylglycerol-3-phosphate O-acyltransferase ABHD5	ABHD5		NMTIPYGW*AK	1	2	8_W[442.2633]	1	W	1	442.263	1	1	1	nan	nan	nan	nan	1	nan	nan	nan	nan	nan	nan	nan	nan	nan	nan		4.32193	nan	4.32193	nan	nan	nan	nan	nan	nan	nan	nan	nan	4.32193	4.32193
P39023_Y307	P39023		60S ribosomal protein L3	RPL3		NNASTDY*DLSDK	1	5	7_Y[436.2256];7_Y[442.2633]	2	Y	1	436.2256;442.2633	2	4	2	2	nan	nan	nan	1	1	1	1	nan	nan	nan	nan	nan	nan	nan	0.73250014;0.27770036;0.40649793	-2.28778	2.47547	-0.537359	-4.0382	nan	nan	nan	0.14758	0.401259	nan	nan	nan	-0.43300368488902385;-0.6417134054328659;-3.7544626708319138;-4.321928094887363	-0.433004	-0.641713	-3.75446	-4.32193
P45880_Y184	P45880		Voltage-dependent anion-selective channel protein 2	VDAC2		NNFAVGY*R	1	6	7_Y[436.2256];7_Y[442.2633]	2	Y	1	436.2256;442.2633	3	5	1	2	nan	2	nan	1	nan	1	1	nan	nan	nan	1	1	nan	nan	0.41427594;-0.004471627;0.2519602;0.53645223;0.8037184	-0.239247	3.71719	3.93978	-1.48063	nan	-3.17688	nan	nan	0.133193	nan	0.358665	nan	3.939778535092599;-1.3864522999535176;-1.5748162451816092;-2.9232695254070014;-3.4304981617152364	3.93978		-1.38645	-1.57482
Q01581_C86	Q01581		Hydroxymethylglutaryl-CoA synthase; cytoplasmic	HMGCS1		NNLSYDC*IGR	1	6	7_C[442.2633];7_C[436.2256]	2	C	1	442.2633;436.2256	3	5	2	2	nan	1	nan	1	1	1	1	nan	nan	nan	1	nan	nan	nan	-0.06516283;-0.09131739;0.9795945;0.45603326	-2.89045	1.79548	-0.875906	-3.47351	nan	-4.32193	nan	0.384816	0.556866	nan	nan	nan	-0.6037997542280109;-1.148012066914669;-3.079751378710921;-3.867278129708826;-4.321928094887363	-0.6038	-1.14801	-3.07975	-3.86728
P08238_E300_G302	P08238		Heat shock protein HSP 90-beta	HSP90AB1		NPDDITQEE*YG*EFYK	1	3	11_G[442.2633];9_E[436.2256]	2	G;E	2	442.2633;436.2256	1	2	2	nan	nan	nan	nan	1	1	nan	nan	nan	nan	nan	nan	nan	nan	nan	0.09826388;0.67427105	0.352334	nan	0.352334	nan	nan	nan	nan	0.194293	nan	nan	nan	nan	0.21494850956588515;0.4897199216106983	0.214949	0.48972
P48449_Y503	P48449		Lanosterol synthase	LSS		NPDGGFATY*ETK	1	8	9_Y[442.2633];9_Y[436.2256]	2	Y	1	442.2633;436.2256	3	7	2	nan	3	nan	2	1	1	nan	nan	1	1	1	nan	nan	1	1	-0.29496282;0.062711276;0.19864725;0.23523194	0.21512	4.0335	3.39497	nan	1.57232	nan	-4.32193	1.31092	nan	0.593749	nan	nan	2.4680078362280233;4.321928094887363;1.700608833321691;2.0914376462148554;0.9249138721393023;-4.321928094887363;-4.321928094887363	2.46801	4.32193
Q9UHD9_S260	Q9UHD9		Ubiquilin-2	UBQLN2		NQDLALSNLES*IPGGYNALRR	1	2	11_S[442.2633];11_S[436.2256]	2	S	1	442.2633;436.2256	1	1	1	nan	nan	nan	nan	1	nan	nan	nan	nan	nan	nan	nan	nan	nan	nan	-0.180344	3.03931	nan	3.03931	nan	nan	nan	nan	nan	nan	nan	nan	nan	3.03931	3.03931
Q99471_D23	Q99471		Prefoldin subunit 5	PFDN5		NQLD*QEVEFLSTSIAQLK	1	4	4_D[442.2633];4_D[436.2256]	2	D	1	442.2633;436.2256	2	3	1	nan	nan	nan	2	1	nan	nan	nan	nan	nan	nan	nan	nan	1	1	0.940194	0.942737	4.7789	4.32193	nan	nan	nan	-2.43645	nan	nan	nan	nan	2.66646	4.321928094887363;-0.5509814905883178;-4.321928094887363	4.32193
Q9Y256_P172	Q9Y256		CAAX prenyl protease 2	RCE1		NQVIAP*LTEELVFR	1	6	6_P[442.2633];6_P[436.2256]	2	P	1	442.2633;436.2256	2	5	2	nan	3	nan	nan	1	1	nan	nan	1	1	1	nan	nan	nan	nan	0.3841041;0.72105104;0.32211626	3.6031	1.01657	4.32193	nan	2.88428	nan	nan	nan	nan	0.553966	nan	nan	4.321928094887363;4.321928094887363;2.5666614508050873;3.523941165348158;2.562242307746045	4.32193	4.32193
P11142_N540	P11142		Heat shock cognate 71 kDa protein	HSPA8		N*SLESYAFNMK	1	2	1_N[442.2633];1_N[436.2256]	2	N	1	442.2633;436.2256	1	1	1	nan	nan	nan	nan	1	nan	nan	nan	nan	nan	nan	nan	nan	nan	nan	-0.00515049	0.351599	nan	0.351599	nan	nan	nan	nan	nan	nan	nan	nan	nan	0.351599	0.351599
Q7L2H7_D373	Q7L2H7		Eukaryotic translation initiation factor 3 subunit M	EIF3M		NSLLSLSD*T	1	3	8_D[442.2633]	1	D	1	442.263	1	2	2	nan	nan	nan	nan	1	1	nan	nan	nan	nan	nan	nan	nan	nan	nan		4.32193	nan	4.32193	nan	nan	nan	nan	nan	nan	nan	nan	nan	4.321928094887363;4.321928094887363	4.32193	4.32193
O00299_E130	O00299		Chloride intracellular channel protein 1	CLIC1		NSNPALNDNLE*K	1	4	11_E[442.2633];11_E[436.2256]	2	E	1	442.2633;436.2256	2	3	2	1	nan	nan	nan	1	1	nan	1	nan	nan	nan	nan	nan	nan	nan	0.5724177;0.65237683	-2.17106	3.04179	-0.0201917	-4.32193	nan	nan	nan	0.174421	nan	nan	nan	nan	-0.143525837652646;0.10314243009392979;-4.321928094887363	-0.143526	0.103142		-4.32193
P07437_S339	P07437	sp|P04350|TBB4A_HUMAN; sp|P68371|TBB4B_HUMAN; sp|Q13509|TBB3_HUMAN; sp|Q13885|TBB2A_HUMAN; sp|Q9BUF5|TBB6_HUMAN; sp|Q9BVA1|TBB2B_HUMAN	Tubulin beta chain	TUBB	TUBB2A; TUBB2B; TUBB3; TUBB4A; TUBB4B; TUBB6	NSS*YFVEWIPNNVK	1	6	3_S[436.2256];3_S[442.2633]	2	S	1	436.2256;442.2633	4	5	2	1	nan	1	1	1	1	1	nan	nan	nan	nan	nan	1	1	nan	0.45252708;0.37748742;0.5038205;0.1387477	-2.73599	1.37025	-1.96451	-3.37535	nan	-4.32193	-1.28217	1.55044	nan	nan	nan	nan	-3.06083786922975;-0.868186568043553;-3.3753504982047913;-4.321928094887363;-1.2821700638280509	-3.06084	-0.868187	-3.37535
Q9UJZ1_E45	Q9UJZ1		Stomatin-like protein 2; mitochondrial	STOML2		NTVVLFVPQQE*AWVVER	1	5	11_E[442.2633];11_E[436.2256]	2	E	1	442.2633;436.2256	2	4	2	2	nan	nan	nan	1	1	1	1	nan	nan	nan	nan	nan	nan	nan	0.19855	4.1536	0.238054	4.32193	3.98527	nan	nan	nan	nan	0.476108	nan	nan	nan	4.321928094887363;4.321928094887363;4.321928094887363;3.6486097103315718	4.32193	4.32193	4.32193	3.64861
P53634_N239	P53634		Dipeptidyl peptidase 1	CTSC		N*VHGINFVSPVR	1	3	1_N[442.2633];1_N[436.2256]	2	N	1	442.2633;436.2256	1	2	2	nan	nan	nan	nan	1	1	nan	nan	nan	nan	nan	nan	nan	nan	nan	0.39748904;0.10578623	0.315808	nan	0.315808	nan	nan	nan	nan	1.38277	nan	nan	nan	nan	-0.661959658717811;1.2935750660420093	-0.66196	1.29358
P49368_P409	P49368		T-complex protein 1 subunit gamma	CCT3		NVLLDPQLVP*GGGASEMAVAHALTEK	1	5	10_P[442.2633];10_P[436.2256]	2	P	1	442.2633;436.2256	2	4	2	2	nan	nan	nan	1	1	1	1	nan	nan	nan	nan	nan	nan	nan	0.112694554;0.48385584;0.12859854	-3.14517	0.0834268	-3.20416	-3.08618	nan	nan	nan	1.91244	1.74761	nan	nan	nan	-4.5564611163387445;-1.8518607820653512;-4.321928094887363;-1.8504272959796457	-4.55646	-1.85186	-4.32193	-1.85043
P07602_S246	P07602		Prosaposin	PSAP		NYIS*QYSEIAIQMMMHMQPK	1	6	4_S[436.2256];4_S[442.2633]	2	S	1	436.2256;442.2633	3	4	2	1	1	nan	nan	2	1	nan	1	1	nan	nan	nan	nan	nan	nan	0.36866587;0.4387851	0.522156	4.20828	3.27706	-4.32193	2.61134	nan	nan	1.47767	nan	nan	nan	nan	2.232186240835212;2.232186240835212;4.321928094887363;-4.321928094887363;2.6113389239468194	2.23219	4.32193		-4.32193
P07602_Y248	P07602		Prosaposin	PSAP		NYISQY*SEIAIQMMMHMQPK	1	3	6_Y[442.2633];6_Y[436.2256]	2	Y	1	442.2633;436.2256	1	2	2	nan	nan	nan	nan	1	1	nan	nan	nan	nan	nan	nan	nan	nan	nan	0.23612449;0.34394965	4.83007	nan	4.83007	nan	nan	nan	nan	2.00309	nan	nan	nan	nan	6.246466623226487;3.413666662426752	6.24647	3.41367
P16615_N989	P16615		Sarcoplasmic/endoplasmic reticulum calcium ATPase 2	ATP2A2		N*YLEPGKECVQPATK;N*YLEPGK	2	12	1_N[442.2633];1_N[436.2256]	2	N	1	442.2633;436.2256	4	9	2	2	3	2	nan	1	1	2	2	1	1	1	1	1	nan	nan	0.3693033;0.42313772;0.6635825;0.37352443;0.42914656;0.2004385;0.4909552;-0.138273;0.8241878;0.6741285	0.707828	3.12142	4.061	-2.55553	2.57767	-1.25182	nan	0.369011	0.324459	1.27624	0.55559	nan	4.321928094887363;3.8000680723704328;-2.2605037693390213;-3.3094193407874473;-2.2141760020567505;-2.438038424393459;2.758003161832519;3.7541459772280183;1.2208462060878669;-0.858954982110885;-1.6446782107668443	4.32193	3.80007	-2.78496	-2.32611
P16615_P993	P16615		Sarcoplasmic/endoplasmic reticulum calcium ATPase 2	ATP2A2		NYLEP*GKECVQPATK	1	6	5_P[442.2633]	1	P	1	442.263	2	5	2	nan	3	nan	nan	1	1	nan	nan	1	1	1	nan	nan	nan	nan		4.32193	nan	4.32193	nan	4.32193	nan	nan	nan	nan	nan	nan	nan	4.321928094887363;4.321928094887363;4.321928094887363;4.321928094887363;4.321928094887363	4.32193	4.32193
P62993_P57	P62993		Growth factor receptor-bound protein 2	GRB2		P*HPWFFGK	1	10	1_P[436.2256];1_P[442.2633]	2	P	1	436.2256;442.2633	4	9	2	2	3	2	nan	1	1	1	1	1	1	1	1	1	nan	nan	0.6207858;0.4978954;0.12751144;0.43571755;0.7814152;0.71929884;0.13595365;0.25498453	-1.12191	2.60872	-0.979914	-2.59998	2.48882	-3.39656	nan	0.15565	0.382835	1.18042	1.30867	nan	-1.089975297225097;-0.8698524151184871;-2.3292768737597833;-2.8706869502830035;2.6947044330889423;3.5527471842266656;1.2190017084237785;-2.471189658756895;-4.321928094887363	-1.08998	-0.869852	-2.32928	-2.87069
Q9UKV5_E7	Q9UKV5		E3 ubiquitin-protein ligase AMFR	AMFR		PLLFLE*R	1	5	6_E[442.2633];6_E[436.2256]	2	E	1	442.2633;436.2256	3	4	1	1	nan	2	nan	1	nan	1	nan	nan	nan	nan	1	1	nan	nan	0.19195177;0.787174;0.65260065	0.829229	3.02477	4.32193	-0.911263	nan	-0.922977	nan	nan	nan	nan	0.187166	nan	4.321928094887363;-0.9112628648824902;-0.790631419661057;-1.0553235009743733	4.32193		-0.911263
P14174_P2	P14174		Macrophage migration inhibitory factor	MIF		P*MFIVNTNVPR	1	22	1_P[436.2256];1_P[442.2633]	2	P	1	436.2256;442.2633	5	11	2	2	3	2	2	2	2	2	2	1	2	2	2	2	2	2	0.6357037;0.55210376;0.73615575;0.6409322;0.6752989;0.6535238;0.7013038;0.49136186;0.7185227;0.7879137;0.7290353;0.39773276;0.7339163;0.6405369;0.53287435;0.7369614;0.5760484;0.43800303	-1.741	2.25399	-0.373163	-3.31996	1.21041	-4.43258	-1.78971	0.349646	0.142105	2.14568	0.0687184	1.64633	-0.8127533551316123;-0.42804580419732485;-0.15476475712383347;-0.09708708585378806;-3.5697899393252004;-3.271106283257172;-2.990032004348906;-3.4489316731631168;1.894542564820756;-4.321928094887363;1.934088918829165;4.321928094887363;1.539256804603932;-4.9110211090816795;-3.856961729250769;-4.321928094887363;-4.640419724514913;-3.813980848001745;-2.0936992190548156;1.8960700626637432;-3.147236584…	-0.6204	-0.125926	-3.42045	-3.21948
Q99805_G102	Q99805		Transmembrane 9 superfamily member 2	TM9SF2		PSENLGQVLFG*ER;RPSENLGQVLFG*ER;LDSVESVLPYEYTAFDFCQASEGKRPSENLGQVLFG*ER	3	9	11_G[442.2633];12_G[442.2633];36_G[436.2256];36_G[442.2633];12_G[436.2256]	5	G	1	442.2633;436.2256	3	5	2	1	2	nan	nan	2	2	2	nan	1	1	nan	nan	nan	nan	nan	0.6628496;0.71364486;0.7328964;0.75086516	3.24217	1.38596	4.32193	3.72528	1.67931	nan	nan	nan	nan	1.18599	nan	nan	4.321928094887363;4.321928094887363;4.321928094887363;4.321928094887363;3.9566733071270366;3.4938887901135485;2.5179323282252097;0.8406961077965804	4.32193	4.32193	3.72528
Q16342_E10_P8	Q16342		Programmed cell death protein 2	PDCD2		P*VE*LGFAESAPAWR	1	3	1_P[436.2256];3_E[442.2633]	2	P;E	2	436.2256;442.2633	1	2	2	nan	nan	nan	nan	1	1	nan	nan	nan	nan	nan	nan	nan	nan	nan	0.4693634;0.74899876	-0.391564	nan	-0.391564	nan	nan	nan	nan	0.777464	nan	nan	nan	nan	-0.9413145763304308;0.15818622193840554	-0.941315	0.158186
Q10713_E447	Q10713		Mitochondrial-processing peptidase subunit alpha	PMPCA		PVIFE*DVGR;AKTQLTSMLMMNLESRPVIFE*DVGR;TQLTSMLMMNLESRPVIFE*DVGR	3	23	5_E[442.2633];21_E[436.2256];21_E[442.2633];5_E[436.2256];19_E[436.2256];19_E[442.2633]	6	E	1	442.2633;436.2256	5	9	2	2	1	2	2	1	1	4	4	nan	1	nan	5	4	1	1	0.24392046;0.40841156;0.24777631;0.7026497;0.6511033;0.75454223;0.52433425;0.5320762;0.78518134;0.90066993;0.83123946;0.88762796;0.7862203;0.3909107;0.7208249;0.78852606;-0.14158691	1.10155	2.81632	4.32193	-2.10609	3.81111	-0.359118	-0.160061	nan	0.642471	nan	1.36261	0.0765416	4.321928094887363;4.321928094887363;-3.7247545672870834;-2.1142987864297216;-0.6529400497901203;-1.1892928001919396;-2.5537694446663655;-2.5670047698194467;-0.5082677399193029;-2.901483695165131;3.8111051618537193;0.6043901491342416;4.321928094887363;-4.321928094887363;4.321928094887363;-0.6826125056251878;-1.0797018362830928;-3.1706087192242505;-1.5655514567107494;3.2180025010316022;-0.105937562…	4.32193	4.32193	-1.6518	-2.56039
P04075_P2	P04075		Fructose-bisphosphate aldolase A	ALDOA		P*YQYPALTPEQK;P*YQYPALTPEQKK	2	8	1_P[436.2256];1_P[442.2633]	2	P	1	436.2256;442.2633	2	5	2	nan	3	nan	nan	2	2	nan	nan	1	1	1	nan	nan	nan	nan	0.087680645;0.37977538;0.1013792;0.44744465	0.524143	5.02065	-3.02599	nan	4.07428	nan	nan	0.081259	nan	0.428941	nan	nan	-4.8068130634995265;-1.1302565978827341;-1.8449765980974173;-4.321928094887363;4.321928094887363;3.5789796774839706;4.321928094887363	-2.96853	-3.08345
Q9BSY4_P61	Q9BSY4		Coiled-coil-helix-coiled-coil-helix domain-containing protein 5	CHCHD5		QACAQP*FEAFEECLR	1	3	6_P[442.2633]	1	P	1	442.263	1	2	2	nan	nan	nan	nan	1	1	nan	nan	nan	nan	nan	nan	nan	nan	nan		4.32193	nan	4.32193	nan	nan	nan	nan	nan	nan	nan	nan	nan	4.321928094887363;4.321928094887363	4.32193	4.32193
P40227_D107_Y109	P40227	sp|Q92526|TCPW_HUMAN	T-complex protein 1 subunit zeta	CCT6A	CCT6B	QAD*LY*ISEGLHPR	1	2	3_D[436.2256];5_Y[442.2633]	2	D;Y	2	436.2256;442.2633	1	1	1	nan	nan	nan	nan	1	nan	nan	nan	nan	nan	nan	nan	nan	nan	nan	0.302744	-0.210374	nan	-0.210374	nan	nan	nan	nan	nan	nan	nan	nan	nan	-0.210374	-0.210374
Q86UV5_C124	Q86UV5		Ubiquitin carboxyl-terminal hydrolase 48	USP48		QALYLCPSTC*SDYMLGDGIQEEK	1	5	10_C[442.2633];10_C[436.2256]	2	C	1	442.2633;436.2256	2	4	2	nan	nan	2	nan	1	1	nan	nan	nan	nan	nan	1	1	nan	nan	0.23993014;-0.090037435	-4.43295	1.59714	-5.5623	nan	nan	-3.3036	nan	1.75414	nan	nan	1.44013	nan	-6.802662554925808;-4.321928094887363;-4.321928094887363;-2.2852739281961822	-6.80266	-4.32193
P04083_W12	P04083		Annexin A1	ANXA1		QAW*FIENEEQEYVQTVK	1	2	3_W[442.2633];3_W[436.2256]	2	W	1	442.2633;436.2256	1	1	1	nan	nan	nan	nan	1	nan	nan	nan	nan	nan	nan	nan	nan	nan	nan	0.526908	-0.296786	nan	-0.296786	nan	nan	nan	nan	nan	nan	nan	nan	nan	-0.296786	-0.296786
P78527_Q1498	P78527		DNA-dependent protein kinase catalytic subunit	PRKDC		Q*CLPSLDLSCK	1	4	1_Q[436.2256];1_Q[442.2633]	2	Q	1	436.2256;442.2633	2	3	1	2	nan	nan	nan	1	nan	1	1	nan	nan	nan	nan	nan	nan	nan	0.280146	3.92529	0.560925	3.52866	4.32193	nan	nan	nan	nan	nan	nan	nan	nan	3.528660015078646;4.321928094887363;4.321928094887363	3.52866		4.32193	4.32193
P78527_C1507_S1506	P78527		DNA-dependent protein kinase catalytic subunit	PRKDC		QCLPSLDLS*C*K	1	3	10_C[442.2633];9_S[436.2256]	2	C;S	2	442.2633;436.2256	1	2	2	nan	nan	nan	nan	1	1	nan	nan	nan	nan	nan	nan	nan	nan	nan	-0.10903673;-0.292769	4.68706	nan	4.68706	nan	nan	nan	nan	0.460602	nan	nan	nan	nan	4.361362466099049;5.012752566858974	4.36136	5.01275
O60610_L537	O60610		Protein diaphanous homolog 1	DIAPH1		QDL*EAEVSQLTGEVAK	1	3	3_L[442.2633];3_L[436.2256]	2	L	1	442.2633;436.2256	1	2	2	nan	nan	nan	nan	1	1	nan	nan	nan	nan	nan	nan	nan	nan	nan	0.194315	-3.52139	nan	-3.52139	nan	nan	nan	nan	1.13213	nan	nan	nan	nan	-2.720858036113867;-4.321928094887363	-2.72086	-4.32193
Q9Y3D7_E27	Q9Y3D7		Mitochondrial import inner membrane translocase subunit TIM16	PAM16		QE*FAASR	1	12	2_E[442.2633];2_E[436.2256]	2	E	1	442.2633;436.2256	5	11	2	2	3	2	2	1	1	1	1	1	1	1	1	1	1	1	0.45914719;0.5769332;0.6490064;0.669032;0.55510336;0.5535766;0.50229007;0.90660083;0.84232855;0.65455043;0.7186096	1.54742	2.23232	4.98763	-0.863565	1.76281	0.0694748	1.78075	0.365956	0.0450189	0.262136	0.350301	0.18893	4.728855218095506;5.246395439126486;-0.8953983672521092;-0.8317320280695019;1.9303328227729561;1.8973822154169524;1.4607220994273151;0.3171747901401949;-0.17822514234344924;1.9143470808931362;1.6471601940129035	4.72886	5.2464	-0.895398	-0.831732
P07602_L433	P07602		Prosaposin	PSAP		QEIL*AALEK	1	2	4_L[442.2633];4_L[436.2256]	2	L	1	442.2633;436.2256	1	1	1	nan	nan	nan	nan	1	nan	nan	nan	nan	nan	nan	nan	nan	nan	nan	0.179776	0.700901	nan	0.700901	nan	nan	nan	nan	nan	nan	nan	nan	nan	0.700901	0.700901
P27701_Q115	P27701		CD82 antigen	CD82		Q*EMGGIVTELIR	1	16	1_Q[436.2256];1_Q[442.2633]	2	Q	1	436.2256;442.2633	4	9	2	2	3	2	nan	2	2	1	1	2	2	1	2	2	nan	nan	0.26329502;0.3591228;0.6157837;0.7903004;-0.09875821;0.7137509;0.9435983;0.83846986;0.56540215;0.57397753	1.04711	2.85283	4.67808	-1.9835	1.71313	-0.21926	nan	0.50368	0.924635	2.68369	0.100267	nan	4.488199200028215;5.580280537975726;4.321928094887363;4.321928094887363;-1.3296891905829573;-2.6373205232884187;4.321928094887363;4.321928094887363;-0.6077089153761879;4.321928094887363;-1.039662595724098;-0.8602808218115217;0.563560086613048;-0.45982867372224684;-0.12049097285174626	5.03424	4.32193	-1.32969	-2.63732
P60709_Q360	P60709	sp|A5A3E0|POTEF_HUMAN; sp|P0CG38|POTEI_HUMAN; sp|P0CG39|POTEJ_HUMAN; sp|P63261|ACTG_HUMAN; sp|Q6S8J3|POTEE_HUMAN	Actin; cytoplasmic 1	ACTB	ACTG1; POTEE; POTEF; POTEI; POTEJ	Q*EYDESGPSIVHR	1	2	1_Q[436.2256];1_Q[442.2633]	2	Q	1	436.2256;442.2633	1	1	1	nan	nan	nan	nan	1	nan	nan	nan	nan	nan	nan	nan	nan	nan	nan	0.642473	0.384645	nan	0.384645	nan	nan	nan	nan	nan	nan	nan	nan	nan	0.384645	0.384645
O95870_E132	O95870		Protein ABHD16A	ABHD16A		QFITILE*ATHR	1	8	7_E[436.2256];7_E[442.2633]	2	E	1	436.2256;442.2633	4	7	2	1	3	1	nan	1	1	nan	1	1	1	1	nan	1	nan	nan	0.40957922;0.3264391;0.3678183;0.681937;0.7748582;0.8587879;0.43358546	2.37934	1.86552	5.12173	0.951814	1.81578	1.62806	nan	0.905569	nan	0.230737	nan	nan	4.481391118346959;5.762059311169697;0.9518137526159046;2.076890563224498;1.7310914662534105;1.639347939371905;1.6280553127196007	4.48139	5.76206		0.951814
O00116_Q425	O00116		Alkyldihydroxyacetonephosphate synthase; peroxisomal	AGPS		Q*FQFGHALKPQVSSIFTSFLDGLK;Q*FQFGHALKPQVSSIFTSFLDGLKK	2	7	1_Q[436.2256];1_Q[442.2633]	2	Q	1	436.2256;442.2633	4	5	2	1	1	nan	1	2	1	nan	1	nan	nan	1	nan	nan	1	nan	-0.10430345;0.50019556;0.851702;0.72053546	1.36555	2.0332	2.34928	3.63742	0.435259	nan	-0.959771	2.78974	nan	nan	nan	nan	-3.568653391708377;4.321928094887363;4.321928094887363;3.6374241421633857;0.43525944909286574;-0.9597714923771974	0.376637	4.32193		3.63742
Q15365_E304	Q15365		Poly(rC)-binding protein 1	PCBP1		QGANINE*IR	1	5	7_E[436.2256];7_E[442.2633]	2	E	1	436.2256;442.2633	2	4	2	2	nan	nan	nan	1	1	1	1	nan	nan	nan	nan	nan	nan	nan	0.5708601;0.64893204;0.6177325	0.881854	3.46217	3.32998	-1.56627	nan	nan	nan	1.40283	0.197037	nan	nan	nan	2.338027823884003;4.321928094887363;-1.7055956193163981;-1.4269436654491356	2.33803	4.32193	-1.7056	-1.42694
Q99536_Q97	Q99536		Synaptic vesicle membrane protein VAT-1 homolog	VAT1		Q*GLYDRLPPLPVTPGMEGAGVVIAVGEGVSDR;Q*GLYDRLPPLPVTPGMEGAGVVIAVGEGVSDRK	2	11	1_Q[442.2633];1_Q[436.2256]	2	Q	1	442.2633;436.2256	3	7	2	2	3	nan	nan	2	1	1	1	1	2	2	nan	nan	nan	nan	0.53465146;0.8303671;0.79574263;0.4096524;-0.119859636;0.78785956	3.19658	1.04102	4.32193	2.99985	2.26795	nan	nan	nan	1.09268	1.1272	nan	nan	4.321928094887363;4.321928094887363;4.321928094887363;2.2272059143485254;3.7724905727284237;2.7350146803488937;4.321928094887363;1.8511679893618675;1.3854978932827642;0.579105510791125	4.32193	4.32193	2.22721	3.77249
A2RRP1_E498	A2RRP1		Neuroblastoma-amplified sequence	NBAS		QGLYLVTE*MER	1	12	8_E[442.2633];8_E[436.2256]	2	E	1	442.2633;436.2256	4	8	2	2	2	2	nan	2	1	1	1	1	nan	1	2	2	nan	nan	0.2783624;0.6074072;0.20654458;-0.037057005;0.39645728;0.34689933;0.5315653	1.55434	2.30046	4.32193	1.44636	1.75232	-1.30327	nan	nan	0.378802	1.93322	0.188722	nan	4.321928094887363;4.321928094887363;4.321928094887363;1.1785113731823007;1.7142185767418014;0.3853206744208388;3.1193117751461767;1.0167545696651556;-3.356398752314077;1.4484960837192267;-4.321928094887363	4.32193	4.32193	1.17851	1.71422
O75298_Q497	O75298		Reticulon-2	RTN2		Q*HQAQIDQYVGLVTNQLSHIK	1	8	1_Q[436.2256];1_Q[442.2633]	2	Q	1	436.2256;442.2633	3	7	2	nan	3	2	nan	1	1	nan	nan	1	1	1	1	1	nan	nan	0.3600596;0.29206106;0.1629123;0.372362;0.3297504;0.49466458	2.16112	3.89755	4.71023	nan	4.09864	-2.3255	nan	0.549142	nan	1.12832	0.184182	nan	5.098532689062818;4.321928094887363;3.025686718526684;5.27518503429982;3.99505641157331;-2.1952663112925186;-2.455739236700283	5.09853	4.32193
P50990_E434	P50990		T-complex protein 1 subunit theta	CCT8		QITSYGETCPGLE*QYAIKK	1	2	13_E[436.2256];13_E[442.2633]	2	E	1	436.2256;442.2633	1	1	1	nan	nan	nan	nan	1	nan	nan	nan	nan	nan	nan	nan	nan	nan	nan	0.272073	-0.509256	nan	-0.509256	nan	nan	nan	nan	nan	nan	nan	nan	nan	-0.509256	-0.509256
P68363_F87_Q85	P68363	sp|P68366|TBA4A_HUMAN; sp|Q71U36|TBA1A_HUMAN; sp|Q9BQE3|TBA1C_HUMAN; sp|Q9NY65|TBA8_HUMAN	Tubulin alpha-1B chain	TUBA1B	TUBA1A; TUBA1C; TUBA4A; TUBA8	Q*LF*HPEQLITGKEDAANNYAR	1	3	1_Q[436.2256];3_F[442.2633]	2	Q;F	2	436.2256;442.2633	1	2	2	nan	nan	nan	nan	1	1	nan	nan	nan	nan	nan	nan	nan	nan	nan	0.7462874;0.19979988	-1.00789	nan	-1.00789	nan	nan	nan	nan	1.19467	nan	nan	nan	nan	-0.16313724252577447;-1.852651740250248	-0.163137	-1.85265
B7ZAQ6_Q260	B7ZAQ6	sp|P0CG08|GPHRB_HUMAN	Golgi pH regulator A	GPR89A	GPR89B	Q*LFLETADLYATK	1	3	1_Q[442.2633]	1	Q	1	442.263	1	2	2	nan	nan	nan	nan	1	1	nan	nan	nan	nan	nan	nan	nan	nan	nan		4.32193	nan	4.32193	nan	nan	nan	nan	nan	nan	nan	nan	nan	4.321928094887363;4.321928094887363	4.32193	4.32193
P37802_E101	P37802		Transgelin-2	TAGLN2		QMEQISQFLQAAE*R	1	3	13_E[436.2256];13_E[442.2633]	2	E	1	436.2256;442.2633	1	2	2	nan	nan	nan	nan	1	1	nan	nan	nan	nan	nan	nan	nan	nan	nan	-0.50872934;0.3278437	-1.18474	nan	-1.18474	nan	nan	nan	nan	1.06659	nan	nan	nan	nan	-0.4305488931391805;-1.9389302947300582	-0.430549	-1.93893
Q9H4A6_T200	Q9H4A6		Golgi phosphoprotein 3	GOLPH3		QNFLLFDMT*THPLTNNNIK	1	3	9_T[442.2633]	1	T	1	442.263	1	2	2	nan	nan	nan	nan	1	1	nan	nan	nan	nan	nan	nan	nan	nan	nan		4.32193	nan	4.32193	nan	nan	nan	nan	nan	nan	nan	nan	nan	4.321928094887363;4.321928094887363	4.32193	4.32193
P51606_H258	P51606		N-acylglucosamine 2-epimerase	RENBP		QQNPGH*TLEAGWFLLR	1	2	6_H[442.2633];6_H[436.2256]	2	H	1	442.2633;436.2256	1	1	1	nan	nan	nan	nan	1	nan	nan	nan	nan	nan	nan	nan	nan	nan	nan	0.568812	-0.0640144	nan	-0.0640144	nan	nan	nan	nan	nan	nan	nan	nan	nan	-0.0640144	-0.0640144
Q9UNL2_D19	Q9UNL2		Translocon-associated protein subunit gamma	SSR3		QQSEEDLLLQD*FSR	1	3	11_D[436.2256];11_D[442.2633]	2	D	1	436.2256;442.2633	2	2	1	1	nan	nan	nan	1	nan	1	nan	nan	nan	nan	nan	nan	nan	nan	0.37586275;0.69401574	2.39785	2.74413	4.33824	0.457452	nan	nan	nan	nan	nan	nan	nan	nan	4.33824414189904;0.4574519163361324	4.33824		0.457452
P15311_A585	P15311		Ezrin	EZR		QRIDEFEA*L	1	3	8_A[442.2633];8_A[436.2256]	2	A	1	442.2633;436.2256	1	2	2	nan	nan	nan	nan	1	1	nan	nan	nan	nan	nan	nan	nan	nan	nan	-0.07431262;-0.030493524	-1.1799	nan	-1.1799	nan	nan	nan	nan	1.11535	nan	nan	nan	nan	-1.9685740719973523;-0.3912264173810599	-1.96857	-0.391226
P02654_E59	P02654		Apolipoprotein C-I	APOC1		QSE*LSAK	1	3	3_E[442.2633];3_E[436.2256]	2	E	1	442.2633;436.2256	1	2	2	nan	nan	nan	nan	1	1	nan	nan	nan	nan	nan	nan	nan	nan	nan	0.571411	4.49395	nan	4.49395	nan	nan	nan	nan	0.24327	nan	nan	nan	nan	4.665964203269518;4.321928094887363	4.66596	4.32193
Q9Y371_Q62	Q9Y371		Endophilin-B1	SH3GLB1		Q*TEVLLQPNPNAR	1	5	1_Q[442.2633];1_Q[436.2256]	2	Q	1	442.2633;436.2256	2	4	2	2	nan	nan	nan	1	1	1	1	nan	nan	nan	nan	nan	nan	nan	0.5912279;0.26504156	2.98007	1.89767	4.32193	1.63822	nan	nan	nan	nan	0.0840859	nan	nan	nan	4.321928094887363;4.321928094887363;1.6976754005577122;1.5787599897419575	4.32193	4.32193	1.69768	1.57876
P0DMV8_E444	P0DMV8	sp|P0DMV9|HS71B_HUMAN; sp|P34931|HS71L_HUMAN	Heat shock 70 kDa protein 1A	HSPA1A	HSPA1B; HSPA1L	QTQIFTTYSDNQPGVLIQVYE*GER	1	10	21_E[436.2256];21_E[442.2633]	2	E	1	436.2256;442.2633	5	9	2	2	1	2	2	1	1	1	1	nan	1	nan	1	1	1	1	0.52427226;0.11681559;-4.7403853E-4;0.5538066;0.69302845;0.74698454;0.28715223	-2.00954	3.18038	0.555244	-4.84139	2.20654	-4.36424	-3.60383	0.681457	0.734636	nan	0.413236	1.01554	0.07338094969147195;1.0371063597581538;-4.321928094887363;-5.360860479574162;2.2065358229306113;-4.072041870678599;-4.656446519986143;-2.885732142143336;-4.321928094887363	0.0733809	1.03711	-4.32193	-5.36086
P11142_Y443	P11142		Heat shock cognate 71 kDa protein	HSPA8		QTQTFTTYSDNQPGVLIQVY*EGER;QTQTFTTYSDNQPGVLIQVY*EGERAMTK	2	4	20_Y[436.2256];20_Y[442.2633]	2	Y	1	436.2256;442.2633	2	3	2	1	nan	nan	nan	1	1	nan	1	nan	nan	nan	nan	nan	nan	nan	0.84487575;0.23163725	-4.02215	0.423945	-3.72238	-4.32193	nan	nan	nan	1.41626	nan	nan	nan	nan	-2.7209314528958526;-4.723827165224148;-4.321928094887363	-2.72093	-4.72383		-4.32193
P54577_P458	P54577		Tyrosine--tRNA ligase; cytoplasmic	YARS		QVEPLDPP*AGSAPGEHVFVK	1	2	8_P[436.2256];8_P[442.2633]	2	P	1	436.2256;442.2633	1	1	1	nan	nan	nan	nan	1	nan	nan	nan	nan	nan	nan	nan	nan	nan	nan	0.49374	-2.21816	nan	-2.21816	nan	nan	nan	nan	nan	nan	nan	nan	nan	-2.21816	-2.21816
P80303_E66	P80303		Nucleobindin-2	NUCB2		QVIDVLE*TDK	1	8	7_E[442.2633];7_E[436.2256]	2	E	1	442.2633;436.2256	3	7	2	2	3	nan	nan	1	1	1	1	1	1	1	nan	nan	nan	nan	0.5195292;0.5753415;0.51680756;-0.10009943;0.85576063	1.55896	3.51927	4.32193	-2.40317	2.75813	nan	nan	nan	2.47125	0.74675	nan	nan	4.321928094887363;4.321928094887363;-0.6557281880391292;-4.150607123642294;3.5015176005238158;2.7648159226339533;2.0080625057047814	4.32193	4.32193	-0.655728	-4.15061
P80303_Q60	P80303		Nucleobindin-2	NUCB2		Q*VIDVLETDKHFR	1	3	1_Q[436.2256];1_Q[442.2633]	2	Q	1	436.2256;442.2633	1	2	2	nan	nan	nan	nan	1	1	nan	nan	nan	nan	nan	nan	nan	nan	nan	0.14979571;0.11583831	5.5857	nan	5.5857	nan	nan	nan	nan	0.564794	nan	nan	nan	nan	5.186328125816336;5.985066948061298	5.18633	5.98507
O94919_E373	O94919		Endonuclease domain-containing 1 protein	ENDOD1		QVINGIE*SCLYR	1	9	7_E[442.2633];7_E[436.2256]	2	E	1	442.2633;436.2256	4	8	2	2	3	1	nan	1	1	1	1	1	1	1	1	nan	nan	nan	0.71917945;0.11445457;0.5638531;0.35131937;0.81630987	1.47917	2.45878	4.32193	-1.32994	2.50251	0.422177	nan	nan	0.958176	1.73918	nan	nan	4.321928094887363;4.321928094887363;-2.007475124135812;-0.652409582833483;2.329033813420346;0.8565643013753067;4.321928094887363;0.42217694865143657	4.32193	4.32193	-2.00748	-0.65241
Q99832_Q107	Q99832		T-complex protein 1 subunit eta	CCT7		Q*VKPYVEEGLHPQIIIR	1	4	1_Q[436.2256];1_Q[442.2633]	2	Q	1	436.2256;442.2633	2	3	2	nan	nan	1	nan	1	1	nan	nan	nan	nan	nan	1	nan	nan	nan	0.5503979;0.14597261;0.3984013	-1.67481	1.53639	-0.58842	nan	nan	-2.76121	nan	0.731477	nan	nan	nan	nan	-1.1056524647457093;-0.07118717390275384;-2.7612078118755075	-1.10565	-0.0711872
P00338_E236_V235	P00338		L-lactate dehydrogenase A chain	LDHA		QVV*E*SAYEVIK	1	2	4_E[436.2256];3_V[442.2633]	2	E;V	2	436.2256;442.2633	1	1	1	nan	nan	nan	nan	1	nan	nan	nan	nan	nan	nan	nan	nan	nan	nan	0.235683	-1.58011	nan	-1.58011	nan	nan	nan	nan	nan	nan	nan	nan	nan	-1.58011	-1.58011
Q9UKL6_Y84	Q9UKL6		Phosphatidylcholine transfer protein	PCTP		QWDQY*VK	1	3	5_Y[442.2633];5_Y[436.2256]	2	Y	1	442.2633;436.2256	1	2	2	nan	nan	nan	nan	1	1	nan	nan	nan	nan	nan	nan	nan	nan	nan	0.350166	4.76765	nan	4.76765	nan	nan	nan	nan	0.630344	nan	nan	nan	nan	4.321928094887363;5.213368583319502	4.32193	5.21337
P62241_S115	P62241		40S ribosomal protein S8	RPS8		QWYES*HYALPLGR	1	3	5_S[442.2633];5_S[436.2256]	2	S	1	442.2633;436.2256	1	2	2	nan	nan	nan	nan	1	1	nan	nan	nan	nan	nan	nan	nan	nan	nan	-0.039839584;0.34827062	-1.42792	nan	-1.42792	nan	nan	nan	nan	2.34546	nan	nan	nan	nan	0.2305719761458067;-3.0864042948855492	0.230572	-3.0864
P23786_A484	P23786		Carnitine O-palmitoyltransferase 2; mitochondrial	CPT2		QYGQTVA*TYESCSTAAFK	1	3	7_A[442.2633]	1	A	1	442.263	1	2	2	nan	nan	nan	nan	1	1	nan	nan	nan	nan	nan	nan	nan	nan	nan		4.32193	nan	4.32193	nan	nan	nan	nan	nan	nan	nan	nan	nan	4.321928094887363;4.321928094887363	4.32193	4.32193
O96028_E272	O96028		Histone-lysine N-methyltransferase NSD2	NSD2		QYHVQFFGDAPE*R	1	9	12_E[436.2256];12_E[442.2633]	2	E	1	436.2256;442.2633	4	8	2	2	2	2	nan	1	1	1	1	1	nan	1	1	1	nan	nan	0.14212781;0.275035;0.5067718;0.915928;0.1812653;0.44460946;0.560273;0.18790701	-2.01418	2.93529	-3.05351	-3.68106	2.36608	-3.68824	nan	2.19813	0.113704	1.33741	1.56109	nan	-1.4991926379757983;-4.607820169902965;-3.7614569158078752;-3.6006555711226813;3.31177062305259;1.4203870213316634;-2.584388966606707;-4.792098101057281	-1.49919	-4.60782	-3.76146	-3.60066
O15260_Q23	O15260		Surfeit locus protein 4	SURF4		Q*YLPHVAR	1	8	1_Q[436.2256];1_Q[442.2633]	2	Q	1	436.2256;442.2633	3	7	2	nan	3	2	nan	1	1	nan	nan	1	1	1	1	1	nan	nan	0.66358197;0.14632286;0.36044866;0.42529902;0.88601303;0.91262454	1.25189	2.86458	3.25419	nan	2.53087	-2.02937	nan	0.41862	nan	1.5627	0.789207	nan	2.958179915355009;3.550197921499996;1.4453303948333167;1.8253401328409369;4.321928094887363;-1.4713206933896883;-2.587427758222397	2.95818	3.5502
P35606_Q823	P35606		Coatomer subunit beta'	COPB2		Q*YPLVTPNEER	1	7	1_Q[436.2256];1_Q[442.2633]	2	Q	1	436.2256;442.2633	3	6	2	2	nan	2	nan	1	1	1	1	nan	nan	nan	1	1	nan	nan	0.055780917;0.5065075;0.3778481;0.28396496	-3.16047	1.00717	-2.52824	-4.32193	nan	-2.63124	nan	2.47791	nan	nan	0.496136	nan	-0.7760950718751609;-4.280383068532649;-4.321928094887363;-4.321928094887363;-2.9820642655131606;-2.280421606652555	-0.776095	-4.28038	-4.32193	-4.32193
Q8TCT9_N155	Q8TCT9		Minor histocompatibility antigen H13	HM13		QYQLLFTQGSGENKEEIIN*YEFDTK	1	3	19_N[442.2633]	1	N	1	442.263	2	2	1	nan	1	nan	nan	1	nan	nan	nan	nan	1	nan	nan	nan	nan	nan		4.32193	nan	4.32193	nan	4.32193	nan	nan	nan	nan	nan	nan	nan	4.321928094887363;4.321928094887363	4.32193
P08238_E345	P08238		Heat shock protein HSP 90-beta	HSP90AB1		RAPFDLFE*NK;APFDLFE*NK;APFDLFE*NKK;RAPFDLFE*NKK	4	11	8_E[436.2256];8_E[442.2633];7_E[436.2256];7_E[442.2633]	4	E	1	436.2256;442.2633	3	6	2	2	2	nan	nan	1	1	4	2	1	nan	1	nan	nan	nan	nan	0.16204694;0.22390012;0.2840793;0.5493007;0.7159227;0.5602888;0.04230127;0.62206405	2.02934	3.72658	4.03668	-2.27059	4.32193	nan	nan	0.341028	0.197055	nan	nan	nan	3.795538528814978;4.27782471299992;-3.8853124254680442;-2.4659208649568325;0.23422350316833349;-2.3539355378375832;-2.246033089765496;-2.0164679278177173;4.321928094887363;4.321928094887363	3.79554	4.27782	-2.40993	-2.13125
P07900_E353	P07900		Heat shock protein HSP 90-alpha	HSP90AA1		RAPFDLFE*NR;APFDLFE*NR;APFDLFE*NRK;RAPFDLFE*NRK	4	11	8_E[436.2256];8_E[442.2633];7_E[436.2256];7_E[442.2633]	4	E	1	436.2256;442.2633	3	6	2	2	nan	2	nan	1	1	3	3	nan	nan	nan	1	1	nan	nan	0.46317205;0.30371147;-0.10966931;0.73409534;0.20601659;0.16707039;0.40117452;0.39052975;0.569854;0.26010686	-2.06574	4.08527	2.5588	-3.57203	nan	-5.184	nan	1.12058	0.00585136	nan	0.94736	nan	1.7664334702749263;3.3511669202213543;-3.7488257790878934;-3.3418245897830925;-3.5761685389213875;-2.476166247228741;-3.5678934710580563;-5.011772908392644;-4.514116778502848;-5.853886004233758	1.76643	3.35117	-3.57617	-3.56789
O60502_A283	O60502		Protein O-GlcNAcase	MGEA5		RAPVIWDNIHA*NDYDQK;RAPVIWDNIHA*NDYDQKR;APVIWDNIHA*NDYDQK;APVIWDNIHA*NDYDQKR	4	11	11_A[436.2256];11_A[442.2633];10_A[442.2633];10_A[436.2256]	4	A	1	436.2256;442.2633	3	6	2	2	nan	2	nan	2	1	3	2	nan	nan	nan	1	1	nan	nan	0.7989896;0.83807343;0.42515725;0.18389317;0.29678506;0.45979348;0.7623949;0.540631;0.99507743	-2.08934	1.85323	0.00193887	-2.74207	nan	-3.52789	nan	0.298136	1.32038	nan	0.492221	nan	-0.8010923499213737;0.38334214012642975;0.2127528465823398;-3.675719313049525;-1.4158711680284233;-4.321928094887363;-1.7293583412070481;-1.8874779289941348;-3.1798349667248043;-3.8759411802526182	-0.208875	0.212753	-3.67572	-1.80842
E9PQ53_Y80	E9PQ53	sp|O95298|NDUC2_HUMAN	NADH dehydrogenase [ubiquinone] 1 subunit C2; isoform 2	NDUFC2-KCTD14	NDUFC2	REDY*LYAVR	1	3	4_Y[442.2633];4_Y[436.2256]	2	Y	1	442.2633;436.2256	1	2	2	nan	nan	nan	nan	1	1	nan	nan	nan	nan	nan	nan	nan	nan	nan	0.373663	5.17321	nan	5.17321	nan	nan	nan	nan	1.20389	nan	nan	nan	nan	4.321928094887363;6.0244848312601045	4.32193	6.02448
P49720_R99	P49720		Proteasome subunit beta type-3	PSMB3		R*FGPYYTEPVIAGLDPK	1	2	1_R[442.2633];1_R[436.2256]	2	R	1	442.2633;436.2256	1	1	1	nan	nan	nan	nan	1	nan	nan	nan	nan	nan	nan	nan	nan	nan	nan	-0.181753	4.32953	nan	4.32953	nan	nan	nan	nan	nan	nan	nan	nan	nan	4.32953	4.32953
Q02790_R359	Q02790		Peptidyl-prolyl cis-trans isomerase FKBP4	FKBP4		R*GEAHLAVNDFELAR	1	5	1_R[442.2633];1_R[436.2256]	2	R	1	442.2633;436.2256	2	4	2	2	nan	nan	nan	1	1	1	1	nan	nan	nan	nan	nan	nan	nan	0.4449338;0.2905126;0.15687293;0.6094561	-1.34649	2.16277	0.182812	-2.8758	nan	nan	nan	0.515783	0.33925	nan	nan	nan	-0.1819010851840178;0.5475256581439881;-3.115687667873942;-2.635915290513148	-0.181901	0.547526	-3.11569	-2.63592
Q12770_Y760	Q12770		Sterol regulatory element-binding protein cleavage-activating protein	SCAP		RGELPCDDYGY*APPETEIVPLVLR	1	3	11_Y[442.2633]	1	Y	1	442.263	1	2	2	nan	nan	nan	nan	1	1	nan	nan	nan	nan	nan	nan	nan	nan	nan		4.32193	nan	4.32193	nan	nan	nan	nan	nan	nan	nan	nan	nan	4.321928094887363;4.321928094887363	4.32193	4.32193
Q96AG4_W299	Q96AG4		Leucine-rich repeat-containing protein 59	LRRC59		RHEILQW*VLQTDSQQ	1	3	7_W[442.2633];7_W[436.2256]	2	W	1	442.2633;436.2256	2	2	1	nan	nan	1	nan	1	nan	nan	nan	nan	nan	nan	1	nan	nan	nan	0.37615213;0.7552478	-0.20475	4.84064	3.2181	nan	nan	-3.6276	nan	nan	nan	nan	nan	nan	3.2181000872736383;-3.6276000580067818	3.2181
O43615_E92	O43615		Mitochondrial import inner membrane translocase subunit TIM44	TIMM44		RLE*ESDVLQEAR;LE*ESDVLQEARR	2	3	3_E[442.2633];2_E[442.2633];2_E[436.2256]	3	E	1	442.2633;436.2256	2	2	1	1	nan	nan	nan	1	nan	1	nan	nan	nan	nan	nan	nan	nan	nan	0.476033	0.583584	5.28682	4.32193	-3.15476	nan	nan	nan	nan	nan	nan	nan	nan	4.321928094887363;-3.1547597792249373	4.32193		-3.15476
O43399_L89	O43399		Tumor protein D54	TPD52L2		RLGLSTLGEL*K;LGLSTLGEL*KQNLSR	2	5	10_L[442.2633];10_L[436.2256];9_L[436.2256];9_L[442.2633]	4	L	1	442.2633;436.2256	2	4	2	nan	nan	2	nan	1	1	nan	nan	nan	nan	nan	1	1	nan	nan	0.41208416;0.23990725;-0.020668166	0.386602	5.75035	4.45271	nan	nan	-3.67951	nan	1.66377	nan	nan	0.908516	nan	3.276250375401893;5.6291790535690085;-4.321928094887363;-3.0370927892955444	3.27625	5.62918
P63241_G93	P63241		Eukaryotic translation initiation factor 5A-1	EIF5A		RNDFQLIG*IQDGYLSLLQDSGEVR	1	2	8_G[442.2633];8_G[436.2256]	2	G	1	442.2633;436.2256	1	1	1	nan	nan	nan	nan	1	nan	nan	nan	nan	nan	nan	nan	nan	nan	nan	0.598757	-1.46275	nan	-1.46275	nan	nan	nan	nan	nan	nan	nan	nan	nan	-1.46275	-1.46275
P09429_L104	P09429		High mobility group protein B1	HMGB1		RPPSAFFL*FCSEYRPK	1	2	8_L[436.2256];8_L[442.2633]	2	L	1	436.2256;442.2633	1	1	1	nan	nan	nan	nan	1	nan	nan	nan	nan	nan	nan	nan	nan	nan	nan	0.717143	-0.494076	nan	-0.494076	nan	nan	nan	nan	nan	nan	nan	nan	nan	-0.494076	-0.494076
P49327_E1115	P49327		Fatty acid synthase	FASN		RQQEQQVPILE*K	1	3	11_E[442.2633];11_E[436.2256]	2	E	1	442.2633;436.2256	1	2	2	nan	nan	nan	nan	1	1	nan	nan	nan	nan	nan	nan	nan	nan	nan	0.777469;0.8781701	-0.291394	nan	-0.291394	nan	nan	nan	nan	0.466928	nan	nan	nan	nan	-0.6215625164032013;0.038773674290178736	-0.621563	0.0387737
P22830_A262_S261	P22830		Ferrochelatase; mitochondrial	FECH		RSEVVILFS*A*HSLPMSVVNR	1	2	9_S[436.2256];10_A[442.2633]	2	S;A	2	436.2256;442.2633	1	1	1	nan	nan	nan	nan	1	nan	nan	nan	nan	nan	nan	nan	nan	nan	nan	0.470532	3.51397	nan	3.51397	nan	nan	nan	nan	nan	nan	nan	nan	nan	3.51397	3.51397
P22830_F260	P22830		Ferrochelatase; mitochondrial	FECH		RSEVVILF*SAHSLPMSVVNR;RSEVVILF*SAHSLPMSVVNRGDPYPQEVSATVQK;SEVVILF*SAHSLPMSVVNRGDPYPQEVSATVQK;SEVVILF*SAHSLPMSVVNR	4	12	8_F[436.2256];8_F[442.2633];7_F[436.2256];7_F[442.2633]	4	F	1	436.2256;442.2633	3	6	2	2	2	nan	nan	3	3	2	1	1	nan	1	nan	nan	nan	nan	0.26625282;0.4572461;0.16481069;0.28359702;0.5633355;0.9366	3.27649	1.47677	4.32193	3.92045	1.58709	nan	nan	nan	0.567773	0.194808	nan	nan	3.308443454125006;4.321928094887363;5.929893710587561;4.321928094887363;4.321928094887363;7.329338680071678;2.7160235542316262;4.321928094887363;4.321928094887363;1.4493386001324866;1.7248391313490998	4.32193	4.32193	3.51898	4.32193
P46109_P248	P46109		Crk-like protein	CRKL		RVP*CAYDK	1	3	3_P[442.2633];3_P[436.2256]	2	P	1	442.2633;436.2256	1	2	2	nan	nan	nan	nan	1	1	nan	nan	nan	nan	nan	nan	nan	nan	nan	0.7840534;0.8978946	-0.027596	nan	-0.027596	nan	nan	nan	nan	0.613161	nan	nan	nan	nan	0.40597423972954755;-0.46116622463306595	0.405974	-0.461166
Q8NBX0_C238	Q8NBX0		Saccharopine dehydrogenase-like oxidoreductase	SCCPDH		RWPISYC*R;WPISYC*R;RRWPISYC*R	3	17	7_C[442.2633];7_C[436.2256];6_C[436.2256];6_C[442.2633];8_C[436.2256];8_C[442.2633]	6	C	1	442.2633;436.2256	5	11	2	2	3	2	2	2	1	3	3	1	1	1	1	1	1	1	0.4824437;0.1608462;0.82893586;0.42035544;0.6718439;0.51552296;0.59245235;0.80322444;0.59452313;0.49489024;0.5577352;0.66821885;0.7616518;0.82064813;0.113224834	2.81282	0.794653	3.81209	3.35695	2.21653	1.8771	2.80146	1.78324	1.19002	0.773393	1.01128	2.15027	4.919824246136864;5.226238718188753;2.551152603688281;4.3533666772570685;2.3192273671675863;4.198423908069438;3.1966144324265686;1.6818441595700622;2.515477999321787;2.7730176352186025;2.543154336784414;1.3334042040075411;2.5921796371727055;1.1620148086931095;1.2809887679369565;4.321928094887363	5.07303	2.55115	4.19842	2.51548
P49257_E369	P49257		Protein ERGIC-53	LMAN1		RYVSSLTEE*ISK;YVSSLTEE*ISKR;YVSSLTEE*ISK	3	12	9_E[442.2633];9_E[436.2256];8_E[442.2633];8_E[436.2256]	4	E	1	442.2633;436.2256	4	7	2	2	nan	2	1	2	2	1	1	nan	nan	nan	2	2	nan	1	0.0054719946;0.35204178;-0.2306766;-0.45578066;0.20765388;0.5548508;-0.2582814;0.5606623;0.84311384	2.89444	1.5535	4.59405	3.57634	nan	2.4285	0.978895	0.0774207	0.545266	nan	1.29165	nan	4.975666774699479;4.321928094887363;4.321928094887363;4.756687941105712;3.9618962599088845;3.1907740052691134;3.2590322436500925;3.4246196950081425;0.236941466152215;2.7933866030033783;0.9788952844702407	4.6488	4.53931	3.9619	3.19077
Q9Y5X3_D195	Q9Y5X3		Sorting nexin-5	SNX5		SAD*EVLFTGVK	1	2	3_D[442.2633]	1	D	1	442.263	1	1	1	nan	nan	nan	nan	1	nan	nan	nan	nan	nan	nan	nan	nan	nan	nan		4.32193	nan	4.32193	nan	nan	nan	nan	nan	nan	nan	nan	nan	4.32193	4.32193
P07195_D326	P07195		L-lactate dehydrogenase B chain	LDHB		SADTLWD*IQK	1	3	7_D[442.2633];7_D[436.2256]	2	D	1	442.2633;436.2256	1	2	2	nan	nan	nan	nan	1	1	nan	nan	nan	nan	nan	nan	nan	nan	nan	-0.09139514;0.3236454	-2.97967	nan	-2.97967	nan	nan	nan	nan	1.70758	nan	nan	nan	nan	-1.772223084067834;-4.187109516597505	-1.77222	-4.18711
P02786_G14	P02786		Transferrin receptor protein 1	TFRC		SAFSNLFG*GEPLSYTR	1	6	8_G[442.2633];8_G[436.2256]	2	G	1	442.2633;436.2256	3	5	1	nan	3	nan	1	1	nan	nan	nan	1	1	1	nan	nan	nan	1	0.22571945;0.7497591;0.8773544;0.8400235;0.8673295	3.35166	2.86593	6.65698	nan	1.55858	nan	1.83942	nan	nan	0.511063	nan	nan	6.656976603764462;2.146939808165248;1.3038633245284479;1.2249283511662319;1.8394170848888383	6.65698
Q8NBX0_S199	Q8NBX0		Saccharopine dehydrogenase-like oxidoreductase	SCCPDH		S*AIYGFGDQSNLR	1	6	1_S[442.2633];1_S[436.2256]	2	S	1	442.2633;436.2256	3	5	2	nan	2	1	nan	1	1	nan	nan	1	1	nan	1	nan	nan	nan	0.44450492;0.6703101	3.70828	1.06286	4.32193	nan	2.481	4.32193	nan	nan	nan	0.0111179	nan	nan	4.321928094887363;4.321928094887363;2.4888595430850766;2.473136437136751;4.321928094887363	4.32193	4.32193
Q13155_S305	Q13155		Aminoacyl tRNA synthase complex-interacting multifunctional protein 2	AIMP2		S*CENLAPFNTALK	1	6	1_S[436.2256];1_S[442.2633]	2	S	1	436.2256;442.2633	3	5	2	1	2	nan	nan	1	1	nan	1	1	1	nan	nan	nan	nan	nan	0.85666865;0.67834175;0.05745313;0.35717285	3.87626	0.524711	4.0089	4.32193	3.29796	nan	nan	0.931844	nan	0.0177856	nan	nan	3.349982799101987;4.6678086661714;4.321928094887363;3.310537066138832;3.285384438392469	3.34998	4.66781		4.32193
P50336_S186	P50336		Protoporphyrinogen oxidase	PPOX		SCFPS*LFQAEQTHR	1	3	5_S[442.2633];5_S[436.2256]	2	S	1	442.2633;436.2256	2	2	1	nan	1	nan	nan	1	nan	nan	nan	1	nan	nan	nan	nan	nan	nan	0.143586	3.43043	1.26077	4.32193	nan	2.53893	nan	nan	nan	nan	nan	nan	nan	4.321928094887363;2.5389321460590613	4.32193
Q8WTS1_S298	Q8WTS1		1-acylglycerol-3-phosphate O-acyltransferase ABHD5	ABHD5		S*CIDGNSGTSIQSLRPHSYVK	1	9	1_S[436.2256];1_S[442.2633]	2	S	1	436.2256;442.2633	4	8	2	nan	2	2	2	1	1	nan	nan	1	1	nan	1	1	1	1	0.023616167;0.2534459;0.79394275;-0.31435278;-0.15551329;0.20038837;0.7344774	2.46838	1.5108	3.30133	nan	3.71794	0.326222	2.52801	1.76885	nan	0.854169	0.773114	0.110964	4.552089646496928;2.0505616196492187;3.113950685841761;4.321928094887363;-0.22045235754479647;0.872896621236298;2.6064767168773026;2.4495496876167	4.55209	2.05056
Q8WW33_S75	Q8WW33		Gametocyte-specific factor 1	GTSF1		S*CIEQDVVNQTR	1	3	1_S[436.2256];1_S[442.2633]	2	S	1	436.2256;442.2633	1	2	2	nan	nan	nan	nan	1	1	nan	nan	nan	nan	nan	nan	nan	nan	nan	0.23094992;0.069479205	-2.89269	nan	-2.89269	nan	nan	nan	nan	0.742201	nan	nan	nan	nan	-2.3678737492938216;-3.4175051517524784	-2.36787	-3.41751
Q9NQC3_E1069	Q9NQC3		Reticulon-4	RTN4		SDE*GHPFR	1	5	3_E[442.2633];3_E[436.2256]	2	E	1	442.2633;436.2256	2	4	2	2	nan	nan	nan	1	1	1	1	nan	nan	nan	nan	nan	nan	nan	0.028978115;-0.21645716;0.6356125;0.7511697	1.68054	2.1773	3.22013	0.140957	nan	nan	nan	1.17979	0.119931	nan	nan	nan	4.054368657093642;2.3858934630987902;0.05615312388991967;0.2257606730361346	4.05437	2.38589	0.0561531	0.225761
Q9NQC3_Q1089	Q9NQC3		Reticulon-4	RTN4		SDEGHPFRAYLESEVAISEELVQ*KYSNSALGHVNCTIK	1	2	23_Q[442.2633];23_Q[436.2256]	2	Q	1	442.2633;436.2256	1	1	1	nan	nan	nan	nan	1	nan	nan	nan	nan	nan	nan	nan	nan	nan	nan	0.181383	0.609364	nan	0.609364	nan	nan	nan	nan	nan	nan	nan	nan	nan	0.609364	0.609364
O95857_G159	O95857		Tetraspanin-13	TSPAN13		SDHSCSPCAPIIG*EYAGEVLR	1	2	13_G[442.2633];13_G[436.2256]	2	G	1	442.2633;436.2256	1	1	1	nan	nan	nan	nan	1	nan	nan	nan	nan	nan	nan	nan	nan	nan	nan	0.126505	0.874411	nan	0.874411	nan	nan	nan	nan	nan	nan	nan	nan	nan	0.874411	0.874411
Q9BUN8_D3	Q9BUN8		Derlin-1	DERL1		SD*IGDWFR	1	12	2_D[436.2256];2_D[442.2633]	2	D	1	436.2256;442.2633	5	11	2	2	3	2	2	1	1	1	1	1	1	1	1	1	1	1	0.36355284;0.02355626;0.45091662;0.49366346;0.7193258;0.36549702;0.5908896;0.91765374;0.9675263;0.8438313;0.6649916	1.04723	2.20591	4.1629	-1.39812	1.76782	-0.718367	1.42192	0.692276	0.204706	0.37674	0.352283	0.0260416	3.6733855353581206;4.652411961251009;-1.2533741535243805;-1.5428722859439856;2.0873789922131363;1.86366357706487;1.3524139238525277;-0.46926481838880446;-0.9674689161951399;1.4035048919525988;1.440333262203062	3.67339	4.65241	-1.25337	-1.54287
Q13610_I378	Q13610		Periodic tryptophan protein 1 homolog	PWP1		SDKPI*FTLNAHNDEISGLDLSSQIK	1	3	5_I[442.2633]	1	I	1	442.263	1	2	2	nan	nan	nan	nan	1	1	nan	nan	nan	nan	nan	nan	nan	nan	nan		4.32193	nan	4.32193	nan	nan	nan	nan	nan	nan	nan	nan	nan	4.321928094887363;4.321928094887363	4.32193	4.32193
Q7L5L3_E71	Q7L5L3		Lysophospholipase D GDPD3	GDPD3		SDLLE*LDCQLTR	1	5	5_E[442.2633];5_E[436.2256]	2	E	1	442.2633;436.2256	2	4	2	nan	2	nan	nan	1	1	nan	nan	nan	1	1	nan	nan	nan	nan	0.4957834;-0.0012459235	2.6446	2.3721	4.32193	nan	0.967273	nan	nan	nan	nan	1.55113	nan	nan	4.321928094887363;4.321928094887363;2.064089479745329;-0.12954290076199795	4.32193	4.32193
P12956_F478	P12956		X-ray repair cross-complementing protein 6	XRCC6		SDSF*ENPVLQQHFR	1	5	4_F[436.2256];4_F[442.2633]	2	F	1	436.2256;442.2633	3	4	1	1	nan	2	nan	1	nan	nan	1	nan	nan	nan	1	1	nan	nan	0.68955594;0.62256783;0.5020875;0.55569464	-2.60573	3.06885	0.671681	-3.07748	nan	-5.41139	nan	nan	nan	nan	0.425115	nan	0.6716808899504694;-3.0774839198760637;-5.110790728721155;-5.711994321059847	0.671681			-3.07748
P07602_E319	P07602		Prosaposin	PSAP		SDVYCEVCE*FLVK	1	3	9_E[442.2633];9_E[436.2256]	2	E	1	442.2633;436.2256	1	2	2	nan	nan	nan	nan	1	1	nan	nan	nan	nan	nan	nan	nan	nan	nan	0.7388818;0.6956461	0.311882	nan	0.311882	nan	nan	nan	nan	0.0582146	nan	nan	nan	nan	0.27071816851699815;0.35304599691199584	0.270718	0.353046
O60664_D201	O60664		Perilipin-3	PLIN3		SEEWAD*NHLPLTDAELAR	1	5	6_D[442.2633];6_D[436.2256]	2	D	1	442.2633;436.2256	3	4	1	2	nan	nan	1	1	nan	1	1	nan	nan	nan	nan	nan	1	nan	0.5347391;0.27410817;0.2868985	0.952202	4.01957	2.03151	-3.49684	nan	nan	4.32193	nan	0.941004	nan	nan	nan	2.031513597601498;-2.8314452424620686;-4.162225796890519;4.321928094887363	2.03151		-2.83145	-4.16223
O15258_Y19	O15258		Protein RER1	RER1		SEGDSVGESVHGKPSVVY*R	1	12	18_Y[442.2633];18_Y[436.2256]	2	Y	1	442.2633;436.2256	4	8	2	1	3	2	nan	1	1	2	nan	1	1	1	2	2	nan	nan	0.7230671;0.4292919;0.614106;-0.13834672;0.4107004;0.8113474;0.8464315;0.57002604	0.471276	3.41661	4.32193	-1.76851	2.30004	-2.96836	nan	nan	nan	0.87617	0.903467	nan	4.321928094887363;4.321928094887363;-1.625421340234416;-1.9115900678472144;3.0916064823633187;2.4499057962499227;1.3585992923728083;-1.4617266275154777;-3.1972897885960743;-2.892480072141447;-4.321928094887363	4.32193	4.32193	-1.76851
O75874_C269	O75874		Isocitrate dehydrogenase [NADP] cytoplasmic	IDH1		SEGGFIWAC*K	1	7	9_C[442.2633];9_C[436.2256]	2	C	1	442.2633;436.2256	3	6	2	1	3	nan	nan	1	1	nan	1	1	1	1	nan	nan	nan	nan	-0.043001715;0.28157791;0.025506742	1.99423	4.0317	4.32193	4.32193	-2.66118	nan	nan	nan	nan	0.672533	nan	nan	4.321928094887363;4.321928094887363;4.321928094887363;-2.1558018747760612;-2.403238453983732;-3.4245020692642445	4.32193	4.32193		4.32193
P26583_S115	P26583		High mobility group protein B2	HMGB2		S*EHPGLSIGDTAK	1	5	1_S[436.2256];1_S[442.2633]	2	S	1	436.2256;442.2633	2	4	2	2	nan	nan	nan	1	1	1	1	nan	nan	nan	nan	nan	nan	nan	0.5781293;0.74208075;-0.0029320512;-0.022730714	0.510321	1.37854	-0.464455	1.4851	nan	nan	nan	0.803299	0.462925	nan	nan	nan	-1.032473452567426;0.10356299443168898;1.157760627146816;1.8124349832949584	-1.03247	0.103563	1.15776	1.81243
P22830_S261	P22830		Ferrochelatase; mitochondrial	FECH		SEVVILFS*AHSLPMSVVNR;RSEVVILFS*AHSLPMSVVNR;SEVVILFS*AHSLPMSVVNRGDPYPQEVSATVQK	3	10	8_S[436.2256];8_S[442.2633];9_S[436.2256];9_S[442.2633]	4	S	1	436.2256;442.2633	4	7	2	2	1	nan	2	1	2	1	2	nan	1	nan	nan	nan	1	1	0.37480208;0.4239704;0.32194126;0.9003319;0.42579085;0.17658308;0.8542242;0.81532407;0.72175443	2.57285	1.68074	4.57381	3.31832	0.931632	nan	1.46764	0.992181	0.35515	nan	nan	0.32833	5.27538767874949;4.239641354427348;3.504822744969496;3.569451888652978;2.6590745570123655;3.475312955772057;0.9316324204357392;1.2354739410484372;1.6998029785133004	5.27539	3.87223	3.56945	3.06719
P22830_F260_H263	P22830		Ferrochelatase; mitochondrial	FECH		SEVVILF*SAH*SLPMSVVNR	1	2	10_H[442.2633];7_F[436.2256]	2	H;F	2	442.2633;436.2256	1	1	1	nan	nan	nan	nan	1	nan	nan	nan	nan	nan	nan	nan	nan	nan	nan	0.319007	3.85873	nan	3.85873	nan	nan	nan	nan	nan	nan	nan	nan	nan	3.85873	3.85873
P22830_A262	P22830		Ferrochelatase; mitochondrial	FECH		SEVVILFSA*HSLPMSVVNRGDPYPQEVSATVQK;SEVVILFSA*HSLPMSVVNR	2	5	9_A[436.2256];9_A[442.2633]	2	A	1	436.2256;442.2633	3	3	1	1	1	nan	nan	1	nan	nan	1	nan	2	nan	nan	nan	nan	nan	0.055668067;0.1507506;0.8557587;0.8128222	3.20138	3.14436	6.44326	2.99632	0.16457	nan	nan	nan	nan	nan	nan	nan	6.443256209440297;2.9963243519474205;-0.521288106824942;0.8504282773569964	6.44326			2.99632
P61916_S117	P61916		NPC intracellular cholesterol transporter 2	NPC2		S*EYPSIK	1	6	1_S[442.2633];1_S[436.2256]	2	S	1	442.2633;436.2256	3	5	2	1	nan	2	nan	1	1	1	nan	nan	nan	nan	1	1	nan	nan	0.43465772;0.7224139;0.5587088;0.27271447	-1.22286	5.99238	4.96041	-1.62489	nan	-7.0041	nan	0.902956	nan	nan	2.11147	nan	4.321928094887363;5.5989000798920046;-1.6248885615213906;-5.511063618353041;-8.497126808801228	4.32193	5.5989	-1.62489
Q8TCT9_E237	Q8TCT9		Minor histocompatibility antigen H13	HM13		SFE*APIK	1	5	3_E[442.2633];3_E[436.2256]	2	E	1	442.2633;436.2256	2	4	2	2	nan	nan	nan	1	1	1	1	nan	nan	nan	nan	nan	nan	nan	0.6469992;0.56261	2.21705	2.97675	4.32193	0.112173	nan	nan	nan	nan	0.22656	nan	nan	nan	4.321928094887363;4.321928094887363;0.272375776635816;-0.048028796362167656	4.32193	4.32193	0.272376	-0.0480288
Q96K76_A267	Q96K76		Ubiquitin carboxyl-terminal hydrolase 47	USP47		SFGWDSSEA*WQQHDVQELCR	1	2	9_A[436.2256];9_A[442.2633]	2	A	1	436.2256;442.2633	1	1	1	nan	nan	nan	nan	1	nan	nan	nan	nan	nan	nan	nan	nan	nan	nan	-0.183594	0.996522	nan	0.996522	nan	nan	nan	nan	nan	nan	nan	nan	nan	0.996522	0.996522
P18206_S820	P18206		Vinculin	VCL		SFLDS*GYR	1	3	5_S[442.2633];5_S[436.2256]	2	S	1	442.2633;436.2256	1	2	2	nan	nan	nan	nan	1	1	nan	nan	nan	nan	nan	nan	nan	nan	nan	0.3035352;0.3132556	-1.48062	nan	-1.48062	nan	nan	nan	nan	1.72238	nan	nan	nan	nan	-0.26270973912349826;-2.6985237605940786	-0.26271	-2.69852
Q15067_E288	Q15067		Peroxisomal acyl-coenzyme A oxidase 1	ACOX1		SFLVGE*AAR	1	7	6_E[442.2633];6_E[436.2256]	2	E	1	442.2633;436.2256	3	6	2	2	nan	2	nan	1	1	1	1	nan	nan	nan	1	1	nan	nan	0.6494735;0.51046133;0.548805	3.74995	1.3532	4.32193	2.20469	nan	4.72324	nan	nan	0.0430499	nan	0.567541	nan	4.321928094887363;4.321928094887363;2.1742465232586508;2.235128257771371;4.321928094887363;5.124552528086928	4.32193	4.32193	2.17425	2.23513
P68104_I401	P68104		Elongation factor 1-alpha 1	EEF1A1		SGDAAI*VDMVPGKPMCVESFSDYPPLGR	1	2	6_I[436.2256]	1	I	1	436.226	1	1	1	nan	nan	nan	nan	1	nan	nan	nan	nan	nan	nan	nan	nan	nan	nan		-4.32193	nan	-4.32193	nan	nan	nan	nan	nan	nan	nan	nan	nan	-4.32193	-4.32193
Q9Y5Q0_D440	Q9Y5Q0		Fatty acid desaturase 3	FADS3		SGDIWLD*AYLHQ	1	3	7_D[442.2633];7_D[436.2256]	2	D	1	442.2633;436.2256	1	2	2	nan	nan	nan	nan	1	1	nan	nan	nan	nan	nan	nan	nan	nan	nan	0.181715	3.95194	nan	3.95194	nan	nan	nan	nan	0.523236	nan	nan	nan	nan	3.5819612649271986;4.321928094887363	3.58196	4.32193
Q9UHB9_Y618	Q9UHB9		Signal recognition particle subunit SRP68	SRP68		SGLTGY*IK	1	8	6_Y[442.2633];6_Y[436.2256]	2	Y	1	442.2633;436.2256	3	7	2	2	3	nan	nan	1	1	1	1	1	1	1	nan	nan	nan	nan	0.1373907;0.31494695;0.43624723;0.060340714;0.39352652;0.7296387	2.43694	2.74267	4.73273	-0.600202	3.17828	nan	nan	0.58096	0.0743635	0.757981	nan	nan	5.143529575814164;4.321928094887363;-0.6527847017317212;-0.5476188586502907;3.92717265960033;3.196151688241804;2.4115272800563092	5.14353	4.32193	-0.652785	-0.547619
P49321_E667	P49321		Nuclear autoantigenic sperm protein	NASP		SGNVAE*LALK	1	4	6_E[436.2256];6_E[442.2633]	2	E	1	436.2256;442.2633	2	3	1	2	nan	nan	nan	1	nan	1	1	nan	nan	nan	nan	nan	nan	nan	0.3943418;0.23004052;0.55373293	0.353575	3.27567	2.66982	-1.96267	nan	nan	nan	nan	0.192676	nan	nan	nan	2.669823320638247;-2.09891583383659;-1.8264314309736562	2.66982		-2.09892	-1.82643
Q92685_C21	Q92685		Dol-P-Man:Man(5)GlcNAc(2)-PP-Dol alpha-1;3-mannosyltransferase	ALG3		SGSAAQAEGLC*K	1	12	11_C[442.2633];11_C[436.2256]	2	C	1	442.2633;436.2256	5	11	2	2	3	2	2	1	1	1	1	1	1	1	1	1	1	1	0.42579788;0.51929736;0.040252533;0.23359808;-0.1318738;0.87123597;0.7831472;-0.14234321;0.26884046	1.50628	2.02004	4.32193	-0.611645	2.01465	-0.305689	2.11217	nan	0.432301	1.02211	0.299048	0.32988	4.321928094887363;4.321928094887363;-0.9173275967827905;-0.30596216512400276;2.7438421069307473;2.453728717806329;0.8463648179572587;-0.09423067252418385;-0.5171480539553914;1.8789110885562013;2.3454315073438856	4.32193	4.32193	-0.917328	-0.305962
Q92685_E18	Q92685		Dol-P-Man:Man(5)GlcNAc(2)-PP-Dol alpha-1;3-mannosyltransferase	ALG3		SGSAAQAE*GLCK	1	9	8_E[436.2256];8_E[442.2633]	2	E	1	436.2256;442.2633	4	8	2	2	nan	2	2	1	1	1	1	nan	nan	nan	1	1	1	1	0.424213;-0.04001093;0.34091616;0.5462006;0.6863451;0.9189632;0.40951735;0.42476434	0.641535	2.35244	3.72179	-1.45191	nan	-0.911223	1.20748	0.404823	0.0210273	nan	0.173772	0.154114	3.435537758921094;4.008044548051399;-1.4667810241307204;-1.4370438769260814;-0.7883476768274109;-1.0340980784974414;1.316460039177609;1.0985095583429392	3.43554	4.00804	-1.46678	-1.43704
P16870_A276	P16870		Carboxypeptidase E	CPE		SGSAHEYSSSPDDA*IFQSLAR	1	3	14_A[436.2256];14_A[442.2633]	2	A	1	436.2256;442.2633	1	2	2	nan	nan	nan	nan	1	1	nan	nan	nan	nan	nan	nan	nan	nan	nan	0.8031059;0.5323977	2.04261	nan	2.04261	nan	nan	nan	nan	2.55823	nan	nan	nan	nan	0.23366399617949005;3.8515513803510175	0.233664	3.85155
Q6NUQ4_S503	Q6NUQ4		Transmembrane protein 214	TMEM214		S*HSSFQASLTGR	1	2	1_S[436.2256];1_S[442.2633]	2	S	1	436.2256;442.2633	1	1	1	nan	nan	nan	nan	1	nan	nan	nan	nan	nan	nan	nan	nan	nan	nan	0.444976	4.6585	nan	4.6585	nan	nan	nan	nan	nan	nan	nan	nan	nan	4.6585	4.6585
P49321_E615	P49321		Nuclear autoantigenic sperm protein	NASP		SIEVIE*NR	1	5	6_E[436.2256];6_E[442.2633]	2	E	1	436.2256;442.2633	2	4	2	2	nan	nan	nan	1	1	1	1	nan	nan	nan	nan	nan	nan	nan	-0.30418125;-0.008078089;0.51036155;0.16758038	-0.789446	0.578614	-1.19859	-0.380304	nan	nan	nan	0.105441	0.424687	nan	nan	nan	-1.1240299418853599;-1.2731454267694937;-0.08000549799051763;-0.6806032325963912	-1.12403	-1.27315	-0.0800055	-0.680603
P48643_H403	P48643	sp|P50991|TCPD_HUMAN	T-complex protein 1 subunit epsilon	CCT5	CCT4	SIH*DALCVIR	1	5	3_H[436.2256];3_H[442.2633]	2	H	1	436.2256;442.2633	2	4	2	2	nan	nan	nan	1	1	1	1	nan	nan	nan	nan	nan	nan	nan	0.5943132;0.3078575;0.6966675;0.05119958	-1.88332	0.397372	-1.60234	-2.1643	nan	nan	nan	1.35312	0.831771	nan	nan	nan	-0.6455314723071037;-2.559139067783313;-2.752455461281746;-1.5761536674340164	-0.645531	-2.55914	-2.75246	-1.57615
Q15185_C76	Q15185		Prostaglandin E synthase 3	PTGES3		SILCC*LR	1	5	5_C[436.2256];5_C[442.2633]	2	C	1	436.2256;442.2633	2	4	2	2	nan	nan	nan	1	1	1	1	nan	nan	nan	nan	nan	nan	nan	-0.012243275;0.24023387	-1.1366	4.50474	2.04873	-4.32193	nan	nan	nan	3.31355	nan	nan	nan	nan	-0.29430687170466086;4.391767235468204;-4.321928094887363;-4.321928094887363	-0.294307	4.39177	-4.32193	-4.32193
P68363_C347	P68363	sp|P68366|TBA4A_HUMAN	Tubulin alpha-1B chain	TUBA1B	TUBA4A	SIQFVDWC*PTGFK;RSIQFVDWC*PTGFK	2	11	8_C[436.2256];8_C[442.2633];9_C[436.2256];9_C[442.2633]	4	C	1	436.2256;442.2633	4	8	1	2	3	2	nan	1	nan	2	2	1	1	1	1	1	nan	nan	0.09614068;0.33983752;0.5614754;0.6749529;0.48995033;0.472941	-0.796653	3.74327	0.0997162	-3.04237	4.07797	-4.32193	nan	nan	0.75761	0.422554	nan	nan	0.09971619817727354;-4.110388257808909;-3.0457655138994455;-2.864425033553707;-2.1488845418050313;3.5900433127577216;4.321928094887363;4.321928094887363;-4.321928094887363;-4.321928094887363	0.0997162		-3.57808	-2.50665
P19338_S460_Y462	P19338		Nucleolin	NCL		SIS*LY*YTGEK	1	3	5_Y[436.2256];3_S[442.2633]	2	Y;S	2	436.2256;442.2633	1	2	2	nan	nan	nan	nan	1	1	nan	nan	nan	nan	nan	nan	nan	nan	nan	-0.082984895;0.2043421	-2.05677	nan	-2.05677	nan	nan	nan	nan	0.624005	nan	nan	nan	nan	-1.6155312278712326;-2.4980074820879024	-1.61553	-2.49801
P33993_E258	P33993		DNA replication licensing factor MCM7	MCM7		SITVLVE*GENTR	1	5	7_E[436.2256];7_E[442.2633]	2	E	1	436.2256;442.2633	2	4	2	2	nan	nan	nan	1	1	1	1	nan	nan	nan	nan	nan	nan	nan	0.16504322;0.06534542	-4.04768	1.0558	-3.30112	-4.79425	nan	nan	nan	1.44364	0.667966	nan	nan	nan	-2.2803091283557184;-4.321928094887363;-4.321928094887363;-5.266574571526975	-2.28031	-4.32193	-4.32193	-5.26657
P08238_G488	P08238		Heat shock protein HSP 90-beta	HSP90AB1		SIYYITG*ESK	1	5	7_G[442.2633];7_G[436.2256]	2	G	1	442.2633;436.2256	2	4	2	2	nan	nan	nan	1	1	1	1	nan	nan	nan	nan	nan	nan	nan	0.08487951;0.16345577;0.36564848;0.08842662	-0.764556	1.72329	0.453996	-1.98311	nan	nan	nan	0.0343747	0.935478	nan	nan	nan	0.47830217903562977;0.42968907772048737;-1.3216239111457453;-2.6445893499693534	0.478302	0.429689	-1.32162	-2.64459
Q86UL3_P321	Q86UL3		Glycerol-3-phosphate acyltransferase 4	GPAT4		SKLPILIFP*EGTCINNTSVMMFK	1	5	9_P[442.2633];9_P[436.2256]	2	P	1	442.2633;436.2256	2	3	2	1	nan	nan	nan	1	1	2	nan	nan	nan	nan	nan	nan	nan	nan		4.32193	nan	4.32193	nan	nan	nan	nan	nan	nan	nan	nan	nan	4.321928094887363;4.321928094887363;4.321928094887363;-4.321928094887363	4.32193	4.32193	nan
O00231_E303	O00231		26S proteasome non-ATPase regulatory subunit 11	PSMD11		SLADFE*K	1	7	6_E[436.2256];6_E[442.2633]	2	E	1	436.2256;442.2633	3	6	2	2	nan	2	nan	1	1	1	1	nan	nan	nan	1	1	nan	nan	0.23969784;0.11089175;0.06780964;0.052960526;0.3967386	-2.76525	2.15028	-0.314327	-3.64655	nan	-4.33487	nan	0.349957	0.212982	nan	0.0183082	nan	-0.5617841733196739;-0.06687073810596902;-3.495951958154621;-3.7971544243768203;-4.321928094887363;-4.34781980484663	-0.561784	-0.0668707	-3.49595	-3.79715
Q92688_S117	Q92688	sp|P39687|AN32A_HUMAN	Acidic leucine-rich nuclear phosphoprotein 32 family member B	ANP32B	ANP32A	S*LDLFNCEVTNLNDYR	1	3	1_S[436.2256];1_S[442.2633]	2	S	1	436.2256;442.2633	2	2	1	nan	1	nan	nan	1	nan	nan	nan	nan	1	nan	nan	nan	nan	nan	0.7203601;0.64365965	1.38291	2.93763	-0.694311	nan	3.46013	nan	nan	nan	nan	nan	nan	nan	-0.6943107089653504;3.460126511324478	-0.694311
[truncated: 6,393 more rows]
[truncated: 7 more columns]

## Sheet: Merged_Compiled_Peptides
peptide	unmodified_peptide	charge_state	probability	localization	proteins	mapped_proteins	identifiers	description	spectral_count	intensity	miscleavages	modifications	modification_count	amino_acids	amino_acid_count	modification_masses	no_of_experiments_count	no_of_replicates_count	STB1130_experiment_count	STB1139_experiment_count	CNB138_experiment_count	STB1125_experiment_count	CNB145_experiment_count	STB1130_STB1130_2_replicate_count	STB1130_STB1130_1_replicate_count	STB1139_STB1139_1_replicate_count	STB1139_STB1139_2_replicate_count	CNB138_CNB138_1_replicate_count	CNB138_CNB138_2_replicate_count	CNB138_CNB138_3_replicate_count	STB1125_STB1125_1_replicate_count	STB1125_STB1125_2_replicate_count	CNB145_CNB145_1_replicate_count	CNB145_CNB145_2_replicate_count	lh_correlations	aggregate_avg_of_avg_of_medians	aggregate_stdev_of_avg_of_medians	STB1130_avg_of_medians	STB1139_avg_of_medians	CNB138_avg_of_medians	STB1125_avg_of_medians	CNB145_avg_of_medians	STB1130_stdev_of_medians	STB1139_stdev_of_medians	CNB138_stdev_of_medians	STB1125_stdev_of_medians	CNB145_stdev_of_medians	total_quant_list	STB1130_STB1130_2_median
[truncated: 7,899 more rows]
[truncated: 10 more columns]

[truncated: 13 more sheets: Merged_Compiled_Proteins, 4c-5c_K562_peptide-quant, 4c-5c_K562_protein-quant, 3-5c_K562_peptide-quant, 3-5c_K562_protein-quant, 5c-5c_K562_peptide-quant, 5c-5c_K562_protein-quant, 2a-5c_MOLT4_peptide-quant, 2a-5c_MOLT4_protein-quant, 2a-5c_HEK293T-STING_peptide-qua, 2a-5c_HEK293T-STING_protein-qua, AP-MS_Overexpressed-HEK293T, Bulk LFQ Proteomics]
