# Supplementary material for: Small-molecule binding-site discovery using silyl ether-enabled chemoproteomics
Source: Nat Chem. 2026 Apr 27;18(8):1431–42. doi: 10.1038/s41557-026-02127-4 (PMC13423832; doi:10.1038/s41557-026-02127-4)
Supplement: Supplementary file 9 — Complete list of raw proteomics datasets. [file 41557_2026_2127_MOESM9_ESM.xlsx]

## Sheet: Figure 1 and Figure 3
Figure 1 and Figure 3
List of Raw Proteomics Datasets in Figure 1 and supporting Extended Data Figures and Supplementary Figures	Description
2023_01_24_KB_noFAIMS_ST_B1_049_HCD_3s_NA1	Entry1: Peptide-directed SEE-CITE analysis using 400 μg lysates from K562 cells treated with 2b (20 μM, 1 h) and clicked to C3-biotin reagent followed by indicated SEE-CITE workflow
2023_03_02_KB_noFAIMS_ST_B1_056_HCD_3s_NA1	Entry1: Peptide-directed SEE-CITE analysis using 400 μg lysates from K562 cells treated with 2b (20 μM, 1 h) and clicked to C3-biotin reagent followed by indicated SEE-CITE workflow
2023_05_11_KB_noFAIMS_ST_B1_085_HCD_3s_NA1	Entry1: Peptide-directed SEE-CITE analysis using 400 μg lysates from K562 cells treated with 2b (20 μM, 1 h) and clicked to C3-biotin reagent followed by indicated SEE-CITE workflow
2023_03_02_KB_noFAIMS_ST_B1_056_HCD_3s_NA4	Entry2: Peptide-directed SEE-CITE analysis using 1600 μg lysates from K562 cells treated with 2b (20 μM, 1 h) and clicked to C3-biotin reagent followed by indicated SEE-CITE workflow
2023_05_11_KB_noFAIMS_ST_B1_085_HCD_3s_NA3	Entry2: Peptide-directed SEE-CITE analysis using 1600 μg lysates from K562 cells treated with 2b (20 μM, 1 h) and clicked to C3-biotin reagent followed by indicated SEE-CITE workflow
2023_01_24_KB_noFAIMS_ST_B1_049_HCD_3s_NA10	Entry3: Peptide-directed SEE-CITE analysis using 1600 μg lysates from K562 cells treated with 2b (20 μM, 1 h) and clicked to C3-biotin reagent followed by indicated SEE-CITE workflow
2023_03_02_KB_noFAIMS_ST_B1_056_HCD_3s_NA5	Entry3: Peptide-directed SEE-CITE analysis using 1600 μg lysates from K562 cells treated with 2b (20 μM, 1 h) and clicked to C3-biotin reagent followed by indicated SEE-CITE workflow
2023_05_11_KB_noFAIMS_ST_B1_085_HCD_3s_NA4	Entry3: Peptide-directed SEE-CITE analysis using 1600 μg lysates from K562 cells treated with 2b (20 μM, 1 h) and clicked to C3-biotin reagent followed by indicated SEE-CITE workflow
2023_01_24_KB_noFAIMS_ST_B1_049_HCD_3s_NA11	Entry4: Peptide-directed SEE-CITE analysis using 1600 μg lysates from K562 cells treated with 2b (20 μM, 1 h) and clicked to C4-biotin reagent followed by indicated SEE-CITE workflow
2023_05_11_KB_noFAIMS_ST_B1_085_HCD_3s_NA6	Entry4: Peptide-directed SEE-CITE analysis using 1600 μg lysates from K562 cells treated with 2b (20 μM, 1 h) and clicked to C4-biotin reagent followed by indicated SEE-CITE workflow
2023_03_02_KB_noFAIMS_ST_B1_056_HCD_3s_NA6	Entry5: Peptide-directed SEE-CITE analysis using 2400 μg lysates from K562 cells treated with 2b (20 μM, 1 h) and clicked to C3-biotin reagent followed by indicated SEE-CITE workflow
2023_05_11_KB_noFAIMS_ST_B1_085_HCD_3s_NA7	Entry5: Peptide-directed SEE-CITE analysis using 2400 μg lysates from K562 cells treated with 2b (20 μM, 1 h) and clicked to C3-biotin reagent followed by indicated SEE-CITE workflow
2023_03_02_KB_noFAIMS_ST_B1_056_HCD_3s_NA7	Entry6: Peptide-directed SEE-CITE analysis using 3200 μg lysates from K562 cells treated with 2b (20 μM, 1 h) and clicked to C3-biotin reagent followed by indicated SEE-CITE workflow
2023_05_11_KB_noFAIMS_ST_B1_085_HCD_3s_NA8	Entry6: Peptide-directed SEE-CITE analysis using 3200 μg lysates from K562 cells treated with 2b (20 μM, 1 h) and clicked to C3-biotin reagent followed by indicated SEE-CITE workflow
2023-02-18-KB-noFAIMS-ST-B1-049-NA11-normal-method-HCD-120KMS1-15KMS2-3S-cycle	Entry4 sample run with 15K resolving power : Peptide-directed SEE-CITE analysis using 1600 μg lysates from K562 cells treated with 2b (20 μM, 1 h) and clicked to C4-biotin reagent followed by indicated SEE-CITE workflow
2023-02-18-KB-noFAIMS-ST-B1-049-NA11-HCD-120KMS1-30KMS2-3S-cycle	Entry4 sample run with 30K resolving power : Peptide-directed SEE-CITE analysis using 1600 μg lysates from K562 cells treated with 2b (20 μM, 1 h) and clicked to C4-biotin reagent followed by indicated SEE-CITE workflow
2023-02-18-KB-noFAIMS-ST-B1-049-NA11-HCD-120KMS1-60KMS2-3S-cycle	Entry4 sample run with 60K resolving power : Peptide-directed SEE-CITE analysis using 1600 μg lysates from K562 cells treated with 2b (20 μM, 1 h) and clicked to C4-biotin reagent followed by indicated SEE-CITE workflow
2023_05_11_KB_noFAIMS_ST_B1_085_HCD_3s_NA1	Entry1 sample using Fisher containers: Peptide-directed SEE-CITE analysis using 400 μg lysates from K562 cells treated with 2b (20 μM, 1 h) and clicked to C3-biotin reagent followed by indicated SEE-CITE workflow
2023_05_11_KB_noFAIMS_ST_B1_085_HCD_3s_NA2	Sample using Sarstedt containers: Peptide-directed SEE-CITE analysis using 400 μg lysates from K562 cells treated with 2b (20 μM, 1 h) and clicked to C3-biotin reagent followed by indicated SEE-CITE workflow
2023_05_11_KB_noFAIMS_ST_B1_085_HCD_3s_NA4	Entry3 sample using Fisher containers: Peptide-directed SEE-CITE analysis using 1600 μg lysates from K562 cells treated with 2b (20 μM, 1 h) and clicked to C3-biotin reagent followed by indicated SEE-CITE workflow
2023_05_11_KB_noFAIMS_ST_B1_085_HCD_3s_NA5	Sample using Sarstedt containers: Peptide-directed SEE-CITE analysis using 1600 μg lysates from K562 cells treated with 2b (20 μM, 1 h) and clicked to C3-biotin reagent followed by indicated SEE-CITE workflow
2023_05_21_KB_noFAIMS_ST_B1_093_HCD_3s_MS2_30K_much_steeper_Me1	Peptide-directed SEE-CITE analysis of K562 cells treated with 2a (20 μM, 1 h) with 70-min LC-MS/MS
2023_05_21_KB_noFAIMS_ST_B1_093_HCD_3s_MS2_30K_much_steeper_Me2	Peptide-directed SEE-CITE analysis of K562 cells treated with 2a (20 μM, 1 h) with 70-min LC-MS/MS
2023_05_21_KB_noFAIMS_ST_B1_093_HCD_3s_MS2_30K_much_steeper_Me3	Peptide-directed SEE-CITE analysis of K562 cells treated with 2a (20 μM, 1 h) with 70-min LC-MS/MS
2023_05_21_KB_noFAIMS_ST_B1_093_HCD_3s_MS2_30K_much_steeper_Et1	Peptide-directed SEE-CITE analysis of K562 cells treated with 2b (20 μM, 1 h) with 70-min LC-MS/MS
2023_05_21_KB_noFAIMS_ST_B1_093_HCD_3s_MS2_30K_much_steeper_Et2	Peptide-directed SEE-CITE analysis of K562 cells treated with 2b (20 μM, 1 h) with 70-min LC-MS/MS
2023_05_21_KB_noFAIMS_ST_B1_093_HCD_3s_MS2_30K_much_steeper_Et3	Peptide-directed SEE-CITE analysis of K562 cells treated with 2b (20 μM, 1 h) with 70-min LC-MS/MS
2023_09_02_KB_noFAIMS_ST_B1_093_Me1_rerun_140min_MS2_30K	Peptide-directed SEE-CITE analysis of K562 cells treated with 2a (20 μM, 1 h) with 140-min LC-MS/MS
2023_09_02_KB_noFAIMS_ST_B1_093_Me2_rerun_140min_MS2_30K	Peptide-directed SEE-CITE analysis of K562 cells treated with 2a (20 μM, 1 h) with 140-min LC-MS/MS
2023_09_02_KB_noFAIMS_ST_B1_093_Me3_rerun_140min_MS2_30K	Peptide-directed SEE-CITE analysis of K562 cells treated with 2a (20 μM, 1 h) with 140-min LC-MS/MS
2023_09_02_KB_noFAIMS_ST_B1_093_Et1_rerun_140min_MS2_30K	Peptide-directed SEE-CITE analysis of K562 cells treated with 2b (20 μM, 1 h) with 140-min LC-MS/MS
2023_09_02_KB_noFAIMS_ST_B1_093_Et2_rerun_140min_MS2_30K	Peptide-directed SEE-CITE analysis of K562 cells treated with 2b (20 μM, 1 h) with 140-min LC-MS/MS
2023_09_02_KB_noFAIMS_ST_B1_093_Et3_rerun_140min_MS2_30K	Peptide-directed SEE-CITE analysis of K562 cells treated with 2b (20 μM, 1 h) with 140-min LC-MS/MS
2025_07_11_KB_noFAIMS_CN_B1_47_SEE_CITE_Revision_DTT_37	Peptide-directed SEE-CITE analysis of K562 cells treated with 3 (10 μM, 1 h) and subjected SEE-CITE workflow with peptide reduction done at 37 °C for 30 mins					SEE-CITE with 3 (10uM) in K562, DTT at 37 for 30mins
2025_07_11_KB_noFAIMS_CN_B1_47_SEE_CITE_Revision_DTT_65	Peptide-directed SEE-CITE analysis of K562 cells treated with 3 (10 μM, 1 h) and subjected SEE-CITE workflow with peptide reduction done at 65 °C for 15 mins					SEE-CITE with 3 (10uM) in K562, DTT at 65 for 15mins
2024_11_08_KB_noFAIMS_CN_B1_35_Revision_3_55_SEE_CITE_3200_1	Peptide-directed SEE-CITE analysis of K562 cells treated with 2a (10 μM, 1 h), clicked to light biotin reagent and subjected SEE-CITE workflow					SEE-CITE (2x60) vs. sCIP SEE-CITE (2x60) vs. sCIP-SEE-CITE (2x100)
2024_11_08_KB_noFAIMS_CN_B1_35_Revision_3_55_SEE_CITE_3200_2	Peptide-directed SEE-CITE analysis of K562 cells treated with 2a (10 μM, 1 h), clicked to light biotin reagent and subjected SEE-CITE workflow					scout at 10uM in MOLT4
2024_11_08_KB_noFAIMS_CN_B1_35_Revision_3_55_sCIP_SEE_CITE_3200_1	Peptide-directed SEE-CITE analysis of K562 cells treated with 2a (10 μM, 1 h), clicked to sCIP reagent, NB3192, and subjected sCIP-SEE-CITE workflow
2024_11_08_KB_noFAIMS_CN_B1_35_Revision_3_55_sCIP_SEE_CITE_3200_2	Peptide-directed SEE-CITE analysis of K562 cells treated with 2a (10 μM, 1 h), clicked to sCIP reagent, NB3192, and subjected sCIP-SEE-CITE workflow
2023_04_21_KB_noFAIMS_ST_B1_076_HCD_3s_UV1_rerun	Protein-directed AfBPP of K562 cells treated with 2a (20 μM, 1 h) in a UV-dependent manner
2023_04_21_KB_noFAIMS_ST_B1_076_HCD_3s_UV2_rerun	Protein-directed AfBPP of K562 cells treated with 2a (20 μM, 1 h) in a UV-dependent manner
2023_04_21_KB_noFAIMS_ST_B1_076_HCD_3s_UV3_rerun	Protein-directed AfBPP of K562 cells treated with 2a (20 μM, 1 h) in a UV-dependent manner
2023_04_21_KB_noFAIMS_ST_B1_076_HCD_3s_no_UV1_rerun	Protein-directed AfBPP of K562 cells treated with 2a (20 μM, 1 h) in a UV-dependent manner
2023_04_21_KB_noFAIMS_ST_B1_076_HCD_3s_no_UV2_rerun	Protein-directed AfBPP of K562 cells treated with 2a (20 μM, 1 h) in a UV-dependent manner
2023_04_21_KB_noFAIMS_ST_B1_076_HCD_3s_no_UV3_rerun	Protein-directed AfBPP of K562 cells treated with 2a (20 μM, 1 h) in a UV-dependent manner
List of Raw Proteomics Datasets in Figure 3 and supporting Extended Data Figures and Supporting Figures	Description
2023_09_02_KB_noFAIMS_ST_B1_136_Abl_HL1_140min_MS2_30K	Peptide-directed SEE-CITE analysis of ABL1 kinase domain (1 μM) in HEK293T lysates, treated with 4c (1 μM, 0.5 h) or 5c (1 μM, 0.5 h) with 140-min LC-MS/MS
2023_09_02_KB_noFAIMS_ST_B1_136_Abl_HL2_140min_MS2_30K	Peptide-directed SEE-CITE analysis of ABL1 kinase domain (1 μM) in HEK293T lysates, treated with 4c (1 μM, 0.5 h) or 5c (1 μM, 0.5 h) with 140-min LC-MS/MS
2023_09_02_KB_noFAIMS_ST_B1_136_Abl_HL3_140min_MS2_30K	Peptide-directed SEE-CITE analysis of ABL1 kinase domain (1 μM) in HEK293T lysates, treated with 4c (1 μM, 0.5 h) or 5c (1 μM, 0.5 h) with 140-min LC-MS/MS

## Sheet: Figure 4
Figure 4
List of Raw Proteomics Datasets in Figure 4 and supporting Extended Data Figures and Supplementary Figures	Description
2023_02_08_KB_noFAIMS_ST_B1_052_HCD_3s_1	Protein-directed AfBPP analysis of K562 cells treateded with 5b (10 μM, 1 h) in a UV-dependent manner
2023_02_08_KB_noFAIMS_ST_B1_052_HCD_3s_2	Protein-directed AfBPP analysis of K562 cells treateded with 5b (10 μM, 1 h) in a UV-dependent manner
2023_02_08_KB_noFAIMS_ST_B1_052_HCD_3s_3	Protein-directed AfBPP analysis of K562 cells treateded with 5b (10 μM, 1 h) in a UV-dependent manner
2023_02_08_KB_noFAIMS_ST_B1_052_HCD_3s_4	Protein-directed AfBPP analysis of K562 cells treateded with 5b (10 μM, 1 h) in a UV-dependent manner
2023_02_08_KB_noFAIMS_ST_B1_052_HCD_3s_5	Protein-directed AfBPP analysis of K562 cells treateded with 5b (10 μM, 1 h) in a UV-dependent manner
2023_02_08_KB_noFAIMS_ST_B1_052_HCD_3s_6	Protein-directed AfBPP analysis of K562 cells treateded with 5b (10 μM, 1 h) in a UV-dependent manner
2023_04_10_KB_noFAIMS_ST_B1_071_HCD_3s_DMSO1_rerun	Protein-directed AfBPP analysis of K562 cells treateded with 5b (10 μM, 0.5 h) following pre-incubation with DMSO or asciminib (10 μM, 0.5 h) in a competitive manner
2023_04_10_KB_noFAIMS_ST_B1_071_HCD_3s_DMSO2_rerun	Protein-directed AfBPP analysis of K562 cells treateded with 5b (10 μM, 0.5 h) following pre-incubation with DMSO or asciminib (10 μM, 0.5 h) in a competitive manner
2023_04_10_KB_noFAIMS_ST_B1_071_HCD_3s_DMSO3_rerun	Protein-directed AfBPP analysis of K562 cells treateded with 5b (10 μM, 0.5 h) following pre-incubation with DMSO or asciminib (10 μM, 0.5 h) in a competitive manner
2023_04_10_KB_noFAIMS_ST_B1_071_HCD_3s_Asc_1_rerun	Protein-directed AfBPP analysis of K562 cells treateded with 5b (10 μM, 0.5 h) following pre-incubation with DMSO or asciminib (10 μM, 0.5 h) in a competitive manner
2023_04_10_KB_noFAIMS_ST_B1_071_HCD_3s_Asc_2_rerun	Protein-directed AfBPP analysis of K562 cells treateded with 5b (10 μM, 0.5 h) following pre-incubation with DMSO or asciminib (10 μM, 0.5 h) in a competitive manner
2023_04_10_KB_noFAIMS_ST_B1_071_HCD_3s_Asc_3_rerun	Protein-directed AfBPP analysis of K562 cells treateded with 5b (10 μM, 0.5 h) following pre-incubation with DMSO or asciminib (10 μM, 0.5 h) in a competitive manner
2023-06-21-KB-NoFAIMS-ST-B1-106-HCD-3s-AS1	Probe-probe protein-directed AfBPP analysis of K562 cells treateded with 4b (10 μM, 1 h) or 5b (10 μM, 1 h) in K562
2023-06-21-KB-NoFAIMS-ST-B1-106-HCD-3s-AS2	Probe-probe protein-directed AfBPP analysis of K562 cells treateded with 4b (10 μM, 1 h) or 5b (10 μM, 1 h) in K562
2023-06-21-KB-NoFAIMS-ST-B1-106-HCD-3s-AS3	Probe-probe protein-directed AfBPP analysis of K562 cells treateded with 4b (10 μM, 1 h) or 5b (10 μM, 1 h) in K562
2023-06-21-KB-NoFAIMS-ST-B1-106-HCD-3s-DA1	Probe-probe protein-directed AfBPP analysis of K562 cells treateded with 4b (10 μM, 1 h) or 5b (10 μM, 1 h) in K562
2023-06-21-KB-NoFAIMS-ST-B1-106-HCD-3s-DA2	Probe-probe protein-directed AfBPP analysis of K562 cells treateded with 4b (10 μM, 1 h) or 5b (10 μM, 1 h) in K562
2023-06-21-KB-NoFAIMS-ST-B1-106-HCD-3s-DA3	Probe-probe protein-directed AfBPP analysis of K562 cells treateded with 4b (10 μM, 1 h) or 5b (10 μM, 1 h) in K562
2023-06-21-KB-NoFAIMS-ST-B1-107-HCD-3s-no_UV1	Protein-directed AfBPP analysis of K562 cells treateded with 5c (100 μM, 1 h) in a UV-dependent manner
2023-06-21-KB-NoFAIMS-ST-B1-107-HCD-3s-no_UV2	Protein-directed AfBPP analysis of K562 cells treateded with 5c (100 μM, 1 h) in a UV-dependent manner
2023-06-21-KB-NoFAIMS-ST-B1-107-HCD-3s-no_UV3	Protein-directed AfBPP analysis of K562 cells treateded with 5c (100 μM, 1 h) in a UV-dependent manner
2023-06-21-KB-NoFAIMS-ST-B1-107-HCD-3s-UV1	Protein-directed AfBPP analysis of K562 cells treateded with 5c (100 μM, 1 h) in a UV-dependent manner
2023-06-21-KB-NoFAIMS-ST-B1-107-HCD-3s-UV2	Protein-directed AfBPP analysis of K562 cells treateded with 5c (100 μM, 1 h) in a UV-dependent manner
2023-06-21-KB-NoFAIMS-ST-B1-107-HCD-3s-UV3	Protein-directed AfBPP analysis of K562 cells treateded with 5c (100 μM, 1 h) in a UV-dependent manner
2025-07-03-AS-B-008_negA	Protein-directed AfBPP analysis of K562 cells treateded with 5c (1 μM, 1 h) in a UV-dependent manner
2025-07-03-AS-B-008_negB	Protein-directed AfBPP analysis of K562 cells treateded with 5c (1 μM, 1 h) in a UV-dependent manner
2025-07-03-AS-B-008_negC	Protein-directed AfBPP analysis of K562 cells treateded with 5c (1 μM, 1 h) in a UV-dependent manner
2025-07-03-AS-B-008_posA	Protein-directed AfBPP analysis of K562 cells treateded with 5c (1 μM, 1 h) in a UV-dependent manner
2025-07-03-AS-B-008_posB	Protein-directed AfBPP analysis of K562 cells treateded with 5c (1 μM, 1 h) in a UV-dependent manner
2025-07-03-AS-B-008_posC	Protein-directed AfBPP analysis of K562 cells treateded with 5c (1 μM, 1 h) in a UV-dependent manner
2024-12-20-KB-noFAIMS-CN-B1-37_asciminib-SEE-CITE-probe-10uM_noUV_1-1	Protein-directed AfBPP analysis of K562 cells treateded with 5c (10 μM, 1 h) in a UV-dependent manner
2024-12-20-KB-noFAIMS-CN-B1-37_asciminib-SEE-CITE-probe-10uM_noUV_1-2	Protein-directed AfBPP analysis of K562 cells treateded with 5c (10 μM, 1 h) in a UV-dependent manner
2024-12-20-KB-noFAIMS-CN-B1-37_asciminib-SEE-CITE-probe-10uM_noUV_2-1	Protein-directed AfBPP analysis of K562 cells treateded with 5c (10 μM, 1 h) in a UV-dependent manner
2024-12-20-KB-noFAIMS-CN-B1-37_asciminib-SEE-CITE-probe-10uM_noUV_2-2	Protein-directed AfBPP analysis of K562 cells treateded with 5c (10 μM, 1 h) in a UV-dependent manner
2024-12-20-KB-noFAIMS-CN-B1-37_asciminib-SEE-CITE-probe-10uM_noUV_3-1	Protein-directed AfBPP analysis of K562 cells treateded with 5c (10 μM, 1 h) in a UV-dependent manner
2024-12-20-KB-noFAIMS-CN-B1-37_asciminib-SEE-CITE-probe-10uM_noUV_3-2	Protein-directed AfBPP analysis of K562 cells treateded with 5c (10 μM, 1 h) in a UV-dependent manner
2024-12-20-KB-noFAIMS-CN-B1-37_asciminib-SEE-CITE-probe-10uM_UV_1-1	Protein-directed AfBPP analysis of K562 cells treateded with 5c (10 μM, 1 h) in a UV-dependent manner
2024-12-20-KB-noFAIMS-CN-B1-37_asciminib-SEE-CITE-probe-10uM_UV_1-2	Protein-directed AfBPP analysis of K562 cells treateded with 5c (10 μM, 1 h) in a UV-dependent manner
2024-12-20-KB-noFAIMS-CN-B1-37_asciminib-SEE-CITE-probe-10uM_UV_2-1	Protein-directed AfBPP analysis of K562 cells treateded with 5c (10 μM, 1 h) in a UV-dependent manner
2024-12-20-KB-noFAIMS-CN-B1-37_asciminib-SEE-CITE-probe-10uM_UV_2-2	Protein-directed AfBPP analysis of K562 cells treateded with 5c (10 μM, 1 h) in a UV-dependent manner
2024-12-20-KB-noFAIMS-CN-B1-37_asciminib-SEE-CITE-probe-10uM_UV_3-1	Protein-directed AfBPP analysis of K562 cells treateded with 5c (10 μM, 1 h) in a UV-dependent manner
2024-12-20-KB-noFAIMS-CN-B1-37_asciminib-SEE-CITE-probe-10uM_UV_3-2	Protein-directed AfBPP analysis of K562 cells treateded with 5c (10 μM, 1 h) in a UV-dependent manner
2025-06-09-AS-B-005_neg5C_A	Protein-directed AfBPP analysis of K562 cells treateded with 5c (20 μM, 1 h) in a UV-dependent manner
2025-06-09-AS-B-005_neg5C_B	Protein-directed AfBPP analysis of K562 cells treateded with 5c (20 μM, 1 h) in a UV-dependent manner
2025-06-09-AS-B-005_neg5C_C	Protein-directed AfBPP analysis of K562 cells treateded with 5c (20 μM, 1 h) in a UV-dependent manner
2025-06-09-AS-B-005_pos5C_A	Protein-directed AfBPP analysis of K562 cells treateded with 5c (20 μM, 1 h) in a UV-dependent manner
2025-06-09-AS-B-005_pos5C_B	Protein-directed AfBPP analysis of K562 cells treateded with 5c (20 μM, 1 h) in a UV-dependent manner
2025-06-09-AS-B-005_pos5C_C	Protein-directed AfBPP analysis of K562 cells treateded with 5c (20 μM, 1 h) in a UV-dependent manner
2025-06-09-AS-B-005_neg048_A	Protein-directed AfBPP analysis of K562 cells treateded with 3 (4 μM, 1 h) in a UV-dependent manner
2025-06-09-AS-B-005_neg048_B	Protein-directed AfBPP analysis of K562 cells treateded with 3 (4 μM, 1 h) in a UV-dependent manner
2025-06-09-AS-B-005_neg048_C	Protein-directed AfBPP analysis of K562 cells treateded with 3 (4 μM, 1 h) in a UV-dependent manner
2025-06-09-AS-B-005_pos048_A	Protein-directed AfBPP analysis of K562 cells treateded with 3 (4 μM, 1 h) in a UV-dependent manner
2025-06-09-AS-B-005_pos048_B	Protein-directed AfBPP analysis of K562 cells treateded with 3 (4 μM, 1 h) in a UV-dependent manner
2025-06-09-AS-B-005_pos048_C	Protein-directed AfBPP analysis of K562 cells treateded with 3 (4 μM, 1 h) in a UV-dependent manner
2023-08-01-KB-noFAIMS-CN-B1-01-noUV1	Protein-directed AfBPP analysis of KCL22 cells treateded with 4b (100 μM, 1 h) in a UV-dependent manner and analyzed with 70-min gradient LC-MS/MS
2023-08-01-KB-noFAIMS-CN-B1-01-noUV2	Protein-directed AfBPP analysis of KCL22 cells treateded with 4b (100 μM, 1 h) in a UV-dependent manner and analyzed with 70-min gradient LC-MS/MS
2023-08-01-KB-noFAIMS-CN-B1-01-noUV3	Protein-directed AfBPP analysis of KCL22 cells treateded with 4b (100 μM, 1 h) in a UV-dependent manner and analyzed with 70-min gradient LC-MS/MS
2023-08-01-KB-noFAIMS-CN-B1-01-UV1	Protein-directed AfBPP analysis of KCL22 cells treateded with 4b (100 μM, 1 h) in a UV-dependent manner and analyzed with 70-min gradient LC-MS/MS
2023-08-01-KB-noFAIMS-CN-B1-01-UV2	Protein-directed AfBPP analysis of KCL22 cells treateded with 4b (100 μM, 1 h) in a UV-dependent manner and analyzed with 70-min gradient LC-MS/MS
2023-08-01-KB-noFAIMS-CN-B1-01-UV3	Protein-directed AfBPP analysis of KCL22 cells treateded with 4b (100 μM, 1 h) in a UV-dependent manner and analyzed with 70-min gradient LC-MS/MS
2023-08-08-KB-noFAIMS-CN-B1-01-noUV1-140mingradient	Protein-directed AfBPP analysis of KCL22 cells treateded with 4b (100 μM, 1 h) in a UV-dependent manner and analyzed with 140-min gradient LC-MS/MS
2023-08-08-KB-noFAIMS-CN-B1-01-noUV2-140mingradient	Protein-directed AfBPP analysis of KCL22 cells treateded with 4b (100 μM, 1 h) in a UV-dependent manner and analyzed with 140-min gradient LC-MS/MS
2023-08-08-KB-noFAIMS-CN-B1-01-noUV3-140mingradient	Protein-directed AfBPP analysis of KCL22 cells treateded with 4b (100 μM, 1 h) in a UV-dependent manner and analyzed with 140-min gradient LC-MS/MS
2023-08-08-KB-noFAIMS-CN-B1-01-UV1-140mingradient_20230809033624	Protein-directed AfBPP analysis of KCL22 cells treateded with 4b (100 μM, 1 h) in a UV-dependent manner and analyzed with 140-min gradient LC-MS/MS
2023-08-08-KB-noFAIMS-CN-B1-01-UV2-140mingradient	Protein-directed AfBPP analysis of KCL22 cells treateded with 4b (100 μM, 1 h) in a UV-dependent manner and analyzed with 140-min gradient LC-MS/MS
2023-08-08-KB-noFAIMS-CN-B1-01-UV3-140mingradient	Protein-directed AfBPP analysis of KCL22 cells treateded with 4b (100 μM, 1 h) in a UV-dependent manner and analyzed with 140-min gradient LC-MS/MS
2023_07_12_KB_NoFAIMS_ST_B1_118_HCD_3s_UV1	Protein-directed AfBPP analysis of KCL22 cells treateded with 5b (10 μM, 1 h) in a UV-dependent manner and analyzed with 70-min gradient LC-MS/MS
2023_07_12_KB_NoFAIMS_ST_B1_118_HCD_3s_UV2	Protein-directed AfBPP analysis of KCL22 cells treateded with 5b (10 μM, 1 h) in a UV-dependent manner and analyzed with 70-min gradient LC-MS/MS
2023_07_12_KB_NoFAIMS_ST_B1_118_HCD_3s_UV3	Protein-directed AfBPP analysis of KCL22 cells treateded with 5b (10 μM, 1 h) in a UV-dependent manner and analyzed with 70-min gradient LC-MS/MS
2023_07_12_KB_NoFAIMS_ST_B1_118_HCD_3s_no_UV1	Protein-directed AfBPP analysis of KCL22 cells treateded with 5b (10 μM, 1 h) in a UV-dependent manner and analyzed with 70-min gradient LC-MS/MS
2023_07_12_KB_NoFAIMS_ST_B1_118_HCD_3s_no_UV2	Protein-directed AfBPP analysis of KCL22 cells treateded with 5b (10 μM, 1 h) in a UV-dependent manner and analyzed with 70-min gradient LC-MS/MS
2023_07_12_KB_NoFAIMS_ST_B1_118_HCD_3s_no_UV3	Protein-directed AfBPP analysis of KCL22 cells treateded with 5b (10 μM, 1 h) in a UV-dependent manner and analyzed with 70-min gradient LC-MS/MS
2023-09-02-KB-noFAIMS-ST-B1-118-UV1-rerun-140min	Protein-directed AfBPP analysis of KCL22 cells treateded with 5b (10 μM, 1 h) in a UV-dependent manner and analyzed with 140-min gradient LC-MS/MS
2023-09-02-KB-noFAIMS-ST-B1-118-UV2-rerun-140min	Protein-directed AfBPP analysis of KCL22 cells treateded with 5b (10 μM, 1 h) in a UV-dependent manner and analyzed with 140-min gradient LC-MS/MS
2023-09-02-KB-noFAIMS-ST-B1-118-UV3-rerun-140min	Protein-directed AfBPP analysis of KCL22 cells treateded with 5b (10 μM, 1 h) in a UV-dependent manner and analyzed with 140-min gradient LC-MS/MS
2023-09-02-KB-noFAIMS-ST-B1-118-no_UV1-rerun-140min	Protein-directed AfBPP analysis of KCL22 cells treateded with 5b (10 μM, 1 h) in a UV-dependent manner and analyzed with 140-min gradient LC-MS/MS
2023-09-02-KB-noFAIMS-ST-B1-118-no_UV2-rerun-140min	Protein-directed AfBPP analysis of KCL22 cells treateded with 5b (10 μM, 1 h) in a UV-dependent manner and analyzed with 140-min gradient LC-MS/MS
2023-09-02-KB-noFAIMS-ST-B1-118-no_UV3-rerun-140min	Protein-directed AfBPP analysis of KCL22 cells treateded with 5b (10 μM, 1 h) in a UV-dependent manner and analyzed with 140-min gradient LC-MS/MS
2023-06-23-KB-NoFAIMS-ST-B1-108-HCD-3s-DMSO1	Protein-directed AfBPP analysis of KCL22 cells treateded with 5b (10 μM, 0.5 h) following pre-incubation with DMSO or asciminib (10 μM, 0.5 h) in a competitive manner
2023-06-23-KB-NoFAIMS-ST-B1-108-HCD-3s-DMSO2	Protein-directed AfBPP analysis of KCL22 cells treateded with 5b (10 μM, 0.5 h) following pre-incubation with DMSO or asciminib (10 μM, 0.5 h) in a competitive manner
2023-06-23-KB-NoFAIMS-ST-B1-108-HCD-3s-DMSO3	Protein-directed AfBPP analysis of KCL22 cells treateded with 5b (10 μM, 0.5 h) following pre-incubation with DMSO or asciminib (10 μM, 0.5 h) in a competitive manner
2023-06-23-KB-NoFAIMS-ST-B1-108-HCD-3s-AS1	Protein-directed AfBPP analysis of KCL22 cells treateded with 5b (10 μM, 0.5 h) following pre-incubation with DMSO or asciminib (10 μM, 0.5 h) in a competitive manner
2023-06-23-KB-NoFAIMS-ST-B1-108-HCD-3s-AS2	Protein-directed AfBPP analysis of KCL22 cells treateded with 5b (10 μM, 0.5 h) following pre-incubation with DMSO or asciminib (10 μM, 0.5 h) in a competitive manner
2023-06-23-KB-NoFAIMS-ST-B1-108-HCD-3s-AS3	Protein-directed AfBPP analysis of KCL22 cells treateded with 5b (10 μM, 0.5 h) following pre-incubation with DMSO or asciminib (10 μM, 0.5 h) in a competitive manner

## Sheet: Figure 5
Figure 5
List of Raw Proteomics Datasets in Figure 5 and supporting Extended Data Figures and Supplementary Figures	Description
2023-09-26-KB-noFAIMS-ST-B1-130-DA-AS-HL1-140min-MS2_30K-rerun	Peptide-directed SEE-CITE analysis of K562 cells treated with 4c (100 μM, 1 h) or 5c (100 μM, 1 h)
2023-09-26-KB-noFAIMS-ST-B1-130-DA-AS-HL2-140min-MS2_30K-rerun	Peptide-directed SEE-CITE analysis of K562 cells treated with 4c (100 μM, 1 h) or 5c (100 μM, 1 h)
2025-06-10-KB-noFAIMS-CN-B1-45_HL-SEE-CITE_2_RERUN	Peptide-directed SEE-CITE analysis of K562 cells treated with 3 (4 μM, 1 h) or 5c (20 μM, 1 h)
2025-06-10-KB-noFAIMS-CN-B1-45_HL-SEE-CITE_3_RERUN	Peptide-directed SEE-CITE analysis of K562 cells treated with 3 (4 μM, 1 h) or 5c (20 μM, 1 h)
2024-12-19-KB-noFAIMS-CN-B1-38_head-to-head-SEE-CITE_1	Peptide-directed SEE-CITE analysis of K562 cells treated with 5c (10 μM, 1 h) or 5c (100 μM, 1 h)
2024-12-19-KB-noFAIMS-CN-B1-38_head-to-head-SEE-CITE_2	Peptide-directed SEE-CITE analysis of K562 cells treated with 5c (10 μM, 1 h) or 5c (100 μM, 1 h)
2024-12-19-KB-noFAIMS-CN-B1-38_head-to-head-SEE-CITE_3	Peptide-directed SEE-CITE analysis of K562 cells treated with 5c (10 μM, 1 h) or 5c (100 μM, 1 h)
2023-09-26-KB-noFAIMS-ST-B1-139-MOLT4-HL1-140min-MS2_30K	Peptide-directed SEE-CITE analysis of MOLT4 cells treated with 2a (20 μM, 1 h) or 5c (100 μM, 1 h)
2023-09-26-KB-noFAIMS-ST-B1-139-MOLT4-HL2-140min-MS2_30K	Peptide-directed SEE-CITE analysis of MOLT4 cells treated with 2a (20 μM, 1 h) or 5c (100 μM, 1 h)
2023-08-05-KB-NoFAIMS-ST-B1-125-HCD-3s-STING-NA1	Peptide-directed SEE-CITE analysis of HEK293T cells overexpressing STING treated with 2a (20 μM, 1 h) or 5c (100 μM, 1 h)
2023-08-05-KB-NoFAIMS-ST-B1-125-HCD-3s-STING-NA2	Peptide-directed SEE-CITE analysis of HEK293T cells overexpressing STING treated with 2a (20 μM, 1 h) or 5c (100 μM, 1 h)
2024-08-16_KB-noFAIMS_CN-B2-54_IPMS-GFP-FLAG_noUV_asciminib-10_1	AP-MS analysis of HEK293T cells transiently overexpressing FLAG-tagged GFP
2024-08-16_KB-noFAIMS_CN-B2-54_IPMS-GFP-FLAG_noUV_asciminib-10_2	AP-MS analysis of HEK293T cells transiently overexpressing FLAG-tagged GFP
2024-08-16_KB-noFAIMS_CN-B2-54_IPMS-GFP-FLAG_noUV_asciminib-10_3	AP-MS analysis of HEK293T cells transiently overexpressing FLAG-tagged GFP
2024-06-14_noFAIMS_CN-B2-41_IPMS-COX5A_noUV_neg1_re-run	AP-MS analysis of HEK293T cells transiently overexpressing FLAG-tagged wildtype COX5A
2024-06-14_noFAIMS_CN-B2-41_IPMS-COX5A_noUV_neg2_re-run	AP-MS analysis of HEK293T cells transiently overexpressing FLAG-tagged wildtype COX5A
2024-06-14_noFAIMS_CN-B2-41_IPMS-COX5A_noUV_neg3_re-run	AP-MS analysis of HEK293T cells transiently overexpressing FLAG-tagged wildtype COX5A
2024-09-07_KB-noFAIMS_CN-B2-56_IPMS-T79G-COX5A_noUV_neg_1	AP-MS analysis of HEK293T cells transiently overexpressing FLAG-tagged T79G- COX5A
2024-09-07_KB-noFAIMS_CN-B2-56_IPMS-T79G-COX5A_noUV_neg_2	AP-MS analysis of HEK293T cells transiently overexpressing FLAG-tagged T79G- COX5A
2024-09-07_KB-noFAIMS_CN-B2-56_IPMS-T79G-COX5A_noUV_neg_3	AP-MS analysis of HEK293T cells transiently overexpressing FLAG-tagged T79G- COX5A
2024-09-07_KB-noFAIMS_CN-B2-56_IPMS-Y80W-COX5A_noUV_neg_1	AP-MS analysis of HEK293T cells transiently overexpressing FLAG-tagged Y80W- COX5A
2024-09-07_KB-noFAIMS_CN-B2-56_IPMS-Y80W-COX5A_noUV_neg_2	AP-MS analysis of HEK293T cells transiently overexpressing FLAG-tagged Y80W- COX5A
2024-09-07_KB-noFAIMS_CN-B2-56_IPMS-Y80W-COX5A_noUV_neg_3	AP-MS analysis of HEK293T cells transiently overexpressing FLAG-tagged Y80W- COX5A
2024-09-07_KB-noFAIMS_CN-B2-56_IPMS-D81W-COX5A_noUV_neg_1	AP-MS analysis of HEK293T cells transiently overexpressing FLAG-tagged D81W- COX5A
2024-09-07_KB-noFAIMS_CN-B2-56_IPMS-D81W-COX5A_noUV_neg_2	AP-MS analysis of HEK293T cells transiently overexpressing FLAG-tagged D81W- COX5A
2024-09-07_KB-noFAIMS_CN-B2-56_IPMS-D81W-COX5A_noUV_neg_3	AP-MS analysis of HEK293T cells transiently overexpressing FLAG-tagged D81W- COX5A
2023-12-12-NP-003-2-1	Label-free bulk proteomics in K562
2023-12-12-NP-003-2-2	Label-free bulk proteomics in K562
2023-12-12-NP-003-2-3	Label-free bulk proteomics in K562
