# Supplementary material for: Small-molecule binding-site discovery using silyl ether-enabled chemoproteomics
Source: Nat Chem. 2026 Apr 27;18(8):1431–42. doi: 10.1038/s41557-026-02127-4 (PMC13423832; doi:10.1038/s41557-026-02127-4)
Supplement: Supplementary file 10 — Statistical Source Data. [file 41557_2026_2127_MOESM10_ESM.xlsx]

## Sheet: Table of Contents
Table of Contents
Sheet Name	Description
Figure 1D	Coverage comparison of SEE-CITE-modified PSMs identified for K562 cells labeled with 2a (20 μM, 1 h) versus 2b (20 μM, 1 h). Data are mean ± standard deviation calculated from 3 biological replicates (n = 3).
Figure 1E	Distribution of identified M2-modified amino acids for 2a-labeled samples from ‘D,’ (140-min gradient). F, Protein-directed AfBPP analysis of K562 cells treated with 2a (20 μM, 1 h) in a UV-dependent manner (n = 3 biological replicates)

## Sheet: Figure 1D
	Me 70 min			Me 140 min			Et 70 min			Et 140 min
PSMs	3266	3045	3628	7748	5975	7809	2319	2248	2530	4846	4850	5760

## Sheet: Figure 1E
E	D	Y	P	A	G	L	C	H	T	S	V	F	N	Q	I	R	M	W	K
2327	931	674	581	347	361	336	309	285	251	248	212	161	171	169	143	113	58	47	24
1952	693	568	388	234	271	254	270	221	210	186	134	120	101	97	102	84	33	34	23
2310	922	688	566	399	346	358	322	288	281	245	207	202	146	145	155	112	53	40	24
