# Supplementary material for: Small-molecule binding-site discovery using silyl ether-enabled chemoproteomics
Source: Nat Chem. 2026 Apr 27;18(8):1431–42. doi: 10.1038/s41557-026-02127-4 (PMC13423832; doi:10.1038/s41557-026-02127-4)
Supplement: Supplementary file 11 — Statistical Source Data. [file 41557_2026_2127_MOESM11_ESM.xlsx]

## Sheet: Table of Contents
Table of Contents
Sheet Name	Description
Figure 2B	Comparison of search times using mass offset versus variable modification search mode of MSFragger (shown is total FragPipe run time).
Figure 2G	Distribution of best positions with identical hyperscores for PSMs with SEE-CITE modifications.
Figure 2H	Distribution of labeled amino acids identified for PSMs with single best positions as identified in ‘H.’
Figure 2I	Histogram of number of shifted ions detected for PSMs with SEE-CITE modifications.
Figure 2K	Relative intensity of signature fragment ion (m/z +437) for SEE-CITE modified versus unmodified PSMs. For ‘D,F’ lowercase letters show the positions with the best hyperscores.

## Sheet: Figure 2B
Variable	Offset
13.3	5.3
13.6	3.9

## Sheet: Figure 2G
1	2	3-5	6-10	>10
1262	521	359	201	119
796	430	292	193	78

## Sheet: Figure 2H
E	D	Y	H	C	L	V	I	A	M	T	F	W	P	S	G	K	N	Q	R
310	121	99	55	52	23	25	16	15	12	11	9	9	9	8	3	7	5	6	1
471	221	146	102	76	40	34	22	20	19	16	17	15	14	13	12	5	7	6	6

## Sheet: Figure 2I
0	1	2	3	4	5	6	7	>7
462	359	326	306	304	276	165	118	146
435	274	233	230	198	164	97	69	89

## Sheet: Figure 2K
M1-Modified PSMs	Unmodified PSMs
46.65	46.75
17.2	24.68
30.72	19.3
35.32	41.3
43.25	0
36.12	7.68
12.86	23.41
35.2	21.9
21.96	0
34.13	7.21
22.94	0
38.71	0
18.95	11.34
0	22.48
18.86	32.11
21.54	20.27
21.98	31.75
29.96	0
30.5	12.9
50.06	7.34
33.71	22.81
15.78	3.44
13.1	11.08
7.94	0
13.48	33.43
13.74	9.18
3.78	0
36.67	26
40.63	15.94
25.74	10.11
31.42	25.21
0	12.35
34.07	13.95
7.96	20.93
0	18.24
10.11	0
28.64	15.27
30.95	0
17.08	11.39
30.07	0
52.49	4.33
23.13	14
47.99	10.99
31.56	9.33
20.78	23.49
51.79	21.9
55.05	17.98
41.71	18.91
16.56	24.22
47.17	15.76
43.17	6.6
24.82	28.15
0	5.9
32.07	34.02
27.36	0
12.72	9.06
12.86	14.17
21.08	30.15
30.13	0
28.12	15.35
36.39	10.88
39.24	29.41
40.05	0
41.3	0
26.27	14.36
33.48	0
38.45	30.53
21.36	15.38
23.79	17.36
18.84	17.05
3.55	18.89
11.9	12.85
24.87	14.73
17.11	0
11.96	10.45
17.13	14.66
20.72	0
13.33	23.22
22.21	15.4
25.65	12.66
46.17	16.6
20.77	6.33
39.55	5.41
15.01	0
58.17	0
8.79	7.18
0	9.36
11.37	4.42
21.88	16.89
24.34	0
27.5	8.36
19.56	0
31.78	22.47
27.48	11.27
27.56	21.36
23.58	27.87
10.45	0
21.65	23.18
21.04	23.39
59.57	18.99
27.32	8.09
20.63	13.08
31.61	7.81
32.73	0
22.58	26.98
25.31	7.27
22.86	21.4
21.28	0
35.19	53.18
5.44	4.01
14.86	24.19
17.41	0
34.59	18.74
42.86	13.76
22.71	13.5
13.44	11.7
43.11	32.66
21.02	15.6
22.61	10.62
25.76	28.54
22.62	19.32
14.27	10.16
17.25	8.06
21.5	33.97
20.68	10.72
19.44	22.36
20.81	0
32.97	23.39
30.56	33.4
11.67	20.78
10.57	21.97
4.34	0
25.98	0
26.68	24.01
17.65	0
28.25	14.85
21.07	10.13
22.23	21.68
19.19	8.38
25.39	20.07
32.77	24.82
23.39	27.31
43.26	0
37.31	16.38
21.12	0
30.81	24.75
30.87	0
20.16	11.61
19.71	0
39.64	2.19
27.84	22.32
26.07	0
20.74	23.03
14.96	23.57
14.17	19.84
37.56	20.14
5.29	10.47
24.4	0
13.26	14.32
12.46	9.34
27.7	3.54
17.73	22.86
15.2	0
35.94	19.21
12.66	18.3
23.19	4.22
9.22	17.38
13.36	0
12.94	22.4
26.97	0
9.15	0
33.85	15.45
0	0
23.14	24.83
25.06	0
9.94	21.74
14.18	22.32
38.94	24.09
34.88	12.59
35.45	19.19
22.33	18.47
0	9.9
22.93	8.82
23.8	17.04
23.51	25.21
21.44	7.28
35.37	10.43
25.14	7.19
24.51	12.09
7.02	7.27
38.21	18.34
36.24	0
20.2	0
23.62	21.32
42.07	21.06
15.23	14.59
22.67	16.21
29.91	9.9
27.74	9
36.47	23.69
19.29	11.15
21.09	37.77
27.31	11.67
35.9	15.47
35.18	24.54
17.16	35.07
10.36	29.79
6.64	13.64
20.21	0
15.96	0
29.31	20.8
6.43	10.27
21.59	22.99
24	13
21.48	3.39
18.49	18.02
16.08	19.98
15.88	0
44.33	20.99
4.8	0.79
19.72	2.78
20.4	0
28.49	31.19
21.97	5.37
26.85	10.25
20.42	4.78
17.09	16.87
12.45	24.33
22.52	21.56
40.59	16.87
30.47	16.28
40.44	1.18
41.48	20.46
30.76	17.92
25.15	0
0	13.45
13.63	0
20.49	11.06
33.25	0
23.62	0
35.99	5.42
26.68	0
14.3	23.93
36.2	11.43
31.42	6.34
13.54	15.92
19.36	16
17.06	5.52
30.6	14.54
26.21	23.67
42.39	15.92
11.77	8.14
13.18	12.47
18.75	19.57
11.11	13.17
21.66	0
27.16	34.54
37.2	32.6
39.5	0
22.7	1.73
28.02	4.98
34.51	22.13
32.69	0
46.49	6.11
27.32	12.27
29.89	0
31.31	10.73
39.73	9.93
23.42	16.5
33.62	9.99
36.43	14.3
45.7	0
38.08	0.27
32.24	20.06
20.23	10.63
7.05	22.19
13.75	4.89
0	18.1
54.17	15.01
58.77	4.9
26.89	16.79
11.67	0
16.05	0
22.89	18.79
27.22	15.86
14.23	22.66
42.27	20.31
24.07	26.82
1.14	16.51
0	15.47
22.49	0
23.35	26.11
58.02	0
9.45	11.76
20.93	0
17.2	11.88
28.97	5.93
13.64	5.85
15.53	24.39
43.88	0
29.45	8.14
28.64	15.58
13.5	0
25.82	23.42
16.77	32.83
23.98	8.15
11.93	6.67
17.09	5.37
13.46	13.8
24.08	12.16
17.08	21.06
16.38	0
22.87	0
25.43	5.16
22.27	31.2
16.4	17.87
20.92	21.06
12.02	3.35
19.72	0
10.21	22.13
22.21	6.96
8.9	19.53
19.52	7.7
25.85	17.23
38.52	18.42
9.83	13.5
33.11	6.36
54.96	12.38
23.5	3.71
7.43	8.73
15.12	18.76
22.43	20.52
22.53	18.9
35.44	13.42
27.63	18.24
8.59	29.21
38.18	47.98
32.11	0
29.84	12.83
36.11	5.78
8.46	14.71
52.13	6.02
0	33.59
38.51	0
40.65	10.73
24.91	15.49
20.97	24.91
29.65	20.55
15.52	0
10.13	20.89
21.47	16.33
23.13	10.63
0	14.48
10.89	29.45
27.71	18.88
50.81	21.05
49.23	0
46.55	17.01
40.11	12.01
53.14	6.15
28.12	0
36.05	9.99
25.17	30.81
23.49	28.73
5.78	0
20.86	7.88
10.51	19.63
18.28	12.3
44.91	24.12
51.22	0
0.85	0
22.01	21.31
39.02	20.64
28.28	19.26
22.87	0
18.93	10.38
23.33	22.82
25.2	27.54
11.57	6.25
11.64	17.11
23.06	0
50.81	0
46.91	15.52
34.96	8.67
42.31	0
36.63	5.09
32.59	5.2
12.33	16.11
11.6	22.02
28.77	8.39
21.08	26.28
25.45	25.77
19.51	7.44
29.6	0
33.59	19.54
26.28	20.3
29.23	0
30.25	17.51
33.76	19.77
32.19	12.46
21.58	9.39
36.18	17.6
63.81	9.67
15.73	8.24
21.62	9.33
15.79	15.93
20.63	27.18
20.62	9.25
40.72	19.28
22.99	18.81
16.18	0
19.65	0
14.26	10.9
21.92	15.96
41.74	12.54
33.85	10.01
19.17	0
16.87	19.91
6.89	28.26
19.66	11.58
9.34	0
28.22	0
16.7	1.11
13.55	0
19.48	23.63
24.7	7.19
13.77	18.23
30.73	11.85
36.26	29.37
15.13	10.79
11.29	3.4
25.71	4.67
13.05	9.71
14.66	13.83
18.72	7.35
50.06	29.48
52.74	9.63
22.9	25.81
6.25	7.09
7.86	6.24
17.16	7.35
36.89	9.28
20.7	25.33
33.19	4.76
35.58	16.26
36.01	11.77
35.29	1.15
0	9.11
6.44	0
16.69	10.71
10.37	23.36
18.66	20.32
28.89	12.91
12.61	20.25
21.48	9.62
6.05	7.58
26.81	15.4
18.54	0
22.53	25.42
32.5	25.85
24.84	28.93
18.81	13.46
51.45	19.33
26.68	43.58
16.99	6.43
13.62	15.78
16.19	15.54
26.2	14.62
12.03	19.97
19.51	23.23
17.77	24.9
19.86	12.17
19.79	37.54
58.45	30.41
18.47	16.76
32.4	8.16
28.04	9.14
26.14	9.71
19.33	31.9
29.43	17.22
23.58	32.21
38.34	6.57
20.75	0
28.97	19.4
39.8	18.59
14.45	33.15
12.36	18.08
35.66	18.28
28.78	13.83
15.58	18.25
55.05	27.88
37.83	17.35
47.87	7.67
36.86	4.87
21.72	9.42
33.31	4.7
38.55	14.93
9.55	22.06
14.12	16.97
41.83	11
30.34	0
46.8	11.83
28.3	19.02
22.05	11.01
15.53	24.14
16.85	22.25
17.53	0
24.3	19.25
18.56	14.5
29.91	0
8.16	0
26.87	10.74
8.67	41.14
12.78	18.42
17.14	19.17
16.77	23.99
18.97	0
17.51	5.95
15.63	14.8
20.35	12.83
46.58	16.86
25.12	10.72
22	25.33
2.01	16.03
16.62	8.41
0	23.5
15.45	32.3
14.38	15.12
18.55	6.77
23.06	5.1
31.2	13.56
35.14	7.41
11.28	1.06
23.81	17.45
13.7	12.11
15.5	13.01
25.98	0
30.24	1.22
25.99	16.14
20.62	0
19	7.03
38.96	0
29.39	40.57
26.82	22.14
13.64	0
16.47	0
18.91	11.41
26.51	3.38
12.95	3.22
13.62	21.37
10.88	9.09
49.18	8.54
20.07	0
14.07	20.65
20.59	12.38
17.89	22.4
14.44	19.81
31.48	8.43
19.23	9.79
27.74	0
35.57	16.79
22.41	0
34.78	0
29.05	18.88
12.27	0
6.74	20.1
5.83	12.81
23.66	6.91
37.81	11.91
10.52	15.26
37.33	21.25
32.39	22.4
15.8	0
17.25	10.23
14.17	14.79
7.22	19.66
5.31	4.3
27.81	0
27.59	3.61
7.09	0
9.49	80.26
13.73	27.26
20.06	0
39.87	28.74
34.06	26.8
32.11	20.28
28.06	10.35
54.89	0
14.3	11.82
18.42	18.51
25.94	14.89
21.27	0
21.09	0.59
21.88	13.59
25.06	2.77
27.39	10.24
40.8	23.97
39.09	2.17
61.51	23.73
26.25	17.45
35.69	7.85
32.48	17.73
12.49	5.23
22.87	0
28.04	19.56
22.82	12.75
24.04	11.85
21.11	10.26
34.03	4.05
30.85	0
37.82	0
28.28	0
13.2	22.72
22.84	36.84
19.47	21.46
19.66	20.53
17.72	5.37
20.31	9.62
21.92	0
1.87	0
27.8	14.03
22.32	10.03
34.71	12.49
4.48	0
37.34	23.79
26.12	0
28.91	0
0	0
15.15	34.36
12.19	29.67
22.9	2.99
10.44	0
7.69	6.38
29.56	12.77
23.74	19.88
22.05	6.62
0	15.22
23.14	13.72
17.59	0
35.59	2.95
18.07	32.82
1.55	12.02
34.94	0
28.83	0
19.4	0.92
23.93	13.46
41.66	18.79
19.81	0
26.26	27.61
25.99	5.43
24.47	0
23.81	0
19.69	0
34.38	20.72
17.45	31.6
44.47	9.44
30.97	7.46
15.63	12.02
13.4	14.9
29.08	17.57
19.01	11.58
17.12	20.58
14.83	11.07
26.77	6.07
6.33	20.1
23.11	22
20.67	22.16
24.81	10.07
20.18	14.05
21.15	0
16.11	0
12.68	8.13
10.55	0
20.84	15.34
19.38	10.98
15.44	21.46
19.29	2.3
27.69	14.61
19.49	0
26.55	18.32
15.32	14.14
34.91	0
27.21	30.31
27.04	2.61
14.31	7.64
18.12	20.63
37.87	24.93
44.13	8.44
38.28	2.73
27.26	21.84
22.15	5.06
30.13	3.91
26.1	11.37
28.24	15.94
17.17	20.92
27.42	0
24.43	14.01
30.97	0
3.12	9.93
14.47	10.74
5.98	0
7.96	6.35
17.28	5.21
12.56	3.04
10.85	18.73
19.07	11.24
15.75	22.11
23.08	11.16
14.21	10.91
26.6	10.16
23.23	23.88
15.59	7.87
65.38	11.09
34.3	11.25
38.16	16.84
48.2	31.52
41.5	19.16
24.02	0
26.13	9.63
29.73	11.04
27.03	12.59
28.22	7.62
14.46	15.63
39.25	5.01
25.18	25.23
25.78	8.19
32.82	22.04
27.87	20.06
11.99	7.98
15	13.57
9.54	5.39
27.96	5.44
10.82	0
25.18	0
24.63	0.08
23.39	20.19
17.74	0
13.57	0
11.3	23.88
18.08	1.3
14.68	24.83
11.23	7.9
22.04	21.99
29.21	6.56
7.36	8.08
31.41	5.6
34.53	15.28
8.05	0
17.76	0.23
26.78	20.25
25.82	17.92
28.27	5.92
19.18	19.15
2.43	17.53
31.89	23.25
10.86	5.57
30.26	0
16.5	0
6.46	1.05
18.59	0
26.56	4.22
24.59	23.91
14.28	5.69
11.97	8.08
13	17.42
14.22	27.29
8.84	14.83
0	31.92
12.03	0
28.94	0
24.83	12.07
27.65	18.15
24.38	4.9
31.91	25.56
25.54	14.46
32.17	0
30.44	2.41
15.6	21.66
28.32	16.97
6.5	7.66
9.25	1.45
10.18	12.39
8.33	8.57
20	0
20.92	25.01
21.58	24.45
34.99	13.82
35.73	13.14
10.82	10.29
9.67	4.86
20.04	4.78
11.72	12.25
8.06	9.75
25.8	8.65
16.35	6.65
18.77	9.75
16.88	0
25.96	23.26
20.63	0
9.56	20.71
22.46	3.98
17.07	21.98
7.89	0
36.35	13.5
17.52	0
11.41	0
19.94	0
13.32	26.12
14.47	16.23
27.09	19.88
18.57	18.49
31.4	21.61
22.3	9.92
21.57	8.74
15.06	26.09
34.07	11.8
40.44	16.8
33.24	12.38
24.35	22.9
23.18	21.18
31.83	3.92
13.53	0
36.83	6.55
32.57	20.96
18.27	12.22
18.59	13.69
6.85	11.54
6.98	0
30.84	3.7
18.82	11.66
15.65	26.12
18.53	7.91
26.29	0.89
23.74	7.51
12.21	23.79
8.7	22.9
18.13	16.48
30.56	15.81
14.32	0
28.81	11.34
25.17	18.71
15.51	23.27
23.39	14.12
27.42	33.56
25.63	17.41
18.58	11.83
27.73	16.68
11.44	8.01
8.79	28.69
9.74	6.55
28.44	25.34
19.45	26.33
20.94	19.61
24.17	19.83
15.88	13.62
18.65	9.63
6.04	17.74
3.9	1.44
10.72	9.74
12.66	4.08
22.58	20.94
22.48	7.08
22.83	11.49
12.11	5.26
15.77	0
16.52	16.41
21.57	3.35
0	0
33.89	0
21.03	0
12.74	19.03
19.99	22.65
20.97	15.69
55.75	6.2
32.88	18.06
30.07	14.63
4.2	0
34.2	24.12
34.61	20.01
17.08	31.38
9.99	35.08
36.1	1.7
21.59	0
27.46	13.4
7.64	8.39
7.64	12.61
8.33	26.69
27.09	11.5
22.63	21.58
6.93	20.6
7.04	13.28
7.03	0
20.55	0
8.7	6.87
12.45	12.29
20.4	30.62
18.71	0
27.94	22.19
12.31	8.7
22.68	7.21
20.68	0
12.73	10.52
17.46	0
16	8.76
19.32	6.76
10.6	1.28
10.56	21.16
24.86	24.34
43.86	8.25
40.2	26.59
29.32	0
26.47	0
29.97	0
27.66	17.02
35.06	23.89
33.32	2.8
25.12	5.2
15.52	4.8
17.1	6.74
18.41	23.34
17.31	1.5
18.5	22.48
20.69	5.72
10.75	23.2
16.06	19.5
15.28	19.35
28.51	0
23.43	21.67
21.27	12.95
33.53	6.22
27.66	6.74
23.31	15.09
31.69	0.67
15.3	12.52
23.12	7.15
19.19	11.55
10.68	12.2
18.92	0
14.47	12.09
18.73	4.81
27.97	79.1
24.39	11.79
25.16	21.05
20.42	23.27
15.31	0
17.91	17.24
21.08	37.82
21.87	8.69
34.99	0
23.67	21.08
27.14	0
24.37	0
22.21	5.26
12.98	0
30.01	0
8.99	13.55
12.56	20.47
12.13	19.42
23.63	1.28
28.58	4.06
50.45	17.78
31.52	15.06
38.53	10.92
31.51	5.61
14.8	28.23
35.63	28.1
27.73	12.51
37.88	7.64
30.42	21.55
22.79	20.62
26.67	25.7
18.73	15.62
12.81	7.28
31.25	0
32.44	9.69
8.02	5.55
24.28	17.16
17.83	13.61
19.77	0
10.18	0
12.3	26.2
28.45	10.66
29.15	11.05
15.6	27.72
27.85	12.13
23.9	5.3
29.96	0
20.12	0
26.88	0
22.65	1.9
21.56	0
26.45	19.18
51.53	20.91
28.24	23.56
0	20.7
13.49	17.86
16.47	0
16.95	0
28.79	0
6.54	0
7.35	0
22.18	0
8.77	18.77
23.09	17.93
19.3	19.14
27.21	25
10.1	25.4
12.62	12.56
23.55	14.4
17.42	15.01
25.28	0
22.89	6.99
17.03	17.13
13.28	18.83
11.34	8.63
14.74	19.86
16.29	16.13
13.42	16.43
20.13	3.45
8.41	0
22.66	14.13
19.48	11.08
17.69	9.26
20.71	3.92
18.66	16.14
10.57	14.59
20.06	3.6
14.22	23.14
35.5	15.35
28.19	22.58
19.58	8.37
14.39	11.84
12.55	4.47
14.9	15.64
12.77	17.99
12.22	0
21.87	4.75
19.22	5.2
19.01	0
26.54	18.81
33.39	0.08
39.88	24.06
34.72	21.49
53.9	21.14
44.78	18.68
12.31	19.25
35.95	7.82
21.83	17.25
20.95	7.96
18.28	18.46
4.44	22.68
10.45	4.25
10.38	0
25.31	10.59
41.96	0
2.17	23.29
10.6	6.43
20.64	18.97
12.3	11.14
13.74	6.57
24.65	21.56
15.24	19.25
13.58	45.03
21.2	4.18
15.27	19.43
14.03	0
28.3	9.65
21.51	13.73
21.57	10
14.72	13.28
25.26	16.16
11.07	11.17
6.5	16.95
3.47	18.26
30.25	19.9
23.8	9.81
30.62	18.8
20.04	16.09
15.91	11.76
24.55	14.13
20.93	12.92
15.1	9.15
21.63	3.17
17.11	13.79
23.88	0
25.12	0
35.72	5.43
9.57	0
13.59	0
22.3	0
13.33	22.61
17.22	17.23
8.64	14.41
8.85	7.5
9.56	0
14.44	13.4
18.54	0
23.94	20.61
21.85	0
14.25	18.12
27.35	0
13.97	0.24
19.46	0
26.49	0
27.57	0
5.74	2.45
23.92	1.02
20.89	0
9.34	15.94
42.65	8.84
17.42	15.82
23.41	4.58
26.34	11.97
18.59	17.28
23.62	23.7
19.4	20.58
26.11	15.08
24.71	25.51
22.02	4.02
32.42	13.61
14.09	0
37.43	5.28
32.36	0
30.73	9.75
18.76	8.06
31.33	19.56
20.97	6.7
51.9	24.19
36.7	13.26
21.98	13.85
20.28	6.04
19.72	28.96
34.17	0
9.08	19.61
15.41	26.41
9.96	3.8
19.1	17.69
14.26	0
23.76	21.94
22.71	20.29
25.29	20.03
25.69	15.81
27.23	13.25
34.48	21.05
5.43	31.31
0	5.26
31.53	14.09
11.69	17.95
9.77	0
8.14	3.95
24.79	21.22
23.02	25.84
18.63	25.66
24.41	7.04
11.05	11.14
10.7	0
6.32	24.06
22.44	25.56
19.1	6.42
24.05	10.62
13.6	16.32
11.3	27.9
6.27	8.31
24.93	7.09
24.24	14.51
18.59	13.11
14.62	0
19.32	4.27
16.15	12.79
37.79	12.82
27.12	13.66
27.58	0
6.85	3.43
21.1	21.07
18.78	14.96
18.74	26.82
37.97	0
35.59	0.68
23.41	0
19.31	0
24.67	19.73
23.11	15.67
5.7	0
5.28	13.69
27.43	15.06
14.16	0
17.69	30.45
12.77	45.2
38.75	27.24
28.21	18.78
22.06	0
8.28	12.28
9.03	21.6
7.88	12.84
18.21	0
8.7	14.71
8.94	0
6.59	0
34.49	0
37.26	0
12.78	12.1
30.1	51.31
26.59	8.13
27.25	4.42
24.84	0
15.69	18.92
28.01	9.57
24.65	8.91
19.87	17.26
13.95	29.01
20.39	18.79
20.13	23.58
18.4	22.39
36.01	26.4
26.53	0
15.37	2.9
14.59	0
13.25	30.68
9.14	34.25
23.61	18.23
6.66	3.23
13.65	10.65
11.57	37.36
16.24	0
5.69	12.39
24.7	15.99
16.72	22.23
24.2	17.74
22.28	12.02
5.58	0
25.63	14.75
21.26	0
8.63	13.5
6.37	6.37
23.12	9.29
26.97	10.48
19.41	23.27
19.46	13.31
25.32	6.78
33.71	0
26.02	6.39
21.48	0
17.19	3.22
17.59	0
37.38	0
30.56	0
19.7	0
9.19	28.25
6.36	19.33
4.27	6.4
14.9	11.09
18.85	21.6
30.19	0
0	0
15.75	14.7
19.83	28.92
21.32	18.83
10.2	0
8.35	5.43
16.19	24.8
23.45	0
12.76	4.75
0	0
0	0
14.92	15.39
20.85	18.13
11.47	24.49
15.26	18.11
19.44	7.76
22.64	4.29
25.92	0
23.16	0
30.71	9.58
28.59	0
20.87	7.14
17.7	0
51.73	0
45.62	0
18.12	0
48.12	2.93
50.32	13.01
26.41	5.43
28.08	7.19
25.71	11.34
39.12	12.7
20.34	18.31
18.38	25.61
29.85	8.02
8.64	4.59
49.5	3.15
52.99	0
49.61	10.35
19.59	18.31
23.62	0
21.61	0
32.67	12.23
30.83	17.09
25.79	11.44
20.35	18.67
28.69	21.55
23.24	18.29
16.81	23.28
6.54	6.77
16.93	22.58
14.22	36.76
17.76	3.39
29.28	24.29
22.57	0
13.52	5.08
10.41	0
21.45	0
12.71	20.7
23.22	8.82
19.84	28.85
22.33	0
21.39	29.82
18.48	18.9
19.55	15.6
4.5	0
32	0
26.39	0
27.43	24.63
26.45	11.26
26.87	23.26
17.26	14.79
19.22	14.63
32.88	0
29.42	0
17.01	0
20.05	0
1.15	0
10.01	0
10.05	0
20.25	0
18.28	0
31.93	0
13.78	0
33.32	0
25.96	0
16.06	0
30.34	4.77
31.11	19.52
18.92	1.98
30.32	14.09
24.19	13.98
28.06	0
29.75	21.22
7.56	9.99
35.63	10.12
34.58	0
23.87	8.62
31.85	4.96
22.96	0
31.18	5.28
34.82	20.65
23.82	0
16.98	11.76
38.96	0
32.71	4.53
22.64	4.12
0	0
20.6	24.17
2.46	8.9
31.9	18.6
22.8	13.38
39.68	12.44
18.23	13.9
16.11	38.86
23.37	26.22
26.43	5.84
23.44	14.3
19.18	5.62
17.95	16.18
17.51	12.38
18.19	0
15.79	0
19.13	0
0.98	31.41
18.36	0
14.89	9.94
18.68	11.44
18.96	0
6.93	0
32.78	12.6
19.64	0
26.29	17
31.08	20.73
9.89	18.67
16.51	3.08
21.6	0
27.31	0.58
9.36	79.6
12.21	17.42
38.43	18.33
28.18	18.54
29.34	3.54
43.65	5.41
3.1	18.79
5.78	22.45
27.65	19.48
22.46	11.26
22.61	0
23.65	4.44
27.69	16.54
15.89	11.56
16.67	36.8
28.69	25.49
14.74	24.35
20.12	10.58
23.55	22.7
15.87	0
11.95	10.21
30.86	14.08
25.57	4.52
37.45	11.15
20.35	21.9
25.02	19.97
30.33	7.52
35.99	10.26
26.5	0
38.03	12.15
38.19	10.48
22.5	8.12
34.74	12.91
28.23	8.85
20.96	20.2
8.01	27.9
49.03	16.42
32.15	13.48
15.23	14.08
12.58	25.74
23.32	23.22
21.19	0
26.28	4.38
18.53	10.81
37.02	7.96
4.36	2.55
9.9	0
5.03	0
10.92	14.36
28.26	0
19.24	0
19.91	15.63
9.4	0
8.6	0
2.08	0
2.4	0
5.92	0
8.35	0
21.1	0
11.31	0
18.7	20.46
13.26	12.59
7.25	0
15.93	5.4
5.64	3.56
21.07	0
8.66	25.74
19.02	2.45
19.6	3.33
2.64	22.34
22.79	16.05
17.39	19.5
24.55	12.9
31.44	25.5
15.37	35.86
18.38	28.21
36.84	17.2
32.61	21.5
13.12	24.81
19.84	17.15
14.43	25.06
14.72	46.83
12.39	0
24.37	23.33
26.58	0.77
36.99	7.92
30.95	9.09
24.63	20.61
10.86	6.19
10.79	10.1
20.39	0
26.28	9.04
23.72	0
19.62	3.73
11.67	0
10.98	0
31.63	0
27.12	0
35.06	0
17.89	6.55
31.02	0
16.35	0
14.22	0
8.78	17.49
17.06	2.28
19.99	14.17
14.29	3.36
26.87	13.64
18.64	0
15.05	27.95
14.71	16.87
29.57	19.05
4.35	0
14.66	39.37
17.05	5.19
13.33	12.88
16.59	34.25
32.02	18.84
31.34	9.94
18.71	18.45
25.49	12.57
11.2	10.91
12.33	6.64
22.59	0
17.73	0
31.2	17.17
33.67	5.98
14.36	15.91
17.18	0
26.77	7.08
22.92	22.24
22.91	5.81
19.99	0
20.18	0
13.69	10.67
25.53	18.86
19.25	22.06
17.46	0
30.32	39.62
31.92	17.02
24.97	12.08
16.97	27.68
39.92	19.74
34.13	20.85
11.61	25.3
36.93	22.45
30.61	21.21
12.72	3.29
12.69	10.25
6.57	25.25
34.6	7.01
27.07	14.59
15.95	6.59
30.75	20.34
24.46	15.8
24.18	23.32
20.41	14.82
15.29	15.17
3.46	36.58
17.09	2.96
15.01	14.25
11.29	22.64
19.47	11.99
21.04	12.22
18.34	8.77
20.91	7.65
29.69	0
22.5	11.65
29.14	0
17.99	21.76
27.2	13.54
12.56	0
26.19	20.88
26.43	12.5
19.43	11.61
21.11	19.77
17.11	7.35
13.3	8.66
8.93	10.18
27.2	0
24.31	0
6.51	29.27
29.57	22.82
26.59	22.48
23.45	13.05
24.78	0
21.43	0
18.05	16.55
23.69	11.73
19.98	15.33
19.31	0
26.28	22.64
23.02	0
21.82	0
19.63	6.51
22.17	0
32.38	0
16.56	2.16
23.22	0
12.54	0
14.68	0
20.46	0
26.37	0
25.11	11.02
21.45	0
27.26	0
31.02	15.49
18.47	0
23.19	0
22.88	0
14.13	0
34.24	0
31.42	0
28.98	0
4.65	3.09
15.15	16.65
23.42	14.56
8.72	11.22
4.98	12.03
3.53	0
28.67	1.27
24.23	7.96
18.56	9.23
15.55	11.03
1.71	24.6
21.22	2.22
26.01	0
7.08	0
1.72	5.34
12.85	14.51
6.68	0
13.43	3.4
21.6	15.6
22.36	16.4
8.05	0
28.27	3.13
19.72	5.57
4.78	4.67
22.85	0
8.52	13.48
11.47	23.8
7.25	0
16.91	36.67
37.72	18.53
34.03	6.79
32.91	14.18
23.21	11.75
26.23	10.53
21.4	21.37
8.84	0
16.22	11.03
15.66	0
29.95	0
25.99	11.85
4.82	0
7.4	0
39.32	6.24
25.7	0
4.2	0
26.24	0
6.6	0
7.19	0
8.73	0
8.35	0
4.43	0
21.81	0
17.28	0
26.15	0
21.98	0
1.22	0
21.9	0
3.9	0
2.46	0
12.61	0
19.12	0
24.66	0
20.4	0
10.79	3.97
15.82	20.33
20.3	18.87
18.81	2.85
19.04	12.37
18.25	9.48
18.57	22.07
15.48	14.53
25.04	5.94
18.3	16.02
21.82	11.2
13.05	7.05
44.09	27.53
5.21	11.4
5.43	0
31.8	0
28.13	9.84
25.54	24.85
11.55	23.79
43.54	0
24.75	26.9
4.28	0
24.35	20.39
4.42	17.29
11.44	16.16
16.81	26.23
13.15	18.73
11.24	0
35.26	7.67
13.75	21.47
13.35	0
10.68	2.45
21.33	20.27
15.91	15.75
19.34	10.88
16.72	5.07
29.22	7.2
24.05	14.27
26.73	15.83
22.91	26.33
8.66	17.6
22.96	22.6
33.12	35.12
25.65	13.06
20.79	20.51
17.34	39.42
19.74	19.74
42.01	26.8
21.71	8.04
15.07	43.86
35.89	10.08
23.84	0
14.82	14.53
30.57	24.17
23.55	5.46
54.32	20.9
19.5	17.05
22.03	24.93
17.65	0
29.56	27.65
15.19	12.5
15.47	59.78
15.62	5.77
14.83	15.57
24.91	5.67
5.89	0
18.86	2.3
34.1	0
13.5	19.82
29.04	19.16
17.06	0
15.64	29.44
31.4	4.61
3.22	0.15
13.32	15.06
15.45	11.45
11.58	0
22.3	12.53
25.58	13.62
31.29	0
21.36	4.45
14.56	37.21
34.74	13.08
25.64	3.62
21.88	7.41
10.02	5.84
18.39	24.75
1.95	0
34.97	7.47
3	5.88
10.42	14.88
19.57	4.57
18.94	7.57
21.17	13.74
28.99	0
7.15	0
28.44	0
7.18	0
7.94	0
14.74	0
22.2	0
14.18	0
15.46	0
29.21	0
0	0
2.71	0
7.31	16.82
5.84	15.44
5.58	13.65
5.06	11.03
29.78	7.72
13.44	0
15.71	4.98
14.77	6.52
13.87	0
10.06	7.55
24.76	6.4
12.92	0
38.3	2.59
26.87	13.53
24.03	32.14
9.07	3.99
13.17	9.48
25.65	8.21
9.44	0
17.55	18.41
30.74	20.38
22.96	21.11
27.82	5.39
27.59	5.43
7.41	5.76
23.18	7.41
24.9	18.41
24.37	16.99
32.78	2.69
24.25	11.59
1.66	4.93
13.38	20.29
9.75	0
15.77	14.74
6.7	19.55
20.39	10.93
13.99	0.33
17.36	0
22.33	0
20.81	0
21.46	8.2
46.71	0
37.93	7.91
33.71	0
14.24	0
11.68	14.1
17.2	7.88
40.45	12.36
27.14	10.76
18.77	8.21
19.37	14.92
11.04	0
30.69	8.53
8.2	21.29
24.51	18.41
14.79	7.3
10.76	7.94
20.11	0
21.12	13.45
32.92	0
14.96	0
22.13	0
13.88	0
10.72	0
10.85	0
23.04	0
19.3	0
30.91	0
9.62	0
57.32	0
16.02	0
9.87	0
22.22	0
33.34	0
38.78	0
34.58	0
22.05	0
27.7	0
13.17	4.4
20.41	18.65
8.39	4.15
17.34	1.04
10.92	4.59
33.11	0
26.52	0
24.06	0
18.65	13.71
0	10.2
16.22	2.13
1.97	0
0	15.31
9.64	22.18
13.33	16.5
19.73	12.12
17.73	14.94
20.28	9.52
18.29	14.45
12.47	24.02
15.99	0
14.51	18.09
30.68	0
41.6	17.5
12.84	14.73
33.46	26.98
11.81	4.73
13.52	18.24
38.59	10.1
3.98	2.2
21.72	29.18
51.45	17.2
30.04	0.17
30.46	6.28
20.39	31.89
15.84	11.83
21.59	7.99
23.33	0
20.99	15.34
30.66	18.74
23.07	100
18.3	23.05
19.88	16.85
36.44	16.63
34.65	0
10.53	23.17
15.04	19.43
12.53	0
27.61	11.53
3.49	18.64
1.96	21.4
16.3	27.39
26	13.24
22.09	18.56
9.66	30.89
10.15	0
40.76	19.2
31.25	15.1
18.04	28.04
23.59	12.81
27.16	11.95
29	17.43
22.12	3.94
18.15	10.38
34.39	26.09
27.13	20.91
22.56	10.47
31.8	15.34
22.53	35.16
2.63	7.31
28.71	14.57
37.86	10.12
15.48	15.52
12.96	12.8
24.3	7.67
21.25	7.28
6.4	0
26.09	19.36
19.55	5.86
12.13	27.74
6.37	6.98
47.25	7.91
24.85	17.91
26.02	0
10.12	17.65
36.26	13.31
26.88	4.4
18.26	14.25
24.56	16.02
25.47	23.27
13.21	0
20.74	31.62
3.42	18.61
26.98	7.33
10.25	11.56
21.48	11.57
26.61	1.96
3.48	6.43
22.91	29.57
22.58	6.89
21.52	33.11
15.82	22.22
14.69	2.01
20.77	3.59
17.38	22.34
17.86	0
16.24	0
27.94	8.14
16.2	0
7.09	5.16
14.2	5.68
12.15	3.11
30.75	2.61
11.94	2.79
9.58	13.77
27.5	10.12
18.68	20.01
26.97	30.58
25.17	24.03
0	20.51
35.66	34.38
10.27	0
24.08	0
30.98	8.62
46.91	3.36
38.89	13.87
31.47	5.67
36.37	8.01
31.08	0
40.44	16.3
28.82	0
41.55	30.12
36.9	4.66
17.36	17.67
37.49	13.65
28.72	10.96
29.49	12.85
25.36	13.08
33.11	15.56
35.24	0
44.92	0
29.06	2.34
18.59	3.69
34.82	0
25.76	0
33.1	0
23.63	0
[truncated: 8,762 more rows]
