# Supplementary material for: Small-molecule binding-site discovery using silyl ether-enabled chemoproteomics
Source: Nat Chem. 2026 Apr 27;18(8):1431–42. doi: 10.1038/s41557-026-02127-4 (PMC13423832; doi:10.1038/s41557-026-02127-4)
Supplement: Supplementary file 12 — Statistical Source Data. [file 41557_2026_2127_MOESM12_ESM.xlsx]

## Sheet: Table of Contents
Table of Contents
Sheet Name	Description
Figure 3E	Comparison of log2(H/L) ratios SEE-CITE-modified ABL1 peptides (red/blue) versus unmodified peptides (grey)

## Sheet: Figure 3E
mean of replicates
-7.95197
-6.27402
-6.03752
4.28954
4.2117
-3.80003
-3.71261
7.82651
6.15649
-0.57153
0.740158
5.06176
-2.43984
-0.161218
-8.70101
11.5443
-7.90272
-2.6298
-0.466928
-12.1544
-0.607407
4.77241
-3.62283
2.48269
2.78124
2.7605
3.65956
7.16526
-4.77939
3.43275
5.93352
-9.38045
4.97377
5.02877
2.7445
2.48262
-1.84429
1.16144
-3.45737
-5.68191
-0.532214
-1.61283
-2.78603
