# Supplementary material for: Small-molecule binding-site discovery using silyl ether-enabled chemoproteomics
Source: Nat Chem. 2026 Apr 27;18(8):1431–42. doi: 10.1038/s41557-026-02127-4 (PMC13423832; doi:10.1038/s41557-026-02127-4)
Supplement: Supplementary file 13 — Statistical Source Data. [file 41557_2026_2127_MOESM13_ESM.xlsx]

## Sheet: Table of Contents
Table of Contents
Sheet Name	Description
Figure 5G	Quantification of Nogo66-RTNR interaction via AP binding assays in HEK293T cells stably overexpressing RTNR incubated with AP fusion proteins pre-treated with asciminib (10 μM, 15 mins), n=3 bioliogical replicates
Figure 5H	Quantification of Nogo66-RTNR interaction via AP binding assays in HEK293T cells stably overexpressing GFP or RTNR incubated with AP, WT Nogo66 or C1101W-Nogo66 proteins, n = 3 biological replicates
Figure 5O	State 3 respiration in plasma membrane-permeabilized HeLa cells stably overexpressing GFP-HA or COX5A-HA with or without asciminib treatment (10 μM, 4 h). Cells were offered pyruvate/malate as respiratory substrates. P, A schematic representation depicting effects of asciminib on COX5A and mitochondria functions, n = 3 biological replicates

## Sheet: Figure 5G
	Untreated			Treated
AP	0.00040824	0.00040655	0.00062323	0.000572	0.000544	0.000442
AP-WT Nogo66	0.00208	0.002053	0.002072	0.002618	0.0028	0.002677

## Sheet: Figure 5H
	GFP OE			RTNR OE
AP	0.000352	0.000423	0.000392	0.00043	0.000368	0.000401
AP-WT Nogo66	0.000497	0.000656	0.000584	0.000963	0.000845	0.000839
AP-C1101W Nogo66	0.000554	0.000561	0.000468	0.001372	0.001548	0.001531

## Sheet: Figure 5O
	GFP OE					WT-COX5A OE
Untreated	4.24	5.44	5.27	5.09	3.74	6.21	5.74	8	4.89	3.71
Treated	3.47	4.6	4.33	4.16	3.99	5.22	4.85	6.65	3.96	3.45
