# Supplementary material for: Small-molecule binding-site discovery using silyl ether-enabled chemoproteomics
Source: Nat Chem. 2026 Apr 27;18(8):1431–42. doi: 10.1038/s41557-026-02127-4 (PMC13423832; doi:10.1038/s41557-026-02127-4)
Supplement: Supplementary file 14 — Statistical Source Data. [file 41557_2026_2127_MOESM14_ESM.xlsx]

## Sheet: Table of Contents
Table of Contents
Sheet Name	Description
Extended Data Fig. 3B	Assessing the impact of scaling protein input, sample cleanup by SP3 versus chloroform/methanol and extended gradient on coverage of SEE-CITE-modified peptides identified for 2b (20 μM, 1 h) in K562 cells. Data are mean ± standard deviation (n = 3 biological replicates for entry 1, 3, and ‘optimized,’ n = 2 biological replicates for entry 2, 4-6).
Extended Data Fig. 3C	Optimization of MS2 resolving power (n = 1).
Extended Data Fig. 3D	Comparison of different low-retention plastic containers, Vendor A (Fisher #02-681-320) and Vendor B (Sarstedt #72.706.600) (n = 1).
Extended Data Fig. 3E	Coverage comparison of SEE-CITE-labeled peptides undergoing DTT reduction at 37 °C (30 mins) versus 65 °C (15 mins) (n = 1).
Extended Data Fig. 3G	Coverage comparison of peptide-labeled by SEE-CITE and SEE-CITE paired with sCIP reagent. H, I, Mapping sites of labeling by 2a (20 μM, 1 h) in ‘D’ for ‘H’ human FKBP1A (PDB: 1J4H) and ‘I’ cathepsin D (PDB: 4OD9, (n = 2 biological replicates).

## Sheet: Extended Data Fig. 3B
	Modified peptides
1	379	261	370
2		514	488
3	608	491	419
4	707		561
5		669	746
6		994	726
Optimized	1175	1049	1030

## Sheet: Extended Data Fig. 3C
	15K	30K	60K
Modified Peptides	881	975	768

## Sheet: Extended Data Fig. 3D
	SP3	CHCl3-MeOH
Vendor A	370	419
Vendor B	466	764

## Sheet: Extended Data Fig. 3E
	37oC	65oC
Modified Peptides	822	779
Modified Proteins	460	484
PSMs	1745	1580

## Sheet: Extended Data Fig. 3G
	sCIP-SEE-CITE		SEE-CITE
Modified Peptides	1116	892	822	1391
Modified Proteins	532	443	429	627
PSMs	2897	2513	1951	3355
