# Supplementary material for: Small-molecule binding-site discovery using silyl ether-enabled chemoproteomics
Source: Nat Chem. 2026 Apr 27;18(8):1431–42. doi: 10.1038/s41557-026-02127-4 (PMC13423832; doi:10.1038/s41557-026-02127-4)
Supplement: Supplementary file 15 — Statistical Source Data. [file 41557_2026_2127_MOESM15_ESM.xlsx]

## Sheet: Table of Contents
Table of Contents
Sheet Name	Description
Extended Data Fig. 4B	Frequency distribution of signature fragment ions, n = 2 biological replicates.
Extended Data Fig. 4C	Relative intensities of signature fragment ions, n = 2 biological replicates.

## Sheet: Extended Data Fig. 4B
	SEE-CITE Shifted PSM (+463)		Unshifted PSM
227.084	90.8	81.07	46.4	38.8
284.142	100	100	94.2	95.3
301.169	42.2	38.37	8.6	4.9
391.216	97.5	95.47	54.1	37.1
409.226	89.4	86.21	32.3	14.9
419.223	40.7	34.05	5.5	2.8
437.232	98.4	97.74	68	58.6
455.243	82.2	70.47	38.3	21.2

## Sheet: Extended Data Fig. 4C
	SEE-CITE Shifted PSM (+463)		Unshifted PSM
227.084	7.33	6.86	6.57	7.98
284.142	94.24	93.67	50.5	52.74
301.169	3.2	3.87	4	4.54
391.216	14.28	15.34	9.04	9.55
409.226	8.5	9.47	6.6	6.9
419.223	2.5	2.89	3.23	4.64
437.232	21.96	22.01	13.25	13.85
455.243	11.28	12.51	8.2	9.54
