# Supplementary material for: Small-molecule binding-site discovery using silyl ether-enabled chemoproteomics
Source: Nat Chem. 2026 Apr 27;18(8):1431–42. doi: 10.1038/s41557-026-02127-4 (PMC13423832; doi:10.1038/s41557-026-02127-4)
Supplement: Supplementary file 16 — Statistical Source Data. [file 41557_2026_2127_MOESM16_ESM.xlsx]

## Sheet: Table of Contents
Table of Contents
Sheet Name	Description
Extended Data Fig. 9E	Scatter plots of STING-modified peptides in HEK293T cells transiently overexpressing STING treated with 2a (20 μM, 1 h) or 5c (100 μM, 1 h).
Extended Data Fig. 9H	Waterfall plot using average log2(H/L) values (n = 3) and the standard error of the mean (SEM) values for peptides modified by 5c (10 μM or 100 μM, 1 h) in K562 cells excluding singletons. Colored dots are shown for COX5A (red)-, FECH (yellow)- and RTN4 (blue)- labeled peptides.

## Sheet: Extended Data Fig. 9E
Mean Log2 (5c/2a)
-0.503291
3.53327
0.33512
0.429677
-3.18831
-2.66888
-4.32193
-2.03344
1.4784
-4.32193
-3.61771
-0.654741
-3.75485
-0.401338
-3.39432
-1.34949
-0.842888
-2.4717
-1.25068
-0.532546
-2.30768
-1.62431
-2.45539
2.51415
1.56537
-2.92509
-4.90448
-1.16316
-2.19581
-2.40764
0.242267
-5.13852
-1.59649
0.515647
0.815049
-2.36809
-2.22385
1.40117
-4.31952
2.6931
-2.19607
0.404729
-4.696
0.385951
-3.86349
-5.58185
-4.9801
-2.36122
-1.49969
1.68552
0.78806
0.717979
-0.789357
2.26993
-1.55195
0.210309
-0.926944
0.564761
-0.128366
-2.3909
0.803617
-3.0918
-4.41184
-1.53615
-0.780592
-4.95115
2.20614
-2.04423
-1.95116
-1.23899
-2.67641
0.577769
-1.17096
-3.32103
-2.75663
-1.66476
-0.942877
-0.176293
-2.81941
-4.10214
-1.98283
-7.42834
1.08927
-3.42966
-5.29016
-0.337045
-1.8125
-1.22194
-1.28315
-1.53665
0.592776
-5.23037
1.69381
1.49115
-1.33935
-3.04198
-2.728
-2.19642
-3.10623
0.822673
3.83247
1.1186
-0.736863
-3.15199
-6.14125
-4.87797
0.409941
-4.5314
-7.2491
-4.95267
0.300197
0.907427
-2.36098
-2.01077
1.69798
-3.23289
-4.16035
3.23609
-2.33535
-0.05503
-2.47321
-1.9394
-2.08373
-0.757737
2.49817
-2.19894
0.262886
-4.59423
-3.75345
4.10489
-3.87994
-1.3468
0.37704
1.30952
-3.3318
-3.82405
-3.32063
1.6986
-2.19892
-3.4385
-2.39971
-3.42604
4.20605
0.341955
-0.241117
0.924202
-2.18635
-0.547868
-5.03814
-4.91216
-4.60782
0.00057843
-1.02523
-3.17155
-5.16149
-0.530469
0.0693019
-0.797281
0.927133
-3.93016
-0.187283
-3.84046
1.3246
-3.95331
-2.80637
-0.770057
-1.62006
-4.49371
-2.41822
-3.28524
-3.41315
-3.41696
-4.42441
1.80537
-0.453551
2.69209
3.79967
-4.03155
-0.937123
-1.46198
-1.54772
-3.74537
-1.40223
-0.0407088
-4.09097
-2.4032
-0.698484
-2.66325
0.0299909
-4.01368
-2.91683
-5.28043
-0.701656
-4.44241
0.679563
-3.6659
-2.48555
-1.11736
-2.94268
-2.29994
0.897873
-1.43276
-3.25984
-2.92025
2.81549
-2.97922
1.02568
-3.49896
-3.42136
-1.19375
-4.09076
-4.82612
-3.04064
-4.84359
-2.26797
0.657229
-3.77442
0.723625
-2.31378
-0.455981
-1.98589
-2.80483
-3.34701
-4.31627
2.84994
-3.66466
-3.55574
-4.65493
-3.68896
0.608871
-3.46532
-2.4587
-5.06846
1.6244
-3.87387
-4.29246
-2.8422
-3.39452
-1.97733
0.451171
0.970953
-3.9216
0.308397
1.60141
-2.02927
1.48493
-3.96941
-0.757497
-3.83419
-2.08691
-0.552768
-2.21566
-2.31591
-3.9321
-3.92404
-2.41165
1.90165
-0.551989
4.38674
-2.14317
-4.24064
-2.18891
-1.28334
-1.89877
0.185587
-2.1369
-1.28719
-2.63567
-1.9627
-1.20796
-2.23877
-3.83972
0.68894
4.62908
-1.68599
-4.21581
-5.4036
-1.82497
-2.24557
-5.54745
-1.14415
1.11419
-3.20412
-4.28051
2.55515
-1.37344
-0.504965
-0.921341
-1.11315
-0.32907
-1.19477
0.388035
-3.2298
2.22905
2.44924
3.65834
-1.02174
-2.18193
-2.08505
1.3001
1.25138
1.18579
1.46922
-2.54846
-0.144475
-2.26022
-4.09925
-0.490527
-1.50929
-0.595987
0.416327
-6.72571
-5.25663
-3.81822
-0.362823
-5.15084
-2.27351
-3.71126
1.34948
-4.29683
1.71664
-6.12081
-2.48595
-5.58429
-2.19219
-2.64363
-3.41632
-2.31558
-3.21268
-3.17683
1.38427
-4.87991
-1.42158
-1.8492
-0.797813
-0.528312
-2.80625
-1.66124
-3.92238
0.444854
2.74553
1.73648
2.65775
-1.37036
-3.37617
-2.09239
-4.88617
-1.96911
-4.11512
-1.63939
-0.0778686
-0.0913035
-3.04299
-0.0819308
-0.174557
-1.69514
-5.21508
-4.65534
-8.48218
-2.54883
2.66566
-2.60738
-1.19329
-2.10179
-0.687249
1.33532
1.908
-1.07811
1.54817
-0.279077
-1.51165
-3.80714
-2.88505
-0.0341947
-4.65712
0.315543
-3.82955
-0.305812
-4.00457
-0.986841
-0.474064
3.37236
-4.3854
-0.277927
0.846172
-2.13589
-0.0564216
-2.71764
0.144815
-1.84176
-0.261977
0.619636
4.56484
-1.56314
-2.83109
2.28609
3.5079
1.16223
1.18697
1.25778
-1.96958
-3.16557
-3.40199
-5.24449
-4.70781
-4.43575
-3.31671
-0.835767
1.94699
3.01938
4.46809
-3.49044
0.300192
-2.65063
-3.74946
-3.63751
-0.0193303
-1.41404
-2.63045
4.89683
-0.0672103
1.04883
4.95439
-2.22052
-1.4527
-2.94418
-0.146618
-1.31551
-1.54116
-2.70232
-1.96894
0.632579
-2.25703
2.50199
-3.8888
0.070672
0.636375
1.58914
1.70977
-4.6532
4.32984
4.18171
-1.02738
-2.38157
-0.673085
1.34253
-2.96224
-4.61018
-6.22357
0.0831721
3.21361
3.43357
-2.37795
3.07517
1.11151
-3.79267
-1.57262
-1.93035
-3.29065
-2.15808
-1.18456
-4.12142
-1.32066
0.0360398
-2.41062
-1.11456
1.15714
-2.85739
2.38747
-3.52034
-1.52202
-3.85129
-3.73501
-5.17609
-3.11566
0.120062
-0.355957
-0.536352
-4.63255
-3.22618
-4.16597
-2.31302
-3.8371
-1.49489
-0.107856
-3.42749
1.27115
-2.58932
-3.59678
-2.86461
-2.30017
-5.3297
-3.42395
-5.27748
-2.43688
-3.08932
-3.29944
-0.860913
1.77547
-1.55595
-0.0483394
-5.37647
-2.20418
-2.33511
-0.131006
3.84722
-1.472
-2.22368
1.40484
-5.68852
-5.45124
-2.82634
-1.13467
-1.70617
-3.57535
-3.34578
-0.887276
-0.704488
-0.160824
-2.01135
6.09774
4.05651
1.35698
-1.5473
-2.77678
-2.65701
-4.19081
-0.194554
-1.95847
-0.47972
-0.265
-0.860653
-0.530995
-3.06976
-0.650476
-0.171344
-1.88374
-4.11393
-0.823979
-0.627429
2.82128
2.24949
2.58586
1.80831
2.60987
3.92878
-1.9699
-2.08227
-3.79525
-4.37875
-3.98528
-0.917779
-0.224628
1.6128
1.39171
2.09053
-0.905265
-2.88802
-2.56703
1.38429
0.736751
-0.0410096
-0.776052
0.292983
3.82109
-1.76654
-1.17562
1.75724
4.2166
-2.15798
-2.80094
0.625081
-2.7896
-2.96261
3.02196
-3.20156
-2.37205
-1.38164
0.514726
0.549922
4.55231
-1.16904
-4.18766
-3.05027
-4.07622
5.43972
-4.28606
-2.7937
-3.90649
-1.40363
0.298691
5.04426
-2.6364
-1.73684
-1.6087
-0.557266
4.27741
-0.177704
-4.54857
-4.42821
2.84645
0.440433
-2.65187
0.477137
1.34817
-3.17326
-4.24575
-0.495434
-1.87539
-0.779947
-1.20219
0.875905
-2.70302
-2.94757
-1.43119
-0.289292
-1.33294
-5.36941
-1.59291
-2.27892
-0.060019
-1.87909
-1.73183
4.17676
-1.66389
-3.2455
-3.63381
0.0536399
-0.043828
-0.281518
-4.85659
0.683831
-0.541632
-6.42547
-2.36145
-2.96661
3.37203
4.6822
7.52714
-2.92451
-2.05146
-4.46365
-3.36899
1.07685
-3.17286
-1.53436
-3.03709
0.94555
-4.00742
2.13399
1.51864
-2.77263
3.32869
-0.417037
-1.34173
-4.42375
-2.75619
2.20568
-1.65234
-1.24112
-5.7452
-4.56925
0.379
-3.21789
-0.394972
0.287875
2.11334
-0.187017
2.22249
-3.14197
-2.5672
-0.357143
-0.249009
1.13783
-8.36606
-0.0092471
-1.60868
-3.50999
-0.765445
-1.65926
-2.01043
-2.2931
2.28546
-0.703473
-0.222694
-4.81071
-2.95625
-2.95917
0.304103
-3.7789
-2.06233
-3.55554
-4.01767
-4.32558
-2.45428
-3.33768
-3.09346
-2.0812
-5.6801
-4.51609
-0.234608
0.745373
-2.02311
-0.646278
-0.818568
0.9575
0.213856
-2.58702
-0.520612
-2.33134
2.09182
-1.36194
-3.93788
-0.591941
-2.5481
-3.07155
0.613081
-1.73045
-4.05992
-4.8965
-3.52611
-3.71161
-1.91312
1.04863
-0.103524
-4.53203
-3.34994
-2.63133
-4.1107
1.46793
-1.60599
-1.30228
-1.36371
-2.13795
-0.795569
-1.21516
-4.22296
-3.41966
-0.555205
-2.88555
0.914991
-2.96684
-0.101539
-3.37813
-2.96057
-2.3139
-2.00373
-1.52527
-3.77903
0.16007
-0.821595
-0.429369
-0.6427
-0.783598
-3.55154
-3.14243
0.226038
-2.92844
0.168569
-3.86977
0.234075
0.097638
-1.58366
-5.17054
-0.323761
0.826458
-1.29018
-0.902686
1.52959
-5.53829
1.49613
2.7743
2.97607
0.559204
-2.10069
-1.12011
-0.268977
-1.94959
-2.1072
1.27021
-4.27903
-2.41518
-1.96942
3.22713
2.23939
1.50577
1.70177
1.74567
2.66834
-0.514218
-1.76815
2.90612
1.85645
-0.837501
-2.78881
-4.92897
-0.679163
-4.57729
5.0629
2.52004
-2.89832
-0.621654
3.72006
-2.94373
-0.488079
-0.271635
0.908274
-0.283355
-5.21224
2.82431
-3.17688
-2.31093
-2.9234
-4.93027
-1.51034
-3.94214
3.80072
-3.38882
-2.41814
-2.08354
-2.53652
-6.87889
-6.63416
-1.25182
0.99952
-1.24122
-2.47119
-5.80784
-0.922978
-4.24869
-4.91102
2.48064
-1.80038
1.86332
-1.59922
-0.237656
-4.18592
-2.87451
0.781986
-2.28527
-2.12525
-3.8272
0.0694748
-0.568451
-0.660055
0.221535
-2.11038
2.97529
2.24369
2.37969
0.608258
-3.3564
1.23263
-4.91506
-2.3255
-3.58469
-3.22474
2.60185
-3.13605
-4.76564
-0.823037
2.71073
-1.74055
-0.420354
-2.46263
1.19034
-4.36424
-5.72153
-4.26002
-3.82827
-3.80847
0.422177
-1.45997
-4.47731
-0.710942
-0.375908
-3.68824
-2.02937
-2.63124
-0.845468
0.365128
2.10719
-5.184
-3.52789
-1.51312
0.179856
-4.56047
-2.36372
-1.64672
-2.14317
-4.11161
-2.96744
-5.52033
-2.46155
0.300242
1.0295
4.00663
-5.23448
-2.06213
-3.44694
-4.47762
0.332346
1.87405
-0.090648
-5.09852
1.8771
-6.8142
-0.991401
-3.08775
0.84189
2.57249
-0.888695
0.0742322
0.326222
-1.85829
-0.687683
-3.60849
-0.637202
-1.35907
-5.41139
-3.77264
-4.50092
-3.31195
-3.19729
2.16746
5.46939
-7.0041
0.443882
5.12455
-3.46936
3.35872
-2.1754
-0.541933
-0.305689
-0.911223
-0.108336
-3.32674
-5.36389
-3.46252
-4.41656
1.86342
4.50934
-3.53641
1.95424
-2.15649
-4.00774
-1.84095
-1.68827
-0.325869
-4.34782
-0.738648
-5.34986
2.37419
-3.66315
0.133472
-2.50951
-2.78382
-1.05896
-0.586242
-0.495866
-1.77348
-0.0008469
-0.926919
-2.88928
-3.55193
-0.327101
2.55491
-1.91073
-0.07802
-1.58965
-2.91754
-3.61077
1.83864
-4.90896
-2.33223
-5.83192
-1.77281
-1.98606
1.63728
2.45918
-2.31583
-0.985588
-0.576775
-1.75225
-0.657393
-2.21002
-3.37606
-2.94677
-2.20423
0.668077
-0.508215
2.8141
1.61799
2.36335
-1.10872
-3.98328
-1.60435
-4.31308
-1.59916
-3.8826
-2.6315
-2.67764
-4.43824
-1.08704
-1.97513
6.90667
-0.64904
-1.63549
-1.92893
2.06136
-0.982409
-3.0624
0.914706
-4.93967
-2.24425
-4.80761
-2.2795
-1.66414
0.497558
1.51815
-0.0975147
-0.182347
-1.23316
-2.11896
-0.943349
-1.17205
0.337119
-3.77716
-1.23423
1.19415
-1.91381
-0.113392
-0.922794
-2.79505
-4.26626
-4.40841
-1.43141
-2.10478
1.92251
-3.33949
-0.731883
-0.867361
-1.63228
-0.195094
-0.438389
1.72401
1.69577
-4.93762
-2.94087
-4.78438
-1.07518
-1.69273
-1.56555
-1.60395
3.218
-6.47851
-0.393164
-5.06792
-3.12223
-6.49905
-2.09404
-2.64392
-0.0531607
0.0413764
-2.13053
-1.09978
-0.506117
0.629903
-1.9737
-0.612922
-6.01091
2.05878
-0.720883
1.04765
5.35801
-1.67417
-4.35961
-1.01528
-0.301804
-3.85853
0.463454
-3.78257
0.719385
-6.08673
-3.54454
-0.783007
0.0940553
1.69278
-1.62106
-6.0988
-3.88131
-3.23445
-1.6222
-0.941422
2.19283
1.32911
1.3344
-6.60916
-2.34815
-2.188
-1.11222
0.211658
-0.159541
-3.5782
-1.49372
-2.30185
-4.28494
-3.7194
0.405525
4.15364
-2.95041
0.673633
-3.25555
-2.91295
-2.6158
-3.24604
2.36323
1.9819
-0.895067
0.0708169
-4.34816
-4.04389
-0.729005
-1.74941
4.33466
-2.82849
-2.91326
-2.34752
-1.60102
2.54562
2.84552
-0.445659
1.73802
-1.12803
-1.81111
-4.21829
-2.30819
6.11554
-0.0260844
-0.183057
-2.12266
0.964556
-3.4856
0.265206
-0.489034
-1.74651
-6.54669
-3.97358
-5.13622
-6.25072
-0.163636
-0.569605
-3.91617
1.2958
-1.20175
-0.775626
5.15667
-0.975391
-1.44821
3.75442
-0.728033
2.43034
-3.85753
-0.644926
1.20371
-0.331442
2.76819
-2.25668
-5.42398
-2.15339
1.33857
-1.32022
-0.790714
0.98515
-3.96606
-1.82222
-4.71002
-1.43556
1.78947
-0.198837
1.26358
-4.56674
-2.73777
0.295625
-4.98799
1.02613
4.60109
2.63742
-2.22582
-1.51207
-2.24995
-2.27589
-3.90951
-1.02041
-4.80123
-0.81777
1.82754
-3.94095
-5.52548
-4.75771
-3.59352
-3.60173
-1.54916
-1.23483
-1.94454
-0.0069963
-3.12456
-3.10496
1.32122
0.593746
-2.18007
-0.13093
-4.63472
-1.83895
-0.140751
-6.24162
-7.01341
-2.71855
-2.55885
-4.9097
-0.0779767
1.19448
0.70993
-1.03828
-2.55888
1.74799
3.109
-5.98038
3.76324
2.09996
-5.86082
-5.41543
-2.28762
-4.53873
-2.48244
-1.42903
-2.16501
-0.066027
1.41973
-1.11343
-1.89945
-3.62863
-0.3273
0.0718698
-3.52404
-2.8165
-5.27348
-1.63523
0.0609288
-2.29269
-1.27088
-2.66017
-3.22202
-2.222
-4.47629
-1.92406
-2.65423
-2.29766
-3.20646
-0.718367
-2.1771
-1.2269
-0.397661

## Sheet: Extended Data Fig. 9H
	Modified Peptides Excluding Singletons			COX5A			FECH			RTN4
1	-8.00722	0	3
2	-6.52739	0	3
3	-6.13445	0	3
4	-4.06525	0	3
5	-3.97323	0.395051	3
6	-3.58739		3
7	-3.4766		3
8	-3.06285	0.320316	3
9	-3.05627	0.0493053	3
10	-2.66118	0.388287	3
11	-2.16872		3
12	-2.05742		3
13	-2.02704	0.0577454	3
14	-1.56907	0.174599	3
15	-1.54897	0.300417	3
16	-1.53067	0.450045	3
17	-1.21601	1.42283	3
18	-1.08844	0.56717	3
19	-1.05505	1.48325	3
20	-0.823686	0.176344	3
21	-0.735299	0.455982	3
22	-0.733845	3.10731	3
23	-0.608477	0.145188	3
24	-0.472715	0.278851	3
25	-0.395278		3
26	-0.374374	2.08492	3
27	-0.371487		3
28	-0.322987	0.13578	3
29	-0.261691	1.07732	3
30	-0.196544		3
31	-0.175501		3
32	-0.163353		3
33	-0.155562	0.813006	3
34	-0.151817	0.381654	3
35							-0.104965	0.48572	3
36	-0.0990057		3
37							-0.0864449	0.114173	3
38	-0.0744781	0.393195	3
39	0.0119591	0.185659	3
40	0.0626042	0.0306544	3
41	0.0651291	0.713332
42	0.084894	0.266772	3
43	0.167764	0.279712
44	0.1747	0.189548	3
45	0.181675	0.192746	3
46	0.220466	0.139852	3
47	0.245741	0.0999815	3
48	0.25257	0.0617734	3
49	0.259562	0.784717	3
50	0.262415	0.073451	3
51	0.288457	1.16381	3
52	0.305851	0.223574	3
53	0.313016	0.336384	3
54	0.332857	0.172442	3
55	0.345463	0.241453	3
56				0.369702	0.174581	3
57	0.376904	0.1347	3
58	0.395143	0.102048	3
59	0.4147	0.314206	3
60	0.442982	0.199333	3
61	0.468103	0.557874	3
62	0.471225	0.714464
63	0.474857	0.141183	3
64	0.502636	0.389854	3
65	0.512385	0.364142	3
66	0.522391		3
67	0.526749		3
68							0.528483	0.693989	3
69	0.540871	0.358916	3
70	0.55529	0.254168	3
71	0.555975	0.972868	3
72	0.558613	0.149002	3
73	0.56537		3
74	0.591459	0.100562
75	0.598843	0.240056	3
76	0.602907	0.028914	3
77							0.610585	0.167768	3
78							0.611007	0.242112	3
79	0.643579		3
80	0.652432		3
81	0.675649	0.0698683	3
82	0.68707	0.0379306	3
83	0.702508	1.10511
84	0.707516	1.05793
85							0.712863	0.657848	3
86	0.721983		3
87	0.726747	0.109098	3
88	0.731779	0.332657	3
89							0.747765	0.250865	3
90	0.753815	0.243707	3
91	0.759146
92	0.760825	0.133589	3
93	0.797014	0.286176	3
94	0.809619	1.15687	3
95	0.809998	0.334876
96	0.810298	0.0295956	3
97	0.817953	0.256489	3
98							0.828939	0.364549	3
99	0.842631		3
100	0.845131	0.114777	3
101	0.854951	0.0368955	3
102	0.877698	0.373334	3
103	0.880648	0.14903	3
104	0.886016	0.202278
105	0.897173	0.561121	3
106	0.95634	0.186492	3
107	0.960979		3
108	0.967273	0.895547	3
109	0.98291	0.305331	3
110	0.986209	0.181624	3
111	0.987962	0.441219	3
112	0.988828	0.837289	3
113	0.98996		3
114	0.994104	0.236394	3
115	1.01336		3
116	1.0257	0.217386	3
117	1.02754		3
118	1.02931	0.60699	3
119	1.05175	0.203247	3
120	1.0554	0.238026	3
121	1.057	0.863881	3
122	1.07428	0.193499	3
123	1.08349	0.389411	3
124	1.09527	0.285772	3
125	1.0986	0.476619	3
126	1.10068	0.21996	3
127	1.1162	0.700576	3
128	1.1176	0.361642	3
129	1.12435	0.12739	3
130	1.12699	0.479296	3
131	1.1487	0.760022	3
132	1.14945	0.286352	3
133	1.15049	0.845521	3
134	1.15851	0.242539	3
135	1.16717	0.0735464	3
136	1.16875	0.3786	3
137	1.17269	0.756108	3
138	1.18275	0.726261	3
139	1.1829	0.361422	3
140	1.19663	0.457253	3
141	1.19715	1.04433	3
142	1.21885	0.534761	3
143	1.21915		3
144	1.22052	0.314391	3
145	1.222	1.10818	3
146	1.22459	0.444099	3
147	1.24063	0.310102	3
148	1.24705	0.627099	3
149	1.25223	0.184939	3
150	1.27023	0.609377	3
151	1.27939	2.1035	3
152	1.2887	0.356879	3
153	1.29589	0.345582	3
154	1.30586	0.287848	3
155	1.31924	0.729202	3
156	1.32625	0.0163383	3
157	1.3412	0.197801	3
158	1.34974	0.256295	3
159	1.35295	0.300233	3
160	1.36456	0.466578	3
161	1.36636	0.184205	3
162	1.37775	0.815955	3
163	1.38064	0.721194	3
164	1.38091	0.331647	3
165	1.3855		3
166	1.39634	0.195502	3
167	1.40771	0.349858	3
168	1.41054	0.43681	3
169	1.42022	0.218627	3
170	1.42486	0.727088	3
171	1.43218	1.33001	3
172	1.44934	0.628618	3
173	1.4505	0.389295	3
174	1.4524	0.79374	3
175	1.4589	0.631654	3
176	1.46784	0.113134	3
177	1.4715	1.07947	3
178	1.48623	0.241957	3
179	1.48824	0.237449	3
180	1.49316	1.42215	3
181	1.49517	0.211045	3
182	1.49529		3
183	1.49934		3
184	1.50245	0.406273	3
185	1.50486	0.420565	3
186	1.51202	0.38532	3
187	1.51531	0.204219	3
188	1.51906		3
189	1.51927	0.818078	3
190	1.5279	0.226323	3
191	1.53418	0.134923	3
192	1.53822	0.771735	3
193	1.54209	0.742463	3
194	1.54236	0.482933	3
195	1.54455	0.490708	3
196	1.54685	0.305627	3
197	1.54735	0.264933	3
198	1.5535	0.648899	3
199	1.55388		3
200	1.55704	0.165286	3
201	1.55858	0.295063	3
202	1.56263	0.163898	3
203	1.5643	0.301517	3
204	1.57098	0.334729	3
205	1.57145	0.710237	3
206	1.57232	0.342801	3
207	1.57251	0.137633	3
208	1.57666	0.161813	3
209	1.58236		3
210	1.58457	0.528778	3
211	1.59134	0.18874	3
212	1.5928	0.601133	3
213	1.5988	0.227418	3
214	1.59999	0.220819	3
215	1.60307	0.3743	3
216	1.60385	0.124946	3
217	1.61306		3
218	1.61525	0.15413	3
219	1.62128	1.04466	3
220	1.62391	0.289085	3
221	1.62643	0.700631	3
222	1.63272	1.06211	3
223	1.63449	0.199265	3
224	1.63534	0.155138	3
225	1.64033	0.293763	3
226	1.64217	0.668048	3
227	1.64327	0.768286	3
228	1.64431	0.525017	3
229	1.65016	0.251919	3
230	1.65595	0.143216	3
231	1.65679		3
232	1.65724	0.314569	3
233	1.66015	0.223225	3
234	1.67251	0.459943	3
235	1.67393		3
236	1.67529	0.11239	3
237	1.67615	0.799186	3
238	1.68325		3
239	1.68349	0.443632	3
240	1.69094	0.388097	3
241	1.69095	0.244388	3
242	1.69274		3
243	1.69752	0.262525	3
244	1.69883	0.364279	3
245	1.70655	0.501546	3
246	1.70949	0.316971	3
247	1.70955	0.344014	3
248	1.72176	0.625712	3
249	1.72802	0.900947	3
250	1.73074	0.215593	3
251	1.73259	0.483495	3
252	1.73295	0.171185	3
253	1.73541	0.248263	3
254	1.7374		3
255	1.7444	0.158595	3
256	1.74473	0.642923	3
257	1.74635	0.196726	3
258	1.74782	0.413378	3
259	1.74917	0.110809	3
260	1.75197	0.24336	3
261	1.75232	1.11615	3
262										1.75369	0.335869	3
263	1.75743	0.667673	3
264	1.75959	0.490786	3
265	1.76162	0.2776	3
266	1.76281	0.151344	3
267	1.76381	0.427924	3
268	1.76735	0.297364
269	1.76782	0.217511	3
270	1.76785	0.333085	3
271	1.76809	0.390096	3
272	1.77285	0.423537	3
273	1.77357		3
274	1.7747		3
275	1.77952	0.397692	3
276	1.78572		3
277	1.7893	0.12554	3
278	1.78942	0.377542	3
279	1.79291	0.42744	3
280	1.79308	0.205901	3
281	1.79504	0.380198	3
282	1.80151		3
283	1.80326	0.224667	3
284	1.81055	0.701624	3
285	1.81057	0.067951	3
286	1.81142	1.00682	3
287	1.81578	0.133216	3
288	1.81906	0.784362	3
289	1.82317		3
290	1.82786	0.404155	3
291	1.83403	0.146218	3
292	1.83724	0.256763	3
293	1.83817	0.233373	3
294	1.84814	0.465613	3
295	1.84865	0.498607	3
296	1.84985	0.472704	3
297	1.85068	0.562805	3
298	1.85237	0.202199	3
299	1.86217	0.640897	3
300	1.86248	0.323588	3
301	1.8722	0.308585	3
302	1.87541	0.143927	3
303	1.87643	0.31605	3
304	1.87789	0.946324	3
305	1.88388		3
306	1.88394		3
307	1.88403		3
308	1.8869		3
309	1.88834	0.100292	3
310	1.88842	0.44821	3
311	1.89567		3
312	1.89598	0.255126	3
313	1.90186	0.266726	3
314										1.9097	0.4628	3
315	1.91566	0.118993	3
316	1.91614	0.671537	3
317	1.91916	0.446329	3
318	1.92087	0.447232	3
319	1.92718	0.379596	3
320	1.92801	0.434488
321	1.93464	0.435296	3
322	1.93737	0.633598	3
323	1.93992	0.179881	3
324	1.94078	0.355147	3
325	1.94093	0.252086	3
326	1.94502	0.615985	3
327	1.94914	0.2938	3
328	1.95673	0.314185	3
329	1.95888	0.0936457	3
330	1.95961	0.279429	3
331	1.96114	0.246394	3
332	1.96288		3
333	1.97707	0.33328	3
334	1.9806	0.26627	3
335	1.98415		3
336	1.98643	0.377048	3
337	1.98849	0.374849	3
338	1.989	0.466864	3
339	1.99142	0.614819	3
340	1.99436	0.303952	3
341	1.99484	0.393336	3
342	1.99991	0.741143	3
343	2.01359		3
344	2.01465	0.590113	3
345	2.01774	0.125175	3
346	2.01917	1.52164	3
347	2.02006	0.638998	3
348	2.02477		3
349	2.03405	0.358998	3
350	2.03864	0.0499324	3
351	2.03907	0.235829	3
352	2.04633		3
353	2.04925	0.744032	3
354	2.04988	0.126622	3
355	2.05252	1.23609	3
356	2.05647	0.516935	3
357	2.05675	0.466196	3
358	2.05707	1.06328	3
359	2.05712	0.396566	3
360	2.06157	0.105346	3
361	2.0641	0.0173283	3
362	2.06556	0.469646	3
363	2.06738		3
364	2.06893	0.393895	3
365	2.069	0.225985	3
366	2.07375	0.289261	3
367	2.0738	0.248549	3
368	2.07784	0.184457	3
369	2.08676	0.362408	3
370	2.08914	0.429097	3
371	2.0909	0.282175	3
372	2.09445	0.169212	3
373	2.09527		3
374	2.09688	0.507085	3
375	2.10177	0.697333	3
376	2.10457	0.360011	3
377										2.10792	0.146456	3
378	2.10822		3
379	2.11161	0.473556	3
380	2.1154	1.14679	3
381	2.11928	0.204411	3
382	2.12142	0.268672	3
383	2.12867	0.0775424
384	2.13483	0.648828	3
385	2.1377		3
386	2.14163	0.242705	3
387	2.14337	0.618946	3
388	2.14436	0.301008	3
389	2.14665	1.29228	3
390	2.14667	0.0634471	3
391	2.1475	0.0790803	3
392	2.14752	0.209499	3
393	2.14899	0.38785	3
394	2.15002	0.388405	3
395	2.15122	0.423219	3
396	2.15382	0.431367	3
397	2.15387		3
398	2.15402	0.320251	3
399	2.15881	0.0625339	3
400	2.15887		3
401	2.16136	0.337208	3
402	2.16319	0.285985	3
403	2.16388	0.1196	3
404	2.16533	0.765469	3
405	2.16706	0.473313	3
406	2.17565	0.440949	3
407	2.17777		3
408	2.17822	0.626283	3
409	2.19193		3
410	2.19574	0.848877	3
411	2.19592	0.414514	3
412	2.20401	1.11102	3
413	2.20953	0.444022	3
414	2.21075		3
415	2.21234	0.722943	3
416	2.21267	0.504944	3
417	2.21361	0.579307	3
418	2.21653	0.446519	3
419	2.21755	0.208938	3
420	2.22012	0.211079	3
421	2.22778	0.374221	3
422	2.22941	0.667921	3
423	2.23601	0.576955	3
424	2.23601	0.509047	3
425	2.23817	0.544196	3
426	2.23871	0.196617	3
427	2.24424	0.0992843	3
428	2.24851	0.975076	3
429	2.24946		3
430	2.24999	0.255435	3
431	2.25547	0.200362	3
432	2.25791	0.53249	3
433	2.25906	0.346145	3
434	2.26207	0.727917	3
435	2.26337	0.796091	3
436	2.26351	0.235914	3
437	2.26752	0.481998	3
438	2.27093	0.471332	3
439	2.27176		3
440	2.27293		3
441	2.27546	0.289504	3
442	2.27936	0.399167	3
443	2.28459	0.262606	3
444	2.28754	0.197588	3
445	2.29029	0.303418	3
446	2.29102	0.189501	3
447	2.29429	0.386153	3
448	2.2952	0.154833	3
449	2.29755	0.216145	3
450	2.30004	0.505857	3
451	2.30595	0.126494	3
452										2.31386	0.211501	3
453	2.31471		3
454	2.32237	0.399171	3
455	2.3242	0.103225	3
456	2.32495	0.227106	3
457	2.32891	0.486302	3
458	2.33112	0.68122
459	2.34554	0.0518292	3
460	2.34724		3
461	2.35161	0.608894	3
462	2.35179	0.241671	3
463	2.35269	0.376043	3
464	2.35292	0.199067	3
465	2.3604	0.458465	3
466	2.36042	0.400526	3
467	2.37192	0.199928	3
468	2.37234	0.20381	3
469	2.37587	0.607152	3
470	2.37861	0.215443	3
471	2.38316	0.203862	3
472										2.38321	0.354634	3
473	2.38328	0.265246	3
474	2.39271	0.373285	3
475	2.39333	0.173891	3
476	2.40268	1.06244	3
477	2.40425	0.449971	3
478	2.40435	0.805472
479	2.40534	0.20309	3
480	2.40894	1.34286	3
481	2.40908	0.139238	3
482	2.42146	0.444154	3
483	2.42201	0.125227	3
484	2.42517	0.414575	3
485	2.43355	0.528939	3
486	2.43744	0.262366	3
487	2.44201	0.183163	3
488	2.44302	0.44288	3
489	2.44399	0.573804	3
490	2.44571	0.675792	3
491	2.44852	0.170618	3
492	2.44943	0.824854	3
493	2.45387	0.686175	3
494	2.46038	0.496195	3
495	2.46341	0.0776248	3
496	2.46449	0.644494	3
497	2.46601	0.310325	3
498	2.46768	0.617848	3
499	2.4678		3
500	2.46792	0.0653932	3
501	2.46814		3
502	2.46896	0.256325	3
503	2.47024	0.654194	3
504	2.47052	0.683362	3
505	2.47416	0.545659	3
506	2.47808	0.864668	3
507	2.481	0.00641893	3
508	2.48437	0.189242	3
509	2.48882	0.681514	3
510	2.49009	0.230394	3
511	2.49182	0.587218	3
512	2.49632	0.572692	3
513	2.50137	0.246362	3
514	2.51195	0.459453	3
515	2.5183	0.405601	3
516	2.51839	1.1489	3
517	2.54244	0.341587	3
518	2.5529	0.96461	3
519	2.55752		3
520	2.56062	0.406341	3
521	2.56149	0.837809	3
522	2.56169	0.54277	3
523	2.57098	0.0329559	3
524	2.57113	0.536412	3
525	2.57119		3
526	2.57179	0.274065	3
527	2.5762	0.471953	3
528	2.57767	0.736839	3
529	2.58668	0.706946	3
530	2.58959	0.900632	3
531	2.59415		3
532	2.59575	0.111448	3
533	2.6004	0.947896	3
534	2.60159	0.522422	3
535	2.62277	0.37014	3
536	2.63009	0.0130793	3
537	2.64451	0.647257	3
538	2.65371	0.416931	3
539	2.65446		3
540	2.65818		3
541	2.66248	0.407348	3
542	2.66478		3
543	2.66956	0.651628	3
544	2.67004	0.748523	3
545	2.67145	0.616984	3
546	2.67485	0.16338	3
547	2.67845	0.232242	3
548	2.68343	0.199121	3
549	2.68492	0.586156	3
550	2.68778	0.443143	3
551	2.69863	0.384929	3
552	2.70688		3
553	2.71091	0.638783	3
554	2.71209	0.269757	3
555	2.71278	0.383182	3
556	2.71951	0.237345	3
557	2.72003	0.367116	3
558	2.72023	0.840984	3
559	2.7217	0.402133	3
560	2.72218	0.436306	3
561	2.72231	0.740871	3
562	2.72335	1.53032	3
563	2.73175	0.150129	3
564	2.73466	0.302793	3
565	2.7428	0.663349	3
566	2.7465	0.239098	3
567	2.74866	0.456409	3
568	2.75163	0.855619	3
569	2.75269	0.517156	3
570	2.75813	0.431136	3
571				2.76455	0.410952	3
572	2.76526		3
573	2.76568	0.566831	3
574	2.76602	0.56077	3
575	2.77047	1.02339	3
576	2.77259	0.99863	3
577	2.77682	0.65566
578	2.77787	0.423004	3
579	2.78452	0.238101	3
580	2.79353	0.0501971	3
581	2.80222	0.616074	3
582	2.80889	0.669907	3
583	2.8136	0.922352	3
584	2.82469	0.629108	3
585	2.82523		3
586	2.82645	0.345884	3
587	2.82944		3
588	2.83161	0.424488	3
589	2.83381	0.529927	3
590	2.83775	1.02458	3
591	2.84352		3
592	2.85237		3
593	2.8544	1.2453	3
594	2.86206	0.606581	3
595	2.86325		3
596	2.86947	0.606619	3
597	2.87818	0.390651	3
598	2.88411		3
599	2.88428	0.319832	3
600	2.88926	0.398633	3
601	2.89082	0.321029	3
602										2.89625	0.557084	3
603	2.89877		3
604	2.90049		3
605	2.90304	0.170849	3
606	2.90442	1.21433	3
607	2.92226	0.641586	3
608	2.92232	0.204947
609	2.92379	0.369248	3
610	2.92635		3
611	2.9287	0.577888	3
612	2.92913		3
613	2.93535	0.584688	3
614	2.94092	0.0666536	3
615	2.94912	0.281728	3
616	2.95183	0.52128	3
617	2.95655	0.635073	3
618	2.95823	0.548644	3
619	2.96035	0.775756	3
620	2.96775	0.547406	3
621	2.98433	0.557736	3
622	2.98864	0.618092	3
623	2.996	0.631489	3
624	2.99753	1.24082	3
625	3.00648	0.479649	3
626	3.01276	0.535367	3
627	3.01496	0.546848	3
628	3.02418	0.192334	3
629	3.02462		3
630	3.02656	0.352783	3
631	3.02994	0.19619	3
632	3.03837	0.467624	3
633	3.04054	0.986005	3
634	3.06332		3
635	3.06979	0.0643318	3
636	3.07395		3
637	3.07686		3
638	3.08568		3
639	3.09308		3
640	3.10919	1.04692	3
641	3.11395		3
642	3.11446		3
643	3.12413	0.591424	3
644	3.14104	0.155248	3
645	3.14553	0.155014	3
646	3.14591	0.734775	3
647	3.14667		3
648	3.15024	0.337226	3
649	3.15949		3
650	3.16405	0.251519	3
651	3.16878		3
652	3.17828	0.43762	3
653	3.18182	0.547039	3
654	3.18656	0.349743	3
655	3.21279	0.280901	3
656	3.23853		3
657	3.23898	1.51292	3
658	3.25129		3
659										3.2555	0.643033	3
660	3.26619	0.811647	3
661	3.2712	1.85501	3
662	3.27275	0.544962	3
663	3.28495	0.194318	3
664	3.28597	0.31139	3
665	3.29796	0.0102685
666	3.30667	0.415447	3
667	3.32349		3
668	3.33457	0.384355	3
669	3.33538	0.469347	3
670	3.34007	0.8095	3
671	3.3452	0.573933	3
672	3.34869		3
673	3.35548		3
674	3.35553	0.670029	3
675	3.36362	0.710487	3
676	3.38304	0.861892	3
677	3.3847	0.233553	3
678	3.41071		3
679	3.43315	0.876841	3
680	3.43433	0.0733324	3
681	3.43813		3
682	3.45795		3
683	3.4638		3
684	3.48094	0.539322	3
685	3.49335		3
686	3.51943	0.721353	3
687	3.52147	0.976449	3
688	3.52378	0.585383	3
689	3.53786		3
690	3.54146	0.552848	3
691	3.57898		3
692	3.57913	0.308136	3
693	3.58096	0.452321	3
694	3.59004		3
695	3.60125	0.946485	3
696	3.60826		3
697	3.60923	0.155419	3
698	3.6187	0.928967	3
699	3.62323	1.37621	3
700	3.63395	0.579816	3
701	3.63557	0.224698	3
702	3.68096	0.738914	3
703	3.69379	0.990231	3
704	3.75019	0.131924	3
705	3.76964	0.545651	3
706	3.7699	0.455748	3
707	3.78031	0.743573	3
708	3.78117	0.454211	3
709	3.78601		3
710	3.79461		3
711	3.80349	0.6511	3
712	3.80778	1.4037	3
713	3.85195		3
714	3.87039	0.0112819	3
715	3.88657	0.225554	3
716	3.90792		3
717	3.94645	0.486631	3
718	4.02031	0.546683	3
719	4.02878	0.16361	3
720	4.05753	0.330329	3
721	4.06554	0.405198	3
722	4.09864	0.651436	3
723	4.11896		3
724	4.11962	0.254208	3
725	4.21623		3
726	4.21679	1.08351	3
727	4.39822		3
728	4.44518		3
729	4.4751		3
730	4.54058		3
731	4.70807		3
732	4.76514	0.291856	3
733	4.87006		3
734	4.91899	0.0168624	3
735	4.96084		3
736	5.03073		3
737	5.27863	1.39631	3
738	5.36268	0.185782	3
739	6.49408	0.143325	3
