# Supplementary material for: Small-molecule binding-site discovery using silyl ether-enabled chemoproteomics
Source: Nat Chem. 2026 Apr 27;18(8):1431–42. doi: 10.1038/s41557-026-02127-4 (PMC13423832; doi:10.1038/s41557-026-02127-4)
Supplement: Supplementary file 17 — Statistical Source Data. [file 41557_2026_2127_MOESM17_ESM.xlsx]

## Sheet: Table of Contents
Table of Contents
Sheet Name	Description
Extended Data Fig. 10D	AP-MS analysis of HEK293T cells transiently overexpressing FLAG-tagged GFP, wildtype (WT) and mutant COX5A, showing protein intensities (n = 3 biological replicates)
Extended Data Fig. 10F	Mean ratios of assembled complex IV to Complex II assessed by Blue Native Polyacrylamide Gel Electrophoresis (BNGE) for HEK293T cells treated with asciminib or dasatinib (10 μM, 6 h). Quantitative assembly blots were shown in ‘Supplementary Fig. Fig. S7F’. Significance values between experimental conditions were calculated using either two-tailed unpaired student’s t-tests for ‘D’ (n = 3) or pair…

## Sheet: Extended Data Fig. 10D
	GFP			WT-COX5A			T79G-COX5A			Y80W-COX5A			D81W-COX5A
COX5A	603000000	304000000	259000000	489000000000	515000000000	459000000000	591000000000	594000000000	580000000000	283000000000	439000000000	504000000000	481000000000	421000000000	500000000000
COX4I1	189000000	61800000	76800000	9670000000	12700000000	8670000000	6150000000	6240000000	5310000000	5810000000	4610000000	4010000000	30200000000	22100000000	25500000000
PMPCA	0	0	0	3320000000	3320000000	3150000000	14000000000	23100000000	14000000000	61000000000	46400000000	53200000000	71200000000	59600000000	68300000000
PMPCB	0	0	0	4100000000	4910000000	5000000000	17700000000	25000000000	17900000000	62100000000	50000000000	53300000000	70200000000	52700000000	63600000000

## Sheet: Extended Data Fig. 10F
Untreated	Asciminib	Dasatinib
0.325949	0.145418	0.166959
0.268849	0.0849867	0.240413
1.57661	0.76825	0.621453
0.907036	0.365033	1.54005
0.748449	0.442905	2.66726
0.731292	0.131746	2.06731
